# Supplementary material for: The angiopoietin receptor Tie2 is atheroprotective in arterial endothelium
Source: Nat Cardiovasc Res. 2023 Mar 13;2(3):307–21. doi: 10.1038/s44161-023-00224-y (PMC7614785; doi:10.1038/s44161-023-00224-y)
Supplement: Supplementary file 3 — Differentially expressed genes from clusters in Fig. 2b. [file 44161_2023_224_MOESM3_ESM.xlsx]

## Sheet: Tie2_20wkHFD-AECs-AR
gene	ident1	ident2	cellType	mouseSet	p_val.RNAwithSoupXwithLists	avg_log2FC.RNAwithSoupXwithLists	pct.1.RNAwithSoupXwithLists	pct.2.RNAwithSoupXwithLists	p_val_adj.RNAwithSoupXwithLists
Lrg1	KO_AR	Ctrl_AR	AECs	Tie2_20wkHFD	4.98435e-20	1.36933	0.378	0.061	1.54779e-15
Ly6a	KO_AR	Ctrl_AR	AECs	Tie2_20wkHFD	9.40546e-26	1.29535	0.922	0.791	2.92068e-21
Sox4	KO_AR	Ctrl_AR	AECs	Tie2_20wkHFD	2.25636e-15	1.28807	0.297	0.047	7.00668e-11
Fbln5	KO_AR	Ctrl_AR	AECs	Tie2_20wkHFD	3.73425e-09	1.0587	0.74	0.594	0.00011596
Spp1	KO_AR	Ctrl_AR	AECs	Tie2_20wkHFD	2.52126e-08	1.05614	0.115	0.004	0.000782928
Ctsl	KO_AR	Ctrl_AR	AECs	Tie2_20wkHFD	2.08205e-08	0.916764	0.821	0.676	0.000646539
Ly6c1	KO_AR	Ctrl_AR	AECs	Tie2_20wkHFD	6.14934e-14	0.866745	0.919	0.824	1.90955e-09
Hspb1	KO_AR	Ctrl_AR	AECs	Tie2_20wkHFD	1.45718e-13	0.859718	0.777	0.601	4.52497e-09
Sparc	KO_AR	Ctrl_AR	AECs	Tie2_20wkHFD	2.17468e-11	0.853862	0.909	0.871	6.75303e-07
Isg15	KO_AR	Ctrl_AR	AECs	Tie2_20wkHFD	1.03892e-14	0.839227	0.514	0.219	3.22615e-10
Mgp	KO_AR	Ctrl_AR	AECs	Tie2_20wkHFD	2.34394e-09	0.822884	0.997	0.996	7.27863e-05
Ifitm3	KO_AR	Ctrl_AR	AECs	Tie2_20wkHFD	1.2787e-27	0.816314	0.973	0.928	3.97076e-23
Lgmn	KO_AR	Ctrl_AR	AECs	Tie2_20wkHFD	3.62907e-11	0.792253	0.615	0.403	1.12694e-06
Gja4	KO_AR	Ctrl_AR	AECs	Tie2_20wkHFD	2.66307e-10	0.760549	0.75	0.612	8.26962e-06
Bst2	KO_AR	Ctrl_AR	AECs	Tie2_20wkHFD	2.88321e-16	0.746004	0.801	0.612	8.95322e-12
Tinagl1	KO_AR	Ctrl_AR	AECs	Tie2_20wkHFD	6.99147e-15	0.708857	0.841	0.683	2.17106e-10
Pim3	KO_AR	Ctrl_AR	AECs	Tie2_20wkHFD	5.44227e-10	0.705252	0.524	0.291	1.68999e-05
Mdk	KO_AR	Ctrl_AR	AECs	Tie2_20wkHFD	1.10001e-10	0.671921	0.223	0.04	3.41586e-06
Serpinb6b	KO_AR	Ctrl_AR	AECs	Tie2_20wkHFD	8.95342e-08	0.651641	0.753	0.662	0.00278031
Col18a1	KO_AR	Ctrl_AR	AECs	Tie2_20wkHFD	1.14304e-07	0.649804	0.368	0.176	0.00354949
Id1	KO_AR	Ctrl_AR	AECs	Tie2_20wkHFD	4.82405e-07	0.637118	0.618	0.45	0.0149801
Ifit1	KO_AR	Ctrl_AR	AECs	Tie2_20wkHFD	7.47623e-09	0.636776	0.334	0.133	0.000232159
Tuba1a	KO_AR	Ctrl_AR	AECs	Tie2_20wkHFD	2.55758e-08	0.635456	0.625	0.478	0.000794205
Dnaja1	KO_AR	Ctrl_AR	AECs	Tie2_20wkHFD	3.21809e-09	0.63065	0.77	0.665	9.99312e-05
Vcam1	KO_AR	Ctrl_AR	AECs	Tie2_20wkHFD	1.25243e-07	0.616999	0.899	0.838	0.00388917
Serpina3n	KO_AR	Ctrl_AR	AECs	Tie2_20wkHFD	3.63812e-09	0.611576	0.209	0.043	0.000112975
Tubb2a	KO_AR	Ctrl_AR	AECs	Tie2_20wkHFD	7.73801e-11	0.597303	0.642	0.406	2.40288e-06
Ifi203	KO_AR	Ctrl_AR	AECs	Tie2_20wkHFD	1.715e-10	0.583383	0.483	0.234	5.32559e-06
Slfn2	KO_AR	Ctrl_AR	AECs	Tie2_20wkHFD	5.54358e-10	0.581384	0.365	0.14	1.72145e-05
Phlda3	KO_AR	Ctrl_AR	AECs	Tie2_20wkHFD	9.72077e-08	0.57356	0.696	0.55	0.00301859
Gngt2	KO_AR	Ctrl_AR	AECs	Tie2_20wkHFD	6.40322e-08	0.573053	0.395	0.198	0.00198839
Mndal	KO_AR	Ctrl_AR	AECs	Tie2_20wkHFD	1.14789e-06	0.570232	0.466	0.284	0.0356453
Lysmd2	KO_AR	Ctrl_AR	AECs	Tie2_20wkHFD	4.86114e-09	0.566181	0.601	0.392	0.000150953
Tspo	KO_AR	Ctrl_AR	AECs	Tie2_20wkHFD	2.65134e-10	0.550058	0.885	0.802	8.23321e-06
Apol9a	KO_AR	Ctrl_AR	AECs	Tie2_20wkHFD	1.05644e-09	0.549395	0.351	0.137	3.28056e-05
Spcs1	KO_AR	Ctrl_AR	AECs	Tie2_20wkHFD	7.94592e-08	0.543871	0.659	0.46	0.00246745
Txn1	KO_AR	Ctrl_AR	AECs	Tie2_20wkHFD	1.68755e-07	0.542384	0.77	0.633	0.00524035
Uchl1	KO_AR	Ctrl_AR	AECs	Tie2_20wkHFD	4.76395e-07	0.539829	0.541	0.371	0.0147935
Ly6e	KO_AR	Ctrl_AR	AECs	Tie2_20wkHFD	9.16743e-16	0.537606	0.953	0.946	2.84676e-11
Sh3bgrl3	KO_AR	Ctrl_AR	AECs	Tie2_20wkHFD	1.95132e-07	0.530795	0.804	0.701	0.00605944
Anxa5	KO_AR	Ctrl_AR	AECs	Tie2_20wkHFD	1.46961e-08	0.529073	0.818	0.737	0.000456359
S100a11	KO_AR	Ctrl_AR	AECs	Tie2_20wkHFD	1.14875e-07	0.528791	0.848	0.795	0.00356721
Lgals3bp	KO_AR	Ctrl_AR	AECs	Tie2_20wkHFD	1.2993e-07	0.521515	0.439	0.241	0.00403472
Ddah1	KO_AR	Ctrl_AR	AECs	Tie2_20wkHFD	9.10601e-09	0.518864	0.307	0.119	0.000282769
Id3	KO_AR	Ctrl_AR	AECs	Tie2_20wkHFD	6.53021e-08	0.516684	0.861	0.773	0.00202783
Myl12a	KO_AR	Ctrl_AR	AECs	Tie2_20wkHFD	3.22934e-08	0.515447	0.824	0.716	0.00100281
Tm4sf1	KO_AR	Ctrl_AR	AECs	Tie2_20wkHFD	1.73454e-13	0.514773	0.976	0.964	5.38627e-09
Mgst1	KO_AR	Ctrl_AR	AECs	Tie2_20wkHFD	1.00103e-06	0.512871	0.767	0.626	0.0310849
Cdh13	KO_AR	Ctrl_AR	AECs	Tie2_20wkHFD	3.59029e-07	0.496906	0.77	0.694	0.0111489
Ltbp2	KO_AR	Ctrl_AR	AECs	Tie2_20wkHFD	4.23013e-13	0.494574	0.236	0.029	1.31358e-08
Apobec3	KO_AR	Ctrl_AR	AECs	Tie2_20wkHFD	1.41403e-09	0.489432	0.392	0.158	4.391e-05
Clu	KO_AR	Ctrl_AR	AECs	Tie2_20wkHFD	1.6622e-11	0.488633	0.98	0.968	5.16163e-07
Myl12b	KO_AR	Ctrl_AR	AECs	Tie2_20wkHFD	7.50103e-09	0.484622	0.824	0.716	0.00023293
Hspa8	KO_AR	Ctrl_AR	AECs	Tie2_20wkHFD	6.7776e-12	0.48327	0.889	0.878	2.10465e-07
H2-D1	KO_AR	Ctrl_AR	AECs	Tie2_20wkHFD	1.01738e-15	0.482906	0.959	0.953	3.15926e-11
Rpl15	KO_AR	Ctrl_AR	AECs	Tie2_20wkHFD	3.45306e-12	0.461091	0.926	0.903	1.07228e-07
Cxcl16	KO_AR	Ctrl_AR	AECs	Tie2_20wkHFD	8.77787e-07	0.456484	0.459	0.288	0.0272579
Psmb6	KO_AR	Ctrl_AR	AECs	Tie2_20wkHFD	7.02603e-07	0.455082	0.645	0.475	0.0218179
B2m	KO_AR	Ctrl_AR	AECs	Tie2_20wkHFD	1.13089e-13	0.448368	0.959	0.921	3.51176e-09
Ubb	KO_AR	Ctrl_AR	AECs	Tie2_20wkHFD	3.68511e-10	0.438426	0.929	0.935	1.14434e-05
Ifi44	KO_AR	Ctrl_AR	AECs	Tie2_20wkHFD	2.28963e-08	0.423886	0.378	0.169	0.000711
Ppic	KO_AR	Ctrl_AR	AECs	Tie2_20wkHFD	3.43448e-07	0.423669	0.47	0.281	0.0106651
H2-K1	KO_AR	Ctrl_AR	AECs	Tie2_20wkHFD	1.3971e-10	0.41799	0.946	0.942	4.33842e-06
Cox4i1	KO_AR	Ctrl_AR	AECs	Tie2_20wkHFD	4.27053e-07	0.417091	0.885	0.831	0.0132613
Oasl2	KO_AR	Ctrl_AR	AECs	Tie2_20wkHFD	5.61368e-07	0.41506	0.459	0.27	0.0174322
Rps2	KO_AR	Ctrl_AR	AECs	Tie2_20wkHFD	2.70822e-08	0.408325	0.926	0.885	0.000840983
Rpl10	KO_AR	Ctrl_AR	AECs	Tie2_20wkHFD	3.14496e-09	0.405369	0.963	0.928	9.76603e-05
Hsph1	KO_AR	Ctrl_AR	AECs	Tie2_20wkHFD	5.77328e-09	0.389873	0.409	0.18	0.000179278
Arl15	KO_AR	Ctrl_AR	AECs	Tie2_20wkHFD	5.1333e-07	0.388756	0.382	0.191	0.0159404
Tmsb4x	KO_AR	Ctrl_AR	AECs	Tie2_20wkHFD	3.48358e-07	0.384765	0.997	0.982	0.0108176
Xaf1	KO_AR	Ctrl_AR	AECs	Tie2_20wkHFD	4.50331e-08	0.378442	0.476	0.263	0.00139841
Chchd2	KO_AR	Ctrl_AR	AECs	Tie2_20wkHFD	2.65714e-07	0.377991	0.889	0.849	0.00825123
Rplp0	KO_AR	Ctrl_AR	AECs	Tie2_20wkHFD	6.13703e-07	0.370607	0.909	0.892	0.0190573
Rpl19	KO_AR	Ctrl_AR	AECs	Tie2_20wkHFD	1.15068e-08	0.364119	0.953	0.953	0.000357321
Tubb3	KO_AR	Ctrl_AR	AECs	Tie2_20wkHFD	4.78598e-10	0.362488	0.189	0.025	1.48619e-05
Avpi1	KO_AR	Ctrl_AR	AECs	Tie2_20wkHFD	1.58834e-06	0.353738	0.324	0.155	0.0493227
Rpl29	KO_AR	Ctrl_AR	AECs	Tie2_20wkHFD	1.5794e-07	0.342575	0.858	0.827	0.00490451
Rpl9	KO_AR	Ctrl_AR	AECs	Tie2_20wkHFD	9.48241e-07	0.340812	0.939	0.924	0.0294457
Rps9	KO_AR	Ctrl_AR	AECs	Tie2_20wkHFD	1.50428e-06	0.340565	0.946	0.935	0.0467125
Rer1	KO_AR	Ctrl_AR	AECs	Tie2_20wkHFD	5.53652e-07	0.336694	0.591	0.388	0.0171926
Rps3	KO_AR	Ctrl_AR	AECs	Tie2_20wkHFD	1.07918e-07	0.335803	0.929	0.95	0.00335118
Serpina3g	KO_AR	Ctrl_AR	AECs	Tie2_20wkHFD	2.36328e-08	0.332391	0.162	0.025	0.000733868
Gde1	KO_AR	Ctrl_AR	AECs	Tie2_20wkHFD	3.59118e-07	0.329939	0.429	0.219	0.0111517
Rpl11	KO_AR	Ctrl_AR	AECs	Tie2_20wkHFD	9.42622e-07	0.329656	0.943	0.946	0.0292712
Rpl18a	KO_AR	Ctrl_AR	AECs	Tie2_20wkHFD	1.00505e-06	0.287718	0.966	0.953	0.0312098
Clca3a1	KO_AR	Ctrl_AR	AECs	Tie2_20wkHFD	3.91169e-09	0.253911	0.189	0.032	0.00012147
Hsp90ab1	KO_AR	Ctrl_AR	AECs	Tie2_20wkHFD	1.50893e-06	0.252943	0.959	0.964	0.0468569
Cst3	KO_AR	Ctrl_AR	AECs	Tie2_20wkHFD	1.56604e-06	-0.193871	0.983	0.989	0.0486303
Rps21	KO_AR	Ctrl_AR	AECs	Tie2_20wkHFD	9.73786e-09	-0.211767	0.936	0.957	0.00030239
Rps29	KO_AR	Ctrl_AR	AECs	Tie2_20wkHFD	1.50622e-08	-0.243717	0.949	0.986	0.000467725
Vegfd	KO_AR	Ctrl_AR	AECs	Tie2_20wkHFD	7.08924e-07	-0.245298	0.017	0.122	0.0220142
Pecam1	KO_AR	Ctrl_AR	AECs	Tie2_20wkHFD	7.66152e-10	-0.265596	0.983	0.978	2.37913e-05
Olfml2a	KO_AR	Ctrl_AR	AECs	Tie2_20wkHFD	2.19385e-07	-0.297309	0.051	0.187	0.00681256
Rps28	KO_AR	Ctrl_AR	AECs	Tie2_20wkHFD	3.00887e-07	-0.309702	0.838	0.853	0.00934343
Ptprb	KO_AR	Ctrl_AR	AECs	Tie2_20wkHFD	7.28321e-08	-0.321388	0.983	0.978	0.00226166
Rpl38	KO_AR	Ctrl_AR	AECs	Tie2_20wkHFD	3.68979e-11	-0.355109	0.889	0.932	1.14579e-06
Fbln2	KO_AR	Ctrl_AR	AECs	Tie2_20wkHFD	2.87995e-07	-0.361897	0.845	0.917	0.00894312
Lrp1	KO_AR	Ctrl_AR	AECs	Tie2_20wkHFD	2.75076e-09	-0.382421	0.054	0.23	8.54193e-05
Ahnak	KO_AR	Ctrl_AR	AECs	Tie2_20wkHFD	5.11793e-07	-0.394354	0.922	0.935	0.0158927
Shisa9	KO_AR	Ctrl_AR	AECs	Tie2_20wkHFD	1.00497e-06	-0.396137	0.078	0.219	0.0312075
Cavin2	KO_AR	Ctrl_AR	AECs	Tie2_20wkHFD	1.07768e-08	-0.398174	0.932	0.968	0.000334652
Dst	KO_AR	Ctrl_AR	AECs	Tie2_20wkHFD	2.1441e-07	-0.406013	0.838	0.928	0.00665809
Flrt1	KO_AR	Ctrl_AR	AECs	Tie2_20wkHFD	8.86325e-07	-0.423301	0.101	0.255	0.0275231
Col4a4	KO_AR	Ctrl_AR	AECs	Tie2_20wkHFD	3.17536e-07	-0.430301	0.382	0.583	0.00986046
Gsn	KO_AR	Ctrl_AR	AECs	Tie2_20wkHFD	6.25833e-10	-0.433106	0.284	0.543	1.9434e-05
Emp2	KO_AR	Ctrl_AR	AECs	Tie2_20wkHFD	1.10032e-06	-0.43692	0.824	0.874	0.0341681
Tnxb	KO_AR	Ctrl_AR	AECs	Tie2_20wkHFD	3.19528e-08	-0.44098	0.003	0.108	0.000992231
Fhl1	KO_AR	Ctrl_AR	AECs	Tie2_20wkHFD	1.60191e-06	-0.45417	0.693	0.795	0.0497442
Aldh2	KO_AR	Ctrl_AR	AECs	Tie2_20wkHFD	1.93064e-09	-0.476297	0.679	0.788	5.99521e-05
Cdc42ep3	KO_AR	Ctrl_AR	AECs	Tie2_20wkHFD	3.6956e-08	-0.496381	0.716	0.845	0.00114759
Pkhd1l1	KO_AR	Ctrl_AR	AECs	Tie2_20wkHFD	8.66421e-07	-0.516456	0.409	0.583	0.026905
Cgnl1	KO_AR	Ctrl_AR	AECs	Tie2_20wkHFD	2.36905e-08	-0.533215	0.845	0.899	0.00073566
Tns1	KO_AR	Ctrl_AR	AECs	Tie2_20wkHFD	1.68055e-07	-0.543894	0.696	0.799	0.0052186
mt-Atp8	KO_AR	Ctrl_AR	AECs	Tie2_20wkHFD	1.81938e-08	-0.544695	0.49	0.629	0.000564971
Ptgs1	KO_AR	Ctrl_AR	AECs	Tie2_20wkHFD	3.67262e-12	-0.578195	0.571	0.773	1.14046e-07
Enpp6	KO_AR	Ctrl_AR	AECs	Tie2_20wkHFD	7.48869e-08	-0.580775	0.537	0.68	0.00232546
Atp2a3	KO_AR	Ctrl_AR	AECs	Tie2_20wkHFD	1.89401e-11	-0.635691	0.554	0.752	5.88148e-07
Plpp3	KO_AR	Ctrl_AR	AECs	Tie2_20wkHFD	1.38584e-07	-0.65218	0.497	0.637	0.00430344
Ccl8	KO_AR	Ctrl_AR	AECs	Tie2_20wkHFD	1.17231e-07	-0.722735	0.003	0.101	0.00364036
Ncam1	KO_AR	Ctrl_AR	AECs	Tie2_20wkHFD	2.04331e-08	-0.783713	0.409	0.583	0.000634509
Gm42418	KO_AR	Ctrl_AR	AECs	Tie2_20wkHFD	2.0769e-24	-0.789278	0.97	0.989	6.44939e-20
Lars2	KO_AR	Ctrl_AR	AECs	Tie2_20wkHFD	4.25642e-20	-0.816597	0.902	0.964	1.32175e-15
Kctd12	KO_AR	Ctrl_AR	AECs	Tie2_20wkHFD	3.29119e-14	-0.885032	0.605	0.773	1.02201e-09
Col1a2	KO_AR	Ctrl_AR	AECs	Tie2_20wkHFD	7.91777e-14	-1.06591	0.003	0.183	2.4587e-09
C3	KO_AR	Ctrl_AR	AECs	Tie2_20wkHFD	1.21391e-11	-1.24809	0.003	0.155	3.76957e-07
Tek	KO_AR	Ctrl_AR	AECs	Tie2_20wkHFD	1.22981e-74	-2.32251	0.166	0.892	3.81892e-70

## Sheet: Tie2_20wkHFD-AECs-AP
gene	ident1	ident2	cellType	mouseSet	p_val.RNAwithSoupXwithLists	avg_log2FC.RNAwithSoupXwithLists	pct.1.RNAwithSoupXwithLists	pct.2.RNAwithSoupXwithLists	p_val_adj.RNAwithSoupXwithLists
Rps28	KO_AP	Ctrl_AP	AECs	Tie2_20wkHFD	2.02498e-55	1.69735	0.955	0.734	6.28816e-51
Rpl38	KO_AP	Ctrl_AP	AECs	Tie2_20wkHFD	1.0865e-38	1.0974	0.972	0.905	3.3739e-34
mt-Nd3	KO_AP	Ctrl_AP	AECs	Tie2_20wkHFD	6.76944e-28	1.08053	0.902	0.78	2.10211e-23
Rps29	KO_AP	Ctrl_AP	AECs	Tie2_20wkHFD	2.88866e-35	0.976885	0.989	0.983	8.97017e-31
Rpl41	KO_AP	Ctrl_AP	AECs	Tie2_20wkHFD	6.47769e-33	0.926634	0.983	0.942	2.01152e-28
Rps27	KO_AP	Ctrl_AP	AECs	Tie2_20wkHFD	1.58219e-26	0.92242	0.969	0.925	4.91319e-22
Rpl39	KO_AP	Ctrl_AP	AECs	Tie2_20wkHFD	1.16696e-21	0.920744	0.944	0.892	3.62377e-17
Rps21	KO_AP	Ctrl_AP	AECs	Tie2_20wkHFD	8.29162e-22	0.844995	0.978	0.954	2.5748e-17
Bmx	KO_AP	Ctrl_AP	AECs	Tie2_20wkHFD	1.66578e-16	0.806695	0.877	0.788	5.17273e-12
Edn1	KO_AP	Ctrl_AP	AECs	Tie2_20wkHFD	1.12779e-06	0.77719	0.595	0.39	0.0350213
Spp1	KO_AP	Ctrl_AP	AECs	Tie2_20wkHFD	3.02075e-11	0.766875	0.265	0.046	9.38033e-07
Rpl37a	KO_AP	Ctrl_AP	AECs	Tie2_20wkHFD	4.71645e-21	0.764849	0.98	0.934	1.4646e-16
Usmg5	KO_AP	Ctrl_AP	AECs	Tie2_20wkHFD	3.81635e-11	0.754181	0.617	0.402	1.18509e-06
Rpl37	KO_AP	Ctrl_AP	AECs	Tie2_20wkHFD	2.61561e-22	0.73314	0.969	0.934	8.12225e-18
Vcam1	KO_AP	Ctrl_AP	AECs	Tie2_20wkHFD	1.30083e-08	0.67073	0.916	0.822	0.000403946
Tomm7	KO_AP	Ctrl_AP	AECs	Tie2_20wkHFD	2.45611e-12	0.65819	0.774	0.593	7.62696e-08
Atp5e	KO_AP	Ctrl_AP	AECs	Tie2_20wkHFD	6.50233e-10	0.640681	0.804	0.676	2.01917e-05
Atp5k	KO_AP	Ctrl_AP	AECs	Tie2_20wkHFD	9.26899e-10	0.633168	0.67	0.515	2.8783e-05
Tinagl1	KO_AP	Ctrl_AP	AECs	Tie2_20wkHFD	3.27379e-08	0.620721	0.793	0.631	0.00101661
Sec61g	KO_AP	Ctrl_AP	AECs	Tie2_20wkHFD	3.03795e-12	0.613293	0.76	0.589	9.43375e-08
S100a6	KO_AP	Ctrl_AP	AECs	Tie2_20wkHFD	6.86533e-10	0.605541	0.832	0.672	2.13189e-05
Rps26	KO_AP	Ctrl_AP	AECs	Tie2_20wkHFD	1.10247e-12	0.596876	0.925	0.851	3.42351e-08
Rpl36	KO_AP	Ctrl_AP	AECs	Tie2_20wkHFD	1.70894e-13	0.583848	0.944	0.867	5.30676e-09
2010107E04Rik	KO_AP	Ctrl_AP	AECs	Tie2_20wkHFD	1.58049e-10	0.580188	0.631	0.386	4.90788e-06
Cox7c	KO_AP	Ctrl_AP	AECs	Tie2_20wkHFD	7.57378e-09	0.542846	0.791	0.722	0.000235189
Pim3	KO_AP	Ctrl_AP	AECs	Tie2_20wkHFD	1.9479e-08	0.540016	0.461	0.257	0.000604882
Rpl35a	KO_AP	Ctrl_AP	AECs	Tie2_20wkHFD	2.02991e-13	0.537214	0.961	0.921	6.30349e-09
Rpl36a	KO_AP	Ctrl_AP	AECs	Tie2_20wkHFD	2.18253e-12	0.536107	0.911	0.859	6.77742e-08
Arid5b	KO_AP	Ctrl_AP	AECs	Tie2_20wkHFD	1.60669e-07	0.522846	0.804	0.68	0.00498925
Pet100	KO_AP	Ctrl_AP	AECs	Tie2_20wkHFD	8.75005e-10	0.501703	0.5	0.261	2.71715e-05
Ndufa3	KO_AP	Ctrl_AP	AECs	Tie2_20wkHFD	4.27957e-08	0.49966	0.578	0.386	0.00132893
Cox17	KO_AP	Ctrl_AP	AECs	Tie2_20wkHFD	1.83903e-07	0.485358	0.531	0.307	0.00571075
Rpl34	KO_AP	Ctrl_AP	AECs	Tie2_20wkHFD	5.81206e-12	0.479692	0.953	0.946	1.80482e-07
Klf9	KO_AP	Ctrl_AP	AECs	Tie2_20wkHFD	2.25601e-09	0.465957	0.709	0.523	7.00558e-05
S100a13	KO_AP	Ctrl_AP	AECs	Tie2_20wkHFD	1.04176e-06	0.434275	0.818	0.718	0.0323497
Actn4	KO_AP	Ctrl_AP	AECs	Tie2_20wkHFD	4.501e-07	0.433582	0.796	0.664	0.013977
Rps27rt	KO_AP	Ctrl_AP	AECs	Tie2_20wkHFD	1.98546e-11	0.421596	0.355	0.108	6.16546e-07
Snrpf	KO_AP	Ctrl_AP	AECs	Tie2_20wkHFD	3.79148e-07	0.420013	0.564	0.378	0.0117737
Clu	KO_AP	Ctrl_AP	AECs	Tie2_20wkHFD	2.03801e-09	0.413899	0.986	0.971	6.32863e-05
Rpl6	KO_AP	Ctrl_AP	AECs	Tie2_20wkHFD	3.3351e-08	0.404491	0.958	0.925	0.00103565
Rplp2	KO_AP	Ctrl_AP	AECs	Tie2_20wkHFD	3.41914e-07	0.387438	0.941	0.942	0.0106175
Nmt1	KO_AP	Ctrl_AP	AECs	Tie2_20wkHFD	1.14314e-06	0.376467	0.52	0.328	0.0354979
Cfh	KO_AP	Ctrl_AP	AECs	Tie2_20wkHFD	2.97149e-07	0.354567	0.978	0.967	0.00922736
Cryab	KO_AP	Ctrl_AP	AECs	Tie2_20wkHFD	9.6714e-07	0.350573	0.277	0.108	0.0300326
Fau	KO_AP	Ctrl_AP	AECs	Tie2_20wkHFD	1.70327e-08	0.350219	0.98	0.954	0.000528917
Cops9	KO_AP	Ctrl_AP	AECs	Tie2_20wkHFD	4.95789e-07	0.309652	0.651	0.444	0.0153957
Rasa4	KO_AP	Ctrl_AP	AECs	Tie2_20wkHFD	6.8562e-07	0.306296	0.288	0.12	0.0212906
Gstp1	KO_AP	Ctrl_AP	AECs	Tie2_20wkHFD	4.55067e-07	-0.424011	0.128	0.286	0.0141312
Dusp6	KO_AP	Ctrl_AP	AECs	Tie2_20wkHFD	3.81909e-07	-0.469516	0.193	0.361	0.0118594
Tnxb	KO_AP	Ctrl_AP	AECs	Tie2_20wkHFD	5.74349e-08	-0.489595	0.008	0.104	0.00178352
Ccdc85b	KO_AP	Ctrl_AP	AECs	Tie2_20wkHFD	3.56415e-09	-0.509999	0.232	0.432	0.000110678
Tgfbi	KO_AP	Ctrl_AP	AECs	Tie2_20wkHFD	4.03333e-07	-0.51649	0.053	0.183	0.0125247
Errfi1	KO_AP	Ctrl_AP	AECs	Tie2_20wkHFD	6.853e-09	-0.51693	0.022	0.149	0.000212806
Cxcl1	KO_AP	Ctrl_AP	AECs	Tie2_20wkHFD	6.66726e-07	-0.518907	0.078	0.224	0.0207039
Adamts5	KO_AP	Ctrl_AP	AECs	Tie2_20wkHFD	7.4264e-08	-0.534076	0.008	0.104	0.00230612
H2-Aa	KO_AP	Ctrl_AP	AECs	Tie2_20wkHFD	6.45288e-07	-0.552875	0.05	0.178	0.0200381
Pf4	KO_AP	Ctrl_AP	AECs	Tie2_20wkHFD	6.99808e-07	-0.565438	0.034	0.149	0.0217311
Gm10076	KO_AP	Ctrl_AP	AECs	Tie2_20wkHFD	3.7784e-10	-0.597314	0.645	0.759	1.17331e-05
Dkk2	KO_AP	Ctrl_AP	AECs	Tie2_20wkHFD	2.94773e-08	-0.646888	0.07	0.22	0.000915357
Cldn5	KO_AP	Ctrl_AP	AECs	Tie2_20wkHFD	1.05955e-08	-0.988457	0.626	0.759	0.000329023
C3	KO_AP	Ctrl_AP	AECs	Tie2_20wkHFD	2.61822e-07	-1.03773	0.011	0.104	0.00813037
Tek	KO_AP	Ctrl_AP	AECs	Tie2_20wkHFD	1.34145e-62	-2.02742	0.165	0.805	4.16559e-58

## Sheet: Tie2_20wkHFD-Tie2FBs-AR
gene	ident1	ident2	cellType	mouseSet	p_val.RNAwithSoupXwithLists	avg_log2FC.RNAwithSoupXwithLists	pct.1.RNAwithSoupXwithLists	pct.2.RNAwithSoupXwithLists	p_val_adj.RNAwithSoupXwithLists
Cxcl1	KO_AR	Ctrl_AR	Tie2FBs	Tie2_20wkHFD	2.28383e-11	0.741918	0.599	0.499	7.09199e-07
Sfrp2	KO_AR	Ctrl_AR	Tie2FBs	Tie2_20wkHFD	2.94207e-14	0.67675	0.717	0.628	9.136e-10
Nfkbia	KO_AR	Ctrl_AR	Tie2FBs	Tie2_20wkHFD	3.00238e-23	0.642621	0.914	0.882	9.32328e-19
Zfp36	KO_AR	Ctrl_AR	Tie2FBs	Tie2_20wkHFD	2.83038e-17	0.60691	0.855	0.868	8.78917e-13
Txnip	KO_AR	Ctrl_AR	Tie2FBs	Tie2_20wkHFD	9.92575e-24	0.573899	0.852	0.698	3.08224e-19
Zbtb16	KO_AR	Ctrl_AR	Tie2FBs	Tie2_20wkHFD	1.5971e-39	0.558779	0.717	0.491	4.95947e-35
H2-D1	KO_AR	Ctrl_AR	Tie2FBs	Tie2_20wkHFD	1.1004e-30	0.509778	0.97	0.959	3.41707e-26
Irf1	KO_AR	Ctrl_AR	Tie2FBs	Tie2_20wkHFD	2.13734e-12	0.508526	0.626	0.509	6.63707e-08
H2-K1	KO_AR	Ctrl_AR	Tie2FBs	Tie2_20wkHFD	5.83629e-22	0.484678	0.945	0.946	1.81234e-17
Cebpd	KO_AR	Ctrl_AR	Tie2FBs	Tie2_20wkHFD	1.0968e-18	0.472759	0.982	0.972	3.4059e-14
Postn	KO_AR	Ctrl_AR	Tie2FBs	Tie2_20wkHFD	1.45589e-09	0.460013	0.163	0.072	4.52099e-05
Ifi205	KO_AR	Ctrl_AR	Tie2FBs	Tie2_20wkHFD	8.25173e-10	0.445879	0.622	0.56	2.56241e-05
Gdf10	KO_AR	Ctrl_AR	Tie2FBs	Tie2_20wkHFD	2.19795e-07	0.436738	0.402	0.294	0.00682529
Igfbp7	KO_AR	Ctrl_AR	Tie2FBs	Tie2_20wkHFD	9.11059e-18	0.43657	0.959	0.955	2.82911e-13
Pnp	KO_AR	Ctrl_AR	Tie2FBs	Tie2_20wkHFD	6.25138e-14	0.432867	0.876	0.855	1.94124e-09
Maged2	KO_AR	Ctrl_AR	Tie2FBs	Tie2_20wkHFD	1.54475e-11	0.418964	0.673	0.596	4.79691e-07
Ifi207	KO_AR	Ctrl_AR	Tie2FBs	Tie2_20wkHFD	2.33825e-17	0.418952	0.804	0.695	7.26097e-13
Has1	KO_AR	Ctrl_AR	Tie2FBs	Tie2_20wkHFD	2.35924e-07	0.411722	0.842	0.837	0.00732614
Ccnd1	KO_AR	Ctrl_AR	Tie2FBs	Tie2_20wkHFD	3.0255e-14	0.394091	0.511	0.364	9.39509e-10
Pir	KO_AR	Ctrl_AR	Tie2FBs	Tie2_20wkHFD	1.21119e-22	0.379882	0.643	0.461	3.76111e-18
Psmb8	KO_AR	Ctrl_AR	Tie2FBs	Tie2_20wkHFD	9.81944e-09	0.374052	0.735	0.714	0.000304923
Nfkbiz	KO_AR	Ctrl_AR	Tie2FBs	Tie2_20wkHFD	7.04716e-09	0.363736	0.827	0.794	0.000218835
Fn1	KO_AR	Ctrl_AR	Tie2FBs	Tie2_20wkHFD	1.03968e-15	0.343297	0.979	0.991	3.22852e-11
C4b	KO_AR	Ctrl_AR	Tie2FBs	Tie2_20wkHFD	9.30195e-10	0.338584	0.764	0.626	2.88853e-05
Sdf2l1	KO_AR	Ctrl_AR	Tie2FBs	Tie2_20wkHFD	3.96941e-17	0.335733	0.628	0.498	1.23262e-12
Rpl29	KO_AR	Ctrl_AR	Tie2FBs	Tie2_20wkHFD	7.32587e-34	0.333097	0.984	0.977	2.2749e-29
Ank2	KO_AR	Ctrl_AR	Tie2FBs	Tie2_20wkHFD	1.08298e-11	0.330562	0.777	0.683	3.36299e-07
Csf1	KO_AR	Ctrl_AR	Tie2FBs	Tie2_20wkHFD	9.0088e-16	0.329676	0.924	0.894	2.7975e-11
Ccl11	KO_AR	Ctrl_AR	Tie2FBs	Tie2_20wkHFD	1.24721e-08	0.325421	0.841	0.813	0.000387297
S100a10	KO_AR	Ctrl_AR	Tie2FBs	Tie2_20wkHFD	1.20463e-18	0.318395	0.991	0.979	3.74075e-14
Arl4a	KO_AR	Ctrl_AR	Tie2FBs	Tie2_20wkHFD	1.6377e-14	0.314274	0.876	0.815	5.08556e-10
Arid5b	KO_AR	Ctrl_AR	Tie2FBs	Tie2_20wkHFD	3.52588e-11	0.311857	0.821	0.778	1.09489e-06
Col6a3	KO_AR	Ctrl_AR	Tie2FBs	Tie2_20wkHFD	5.316e-08	0.310129	0.65	0.575	0.00165078
Gpc3	KO_AR	Ctrl_AR	Tie2FBs	Tie2_20wkHFD	6.73014e-07	0.310053	0.827	0.749	0.0208991
Nr1d1	KO_AR	Ctrl_AR	Tie2FBs	Tie2_20wkHFD	1.02628e-20	0.309121	0.266	0.102	3.18692e-16
Islr	KO_AR	Ctrl_AR	Tie2FBs	Tie2_20wkHFD	8.3474e-17	0.298927	0.979	0.95	2.59212e-12
H2-T23	KO_AR	Ctrl_AR	Tie2FBs	Tie2_20wkHFD	5.41585e-10	0.291273	0.735	0.669	1.68178e-05
Fkbp5	KO_AR	Ctrl_AR	Tie2FBs	Tie2_20wkHFD	9.55174e-15	0.28909	0.561	0.432	2.9661e-10
Ifi203	KO_AR	Ctrl_AR	Tie2FBs	Tie2_20wkHFD	3.1932e-07	0.287428	0.617	0.52	0.00991584
Fos	KO_AR	Ctrl_AR	Tie2FBs	Tie2_20wkHFD	1.39348e-09	0.284412	0.924	0.953	4.32719e-05
Mndal	KO_AR	Ctrl_AR	Tie2FBs	Tie2_20wkHFD	1.65743e-07	0.277887	0.549	0.453	0.00514681
Nupr1	KO_AR	Ctrl_AR	Tie2FBs	Tie2_20wkHFD	4.28009e-07	0.275252	0.908	0.861	0.013291
Ubb	KO_AR	Ctrl_AR	Tie2FBs	Tie2_20wkHFD	2.87562e-17	0.272468	0.988	0.979	8.92967e-13
Ppp1r15a	KO_AR	Ctrl_AR	Tie2FBs	Tie2_20wkHFD	1.19028e-06	0.269697	0.78	0.735	0.0369618
Ifi204	KO_AR	Ctrl_AR	Tie2FBs	Tie2_20wkHFD	5.18021e-08	0.26673	0.838	0.79	0.00160861
Klf13	KO_AR	Ctrl_AR	Tie2FBs	Tie2_20wkHFD	9.46045e-14	0.264255	0.887	0.836	2.93775e-09
Dbp	KO_AR	Ctrl_AR	Tie2FBs	Tie2_20wkHFD	4.95433e-10	0.263965	0.173	0.081	1.53847e-05
Serpinh1	KO_AR	Ctrl_AR	Tie2FBs	Tie2_20wkHFD	1.06166e-15	0.263007	0.987	0.987	3.29678e-11
Mfap2	KO_AR	Ctrl_AR	Tie2FBs	Tie2_20wkHFD	2.60819e-10	0.261672	0.462	0.334	8.09921e-06
Tsc22d3	KO_AR	Ctrl_AR	Tie2FBs	Tie2_20wkHFD	7.7713e-10	0.261516	0.549	0.432	2.41322e-05
Herpud1	KO_AR	Ctrl_AR	Tie2FBs	Tie2_20wkHFD	3.52708e-10	0.261202	0.743	0.667	1.09526e-05
Tuba1a	KO_AR	Ctrl_AR	Tie2FBs	Tie2_20wkHFD	4.84468e-11	0.260789	0.978	0.968	1.50442e-06
Ppib	KO_AR	Ctrl_AR	Tie2FBs	Tie2_20wkHFD	9.62134e-19	0.256534	0.984	0.983	2.98772e-14
Itm2b	KO_AR	Ctrl_AR	Tie2FBs	Tie2_20wkHFD	5.04517e-20	0.247864	0.996	0.995	1.56668e-15
Klf9	KO_AR	Ctrl_AR	Tie2FBs	Tie2_20wkHFD	3.24831e-10	0.24681	0.946	0.929	1.0087e-05
Vim	KO_AR	Ctrl_AR	Tie2FBs	Tie2_20wkHFD	2.49886e-15	0.244748	0.999	0.994	7.75972e-11
Jund	KO_AR	Ctrl_AR	Tie2FBs	Tie2_20wkHFD	7.41952e-09	0.24469	0.993	0.991	0.000230398
Hsp90b1	KO_AR	Ctrl_AR	Tie2FBs	Tie2_20wkHFD	1.09271e-17	0.243776	0.987	0.99	3.39318e-13
Ccnd2	KO_AR	Ctrl_AR	Tie2FBs	Tie2_20wkHFD	3.14796e-08	0.236056	0.708	0.604	0.000977536
B2m	KO_AR	Ctrl_AR	Tie2FBs	Tie2_20wkHFD	1.67493e-07	0.234009	0.991	0.99	0.00520115
Htra1	KO_AR	Ctrl_AR	Tie2FBs	Tie2_20wkHFD	4.38756e-07	0.232474	0.847	0.825	0.0136247
Col6a1	KO_AR	Ctrl_AR	Tie2FBs	Tie2_20wkHFD	2.55332e-09	0.228036	0.935	0.911	7.92884e-05
Lama4	KO_AR	Ctrl_AR	Tie2FBs	Tie2_20wkHFD	3.17981e-07	0.22362	0.888	0.866	0.00987426
Pdia6	KO_AR	Ctrl_AR	Tie2FBs	Tie2_20wkHFD	2.40592e-10	0.223216	0.958	0.947	7.4711e-06
Ctsl	KO_AR	Ctrl_AR	Tie2FBs	Tie2_20wkHFD	7.89035e-13	0.22258	0.991	0.993	2.45019e-08
Pfn1	KO_AR	Ctrl_AR	Tie2FBs	Tie2_20wkHFD	2.34077e-07	0.216271	0.921	0.935	0.00726881
Pdia3	KO_AR	Ctrl_AR	Tie2FBs	Tie2_20wkHFD	9.08441e-13	0.215103	0.962	0.974	2.82098e-08
Ly6a	KO_AR	Ctrl_AR	Tie2FBs	Tie2_20wkHFD	3.49592e-08	0.213905	0.995	0.997	0.00108559
Tmsb4x	KO_AR	Ctrl_AR	Tie2FBs	Tie2_20wkHFD	3.6287e-08	0.2133	0.996	0.996	0.00112682
Selenof	KO_AR	Ctrl_AR	Tie2FBs	Tie2_20wkHFD	8.88683e-13	0.21184	0.942	0.926	2.75963e-08
Cd81	KO_AR	Ctrl_AR	Tie2FBs	Tie2_20wkHFD	1.80241e-09	0.210947	0.971	0.97	5.59701e-05
Cavin3	KO_AR	Ctrl_AR	Tie2FBs	Tie2_20wkHFD	2.04503e-08	0.209905	0.962	0.947	0.000635044
Pnrc1	KO_AR	Ctrl_AR	Tie2FBs	Tie2_20wkHFD	1.36864e-06	0.208068	0.877	0.887	0.0425003
Anxa1	KO_AR	Ctrl_AR	Tie2FBs	Tie2_20wkHFD	4.49276e-11	0.207651	0.972	0.974	1.39514e-06
Col1a1	KO_AR	Ctrl_AR	Tie2FBs	Tie2_20wkHFD	1.45896e-06	0.204506	0.984	0.987	0.0453051
C1ra	KO_AR	Ctrl_AR	Tie2FBs	Tie2_20wkHFD	1.63226e-07	0.204022	0.968	0.963	0.00506866
Ifngr1	KO_AR	Ctrl_AR	Tie2FBs	Tie2_20wkHFD	5.03982e-08	0.196251	0.784	0.753	0.00156501
Tpt1	KO_AR	Ctrl_AR	Tie2FBs	Tie2_20wkHFD	5.4513e-22	0.194115	0.997	0.998	1.69279e-17
Rala	KO_AR	Ctrl_AR	Tie2FBs	Tie2_20wkHFD	2.48489e-07	0.193014	0.817	0.78	0.00771633
P4ha1	KO_AR	Ctrl_AR	Tie2FBs	Tie2_20wkHFD	7.54355e-07	0.192646	0.714	0.662	0.023425
Dnajb11	KO_AR	Ctrl_AR	Tie2FBs	Tie2_20wkHFD	2.93081e-09	0.192354	0.744	0.683	9.10105e-05
Myl12b	KO_AR	Ctrl_AR	Tie2FBs	Tie2_20wkHFD	5.85245e-07	0.192105	0.91	0.878	0.0181736
Ly6c1	KO_AR	Ctrl_AR	Tie2FBs	Tie2_20wkHFD	1.11419e-08	0.192021	0.987	0.984	0.00034599
Nr1d2	KO_AR	Ctrl_AR	Tie2FBs	Tie2_20wkHFD	1.64535e-07	0.190079	0.329	0.236	0.0051093
Ifitm3	KO_AR	Ctrl_AR	Tie2FBs	Tie2_20wkHFD	4.79817e-07	0.189798	0.992	0.994	0.0148998
Rplp0	KO_AR	Ctrl_AR	Tie2FBs	Tie2_20wkHFD	4.00613e-15	0.18814	0.991	0.991	1.24402e-10
Calr	KO_AR	Ctrl_AR	Tie2FBs	Tie2_20wkHFD	2.44092e-09	0.188059	0.988	0.984	7.5798e-05
Arf4	KO_AR	Ctrl_AR	Tie2FBs	Tie2_20wkHFD	1.28994e-07	0.185522	0.942	0.936	0.00400565
Akap13	KO_AR	Ctrl_AR	Tie2FBs	Tie2_20wkHFD	8.6099e-07	0.183992	0.905	0.881	0.0267363
Rer1	KO_AR	Ctrl_AR	Tie2FBs	Tie2_20wkHFD	6.1252e-08	0.182198	0.833	0.804	0.00190206
Rpl19	KO_AR	Ctrl_AR	Tie2FBs	Tie2_20wkHFD	6.95141e-16	0.182128	0.992	0.993	2.15862e-11
Rpl9	KO_AR	Ctrl_AR	Tie2FBs	Tie2_20wkHFD	1.68184e-12	0.177732	0.993	0.991	5.22261e-08
Slc25a4	KO_AR	Ctrl_AR	Tie2FBs	Tie2_20wkHFD	5.9773e-08	0.176815	0.974	0.96	0.00185613
Rexo2	KO_AR	Ctrl_AR	Tie2FBs	Tie2_20wkHFD	2.99322e-07	0.176318	0.864	0.822	0.00929484
Selenok	KO_AR	Ctrl_AR	Tie2FBs	Tie2_20wkHFD	6.13763e-07	0.175909	0.939	0.947	0.0190592
Rps4x	KO_AR	Ctrl_AR	Tie2FBs	Tie2_20wkHFD	2.30403e-12	0.172349	0.995	0.996	7.15471e-08
Pten	KO_AR	Ctrl_AR	Tie2FBs	Tie2_20wkHFD	1.19064e-06	0.170606	0.797	0.752	0.036973
Lamc1	KO_AR	Ctrl_AR	Tie2FBs	Tie2_20wkHFD	8.78568e-07	0.170457	0.945	0.909	0.0272822
Rpl10	KO_AR	Ctrl_AR	Tie2FBs	Tie2_20wkHFD	1.98065e-10	0.169408	0.991	0.982	6.1505e-06
Serpinb6a	KO_AR	Ctrl_AR	Tie2FBs	Tie2_20wkHFD	5.51854e-09	0.16878	0.984	0.989	0.000171367
Map3k8	KO_AR	Ctrl_AR	Tie2FBs	Tie2_20wkHFD	1.01515e-07	0.168385	0.441	0.331	0.00315233
Arpc1b	KO_AR	Ctrl_AR	Tie2FBs	Tie2_20wkHFD	1.12975e-08	0.16768	0.982	0.977	0.000350821
Rps7	KO_AR	Ctrl_AR	Tie2FBs	Tie2_20wkHFD	3.16063e-11	0.165425	0.991	0.989	9.8147e-07
Rpl15	KO_AR	Ctrl_AR	Tie2FBs	Tie2_20wkHFD	3.69108e-11	0.15547	0.983	0.99	1.14619e-06
Selenow	KO_AR	Ctrl_AR	Tie2FBs	Tie2_20wkHFD	3.748e-07	0.155267	0.98	0.989	0.0116387
Aes	KO_AR	Ctrl_AR	Tie2FBs	Tie2_20wkHFD	1.33398e-06	0.154635	0.955	0.941	0.0414241
Cwc22	KO_AR	Ctrl_AR	Tie2FBs	Tie2_20wkHFD	1.08138e-11	0.153579	0.739	0.605	3.35801e-07
H3f3a	KO_AR	Ctrl_AR	Tie2FBs	Tie2_20wkHFD	5.25933e-07	0.15222	0.976	0.979	0.0163318
Cav1	KO_AR	Ctrl_AR	Tie2FBs	Tie2_20wkHFD	1.38473e-06	0.151047	0.162	0.089	0.0430002
Rps18	KO_AR	Ctrl_AR	Tie2FBs	Tie2_20wkHFD	2.79672e-09	0.150586	0.993	0.994	8.68464e-05
Gabarap	KO_AR	Ctrl_AR	Tie2FBs	Tie2_20wkHFD	3.24228e-08	0.150526	0.982	0.982	0.00100683
Rpl12	KO_AR	Ctrl_AR	Tie2FBs	Tie2_20wkHFD	3.54094e-10	0.150133	0.986	0.993	1.09957e-05
Rps3	KO_AR	Ctrl_AR	Tie2FBs	Tie2_20wkHFD	1.16895e-10	0.149233	0.988	0.993	3.62995e-06
Rps10	KO_AR	Ctrl_AR	Tie2FBs	Tie2_20wkHFD	9.86461e-13	0.146273	0.995	0.995	3.06326e-08
Sparc	KO_AR	Ctrl_AR	Tie2FBs	Tie2_20wkHFD	5.7208e-07	0.133989	0.999	0.995	0.0177648
Rpl13	KO_AR	Ctrl_AR	Tie2FBs	Tie2_20wkHFD	1.14541e-12	0.133681	0.997	0.998	3.55684e-08
Rpl21	KO_AR	Ctrl_AR	Tie2FBs	Tie2_20wkHFD	2.07205e-07	0.131104	0.996	0.99	0.00643435
Rpl11	KO_AR	Ctrl_AR	Tie2FBs	Tie2_20wkHFD	1.29405e-09	0.127204	0.993	0.991	4.01842e-05
Narf	KO_AR	Ctrl_AR	Tie2FBs	Tie2_20wkHFD	8.42658e-10	0.124511	0.242	0.135	2.6167e-05
Rpl26	KO_AR	Ctrl_AR	Tie2FBs	Tie2_20wkHFD	7.36937e-09	0.118132	0.993	0.992	0.000228841
Rps6	KO_AR	Ctrl_AR	Tie2FBs	Tie2_20wkHFD	1.59577e-07	0.116148	0.988	0.988	0.00495534
Ttc8	KO_AR	Ctrl_AR	Tie2FBs	Tie2_20wkHFD	9.41556e-07	0.115222	0.231	0.15	0.0292381
Rps14	KO_AR	Ctrl_AR	Tie2FBs	Tie2_20wkHFD	2.8251e-07	0.11501	0.996	0.996	0.00877278
Rps2	KO_AR	Ctrl_AR	Tie2FBs	Tie2_20wkHFD	1.1305e-06	0.114083	0.992	0.996	0.0351053
Rpl10a	KO_AR	Ctrl_AR	Tie2FBs	Tie2_20wkHFD	8.5285e-08	0.113397	0.992	0.994	0.00264835
Rpl17	KO_AR	Ctrl_AR	Tie2FBs	Tie2_20wkHFD	2.83567e-08	0.113077	0.992	0.995	0.00088056
Rps11	KO_AR	Ctrl_AR	Tie2FBs	Tie2_20wkHFD	8.20466e-07	0.106923	0.991	0.995	0.0254779
Rpl8	KO_AR	Ctrl_AR	Tie2FBs	Tie2_20wkHFD	2.39047e-07	0.106461	0.988	0.993	0.00742311
Klf15	KO_AR	Ctrl_AR	Tie2FBs	Tie2_20wkHFD	1.22164e-06	0.101795	0.148	0.077	0.0379357
Gm8186	KO_AR	Ctrl_AR	Tie2FBs	Tie2_20wkHFD	8.20388e-07	-0.101582	0.183	0.292	0.0254755
Trf	KO_AR	Ctrl_AR	Tie2FBs	Tie2_20wkHFD	1.36841e-06	-0.102565	0.183	0.292	0.0424933
Pla2g15	KO_AR	Ctrl_AR	Tie2FBs	Tie2_20wkHFD	8.85738e-08	-0.10259	0.146	0.256	0.00275048
Smim4	KO_AR	Ctrl_AR	Tie2FBs	Tie2_20wkHFD	1.36961e-06	-0.103826	0.24	0.344	0.0425305
Myo1e	KO_AR	Ctrl_AR	Tie2FBs	Tie2_20wkHFD	2.08509e-07	-0.103902	0.125	0.217	0.00647483
Arih2	KO_AR	Ctrl_AR	Tie2FBs	Tie2_20wkHFD	1.79627e-07	-0.115006	0.228	0.345	0.00557797
Nfasc	KO_AR	Ctrl_AR	Tie2FBs	Tie2_20wkHFD	4.99679e-12	-0.115415	0.024	0.11	1.55165e-07
Mapk6	KO_AR	Ctrl_AR	Tie2FBs	Tie2_20wkHFD	2.27973e-07	-0.116391	0.315	0.438	0.00707923
Stbd1	KO_AR	Ctrl_AR	Tie2FBs	Tie2_20wkHFD	4.3429e-08	-0.119579	0.104	0.205	0.0013486
Smim3	KO_AR	Ctrl_AR	Tie2FBs	Tie2_20wkHFD	1.24405e-07	-0.121647	0.108	0.202	0.00386316
Polr3d	KO_AR	Ctrl_AR	Tie2FBs	Tie2_20wkHFD	9.67753e-07	-0.124797	0.366	0.479	0.0300516
Mafb	KO_AR	Ctrl_AR	Tie2FBs	Tie2_20wkHFD	4.40408e-07	-0.132278	0.203	0.317	0.013676
Tcf25	KO_AR	Ctrl_AR	Tie2FBs	Tie2_20wkHFD	1.09991e-06	-0.135105	0.897	0.928	0.0341556
Rps8	KO_AR	Ctrl_AR	Tie2FBs	Tie2_20wkHFD	1.87528e-07	-0.140117	0.999	0.999	0.00582332
Ap2a2	KO_AR	Ctrl_AR	Tie2FBs	Tie2_20wkHFD	7.44142e-07	-0.147095	0.723	0.803	0.0231078
Mif	KO_AR	Ctrl_AR	Tie2FBs	Tie2_20wkHFD	3.32946e-07	-0.150609	0.373	0.504	0.010339
Slirp	KO_AR	Ctrl_AR	Tie2FBs	Tie2_20wkHFD	1.56746e-06	-0.155275	0.564	0.687	0.0486744
Hmgb2	KO_AR	Ctrl_AR	Tie2FBs	Tie2_20wkHFD	1.2409e-13	-0.158675	0.097	0.237	3.85336e-09
Rpl31	KO_AR	Ctrl_AR	Tie2FBs	Tie2_20wkHFD	1.21384e-09	-0.158823	0.983	0.994	3.76935e-05
Rpl34	KO_AR	Ctrl_AR	Tie2FBs	Tie2_20wkHFD	1.73456e-11	-0.159717	0.995	0.996	5.38634e-07
Polr2k	KO_AR	Ctrl_AR	Tie2FBs	Tie2_20wkHFD	8.44328e-08	-0.161407	0.432	0.567	0.00262189
Ldhb	KO_AR	Ctrl_AR	Tie2FBs	Tie2_20wkHFD	2.43724e-18	-0.16205	0.062	0.216	7.56836e-14
Sema5a	KO_AR	Ctrl_AR	Tie2FBs	Tie2_20wkHFD	8.05137e-10	-0.162077	0.15	0.273	2.50019e-05
Ackr3	KO_AR	Ctrl_AR	Tie2FBs	Tie2_20wkHFD	1.38735e-06	-0.163572	0.949	0.962	0.0430813
B4galt5	KO_AR	Ctrl_AR	Tie2FBs	Tie2_20wkHFD	7.11266e-07	-0.163577	0.162	0.26	0.0220869
Gm10600	KO_AR	Ctrl_AR	Tie2FBs	Tie2_20wkHFD	3.34833e-12	-0.165008	0.084	0.207	1.03976e-07
Pax1	KO_AR	Ctrl_AR	Tie2FBs	Tie2_20wkHFD	1.12557e-06	-0.170699	0.174	0.272	0.0349523
Ubl5	KO_AR	Ctrl_AR	Tie2FBs	Tie2_20wkHFD	2.2795e-08	-0.170971	0.863	0.917	0.000707852
Snrpf	KO_AR	Ctrl_AR	Tie2FBs	Tie2_20wkHFD	4.00762e-07	-0.171293	0.698	0.794	0.0124449
Smim27	KO_AR	Ctrl_AR	Tie2FBs	Tie2_20wkHFD	1.63793e-07	-0.173215	0.287	0.408	0.00508628
Ctsb	KO_AR	Ctrl_AR	Tie2FBs	Tie2_20wkHFD	3.09849e-08	-0.175903	0.96	0.976	0.000962173
Axl	KO_AR	Ctrl_AR	Tie2FBs	Tie2_20wkHFD	1.00438e-07	-0.180444	0.975	0.985	0.00311891
Crip1	KO_AR	Ctrl_AR	Tie2FBs	Tie2_20wkHFD	2.01966e-07	-0.183627	0.975	0.99	0.00627165
Cebpz	KO_AR	Ctrl_AR	Tie2FBs	Tie2_20wkHFD	1.26686e-08	-0.18365	0.563	0.693	0.000393399
Polr2l	KO_AR	Ctrl_AR	Tie2FBs	Tie2_20wkHFD	1.00405e-15	-0.183918	0.192	0.377	3.11787e-11
Atp5j2	KO_AR	Ctrl_AR	Tie2FBs	Tie2_20wkHFD	7.85555e-10	-0.18405	0.892	0.94	2.43938e-05
Dhx15	KO_AR	Ctrl_AR	Tie2FBs	Tie2_20wkHFD	1.17155e-06	-0.184546	0.569	0.67	0.0363802
Cox6a1	KO_AR	Ctrl_AR	Tie2FBs	Tie2_20wkHFD	9.76999e-09	-0.186226	0.887	0.931	0.000303388
Ier3ip1	KO_AR	Ctrl_AR	Tie2FBs	Tie2_20wkHFD	2.2876e-07	-0.190401	0.76	0.842	0.00710369
Gadd45a	KO_AR	Ctrl_AR	Tie2FBs	Tie2_20wkHFD	1.2023e-06	-0.192717	0.319	0.432	0.0373351
Mylip	KO_AR	Ctrl_AR	Tie2FBs	Tie2_20wkHFD	1.51151e-09	-0.193824	0.352	0.495	4.69369e-05
Zyx	KO_AR	Ctrl_AR	Tie2FBs	Tie2_20wkHFD	6.30721e-07	-0.194065	0.887	0.921	0.0195858
Son	KO_AR	Ctrl_AR	Tie2FBs	Tie2_20wkHFD	2.22403e-14	-0.195839	0.939	0.958	6.90627e-10
Cox6c	KO_AR	Ctrl_AR	Tie2FBs	Tie2_20wkHFD	4.69768e-08	-0.202305	0.953	0.971	0.00145877
Cox17	KO_AR	Ctrl_AR	Tie2FBs	Tie2_20wkHFD	7.5496e-14	-0.202429	0.269	0.438	2.34438e-09
Sod1	KO_AR	Ctrl_AR	Tie2FBs	Tie2_20wkHFD	1.30223e-07	-0.204004	0.762	0.867	0.00404381
Lmo4	KO_AR	Ctrl_AR	Tie2FBs	Tie2_20wkHFD	8.57861e-07	-0.204734	0.65	0.747	0.0266392
Metap2	KO_AR	Ctrl_AR	Tie2FBs	Tie2_20wkHFD	3.84482e-09	-0.205078	0.755	0.854	0.000119393
Rpl36al	KO_AR	Ctrl_AR	Tie2FBs	Tie2_20wkHFD	8.32326e-10	-0.205443	0.826	0.895	2.58462e-05
Polr2m	KO_AR	Ctrl_AR	Tie2FBs	Tie2_20wkHFD	2.02991e-08	-0.206404	0.588	0.708	0.000630347
Ndufb2	KO_AR	Ctrl_AR	Tie2FBs	Tie2_20wkHFD	2.5653e-09	-0.210395	0.606	0.739	7.96604e-05
Ndufa2	KO_AR	Ctrl_AR	Tie2FBs	Tie2_20wkHFD	3.20524e-10	-0.21238	0.891	0.94	9.95324e-06
Eif3j1	KO_AR	Ctrl_AR	Tie2FBs	Tie2_20wkHFD	4.90062e-14	-0.21248	0.549	0.716	1.52179e-09
AC160336.1	KO_AR	Ctrl_AR	Tie2FBs	Tie2_20wkHFD	1.07749e-07	-0.215948	0.303	0.425	0.00334594
Rpl27	KO_AR	Ctrl_AR	Tie2FBs	Tie2_20wkHFD	3.05836e-10	-0.218163	0.904	0.943	9.49712e-06
Tmem258	KO_AR	Ctrl_AR	Tie2FBs	Tie2_20wkHFD	2.93957e-11	-0.225681	0.664	0.792	9.12825e-07
Bola2	KO_AR	Ctrl_AR	Tie2FBs	Tie2_20wkHFD	2.88124e-10	-0.225998	0.567	0.705	8.9471e-06
Ndufa1	KO_AR	Ctrl_AR	Tie2FBs	Tie2_20wkHFD	2.5227e-11	-0.226296	0.765	0.851	7.83375e-07
Uqcr10	KO_AR	Ctrl_AR	Tie2FBs	Tie2_20wkHFD	2.52419e-10	-0.228154	0.813	0.872	7.83837e-06
Sema4c	KO_AR	Ctrl_AR	Tie2FBs	Tie2_20wkHFD	5.4909e-09	-0.230729	0.332	0.464	0.000170509
Rpl35a	KO_AR	Ctrl_AR	Tie2FBs	Tie2_20wkHFD	6.80739e-20	-0.232252	0.992	0.998	2.1139e-15
Abca1	KO_AR	Ctrl_AR	Tie2FBs	Tie2_20wkHFD	1.353e-09	-0.233839	0.841	0.909	4.20148e-05
Lgmn	KO_AR	Ctrl_AR	Tie2FBs	Tie2_20wkHFD	1.91246e-12	-0.234187	0.212	0.37	5.93875e-08
Adamts5	KO_AR	Ctrl_AR	Tie2FBs	Tie2_20wkHFD	8.26797e-08	-0.236489	0.963	0.983	0.00256745
Anapc13	KO_AR	Ctrl_AR	Tie2FBs	Tie2_20wkHFD	5.32853e-10	-0.238127	0.66	0.781	1.65467e-05
Ndufa5	KO_AR	Ctrl_AR	Tie2FBs	Tie2_20wkHFD	1.8794e-11	-0.238871	0.736	0.827	5.8361e-07
Uqcr11	KO_AR	Ctrl_AR	Tie2FBs	Tie2_20wkHFD	1.25515e-16	-0.240272	0.819	0.908	3.89763e-12
Pgk1	KO_AR	Ctrl_AR	Tie2FBs	Tie2_20wkHFD	1.31131e-24	-0.242007	0.178	0.421	4.07201e-20
Hdac7	KO_AR	Ctrl_AR	Tie2FBs	Tie2_20wkHFD	5.42355e-10	-0.245169	0.814	0.894	1.68418e-05
Gm10076	KO_AR	Ctrl_AR	Tie2FBs	Tie2_20wkHFD	9.61171e-11	-0.24761	0.908	0.959	2.98472e-06
Gm26917	KO_AR	Ctrl_AR	Tie2FBs	Tie2_20wkHFD	6.63776e-22	-0.251097	0.337	0.572	2.06122e-17
Lgals3	KO_AR	Ctrl_AR	Tie2FBs	Tie2_20wkHFD	2.0092e-29	-0.256886	0.013	0.186	6.23916e-25
Tra2b	KO_AR	Ctrl_AR	Tie2FBs	Tie2_20wkHFD	1.09717e-10	-0.26251	0.722	0.816	3.40705e-06
Pcsk6	KO_AR	Ctrl_AR	Tie2FBs	Tie2_20wkHFD	1.99356e-07	-0.262649	0.928	0.955	0.00619059
Scd1	KO_AR	Ctrl_AR	Tie2FBs	Tie2_20wkHFD	2.01542e-12	-0.264712	0.763	0.848	6.25849e-08
Rpl36a	KO_AR	Ctrl_AR	Tie2FBs	Tie2_20wkHFD	6.2069e-18	-0.265468	0.987	0.99	1.92743e-13
Uba52	KO_AR	Ctrl_AR	Tie2FBs	Tie2_20wkHFD	1.49576e-14	-0.272893	0.639	0.762	4.64477e-10
Pet100	KO_AR	Ctrl_AR	Tie2FBs	Tie2_20wkHFD	9.3051e-17	-0.277229	0.368	0.563	2.88951e-12
Vasn	KO_AR	Ctrl_AR	Tie2FBs	Tie2_20wkHFD	1.08995e-07	-0.281411	0.74	0.793	0.00338463
Amotl2	KO_AR	Ctrl_AR	Tie2FBs	Tie2_20wkHFD	1.21877e-12	-0.286729	0.639	0.761	3.78464e-08
Cops9	KO_AR	Ctrl_AR	Tie2FBs	Tie2_20wkHFD	2.19323e-16	-0.289087	0.694	0.834	6.81065e-12
Nr4a1	KO_AR	Ctrl_AR	Tie2FBs	Tie2_20wkHFD	1.37761e-06	-0.290241	0.762	0.837	0.0427788
Mrpl52	KO_AR	Ctrl_AR	Tie2FBs	Tie2_20wkHFD	6.89147e-17	-0.290742	0.862	0.945	2.14001e-12
Gabra3	KO_AR	Ctrl_AR	Tie2FBs	Tie2_20wkHFD	1.66107e-20	-0.291907	0.211	0.435	5.15811e-16
Usp2	KO_AR	Ctrl_AR	Tie2FBs	Tie2_20wkHFD	1.51497e-08	-0.292069	0.439	0.559	0.000470444
Scd2	KO_AR	Ctrl_AR	Tie2FBs	Tie2_20wkHFD	2.58049e-14	-0.293316	0.701	0.816	8.01319e-10
Gpnmb	KO_AR	Ctrl_AR	Tie2FBs	Tie2_20wkHFD	6.64861e-25	-0.295801	0.09	0.302	2.06459e-20
Rplp2	KO_AR	Ctrl_AR	Tie2FBs	Tie2_20wkHFD	7.37046e-33	-0.29658	0.991	0.997	2.28875e-28
mt-Atp8	KO_AR	Ctrl_AR	Tie2FBs	Tie2_20wkHFD	1.48234e-19	-0.298185	0.606	0.791	4.60313e-15
Tmem256	KO_AR	Ctrl_AR	Tie2FBs	Tie2_20wkHFD	2.82643e-18	-0.299236	0.791	0.901	8.77693e-14
Tmsb10	KO_AR	Ctrl_AR	Tie2FBs	Tie2_20wkHFD	3.99913e-16	-0.30049	0.989	0.997	1.24185e-11
Dpm3	KO_AR	Ctrl_AR	Tie2FBs	Tie2_20wkHFD	4.40929e-18	-0.301002	0.791	0.903	1.36922e-13
Scarb2	KO_AR	Ctrl_AR	Tie2FBs	Tie2_20wkHFD	9.58162e-15	-0.303962	0.572	0.724	2.97538e-10
Il33	KO_AR	Ctrl_AR	Tie2FBs	Tie2_20wkHFD	6.24678e-07	-0.304565	0.764	0.85	0.0193981
Ccl8	KO_AR	Ctrl_AR	Tie2FBs	Tie2_20wkHFD	3.43793e-21	-0.307214	0.02	0.156	1.06758e-16
mt-Nd4l	KO_AR	Ctrl_AR	Tie2FBs	Tie2_20wkHFD	4.02768e-17	-0.310781	0.87	0.923	1.25072e-12
Acsl4	KO_AR	Ctrl_AR	Tie2FBs	Tie2_20wkHFD	1.24242e-07	-0.313431	0.286	0.399	0.00385809
Susd6	KO_AR	Ctrl_AR	Tie2FBs	Tie2_20wkHFD	5.42885e-08	-0.319696	0.491	0.582	0.00168582
Ctps	KO_AR	Ctrl_AR	Tie2FBs	Tie2_20wkHFD	9.8618e-10	-0.32193	0.386	0.521	3.06238e-05
Nr4a3	KO_AR	Ctrl_AR	Tie2FBs	Tie2_20wkHFD	1.02783e-07	-0.322378	0.366	0.501	0.00319173
Cox7c	KO_AR	Ctrl_AR	Tie2FBs	Tie2_20wkHFD	3.70786e-24	-0.329162	0.928	0.97	1.1514e-19
Rbp4	KO_AR	Ctrl_AR	Tie2FBs	Tie2_20wkHFD	3.38187e-23	-0.332325	0.154	0.379	1.05017e-18
Snrpg	KO_AR	Ctrl_AR	Tie2FBs	Tie2_20wkHFD	6.99539e-28	-0.33545	0.677	0.843	2.17228e-23
Serpinb6b	KO_AR	Ctrl_AR	Tie2FBs	Tie2_20wkHFD	3.67236e-18	-0.341905	0.053	0.193	1.14038e-13
Sec61g	KO_AR	Ctrl_AR	Tie2FBs	Tie2_20wkHFD	4.01947e-23	-0.34771	0.931	0.978	1.24817e-18
2010107E04Rik	KO_AR	Ctrl_AR	Tie2FBs	Tie2_20wkHFD	1.65146e-26	-0.349223	0.702	0.856	5.12827e-22
Cd200	KO_AR	Ctrl_AR	Tie2FBs	Tie2_20wkHFD	1.85517e-17	-0.349446	0.598	0.76	5.76085e-13
Ugcg	KO_AR	Ctrl_AR	Tie2FBs	Tie2_20wkHFD	1.08777e-13	-0.34962	0.369	0.537	3.37785e-09
Romo1	KO_AR	Ctrl_AR	Tie2FBs	Tie2_20wkHFD	1.37896e-26	-0.353011	0.823	0.931	4.28207e-22
Mcoln2	KO_AR	Ctrl_AR	Tie2FBs	Tie2_20wkHFD	7.56115e-12	-0.354088	0.087	0.198	2.34796e-07
Tomm7	KO_AR	Ctrl_AR	Tie2FBs	Tie2_20wkHFD	1.95174e-27	-0.362415	0.85	0.94	6.06073e-23
Rps26	KO_AR	Ctrl_AR	Tie2FBs	Tie2_20wkHFD	1.22065e-33	-0.363706	0.991	0.997	3.79047e-29
Usmg5	KO_AR	Ctrl_AR	Tie2FBs	Tie2_20wkHFD	5.81801e-27	-0.373905	0.623	0.819	1.80667e-22
Rpl36	KO_AR	Ctrl_AR	Tie2FBs	Tie2_20wkHFD	1.25723e-52	-0.375532	0.993	0.995	3.90408e-48
Pi16	KO_AR	Ctrl_AR	Tie2FBs	Tie2_20wkHFD	9.24566e-19	-0.380076	0.989	0.999	2.87105e-14
Adamts1	KO_AR	Ctrl_AR	Tie2FBs	Tie2_20wkHFD	4.09591e-07	-0.383708	0.814	0.871	0.012719
Ndufa3	KO_AR	Ctrl_AR	Tie2FBs	Tie2_20wkHFD	7.77308e-30	-0.385505	0.664	0.839	2.41377e-25
Atp5e	KO_AR	Ctrl_AR	Tie2FBs	Tie2_20wkHFD	2.76814e-38	-0.39791	0.959	0.975	8.59592e-34
Adamts15	KO_AR	Ctrl_AR	Tie2FBs	Tie2_20wkHFD	3.96211e-09	-0.398612	0.339	0.46	0.000123035
Cyr61	KO_AR	Ctrl_AR	Tie2FBs	Tie2_20wkHFD	7.15035e-07	-0.406283	0.685	0.767	0.022204
Man2a1	KO_AR	Ctrl_AR	Tie2FBs	Tie2_20wkHFD	1.72118e-13	-0.408396	0.693	0.809	5.34477e-09
Tnfaip2	KO_AR	Ctrl_AR	Tie2FBs	Tie2_20wkHFD	4.27556e-12	-0.409939	0.709	0.804	1.32769e-07
Lars2	KO_AR	Ctrl_AR	Tie2FBs	Tie2_20wkHFD	4.72429e-27	-0.413894	0.817	0.879	1.46703e-22
Atp5k	KO_AR	Ctrl_AR	Tie2FBs	Tie2_20wkHFD	2.74416e-31	-0.415506	0.693	0.851	8.52143e-27
Rdh10	KO_AR	Ctrl_AR	Tie2FBs	Tie2_20wkHFD	6.76248e-09	-0.425058	0.246	0.367	0.000209995
Hes1	KO_AR	Ctrl_AR	Tie2FBs	Tie2_20wkHFD	2.83562e-08	-0.42801	0.373	0.488	0.000880544
Hif1a	KO_AR	Ctrl_AR	Tie2FBs	Tie2_20wkHFD	6.51411e-08	-0.430697	0.465	0.573	0.00202283
Rpl39	KO_AR	Ctrl_AR	Tie2FBs	Tie2_20wkHFD	9.86231e-60	-0.444516	0.992	0.996	3.06254e-55
mt-Nd3	KO_AR	Ctrl_AR	Tie2FBs	Tie2_20wkHFD	1.77901e-33	-0.446298	0.953	0.985	5.52435e-29
Rpl37	KO_AR	Ctrl_AR	Tie2FBs	Tie2_20wkHFD	9.77723e-62	-0.46894	0.991	0.999	3.03612e-57
Rpl35	KO_AR	Ctrl_AR	Tie2FBs	Tie2_20wkHFD	4.91148e-69	-0.474949	0.987	0.993	1.52516e-64
Nr4a2	KO_AR	Ctrl_AR	Tie2FBs	Tie2_20wkHFD	2.37009e-08	-0.509639	0.154	0.258	0.000735985
Gm42418	KO_AR	Ctrl_AR	Tie2FBs	Tie2_20wkHFD	6.90032e-48	-0.512864	0.958	0.976	2.14276e-43
Rps21	KO_AR	Ctrl_AR	Tie2FBs	Tie2_20wkHFD	1.02029e-83	-0.514535	0.996	0.997	3.16829e-79
Rps27	KO_AR	Ctrl_AR	Tie2FBs	Tie2_20wkHFD	8.2632e-93	-0.532013	0.989	0.997	2.56597e-88
Rpl37a	KO_AR	Ctrl_AR	Tie2FBs	Tie2_20wkHFD	5.37201e-97	-0.570699	0.995	0.998	1.66817e-92
Hk2	KO_AR	Ctrl_AR	Tie2FBs	Tie2_20wkHFD	8.461e-09	-0.571829	0.522	0.611	0.000262739
Srgn	KO_AR	Ctrl_AR	Tie2FBs	Tie2_20wkHFD	1.27624e-07	-0.576511	0.422	0.52	0.0039631
Rpl41	KO_AR	Ctrl_AR	Tie2FBs	Tie2_20wkHFD	5.24519e-110	-0.599836	0.992	0.998	1.62879e-105
Rps29	KO_AR	Ctrl_AR	Tie2FBs	Tie2_20wkHFD	3.71979e-136	-0.603637	0.999	1	1.15511e-131
Rpl38	KO_AR	Ctrl_AR	Tie2FBs	Tie2_20wkHFD	3.73221e-100	-0.630265	0.989	0.994	1.15896e-95
Hspa1a	KO_AR	Ctrl_AR	Tie2FBs	Tie2_20wkHFD	1.84297e-13	-0.689791	0.328	0.496	5.72299e-09
Hspa1b	KO_AR	Ctrl_AR	Tie2FBs	Tie2_20wkHFD	1.25338e-08	-0.733282	0.354	0.478	0.000389213
Slc39a14	KO_AR	Ctrl_AR	Tie2FBs	Tie2_20wkHFD	2.98028e-14	-0.73846	0.31	0.471	9.25467e-10
Rps28	KO_AR	Ctrl_AR	Tie2FBs	Tie2_20wkHFD	6.64025e-137	-0.786234	0.988	0.997	2.062e-132
Chl1	KO_AR	Ctrl_AR	Tie2FBs	Tie2_20wkHFD	4.01551e-19	-0.942767	0.045	0.182	1.24694e-14
Mt2	KO_AR	Ctrl_AR	Tie2FBs	Tie2_20wkHFD	1.17301e-06	-1.00822	0.937	0.933	0.0364255
Lcn2	KO_AR	Ctrl_AR	Tie2FBs	Tie2_20wkHFD	3.43737e-21	-1.02289	0.046	0.198	1.06741e-16
Saa3	KO_AR	Ctrl_AR	Tie2FBs	Tie2_20wkHFD	3.9368e-15	-2.19972	0.016	0.113	1.22249e-10

## Sheet: Tie2_20wkHFD-Tie2FBs-AP
gene	ident1	ident2	cellType	mouseSet	p_val.RNAwithSoupXwithLists	avg_log2FC.RNAwithSoupXwithLists	pct.1.RNAwithSoupXwithLists	pct.2.RNAwithSoupXwithLists	p_val_adj.RNAwithSoupXwithLists
Rps28	KO_AP	Ctrl_AP	Tie2FBs	Tie2_20wkHFD	0	1.5057	0.997	0.99	0
mt-Nd3	KO_AP	Ctrl_AP	Tie2FBs	Tie2_20wkHFD	3.11201e-211	0.939195	0.988	0.942	9.66373e-207
Rpl38	KO_AP	Ctrl_AP	Tie2FBs	Tie2_20wkHFD	0	0.883448	0.999	0.994	0
Rpl41	KO_AP	Ctrl_AP	Tie2FBs	Tie2_20wkHFD	0	0.84483	1	0.998	0
Rps29	KO_AP	Ctrl_AP	Tie2FBs	Tie2_20wkHFD	0	0.767956	1	0.999	0
Ccl2	KO_AP	Ctrl_AP	Tie2FBs	Tie2_20wkHFD	4.3788e-09	0.701728	0.223	0.144	0.000135975
Rpl39	KO_AP	Ctrl_AP	Tie2FBs	Tie2_20wkHFD	7.53298e-265	0.700722	0.998	0.994	2.33922e-260
Zbtb16	KO_AP	Ctrl_AP	Tie2FBs	Tie2_20wkHFD	1.88763e-87	0.632346	0.795	0.533	5.86167e-83
Rps27	KO_AP	Ctrl_AP	Tie2FBs	Tie2_20wkHFD	5.7945e-245	0.622121	0.999	0.998	1.79937e-240
Rps21	KO_AP	Ctrl_AP	Tie2FBs	Tie2_20wkHFD	1.07235e-239	0.602152	0.999	0.999	3.32997e-235
Rpl37	KO_AP	Ctrl_AP	Tie2FBs	Tie2_20wkHFD	2.23195e-195	0.544373	0.999	1	6.93087e-191
Smpd3	KO_AP	Ctrl_AP	Tie2FBs	Tie2_20wkHFD	2.83471e-25	0.540262	0.845	0.763	8.80263e-21
Ptgs2	KO_AP	Ctrl_AP	Tie2FBs	Tie2_20wkHFD	2.18947e-10	0.538864	0.451	0.347	6.79895e-06
Gm12840	KO_AP	Ctrl_AP	Tie2FBs	Tie2_20wkHFD	8.71365e-18	0.527061	0.79	0.719	2.70585e-13
Sec61g	KO_AP	Ctrl_AP	Tie2FBs	Tie2_20wkHFD	6.35044e-105	0.522872	0.977	0.928	1.972e-100
Rpl37a	KO_AP	Ctrl_AP	Tie2FBs	Tie2_20wkHFD	9.6073e-207	0.507557	1	0.999	2.98336e-202
Arid5b	KO_AP	Ctrl_AP	Tie2FBs	Tie2_20wkHFD	4.32126e-54	0.499471	0.923	0.801	1.34188e-49
Tomm7	KO_AP	Ctrl_AP	Tie2FBs	Tie2_20wkHFD	3.22217e-93	0.488794	0.948	0.826	1.00058e-88
Usmg5	KO_AP	Ctrl_AP	Tie2FBs	Tie2_20wkHFD	1.81239e-72	0.483589	0.818	0.57	5.62802e-68
Atp5k	KO_AP	Ctrl_AP	Tie2FBs	Tie2_20wkHFD	1.53739e-73	0.474182	0.876	0.674	4.77405e-69
AC160336.1	KO_AP	Ctrl_AP	Tie2FBs	Tie2_20wkHFD	7.44085e-47	0.454203	0.451	0.212	2.31061e-42
2010107E04Rik	KO_AP	Ctrl_AP	Tie2FBs	Tie2_20wkHFD	3.97079e-64	0.43963	0.847	0.653	1.23305e-59
Rps26	KO_AP	Ctrl_AP	Tie2FBs	Tie2_20wkHFD	1.51522e-127	0.435617	0.996	0.996	4.70521e-123
Crip1	KO_AP	Ctrl_AP	Tie2FBs	Tie2_20wkHFD	9.77728e-28	0.430879	0.983	0.977	3.03614e-23
Pdcd4	KO_AP	Ctrl_AP	Tie2FBs	Tie2_20wkHFD	5.80669e-56	0.429698	0.805	0.582	1.80315e-51
Hk2	KO_AP	Ctrl_AP	Tie2FBs	Tie2_20wkHFD	6.1505e-13	0.424077	0.569	0.455	1.90991e-08
Rpl36al	KO_AP	Ctrl_AP	Tie2FBs	Tie2_20wkHFD	2.3202e-60	0.422802	0.903	0.77	7.20493e-56
Mt1	KO_AP	Ctrl_AP	Tie2FBs	Tie2_20wkHFD	8.42062e-21	0.419064	0.978	0.971	2.61486e-16
Mt2	KO_AP	Ctrl_AP	Tie2FBs	Tie2_20wkHFD	7.65767e-32	0.416232	0.97	0.919	2.37794e-27
B2m	KO_AP	Ctrl_AP	Tie2FBs	Tie2_20wkHFD	2.18851e-54	0.411111	0.996	0.992	6.79598e-50
Rpl36	KO_AP	Ctrl_AP	Tie2FBs	Tie2_20wkHFD	8.05941e-131	0.4075	0.996	0.998	2.50269e-126
Ndufa3	KO_AP	Ctrl_AP	Tie2FBs	Tie2_20wkHFD	6.46863e-57	0.404269	0.865	0.704	2.0087e-52
Atp5e	KO_AP	Ctrl_AP	Tie2FBs	Tie2_20wkHFD	1.22422e-73	0.402941	0.986	0.953	3.80156e-69
Txnip	KO_AP	Ctrl_AP	Tie2FBs	Tie2_20wkHFD	7.54121e-23	0.400005	0.83	0.707	2.34177e-18
Ifi27l2a	KO_AP	Ctrl_AP	Tie2FBs	Tie2_20wkHFD	9.54017e-10	0.396112	0.861	0.827	2.96251e-05
Nov	KO_AP	Ctrl_AP	Tie2FBs	Tie2_20wkHFD	6.62168e-15	0.387298	0.616	0.48	2.05623e-10
Fos	KO_AP	Ctrl_AP	Tie2FBs	Tie2_20wkHFD	4.67446e-25	0.37829	0.942	0.932	1.45156e-20
Glul	KO_AP	Ctrl_AP	Tie2FBs	Tie2_20wkHFD	1.41635e-37	0.366505	0.966	0.899	4.39818e-33
Arl4a	KO_AP	Ctrl_AP	Tie2FBs	Tie2_20wkHFD	8.62391e-31	0.361704	0.911	0.817	2.67798e-26
Dync1i2	KO_AP	Ctrl_AP	Tie2FBs	Tie2_20wkHFD	9.8385e-43	0.357753	0.848	0.697	3.05515e-38
Klf9	KO_AP	Ctrl_AP	Tie2FBs	Tie2_20wkHFD	5.62653e-45	0.355373	0.987	0.939	1.74721e-40
mt-Atp8	KO_AP	Ctrl_AP	Tie2FBs	Tie2_20wkHFD	1.29931e-40	0.352275	0.808	0.63	4.03474e-36
Atf3	KO_AP	Ctrl_AP	Tie2FBs	Tie2_20wkHFD	5.70345e-10	0.34355	0.833	0.782	1.77109e-05
Cox17	KO_AP	Ctrl_AP	Tie2FBs	Tie2_20wkHFD	3.64239e-59	0.33855	0.5	0.218	1.13107e-54
Pir	KO_AP	Ctrl_AP	Tie2FBs	Tie2_20wkHFD	1.13692e-38	0.329122	0.702	0.482	3.53049e-34
Fkbp5	KO_AP	Ctrl_AP	Tie2FBs	Tie2_20wkHFD	2.01608e-37	0.329053	0.612	0.388	6.26054e-33
Tmem258	KO_AP	Ctrl_AP	Tie2FBs	Tie2_20wkHFD	9.26573e-34	0.325398	0.799	0.646	2.87729e-29
Samhd1	KO_AP	Ctrl_AP	Tie2FBs	Tie2_20wkHFD	1.27015e-16	0.322265	0.846	0.749	3.9442e-12
Cox6c	KO_AP	Ctrl_AP	Tie2FBs	Tie2_20wkHFD	4.70203e-47	0.321329	0.977	0.941	1.46012e-42
Hsp90b1	KO_AP	Ctrl_AP	Tie2FBs	Tie2_20wkHFD	2.02884e-36	0.320174	0.996	0.993	6.30015e-32
Nfkbia	KO_AP	Ctrl_AP	Tie2FBs	Tie2_20wkHFD	7.30121e-12	0.318112	0.917	0.872	2.26724e-07
Rps27rt	KO_AP	Ctrl_AP	Tie2FBs	Tie2_20wkHFD	2.10743e-57	0.31668	0.464	0.193	6.5442e-53
Irf1	KO_AP	Ctrl_AP	Tie2FBs	Tie2_20wkHFD	5.06158e-12	0.316677	0.668	0.541	1.57177e-07
Dusp1	KO_AP	Ctrl_AP	Tie2FBs	Tie2_20wkHFD	2.86581e-11	0.312627	0.935	0.919	8.89921e-07
Rpl35a	KO_AP	Ctrl_AP	Tie2FBs	Tie2_20wkHFD	5.09723e-83	0.312063	0.999	0.998	1.58284e-78
Cox7c	KO_AP	Ctrl_AP	Tie2FBs	Tie2_20wkHFD	2.05725e-43	0.310029	0.963	0.919	6.38839e-39
Romo1	KO_AP	Ctrl_AP	Tie2FBs	Tie2_20wkHFD	6.29573e-39	0.308504	0.933	0.835	1.95501e-34
Tnfaip2	KO_AP	Ctrl_AP	Tie2FBs	Tie2_20wkHFD	2.30231e-15	0.308251	0.776	0.651	7.14937e-11
Rpl27	KO_AP	Ctrl_AP	Tie2FBs	Tie2_20wkHFD	1.16997e-42	0.306508	0.963	0.913	3.6331e-38
Atox1	KO_AP	Ctrl_AP	Tie2FBs	Tie2_20wkHFD	6.00159e-20	0.30618	0.948	0.902	1.86368e-15
AY036118	KO_AP	Ctrl_AP	Tie2FBs	Tie2_20wkHFD	2.20759e-23	0.304346	0.777	0.595	6.85523e-19
Bola2	KO_AP	Ctrl_AP	Tie2FBs	Tie2_20wkHFD	3.67748e-31	0.297453	0.698	0.508	1.14197e-26
Cops9	KO_AP	Ctrl_AP	Tie2FBs	Tie2_20wkHFD	4.82683e-32	0.294956	0.817	0.652	1.49888e-27
H2-K1	KO_AP	Ctrl_AP	Tie2FBs	Tie2_20wkHFD	2.85722e-16	0.294607	0.971	0.948	8.87251e-12
Ndufa1	KO_AP	Ctrl_AP	Tie2FBs	Tie2_20wkHFD	2.30574e-32	0.293408	0.844	0.704	7.16e-28
Rpl36a	KO_AP	Ctrl_AP	Tie2FBs	Tie2_20wkHFD	8.51343e-57	0.292436	0.994	0.994	2.64368e-52
Dpm3	KO_AP	Ctrl_AP	Tie2FBs	Tie2_20wkHFD	1.84599e-32	0.291769	0.901	0.795	5.73235e-28
Snrpf	KO_AP	Ctrl_AP	Tie2FBs	Tie2_20wkHFD	6.34736e-32	0.2898	0.793	0.641	1.97105e-27
Ost4	KO_AP	Ctrl_AP	Tie2FBs	Tie2_20wkHFD	1.93794e-31	0.288373	0.896	0.806	6.01788e-27
Zfp36	KO_AP	Ctrl_AP	Tie2FBs	Tie2_20wkHFD	7.21338e-13	0.287391	0.884	0.82	2.23997e-08
Pet100	KO_AP	Ctrl_AP	Tie2FBs	Tie2_20wkHFD	3.71556e-35	0.281285	0.59	0.366	1.15379e-30
St13	KO_AP	Ctrl_AP	Tie2FBs	Tie2_20wkHFD	6.40896e-31	0.281099	0.935	0.841	1.99017e-26
Sec62	KO_AP	Ctrl_AP	Tie2FBs	Tie2_20wkHFD	5.09717e-40	0.279369	0.984	0.952	1.58283e-35
Rplp2	KO_AP	Ctrl_AP	Tie2FBs	Tie2_20wkHFD	7.56959e-76	0.277273	0.999	0.998	2.35058e-71
Rpl34	KO_AP	Ctrl_AP	Tie2FBs	Tie2_20wkHFD	2.66319e-70	0.276271	0.999	0.997	8.27e-66
Ugdh	KO_AP	Ctrl_AP	Tie2FBs	Tie2_20wkHFD	1.04433e-12	0.275517	0.977	0.967	3.24297e-08
Spp1	KO_AP	Ctrl_AP	Tie2FBs	Tie2_20wkHFD	3.14877e-64	0.270202	0.168	0.004	9.77788e-60
Akap12	KO_AP	Ctrl_AP	Tie2FBs	Tie2_20wkHFD	1.02953e-20	0.26971	0.93	0.837	3.197e-16
Cwc22	KO_AP	Ctrl_AP	Tie2FBs	Tie2_20wkHFD	5.0019e-25	0.268962	0.771	0.561	1.55324e-20
Tnfaip3	KO_AP	Ctrl_AP	Tie2FBs	Tie2_20wkHFD	3.35947e-23	0.267391	0.249	0.114	1.04322e-18
Lgals3bp	KO_AP	Ctrl_AP	Tie2FBs	Tie2_20wkHFD	9.43337e-17	0.266369	0.738	0.62	2.92935e-12
S100a6	KO_AP	Ctrl_AP	Tie2FBs	Tie2_20wkHFD	5.22667e-29	0.263635	0.999	0.999	1.62304e-24
Procr	KO_AP	Ctrl_AP	Tie2FBs	Tie2_20wkHFD	3.83004e-10	0.262662	0.59	0.484	1.18934e-05
Errfi1	KO_AP	Ctrl_AP	Tie2FBs	Tie2_20wkHFD	8.99859e-20	0.262186	0.984	0.964	2.79433e-15
Sema3e	KO_AP	Ctrl_AP	Tie2FBs	Tie2_20wkHFD	1.0195e-20	0.262157	0.332	0.188	3.16584e-16
Snrpg	KO_AP	Ctrl_AP	Tie2FBs	Tie2_20wkHFD	7.11645e-28	0.259992	0.841	0.712	2.20987e-23
Ifi207	KO_AP	Ctrl_AP	Tie2FBs	Tie2_20wkHFD	1.59407e-12	0.259866	0.77	0.67	4.95005e-08
Arrdc3	KO_AP	Ctrl_AP	Tie2FBs	Tie2_20wkHFD	1.78878e-15	0.257751	0.577	0.431	5.55468e-11
Rpl31	KO_AP	Ctrl_AP	Tie2FBs	Tie2_20wkHFD	1.58485e-42	0.257733	0.996	0.988	4.92143e-38
Creb5	KO_AP	Ctrl_AP	Tie2FBs	Tie2_20wkHFD	4.6439e-19	0.25194	0.98	0.947	1.44207e-14
Tsc22d3	KO_AP	Ctrl_AP	Tie2FBs	Tie2_20wkHFD	8.48148e-20	0.251871	0.528	0.356	2.63375e-15
Irf2bp2	KO_AP	Ctrl_AP	Tie2FBs	Tie2_20wkHFD	3.05345e-23	0.249062	0.872	0.739	9.48187e-19
Gm26771	KO_AP	Ctrl_AP	Tie2FBs	Tie2_20wkHFD	2.30166e-25	0.247954	0.29	0.135	7.14734e-21
Tppp3	KO_AP	Ctrl_AP	Tie2FBs	Tie2_20wkHFD	4.92589e-09	0.247205	0.718	0.625	0.000152964
Rpl6	KO_AP	Ctrl_AP	Tie2FBs	Tie2_20wkHFD	2.64625e-50	0.244519	0.996	0.997	8.2174e-46
Dstn	KO_AP	Ctrl_AP	Tie2FBs	Tie2_20wkHFD	3.118e-22	0.244226	0.964	0.915	9.68231e-18
Tnfaip6	KO_AP	Ctrl_AP	Tie2FBs	Tie2_20wkHFD	1.44867e-07	0.243371	0.696	0.616	0.00449856
Malat1	KO_AP	Ctrl_AP	Tie2FBs	Tie2_20wkHFD	5.70424e-22	0.243344	0.999	0.997	1.77134e-17
Vldlr	KO_AP	Ctrl_AP	Tie2FBs	Tie2_20wkHFD	9.68112e-16	0.240997	0.784	0.668	3.00628e-11
Kdm7a	KO_AP	Ctrl_AP	Tie2FBs	Tie2_20wkHFD	5.51128e-12	0.238303	0.62	0.504	1.71142e-07
Ifi205	KO_AP	Ctrl_AP	Tie2FBs	Tie2_20wkHFD	1.23425e-09	0.237659	0.672	0.574	3.83271e-05
Pdia4	KO_AP	Ctrl_AP	Tie2FBs	Tie2_20wkHFD	3.90249e-19	0.234233	0.726	0.583	1.21184e-14
Fbn1	KO_AP	Ctrl_AP	Tie2FBs	Tie2_20wkHFD	1.25011e-10	0.233329	0.995	0.986	3.88197e-06
Mrpl52	KO_AP	Ctrl_AP	Tie2FBs	Tie2_20wkHFD	4.44741e-21	0.232324	0.929	0.869	1.38105e-16
Clk1	KO_AP	Ctrl_AP	Tie2FBs	Tie2_20wkHFD	1.35797e-16	0.229841	0.817	0.696	4.2169e-12
Tsc22d4	KO_AP	Ctrl_AP	Tie2FBs	Tie2_20wkHFD	9.77225e-24	0.229695	0.67	0.485	3.03458e-19
Adgrd1	KO_AP	Ctrl_AP	Tie2FBs	Tie2_20wkHFD	1.78091e-16	0.229034	0.958	0.924	5.53026e-12
Celf2	KO_AP	Ctrl_AP	Tie2FBs	Tie2_20wkHFD	1.7635e-20	0.22879	0.99	0.965	5.4762e-16
Itih5	KO_AP	Ctrl_AP	Tie2FBs	Tie2_20wkHFD	2.45529e-08	0.228592	0.769	0.705	0.000762442
Smim27	KO_AP	Ctrl_AP	Tie2FBs	Tie2_20wkHFD	1.24364e-30	0.228082	0.474	0.268	3.86189e-26
Atp5j2	KO_AP	Ctrl_AP	Tie2FBs	Tie2_20wkHFD	3.99388e-21	0.227022	0.951	0.903	1.24022e-16
Nr1d1	KO_AP	Ctrl_AP	Tie2FBs	Tie2_20wkHFD	5.73925e-32	0.226844	0.24	0.086	1.78221e-27
Maf	KO_AP	Ctrl_AP	Tie2FBs	Tie2_20wkHFD	4.912e-08	0.22641	0.564	0.481	0.00152532
Nmt1	KO_AP	Ctrl_AP	Tie2FBs	Tie2_20wkHFD	7.11084e-26	0.226368	0.552	0.356	2.20813e-21
Ebf1	KO_AP	Ctrl_AP	Tie2FBs	Tie2_20wkHFD	1.64261e-18	0.224897	0.999	0.993	5.1008e-14
Actn4	KO_AP	Ctrl_AP	Tie2FBs	Tie2_20wkHFD	1.56231e-17	0.224861	0.772	0.637	4.85145e-13
Fosb	KO_AP	Ctrl_AP	Tie2FBs	Tie2_20wkHFD	1.39178e-07	0.224724	0.798	0.734	0.00432188
Bcl6	KO_AP	Ctrl_AP	Tie2FBs	Tie2_20wkHFD	2.51115e-24	0.223702	0.384	0.215	7.79787e-20
Fam46a	KO_AP	Ctrl_AP	Tie2FBs	Tie2_20wkHFD	7.03246e-13	0.222595	0.796	0.695	2.18379e-08
Atp6v1e1	KO_AP	Ctrl_AP	Tie2FBs	Tie2_20wkHFD	2.98771e-15	0.222494	0.771	0.664	9.27774e-11
Calr	KO_AP	Ctrl_AP	Tie2FBs	Tie2_20wkHFD	2.63667e-17	0.222453	0.99	0.977	8.18765e-13
Dcbld2	KO_AP	Ctrl_AP	Tie2FBs	Tie2_20wkHFD	1.72969e-12	0.221499	0.771	0.679	5.37119e-08
Ier3ip1	KO_AP	Ctrl_AP	Tie2FBs	Tie2_20wkHFD	9.77602e-20	0.218999	0.822	0.688	3.03575e-15
Gpnmb	KO_AP	Ctrl_AP	Tie2FBs	Tie2_20wkHFD	1.12577e-20	0.217738	0.459	0.281	3.49586e-16
Csnk2a1	KO_AP	Ctrl_AP	Tie2FBs	Tie2_20wkHFD	3.08475e-22	0.216722	0.666	0.482	9.57907e-18
AC149090.1	KO_AP	Ctrl_AP	Tie2FBs	Tie2_20wkHFD	2.6042e-12	0.214626	0.721	0.607	8.08683e-08
Son	KO_AP	Ctrl_AP	Tie2FBs	Tie2_20wkHFD	9.86386e-23	0.214289	0.983	0.96	3.06302e-18
Gfpt2	KO_AP	Ctrl_AP	Tie2FBs	Tie2_20wkHFD	3.32855e-13	0.213489	0.989	0.98	1.03361e-08
mt-Nd4l	KO_AP	Ctrl_AP	Tie2FBs	Tie2_20wkHFD	2.18808e-16	0.212869	0.926	0.877	6.79465e-12
Ywhaz	KO_AP	Ctrl_AP	Tie2FBs	Tie2_20wkHFD	8.37122e-19	0.21155	0.941	0.89	2.59951e-14
Myof	KO_AP	Ctrl_AP	Tie2FBs	Tie2_20wkHFD	9.00228e-16	0.210909	0.81	0.713	2.79548e-11
Edn1	KO_AP	Ctrl_AP	Tie2FBs	Tie2_20wkHFD	4.60594e-15	0.209085	0.462	0.313	1.43028e-10
Gpc3	KO_AP	Ctrl_AP	Tie2FBs	Tie2_20wkHFD	7.84271e-11	0.208558	0.511	0.397	2.4354e-06
Pi15	KO_AP	Ctrl_AP	Tie2FBs	Tie2_20wkHFD	4.64556e-09	0.208449	0.681	0.578	0.000144259
Tmem256	KO_AP	Ctrl_AP	Tie2FBs	Tie2_20wkHFD	9.44098e-17	0.205217	0.892	0.801	2.93171e-12
Uqcr11	KO_AP	Ctrl_AP	Tie2FBs	Tie2_20wkHFD	1.26477e-16	0.204831	0.895	0.816	3.92749e-12
Nsa2	KO_AP	Ctrl_AP	Tie2FBs	Tie2_20wkHFD	4.62497e-16	0.20332	0.927	0.867	1.43619e-11
Csrnp1	KO_AP	Ctrl_AP	Tie2FBs	Tie2_20wkHFD	1.77894e-10	0.203318	0.471	0.351	5.52414e-06
Cbx3	KO_AP	Ctrl_AP	Tie2FBs	Tie2_20wkHFD	8.61538e-19	0.201695	0.878	0.781	2.67533e-14
Egr1	KO_AP	Ctrl_AP	Tie2FBs	Tie2_20wkHFD	4.2792e-12	0.199888	0.95	0.946	1.32882e-07
Rbpj	KO_AP	Ctrl_AP	Tie2FBs	Tie2_20wkHFD	1.85852e-15	0.199768	0.947	0.894	5.77127e-11
Arpp19	KO_AP	Ctrl_AP	Tie2FBs	Tie2_20wkHFD	1.65526e-16	0.198998	0.756	0.607	5.14008e-12
Abi1	KO_AP	Ctrl_AP	Tie2FBs	Tie2_20wkHFD	1.81932e-14	0.198849	0.81	0.681	5.64954e-10
Col4a4	KO_AP	Ctrl_AP	Tie2FBs	Tie2_20wkHFD	1.57204e-06	0.197891	0.589	0.509	0.0488167
Anapc13	KO_AP	Ctrl_AP	Tie2FBs	Tie2_20wkHFD	5.93569e-15	0.19383	0.774	0.658	1.84321e-10
Serpinh1	KO_AP	Ctrl_AP	Tie2FBs	Tie2_20wkHFD	9.88389e-13	0.193634	0.99	0.979	3.06925e-08
Klf4	KO_AP	Ctrl_AP	Tie2FBs	Tie2_20wkHFD	1.48332e-10	0.191901	0.994	0.989	4.60616e-06
Tmem100	KO_AP	Ctrl_AP	Tie2FBs	Tie2_20wkHFD	9.57687e-10	0.191466	0.91	0.847	2.97391e-05
Lgals3	KO_AP	Ctrl_AP	Tie2FBs	Tie2_20wkHFD	1.90666e-17	0.190979	0.105	0.03	5.92075e-13
Col6a2	KO_AP	Ctrl_AP	Tie2FBs	Tie2_20wkHFD	1.9833e-11	0.1901	0.878	0.807	6.15875e-07
Snhg18	KO_AP	Ctrl_AP	Tie2FBs	Tie2_20wkHFD	4.37622e-12	0.189819	0.679	0.551	1.35895e-07
Nucb2	KO_AP	Ctrl_AP	Tie2FBs	Tie2_20wkHFD	1.10024e-12	0.189336	0.827	0.73	3.41657e-08
Gm26532	KO_AP	Ctrl_AP	Tie2FBs	Tie2_20wkHFD	4.52421e-07	0.188908	0.585	0.488	0.014049
Hspb8	KO_AP	Ctrl_AP	Tie2FBs	Tie2_20wkHFD	5.43316e-15	0.188678	0.716	0.569	1.68716e-10
Ncoa7	KO_AP	Ctrl_AP	Tie2FBs	Tie2_20wkHFD	3.82888e-10	0.186398	0.846	0.791	1.18898e-05
Adgrg2	KO_AP	Ctrl_AP	Tie2FBs	Tie2_20wkHFD	1.56147e-13	0.185552	0.581	0.44	4.84884e-09
Dnm1l	KO_AP	Ctrl_AP	Tie2FBs	Tie2_20wkHFD	5.1482e-18	0.183354	0.55	0.379	1.59867e-13
Galnt15	KO_AP	Ctrl_AP	Tie2FBs	Tie2_20wkHFD	1.80001e-07	0.183017	0.829	0.768	0.00558957
Rbms3	KO_AP	Ctrl_AP	Tie2FBs	Tie2_20wkHFD	6.75478e-13	0.181799	0.933	0.873	2.09756e-08
Dlc1	KO_AP	Ctrl_AP	Tie2FBs	Tie2_20wkHFD	1.34719e-11	0.181588	0.817	0.714	4.18343e-07
Ubl5	KO_AP	Ctrl_AP	Tie2FBs	Tie2_20wkHFD	2.43483e-14	0.181558	0.908	0.852	7.56088e-10
Stag1	KO_AP	Ctrl_AP	Tie2FBs	Tie2_20wkHFD	5.52992e-13	0.180407	0.807	0.686	1.71721e-08
Eif3j1	KO_AP	Ctrl_AP	Tie2FBs	Tie2_20wkHFD	9.07833e-17	0.179754	0.698	0.537	2.81909e-12
Hist1h4d	KO_AP	Ctrl_AP	Tie2FBs	Tie2_20wkHFD	4.74509e-23	0.17963	0.336	0.176	1.47349e-18
Ndufa2	KO_AP	Ctrl_AP	Tie2FBs	Tie2_20wkHFD	3.75046e-14	0.179551	0.948	0.905	1.16463e-09
Rdx	KO_AP	Ctrl_AP	Tie2FBs	Tie2_20wkHFD	8.33114e-13	0.179508	0.918	0.876	2.58707e-08
Pgk1	KO_AP	Ctrl_AP	Tie2FBs	Tie2_20wkHFD	6.24709e-27	0.178737	0.276	0.118	1.93991e-22
S100a11	KO_AP	Ctrl_AP	Tie2FBs	Tie2_20wkHFD	3.23286e-07	0.178519	0.968	0.956	0.010039
Prpf4b	KO_AP	Ctrl_AP	Tie2FBs	Tie2_20wkHFD	1.01734e-09	0.176376	0.789	0.712	3.15914e-05
Nampt	KO_AP	Ctrl_AP	Tie2FBs	Tie2_20wkHFD	3.09966e-15	0.176175	0.549	0.39	9.62537e-11
Anxa1	KO_AP	Ctrl_AP	Tie2FBs	Tie2_20wkHFD	7.33831e-12	0.175814	0.992	0.989	2.27877e-07
Efemp1	KO_AP	Ctrl_AP	Tie2FBs	Tie2_20wkHFD	5.97946e-07	0.175812	0.968	0.949	0.018568
Cyth3	KO_AP	Ctrl_AP	Tie2FBs	Tie2_20wkHFD	3.07739e-10	0.175443	0.769	0.649	9.55623e-06
Ndufb2	KO_AP	Ctrl_AP	Tie2FBs	Tie2_20wkHFD	2.1798e-14	0.174836	0.706	0.565	6.76893e-10
Ccdc71l	KO_AP	Ctrl_AP	Tie2FBs	Tie2_20wkHFD	3.65569e-14	0.174074	0.415	0.284	1.1352e-09
Nfe2l1	KO_AP	Ctrl_AP	Tie2FBs	Tie2_20wkHFD	1.04559e-10	0.173673	0.817	0.733	3.24686e-06
Arl4d	KO_AP	Ctrl_AP	Tie2FBs	Tie2_20wkHFD	1.86524e-10	0.173228	0.447	0.324	5.79211e-06
Tmco1	KO_AP	Ctrl_AP	Tie2FBs	Tie2_20wkHFD	5.80522e-11	0.173169	0.8	0.699	1.80269e-06
Nars	KO_AP	Ctrl_AP	Tie2FBs	Tie2_20wkHFD	1.23923e-13	0.172506	0.735	0.617	3.84817e-09
Ildr2	KO_AP	Ctrl_AP	Tie2FBs	Tie2_20wkHFD	1.29607e-06	0.172105	0.84	0.786	0.0402469
Herpud1	KO_AP	Ctrl_AP	Tie2FBs	Tie2_20wkHFD	9.52503e-08	0.17179	0.692	0.6	0.00295781
Taf1d	KO_AP	Ctrl_AP	Tie2FBs	Tie2_20wkHFD	9.2003e-16	0.170683	0.533	0.375	2.85697e-11
Agpat4	KO_AP	Ctrl_AP	Tie2FBs	Tie2_20wkHFD	4.79187e-11	0.169728	0.603	0.477	1.48802e-06
Nfe2l2	KO_AP	Ctrl_AP	Tie2FBs	Tie2_20wkHFD	1.79179e-11	0.169563	0.92	0.871	5.56404e-07
Tns1	KO_AP	Ctrl_AP	Tie2FBs	Tie2_20wkHFD	1.51655e-10	0.169068	0.9	0.828	4.70934e-06
Tnrc6a	KO_AP	Ctrl_AP	Tie2FBs	Tie2_20wkHFD	1.51864e-11	0.168495	0.789	0.692	4.71583e-07
Nudcd3	KO_AP	Ctrl_AP	Tie2FBs	Tie2_20wkHFD	5.03855e-12	0.167193	0.678	0.564	1.56462e-07
Rpl29	KO_AP	Ctrl_AP	Tie2FBs	Tie2_20wkHFD	2.47522e-19	0.166946	0.996	0.991	7.68629e-15
Sdf2l1	KO_AP	Ctrl_AP	Tie2FBs	Tie2_20wkHFD	4.47967e-11	0.166352	0.572	0.45	1.39107e-06
Shoc2	KO_AP	Ctrl_AP	Tie2FBs	Tie2_20wkHFD	5.28211e-14	0.165952	0.535	0.394	1.64025e-09
Snhg6	KO_AP	Ctrl_AP	Tie2FBs	Tie2_20wkHFD	3.49354e-26	0.1659	0.297	0.138	1.08485e-21
Pgm3	KO_AP	Ctrl_AP	Tie2FBs	Tie2_20wkHFD	2.83739e-12	0.165012	0.634	0.504	8.81096e-08
Gsdme	KO_AP	Ctrl_AP	Tie2FBs	Tie2_20wkHFD	1.09189e-12	0.164233	0.353	0.235	3.39064e-08
Sgk1	KO_AP	Ctrl_AP	Tie2FBs	Tie2_20wkHFD	4.43334e-17	0.162892	0.245	0.126	1.37669e-12
Uqcc2	KO_AP	Ctrl_AP	Tie2FBs	Tie2_20wkHFD	3.56235e-07	0.162562	0.905	0.871	0.0110622
Ddx5	KO_AP	Ctrl_AP	Tie2FBs	Tie2_20wkHFD	1.94447e-12	0.161839	0.995	0.991	6.03817e-08
Slirp	KO_AP	Ctrl_AP	Tie2FBs	Tie2_20wkHFD	1.58527e-13	0.1616	0.696	0.56	4.92275e-09
Cavin1	KO_AP	Ctrl_AP	Tie2FBs	Tie2_20wkHFD	2.07852e-12	0.161294	0.978	0.967	6.45442e-08
Nfkbiz	KO_AP	Ctrl_AP	Tie2FBs	Tie2_20wkHFD	2.23649e-07	0.160958	0.88	0.819	0.00694496
Ktn1	KO_AP	Ctrl_AP	Tie2FBs	Tie2_20wkHFD	6.41248e-10	0.160937	0.688	0.581	1.99127e-05
Rpn1	KO_AP	Ctrl_AP	Tie2FBs	Tie2_20wkHFD	5.48453e-10	0.160609	0.845	0.774	1.70311e-05
Cyfip1	KO_AP	Ctrl_AP	Tie2FBs	Tie2_20wkHFD	6.89501e-10	0.160239	0.862	0.765	2.14111e-05
Lims2	KO_AP	Ctrl_AP	Tie2FBs	Tie2_20wkHFD	8.72939e-14	0.159549	0.779	0.615	2.71074e-09
Nck1	KO_AP	Ctrl_AP	Tie2FBs	Tie2_20wkHFD	1.00014e-12	0.159507	0.676	0.534	3.10573e-08
Metap2	KO_AP	Ctrl_AP	Tie2FBs	Tie2_20wkHFD	1.12612e-11	0.159418	0.832	0.722	3.49695e-07
Pdia6	KO_AP	Ctrl_AP	Tie2FBs	Tie2_20wkHFD	8.92844e-08	0.158943	0.946	0.908	0.00277255
Dmpk	KO_AP	Ctrl_AP	Tie2FBs	Tie2_20wkHFD	9.17299e-19	0.158109	0.463	0.292	2.84849e-14
Ablim1	KO_AP	Ctrl_AP	Tie2FBs	Tie2_20wkHFD	3.12153e-11	0.156352	0.986	0.976	9.6933e-07
Cast	KO_AP	Ctrl_AP	Tie2FBs	Tie2_20wkHFD	7.37569e-12	0.155879	0.963	0.939	2.29037e-07
Adamtsl4	KO_AP	Ctrl_AP	Tie2FBs	Tie2_20wkHFD	4.35699e-09	0.155418	0.702	0.604	0.000135297
Wdr45b	KO_AP	Ctrl_AP	Tie2FBs	Tie2_20wkHFD	2.62813e-15	0.155388	0.479	0.328	8.16114e-11
Uqcr10	KO_AP	Ctrl_AP	Tie2FBs	Tie2_20wkHFD	1.93976e-09	0.154965	0.853	0.785	6.02354e-05
Fcho2	KO_AP	Ctrl_AP	Tie2FBs	Tie2_20wkHFD	2.73239e-08	0.153812	0.668	0.567	0.00084849
Nr1d2	KO_AP	Ctrl_AP	Tie2FBs	Tie2_20wkHFD	2.07514e-14	0.153806	0.324	0.199	6.44394e-10
Klhl24	KO_AP	Ctrl_AP	Tie2FBs	Tie2_20wkHFD	1.94473e-10	0.15285	0.637	0.499	6.03897e-06
Elob	KO_AP	Ctrl_AP	Tie2FBs	Tie2_20wkHFD	6.23395e-11	0.152729	0.978	0.974	1.93583e-06
Ifrd1	KO_AP	Ctrl_AP	Tie2FBs	Tie2_20wkHFD	5.85737e-07	0.152011	0.832	0.759	0.0181889
Stag2	KO_AP	Ctrl_AP	Tie2FBs	Tie2_20wkHFD	3.90238e-10	0.151979	0.674	0.564	1.21181e-05
Brd9	KO_AP	Ctrl_AP	Tie2FBs	Tie2_20wkHFD	8.83264e-13	0.151961	0.567	0.411	2.7428e-08
Lrrc8b	KO_AP	Ctrl_AP	Tie2FBs	Tie2_20wkHFD	2.09672e-11	0.151789	0.379	0.261	6.51095e-07
Nr4a1	KO_AP	Ctrl_AP	Tie2FBs	Tie2_20wkHFD	1.50401e-06	0.15079	0.844	0.793	0.0467041
S100a13	KO_AP	Ctrl_AP	Tie2FBs	Tie2_20wkHFD	1.45565e-11	0.150737	0.986	0.978	4.52023e-07
Tubb4a	KO_AP	Ctrl_AP	Tie2FBs	Tie2_20wkHFD	7.09932e-09	0.149851	0.543	0.432	0.000220455
4930523C07Rik	KO_AP	Ctrl_AP	Tie2FBs	Tie2_20wkHFD	1.15217e-08	0.149208	0.794	0.695	0.000357783
Atp5l	KO_AP	Ctrl_AP	Tie2FBs	Tie2_20wkHFD	6.02619e-11	0.148932	0.968	0.944	1.87131e-06
Cdkn1a	KO_AP	Ctrl_AP	Tie2FBs	Tie2_20wkHFD	1.65893e-12	0.146925	0.802	0.676	5.15149e-08
Ndufv3	KO_AP	Ctrl_AP	Tie2FBs	Tie2_20wkHFD	2.33271e-08	0.146747	0.87	0.8	0.000724377
Lama4	KO_AP	Ctrl_AP	Tie2FBs	Tie2_20wkHFD	1.79627e-08	0.146438	0.925	0.868	0.000557795
Eif2s2	KO_AP	Ctrl_AP	Tie2FBs	Tie2_20wkHFD	5.25943e-09	0.146375	0.895	0.828	0.000163321
Fxr1	KO_AP	Ctrl_AP	Tie2FBs	Tie2_20wkHFD	1.82487e-12	0.145892	0.626	0.481	5.66677e-08
Msn	KO_AP	Ctrl_AP	Tie2FBs	Tie2_20wkHFD	7.69408e-07	0.14559	0.789	0.709	0.0238924
Pik3r1	KO_AP	Ctrl_AP	Tie2FBs	Tie2_20wkHFD	3.57584e-08	0.144383	0.789	0.688	0.00111041
Gps2	KO_AP	Ctrl_AP	Tie2FBs	Tie2_20wkHFD	6.64183e-11	0.143998	0.481	0.349	2.06249e-06
Sqstm1	KO_AP	Ctrl_AP	Tie2FBs	Tie2_20wkHFD	3.64368e-08	0.143692	0.855	0.762	0.00113147
Zcchc9	KO_AP	Ctrl_AP	Tie2FBs	Tie2_20wkHFD	1.15612e-14	0.143537	0.479	0.328	3.59008e-10
Ndufc1	KO_AP	Ctrl_AP	Tie2FBs	Tie2_20wkHFD	2.67714e-09	0.143476	0.801	0.713	8.31333e-05
Trim30d	KO_AP	Ctrl_AP	Tie2FBs	Tie2_20wkHFD	9.99667e-07	0.143431	0.418	0.33	0.0310427
Ddit4	KO_AP	Ctrl_AP	Tie2FBs	Tie2_20wkHFD	2.16032e-15	0.143281	0.168	0.075	6.70843e-11
Dhx15	KO_AP	Ctrl_AP	Tie2FBs	Tie2_20wkHFD	8.45431e-12	0.14301	0.677	0.526	2.62532e-07
Egfr	KO_AP	Ctrl_AP	Tie2FBs	Tie2_20wkHFD	2.09849e-08	0.142384	0.721	0.623	0.000651643
Tshz1	KO_AP	Ctrl_AP	Tie2FBs	Tie2_20wkHFD	3.74771e-08	0.141611	0.648	0.528	0.00116378
Crebrf	KO_AP	Ctrl_AP	Tie2FBs	Tie2_20wkHFD	2.25186e-08	0.140202	0.764	0.669	0.00069927
Epb41l2	KO_AP	Ctrl_AP	Tie2FBs	Tie2_20wkHFD	1.70112e-08	0.140116	0.936	0.91	0.000528248
Oxnad1	KO_AP	Ctrl_AP	Tie2FBs	Tie2_20wkHFD	4.27353e-07	0.139826	0.365	0.273	0.0132706
Polr2k	KO_AP	Ctrl_AP	Tie2FBs	Tie2_20wkHFD	7.37966e-11	0.139651	0.556	0.421	2.29161e-06
Itgb1	KO_AP	Ctrl_AP	Tie2FBs	Tie2_20wkHFD	4.84001e-09	0.139643	0.956	0.917	0.000150297
Iqsec1	KO_AP	Ctrl_AP	Tie2FBs	Tie2_20wkHFD	1.72298e-09	0.139643	0.675	0.557	5.35037e-05
Tle4	KO_AP	Ctrl_AP	Tie2FBs	Tie2_20wkHFD	1.0747e-13	0.139574	0.345	0.219	3.33728e-09
Jcad	KO_AP	Ctrl_AP	Tie2FBs	Tie2_20wkHFD	7.54288e-10	0.139543	0.663	0.535	2.34229e-05
Dag1	KO_AP	Ctrl_AP	Tie2FBs	Tie2_20wkHFD	2.56495e-09	0.139395	0.895	0.847	7.96493e-05
Il6ra	KO_AP	Ctrl_AP	Tie2FBs	Tie2_20wkHFD	1.18371e-06	0.139091	0.674	0.576	0.0367579
Gja1	KO_AP	Ctrl_AP	Tie2FBs	Tie2_20wkHFD	5.30368e-07	0.13893	0.692	0.615	0.0164695
Ap2a2	KO_AP	Ctrl_AP	Tie2FBs	Tie2_20wkHFD	1.58121e-10	0.138875	0.768	0.666	4.91014e-06
Spsb1	KO_AP	Ctrl_AP	Tie2FBs	Tie2_20wkHFD	7.26227e-09	0.138856	0.87	0.801	0.000225515
Skp1a	KO_AP	Ctrl_AP	Tie2FBs	Tie2_20wkHFD	6.86082e-10	0.137858	0.738	0.64	2.13049e-05
Kifap3	KO_AP	Ctrl_AP	Tie2FBs	Tie2_20wkHFD	4.78341e-09	0.136574	0.764	0.66	0.000148539
S100a1	KO_AP	Ctrl_AP	Tie2FBs	Tie2_20wkHFD	8.06728e-07	0.136436	0.677	0.579	0.0250513
Qk	KO_AP	Ctrl_AP	Tie2FBs	Tie2_20wkHFD	2.19652e-07	0.135291	0.878	0.809	0.00682085
Timm10b	KO_AP	Ctrl_AP	Tie2FBs	Tie2_20wkHFD	9.40197e-10	0.135186	0.605	0.471	2.91959e-05
Por	KO_AP	Ctrl_AP	Tie2FBs	Tie2_20wkHFD	1.36306e-06	0.135087	0.567	0.477	0.0423272
Eif5b	KO_AP	Ctrl_AP	Tie2FBs	Tie2_20wkHFD	1.88668e-07	0.13488	0.849	0.785	0.0058587
Kitl	KO_AP	Ctrl_AP	Tie2FBs	Tie2_20wkHFD	3.53642e-07	0.134802	0.279	0.199	0.0109817
Nav3	KO_AP	Ctrl_AP	Tie2FBs	Tie2_20wkHFD	1.56706e-07	0.133731	0.405	0.309	0.00486619
Calcrl	KO_AP	Ctrl_AP	Tie2FBs	Tie2_20wkHFD	1.08359e-09	0.132816	0.266	0.172	3.36487e-05
Tnpo1	KO_AP	Ctrl_AP	Tie2FBs	Tie2_20wkHFD	2.70188e-08	0.132516	0.663	0.55	0.000839016
Stk38	KO_AP	Ctrl_AP	Tie2FBs	Tie2_20wkHFD	5.57221e-07	0.132368	0.794	0.696	0.0173034
Msl3	KO_AP	Ctrl_AP	Tie2FBs	Tie2_20wkHFD	3.22092e-10	0.132115	0.425	0.308	1.00019e-05
Rpl22	KO_AP	Ctrl_AP	Tie2FBs	Tie2_20wkHFD	3.75397e-15	0.132033	0.996	0.995	1.16572e-10
Dnajc10	KO_AP	Ctrl_AP	Tie2FBs	Tie2_20wkHFD	4.81974e-09	0.131907	0.862	0.77	0.000149667
Myadm	KO_AP	Ctrl_AP	Tie2FBs	Tie2_20wkHFD	1.41698e-07	0.131856	0.653	0.543	0.00440014
1700019D03Rik	KO_AP	Ctrl_AP	Tie2FBs	Tie2_20wkHFD	3.0559e-09	0.131175	0.76	0.646	9.48949e-05
Susd6	KO_AP	Ctrl_AP	Tie2FBs	Tie2_20wkHFD	1.08779e-09	0.131076	0.588	0.464	3.37791e-05
Col6a1	KO_AP	Ctrl_AP	Tie2FBs	Tie2_20wkHFD	9.84901e-07	0.131067	0.923	0.889	0.0305841
Nova1	KO_AP	Ctrl_AP	Tie2FBs	Tie2_20wkHFD	8.76431e-08	0.130969	0.485	0.368	0.00272158
Angptl4	KO_AP	Ctrl_AP	Tie2FBs	Tie2_20wkHFD	3.23621e-07	0.130683	0.532	0.432	0.0100494
Tapbp	KO_AP	Ctrl_AP	Tie2FBs	Tie2_20wkHFD	8.53239e-08	0.130562	0.89	0.853	0.00264956
Lrrfip2	KO_AP	Ctrl_AP	Tie2FBs	Tie2_20wkHFD	1.37901e-10	0.130371	0.511	0.379	4.28224e-06
Col5a1	KO_AP	Ctrl_AP	Tie2FBs	Tie2_20wkHFD	1.17191e-06	0.129818	0.879	0.819	0.0363912
Pkn2	KO_AP	Ctrl_AP	Tie2FBs	Tie2_20wkHFD	5.46743e-08	0.12906	0.896	0.856	0.0016978
Ap2b1	KO_AP	Ctrl_AP	Tie2FBs	Tie2_20wkHFD	3.05461e-07	0.128933	0.693	0.594	0.00948547
Utrn	KO_AP	Ctrl_AP	Tie2FBs	Tie2_20wkHFD	3.74079e-07	0.128887	0.755	0.646	0.0116163
Peli1	KO_AP	Ctrl_AP	Tie2FBs	Tie2_20wkHFD	1.45091e-08	0.127681	0.448	0.334	0.000450552
Canx	KO_AP	Ctrl_AP	Tie2FBs	Tie2_20wkHFD	4.04937e-07	0.127591	0.956	0.917	0.0125745
Parp3	KO_AP	Ctrl_AP	Tie2FBs	Tie2_20wkHFD	2.7383e-08	0.12736	0.729	0.629	0.000850324
Crybg3	KO_AP	Ctrl_AP	Tie2FBs	Tie2_20wkHFD	2.31366e-08	0.126944	0.445	0.334	0.00071846
P4hb	KO_AP	Ctrl_AP	Tie2FBs	Tie2_20wkHFD	1.45643e-07	0.126342	0.933	0.908	0.00452264
Btg1	KO_AP	Ctrl_AP	Tie2FBs	Tie2_20wkHFD	2.06145e-09	0.126237	0.482	0.358	6.40141e-05
Cetn2	KO_AP	Ctrl_AP	Tie2FBs	Tie2_20wkHFD	4.44068e-09	0.125689	0.529	0.41	0.000137896
Baiap2	KO_AP	Ctrl_AP	Tie2FBs	Tie2_20wkHFD	4.80405e-09	0.125149	0.48	0.37	0.00014918
Irf2	KO_AP	Ctrl_AP	Tie2FBs	Tie2_20wkHFD	1.33517e-07	0.125075	0.707	0.6	0.0041461
Hnrnpm	KO_AP	Ctrl_AP	Tie2FBs	Tie2_20wkHFD	3.69593e-09	0.124816	0.719	0.614	0.00011477
Svil	KO_AP	Ctrl_AP	Tie2FBs	Tie2_20wkHFD	1.36484e-06	0.124705	0.842	0.773	0.0423824
Mknk2	KO_AP	Ctrl_AP	Tie2FBs	Tie2_20wkHFD	6.78136e-09	0.124561	0.665	0.539	0.000210581
Morf4l1	KO_AP	Ctrl_AP	Tie2FBs	Tie2_20wkHFD	7.98606e-10	0.124185	0.984	0.975	2.47991e-05
Ptpn9	KO_AP	Ctrl_AP	Tie2FBs	Tie2_20wkHFD	7.86517e-10	0.123978	0.534	0.409	2.44237e-05
Mecom	KO_AP	Ctrl_AP	Tie2FBs	Tie2_20wkHFD	8.1474e-10	0.123893	0.471	0.342	2.53001e-05
Twsg1	KO_AP	Ctrl_AP	Tie2FBs	Tie2_20wkHFD	3.12717e-07	0.122655	0.891	0.858	0.0097108
Acyp2	KO_AP	Ctrl_AP	Tie2FBs	Tie2_20wkHFD	1.81658e-09	0.122288	0.471	0.345	5.64104e-05
Ndrg4	KO_AP	Ctrl_AP	Tie2FBs	Tie2_20wkHFD	3.17498e-11	0.121629	0.339	0.227	9.85926e-07
Bmp2	KO_AP	Ctrl_AP	Tie2FBs	Tie2_20wkHFD	6.12332e-08	0.121322	0.269	0.183	0.00190148
Upf2	KO_AP	Ctrl_AP	Tie2FBs	Tie2_20wkHFD	6.17814e-12	0.121171	0.405	0.277	1.9185e-07
Mrpl33	KO_AP	Ctrl_AP	Tie2FBs	Tie2_20wkHFD	1.24423e-06	0.120835	0.9	0.862	0.0386371
Scara5	KO_AP	Ctrl_AP	Tie2FBs	Tie2_20wkHFD	8.15847e-08	0.120599	0.99	0.987	0.00253345
Arhgap6	KO_AP	Ctrl_AP	Tie2FBs	Tie2_20wkHFD	3.02359e-07	0.120538	0.504	0.395	0.00938916
Fam124a	KO_AP	Ctrl_AP	Tie2FBs	Tie2_20wkHFD	8.57493e-08	0.120159	0.515	0.408	0.00266277
Thoc7	KO_AP	Ctrl_AP	Tie2FBs	Tie2_20wkHFD	2.91838e-07	0.119357	0.641	0.545	0.00906244
Iars2	KO_AP	Ctrl_AP	Tie2FBs	Tie2_20wkHFD	1.90324e-07	0.119112	0.477	0.368	0.00591012
Pmp22	KO_AP	Ctrl_AP	Tie2FBs	Tie2_20wkHFD	5.04493e-07	0.119041	0.96	0.924	0.015666
Tcea1	KO_AP	Ctrl_AP	Tie2FBs	Tie2_20wkHFD	1.598e-08	0.118988	0.799	0.697	0.000496226
Ddx18	KO_AP	Ctrl_AP	Tie2FBs	Tie2_20wkHFD	4.11853e-08	0.118871	0.62	0.501	0.00127893
Surf4	KO_AP	Ctrl_AP	Tie2FBs	Tie2_20wkHFD	4.26461e-07	0.118118	0.786	0.694	0.0132429
Rhog	KO_AP	Ctrl_AP	Tie2FBs	Tie2_20wkHFD	2.96696e-07	0.118062	0.453	0.351	0.00921331
Pdcd11	KO_AP	Ctrl_AP	Tie2FBs	Tie2_20wkHFD	1.23412e-08	0.117138	0.433	0.327	0.000383232
Ptma	KO_AP	Ctrl_AP	Tie2FBs	Tie2_20wkHFD	3.1362e-07	0.115835	0.994	0.991	0.00973885
Spry2	KO_AP	Ctrl_AP	Tie2FBs	Tie2_20wkHFD	1.18649e-07	0.115644	0.557	0.439	0.0036844
Atf7	KO_AP	Ctrl_AP	Tie2FBs	Tie2_20wkHFD	6.69315e-07	0.115418	0.595	0.485	0.0207842
Slc16a9	KO_AP	Ctrl_AP	Tie2FBs	Tie2_20wkHFD	1.97349e-10	0.114886	0.368	0.249	6.12827e-06
Lrrc8c	KO_AP	Ctrl_AP	Tie2FBs	Tie2_20wkHFD	1.24595e-09	0.114875	0.385	0.275	3.86904e-05
Ankra2	KO_AP	Ctrl_AP	Tie2FBs	Tie2_20wkHFD	9.18406e-14	0.114697	0.382	0.244	2.85193e-09
Rps15a	KO_AP	Ctrl_AP	Tie2FBs	Tie2_20wkHFD	7.63953e-13	0.113772	0.998	0.998	2.3723e-08
Ufsp2	KO_AP	Ctrl_AP	Tie2FBs	Tie2_20wkHFD	5.24799e-11	0.113654	0.414	0.285	1.62966e-06
Clic5	KO_AP	Ctrl_AP	Tie2FBs	Tie2_20wkHFD	2.50717e-09	0.113583	0.141	0.075	7.78551e-05
Rps17	KO_AP	Ctrl_AP	Tie2FBs	Tie2_20wkHFD	3.13186e-11	0.11325	0.997	0.996	9.72536e-07
Cercam	KO_AP	Ctrl_AP	Tie2FBs	Tie2_20wkHFD	2.33796e-07	0.112726	0.372	0.278	0.00726007
Trim47	KO_AP	Ctrl_AP	Tie2FBs	Tie2_20wkHFD	3.58351e-09	0.11261	0.405	0.292	0.000111279
Mbnl1	KO_AP	Ctrl_AP	Tie2FBs	Tie2_20wkHFD	1.16033e-06	0.112143	0.962	0.929	0.0360317
Cnot3	KO_AP	Ctrl_AP	Tie2FBs	Tie2_20wkHFD	2.00152e-09	0.110947	0.477	0.354	6.21533e-05
Syn3	KO_AP	Ctrl_AP	Tie2FBs	Tie2_20wkHFD	5.42416e-09	0.11075	0.4	0.285	0.000168436
Abl1	KO_AP	Ctrl_AP	Tie2FBs	Tie2_20wkHFD	1.08015e-06	0.110311	0.65	0.539	0.0335418
Snx9	KO_AP	Ctrl_AP	Tie2FBs	Tie2_20wkHFD	5.30744e-07	0.110158	0.712	0.589	0.0164812
Spag9	KO_AP	Ctrl_AP	Tie2FBs	Tie2_20wkHFD	1.27904e-06	0.11015	0.96	0.929	0.0397181
Fau	KO_AP	Ctrl_AP	Tie2FBs	Tie2_20wkHFD	5.67874e-15	0.109938	0.997	0.999	1.76342e-10
Wdr89	KO_AP	Ctrl_AP	Tie2FBs	Tie2_20wkHFD	3.07375e-14	0.109615	0.311	0.186	9.54493e-10
Rin2	KO_AP	Ctrl_AP	Tie2FBs	Tie2_20wkHFD	4.47939e-09	0.109255	0.465	0.34	0.000139098
Dusp11	KO_AP	Ctrl_AP	Tie2FBs	Tie2_20wkHFD	1.10042e-06	0.109228	0.733	0.616	0.0341713
Epas1	KO_AP	Ctrl_AP	Tie2FBs	Tie2_20wkHFD	8.71896e-07	0.108721	0.355	0.263	0.027075
Banp	KO_AP	Ctrl_AP	Tie2FBs	Tie2_20wkHFD	5.30468e-11	0.108431	0.34	0.223	1.64726e-06
Hyou1	KO_AP	Ctrl_AP	Tie2FBs	Tie2_20wkHFD	3.00323e-09	0.108388	0.438	0.319	9.32593e-05
Sorbs3	KO_AP	Ctrl_AP	Tie2FBs	Tie2_20wkHFD	1.39999e-09	0.108372	0.362	0.25	4.3474e-05
Stxbp6	KO_AP	Ctrl_AP	Tie2FBs	Tie2_20wkHFD	2.26642e-07	0.108158	0.542	0.427	0.00703792
Smim4	KO_AP	Ctrl_AP	Tie2FBs	Tie2_20wkHFD	3.98185e-10	0.108101	0.372	0.252	1.23648e-05
Csk	KO_AP	Ctrl_AP	Tie2FBs	Tie2_20wkHFD	2.91506e-08	0.107964	0.516	0.4	0.000905214
Gm26518	KO_AP	Ctrl_AP	Tie2FBs	Tie2_20wkHFD	4.44793e-11	0.107039	0.222	0.13	1.38121e-06
Sec24d	KO_AP	Ctrl_AP	Tie2FBs	Tie2_20wkHFD	2.19854e-08	0.106852	0.588	0.462	0.000682714
Pin4	KO_AP	Ctrl_AP	Tie2FBs	Tie2_20wkHFD	3.70842e-07	0.106672	0.522	0.412	0.0115158
E130102H24Rik	KO_AP	Ctrl_AP	Tie2FBs	Tie2_20wkHFD	2.5884e-08	0.104964	0.283	0.193	0.000803775
Gm9493	KO_AP	Ctrl_AP	Tie2FBs	Tie2_20wkHFD	1.69838e-10	0.104883	0.357	0.239	5.27399e-06
Sem1	KO_AP	Ctrl_AP	Tie2FBs	Tie2_20wkHFD	5.59275e-07	0.104613	0.963	0.94	0.0173672
Tuba1c	KO_AP	Ctrl_AP	Tie2FBs	Tie2_20wkHFD	1.38314e-08	0.103312	0.34	0.236	0.000429506
Clasp1	KO_AP	Ctrl_AP	Tie2FBs	Tie2_20wkHFD	1.40355e-07	0.102899	0.625	0.521	0.00435844
Pum1	KO_AP	Ctrl_AP	Tie2FBs	Tie2_20wkHFD	1.15146e-06	0.102411	0.773	0.666	0.0357562
Mitd1	KO_AP	Ctrl_AP	Tie2FBs	Tie2_20wkHFD	4.2417e-10	0.1021	0.39	0.272	1.31717e-05
Prpf6	KO_AP	Ctrl_AP	Tie2FBs	Tie2_20wkHFD	1.06119e-06	0.101359	0.496	0.397	0.032953
Amd2	KO_AP	Ctrl_AP	Tie2FBs	Tie2_20wkHFD	2.54956e-22	0.10126	0.179	0.064	7.91715e-18
Rps8	KO_AP	Ctrl_AP	Tie2FBs	Tie2_20wkHFD	3.34581e-13	0.101184	0.999	0.999	1.03897e-08
Islr2	KO_AP	Ctrl_AP	Tie2FBs	Tie2_20wkHFD	7.53144e-08	0.100944	0.366	0.264	0.00233874
Snx33	KO_AP	Ctrl_AP	Tie2FBs	Tie2_20wkHFD	6.70959e-08	0.100925	0.549	0.419	0.00208353
Irs2	KO_AP	Ctrl_AP	Tie2FBs	Tie2_20wkHFD	1.43171e-06	0.100229	0.49	0.383	0.044459
Rnase4	KO_AP	Ctrl_AP	Tie2FBs	Tie2_20wkHFD	1.2692e-06	-0.102228	0.999	0.996	0.0394126
Dynlt1f	KO_AP	Ctrl_AP	Tie2FBs	Tie2_20wkHFD	1.4719e-08	-0.103512	0.165	0.239	0.00045707
Rps14	KO_AP	Ctrl_AP	Tie2FBs	Tie2_20wkHFD	1.37836e-11	-0.105435	0.999	0.999	4.28022e-07
Ybx1	KO_AP	Ctrl_AP	Tie2FBs	Tie2_20wkHFD	1.31095e-08	-0.108313	0.987	0.991	0.000407089
Gabarap	KO_AP	Ctrl_AP	Tie2FBs	Tie2_20wkHFD	2.07816e-07	-0.110315	0.989	0.986	0.00645333
Mtdh	KO_AP	Ctrl_AP	Tie2FBs	Tie2_20wkHFD	1.55544e-06	-0.110573	0.925	0.926	0.0483011
Ppib	KO_AP	Ctrl_AP	Tie2FBs	Tie2_20wkHFD	2.93739e-07	-0.112338	0.992	0.988	0.00912147
Pfdn2	KO_AP	Ctrl_AP	Tie2FBs	Tie2_20wkHFD	5.15407e-07	-0.114299	0.618	0.642	0.0160049
Selenof	KO_AP	Ctrl_AP	Tie2FBs	Tie2_20wkHFD	7.80964e-08	-0.116732	0.971	0.956	0.00242513
Dad1	KO_AP	Ctrl_AP	Tie2FBs	Tie2_20wkHFD	1.04632e-06	-0.117905	0.91	0.912	0.0324915
Itm2b	KO_AP	Ctrl_AP	Tie2FBs	Tie2_20wkHFD	1.18651e-11	-0.117932	0.997	0.999	3.68446e-07
mt-Co2	KO_AP	Ctrl_AP	Tie2FBs	Tie2_20wkHFD	3.19154e-10	-0.118138	0.999	0.999	9.9107e-06
Mrfap1	KO_AP	Ctrl_AP	Tie2FBs	Tie2_20wkHFD	9.16117e-07	-0.120764	0.938	0.928	0.0284482
Elof1	KO_AP	Ctrl_AP	Tie2FBs	Tie2_20wkHFD	1.50339e-06	-0.120814	0.539	0.574	0.0466847
Akr7a5	KO_AP	Ctrl_AP	Tie2FBs	Tie2_20wkHFD	1.21029e-06	-0.12098	0.424	0.474	0.0375832
Lrp1	KO_AP	Ctrl_AP	Tie2FBs	Tie2_20wkHFD	5.12158e-08	-0.121516	0.996	0.996	0.0015904
Rnaseh2c	KO_AP	Ctrl_AP	Tie2FBs	Tie2_20wkHFD	6.07213e-07	-0.123515	0.575	0.615	0.0188558
Rpl10a	KO_AP	Ctrl_AP	Tie2FBs	Tie2_20wkHFD	4.70505e-12	-0.123526	0.996	0.999	1.46106e-07
Ergic3	KO_AP	Ctrl_AP	Tie2FBs	Tie2_20wkHFD	8.26062e-07	-0.125873	0.859	0.852	0.0256517
Nek6	KO_AP	Ctrl_AP	Tie2FBs	Tie2_20wkHFD	1.60625e-06	-0.126219	0.211	0.27	0.0498789
Gpx3	KO_AP	Ctrl_AP	Tie2FBs	Tie2_20wkHFD	1.18802e-07	-0.128312	0.368	0.468	0.00368915
Sf3b5	KO_AP	Ctrl_AP	Tie2FBs	Tie2_20wkHFD	4.9538e-07	-0.128879	0.685	0.704	0.015383
Rack1	KO_AP	Ctrl_AP	Tie2FBs	Tie2_20wkHFD	5.71419e-12	-0.129299	0.993	0.994	1.77443e-07
Ppp1r14b	KO_AP	Ctrl_AP	Tie2FBs	Tie2_20wkHFD	2.27284e-07	-0.12982	0.981	0.972	0.00705785
Pttg1	KO_AP	Ctrl_AP	Tie2FBs	Tie2_20wkHFD	1.00786e-06	-0.130022	0.534	0.582	0.0312971
Ndufb11	KO_AP	Ctrl_AP	Tie2FBs	Tie2_20wkHFD	6.29924e-07	-0.130781	0.902	0.903	0.019561
Ctsz	KO_AP	Ctrl_AP	Tie2FBs	Tie2_20wkHFD	4.88879e-07	-0.131036	0.906	0.907	0.0151812
Actb	KO_AP	Ctrl_AP	Tie2FBs	Tie2_20wkHFD	1.50042e-10	-0.131496	0.998	0.999	4.65926e-06
Psmb4	KO_AP	Ctrl_AP	Tie2FBs	Tie2_20wkHFD	9.74862e-07	-0.132765	0.824	0.828	0.0302724
Cd302	KO_AP	Ctrl_AP	Tie2FBs	Tie2_20wkHFD	8.34512e-07	-0.133109	0.928	0.922	0.0259141
Tmem59	KO_AP	Ctrl_AP	Tie2FBs	Tie2_20wkHFD	1.10991e-07	-0.133754	0.927	0.931	0.0034466
Rpl13a	KO_AP	Ctrl_AP	Tie2FBs	Tie2_20wkHFD	1.62954e-07	-0.134373	0.881	0.874	0.00506022
Dctn3	KO_AP	Ctrl_AP	Tie2FBs	Tie2_20wkHFD	4.73085e-07	-0.13461	0.678	0.699	0.0146907
Srsf3	KO_AP	Ctrl_AP	Tie2FBs	Tie2_20wkHFD	7.54492e-07	-0.135957	0.889	0.9	0.0234292
Ptgis	KO_AP	Ctrl_AP	Tie2FBs	Tie2_20wkHFD	1.26367e-08	-0.136467	0.864	0.877	0.000392406
Brk1	KO_AP	Ctrl_AP	Tie2FBs	Tie2_20wkHFD	4.83315e-07	-0.136635	0.77	0.787	0.0150084
Psma7	KO_AP	Ctrl_AP	Tie2FBs	Tie2_20wkHFD	8.26332e-09	-0.136794	0.88	0.879	0.000256601
Ppia	KO_AP	Ctrl_AP	Tie2FBs	Tie2_20wkHFD	5.30655e-09	-0.138816	0.992	0.992	0.000164784
Gemin7	KO_AP	Ctrl_AP	Tie2FBs	Tie2_20wkHFD	1.23029e-07	-0.139018	0.504	0.548	0.00382041
Ran	KO_AP	Ctrl_AP	Tie2FBs	Tie2_20wkHFD	7.55572e-08	-0.139022	0.794	0.83	0.00234628
Ndufa8	KO_AP	Ctrl_AP	Tie2FBs	Tie2_20wkHFD	8.07168e-08	-0.139063	0.688	0.709	0.0025065
Chchd2	KO_AP	Ctrl_AP	Tie2FBs	Tie2_20wkHFD	7.79763e-11	-0.139384	0.981	0.989	2.4214e-06
Pigp	KO_AP	Ctrl_AP	Tie2FBs	Tie2_20wkHFD	7.29712e-08	-0.139898	0.676	0.712	0.00226598
Mrpl17	KO_AP	Ctrl_AP	Tie2FBs	Tie2_20wkHFD	4.3646e-07	-0.13991	0.521	0.557	0.0135534
Mrps26	KO_AP	Ctrl_AP	Tie2FBs	Tie2_20wkHFD	8.26319e-08	-0.142081	0.397	0.456	0.00256597
Cbr3	KO_AP	Ctrl_AP	Tie2FBs	Tie2_20wkHFD	6.37833e-07	-0.143074	0.569	0.603	0.0198066
Trappc2l	KO_AP	Ctrl_AP	Tie2FBs	Tie2_20wkHFD	2.42305e-07	-0.143234	0.583	0.634	0.00752429
Vps28	KO_AP	Ctrl_AP	Tie2FBs	Tie2_20wkHFD	4.69676e-07	-0.143328	0.699	0.69	0.0145848
Rps16	KO_AP	Ctrl_AP	Tie2FBs	Tie2_20wkHFD	1.72802e-20	-0.1434	0.996	0.997	5.36603e-16
Ndufb8	KO_AP	Ctrl_AP	Tie2FBs	Tie2_20wkHFD	1.51352e-09	-0.143445	0.73	0.767	4.69995e-05
Lbh	KO_AP	Ctrl_AP	Tie2FBs	Tie2_20wkHFD	3.25535e-07	-0.143623	0.151	0.214	0.0101088
0610010K14Rik	KO_AP	Ctrl_AP	Tie2FBs	Tie2_20wkHFD	7.41789e-07	-0.143897	0.279	0.332	0.0230348
Reep5	KO_AP	Ctrl_AP	Tie2FBs	Tie2_20wkHFD	1.55793e-07	-0.144191	0.877	0.869	0.00483784
Dhrs3	KO_AP	Ctrl_AP	Tie2FBs	Tie2_20wkHFD	1.84966e-09	-0.144679	0.207	0.295	5.74376e-05
Spcs2	KO_AP	Ctrl_AP	Tie2FBs	Tie2_20wkHFD	6.27781e-07	-0.144705	0.882	0.88	0.0194945
Mrps24	KO_AP	Ctrl_AP	Tie2FBs	Tie2_20wkHFD	6.19977e-09	-0.145326	0.718	0.735	0.000192522
Arpc1b	KO_AP	Ctrl_AP	Tie2FBs	Tie2_20wkHFD	2.29608e-10	-0.145964	0.981	0.983	7.13003e-06
Eif3h	KO_AP	Ctrl_AP	Tie2FBs	Tie2_20wkHFD	1.72816e-08	-0.146034	0.94	0.938	0.000536646
Timm13	KO_AP	Ctrl_AP	Tie2FBs	Tie2_20wkHFD	1.53121e-07	-0.146926	0.741	0.754	0.00475488
Npm1	KO_AP	Ctrl_AP	Tie2FBs	Tie2_20wkHFD	1.29427e-09	-0.147076	0.961	0.97	4.01909e-05
Blvrb	KO_AP	Ctrl_AP	Tie2FBs	Tie2_20wkHFD	1.22316e-06	-0.147497	0.839	0.85	0.0379826
Cavin3	KO_AP	Ctrl_AP	Tie2FBs	Tie2_20wkHFD	9.76628e-08	-0.149052	0.971	0.973	0.00303272
Rpsa	KO_AP	Ctrl_AP	Tie2FBs	Tie2_20wkHFD	6.79709e-20	-0.149167	0.999	0.999	2.1107e-15
S100a16	KO_AP	Ctrl_AP	Tie2FBs	Tie2_20wkHFD	1.5375e-06	-0.149611	0.934	0.936	0.0477439
Rras	KO_AP	Ctrl_AP	Tie2FBs	Tie2_20wkHFD	1.18457e-06	-0.149939	0.841	0.834	0.0367844
Eif2s3y	KO_AP	Ctrl_AP	Tie2FBs	Tie2_20wkHFD	6.89442e-11	-0.150371	0.276	0.37	2.14092e-06
Hint1	KO_AP	Ctrl_AP	Tie2FBs	Tie2_20wkHFD	4.00843e-10	-0.150503	0.952	0.953	1.24474e-05
Tmed3	KO_AP	Ctrl_AP	Tie2FBs	Tie2_20wkHFD	1.83125e-08	-0.151096	0.926	0.939	0.000568657
Psmb5	KO_AP	Ctrl_AP	Tie2FBs	Tie2_20wkHFD	4.14158e-08	-0.151353	0.724	0.737	0.00128608
mt-Atp6	KO_AP	Ctrl_AP	Tie2FBs	Tie2_20wkHFD	2.00412e-14	-0.152713	0.998	1	6.22338e-10
Hnrnpd	KO_AP	Ctrl_AP	Tie2FBs	Tie2_20wkHFD	4.74343e-08	-0.152851	0.649	0.67	0.00147298
Psmb2	KO_AP	Ctrl_AP	Tie2FBs	Tie2_20wkHFD	4.78973e-10	-0.154047	0.711	0.752	1.48735e-05
D8Ertd738e	KO_AP	Ctrl_AP	Tie2FBs	Tie2_20wkHFD	1.20312e-08	-0.154395	0.856	0.864	0.000373604
Selenom	KO_AP	Ctrl_AP	Tie2FBs	Tie2_20wkHFD	2.73955e-13	-0.154432	0.978	0.977	8.50713e-09
Mmp23	KO_AP	Ctrl_AP	Tie2FBs	Tie2_20wkHFD	1.88301e-09	-0.155076	0.948	0.936	5.84732e-05
Rps10	KO_AP	Ctrl_AP	Tie2FBs	Tie2_20wkHFD	4.22317e-23	-0.155113	0.999	0.998	1.31142e-18
Eif4a1	KO_AP	Ctrl_AP	Tie2FBs	Tie2_20wkHFD	2.20895e-07	-0.156024	0.932	0.922	0.00685944
Selenow	KO_AP	Ctrl_AP	Tie2FBs	Tie2_20wkHFD	4.93895e-13	-0.156843	0.987	0.982	1.53369e-08
Naca	KO_AP	Ctrl_AP	Tie2FBs	Tie2_20wkHFD	1.47442e-14	-0.15722	0.99	0.995	4.57853e-10
Rpl13	KO_AP	Ctrl_AP	Tie2FBs	Tie2_20wkHFD	3.37466e-30	-0.159003	0.999	0.999	1.04793e-25
Eef1b2	KO_AP	Ctrl_AP	Tie2FBs	Tie2_20wkHFD	1.73261e-15	-0.159614	0.991	0.992	5.38027e-11
Dynll1	KO_AP	Ctrl_AP	Tie2FBs	Tie2_20wkHFD	1.56665e-11	-0.16038	0.979	0.978	4.86493e-07
Igfbp7	KO_AP	Ctrl_AP	Tie2FBs	Tie2_20wkHFD	9.38577e-07	-0.16144	0.938	0.946	0.0291456
Eif3i	KO_AP	Ctrl_AP	Tie2FBs	Tie2_20wkHFD	9.80809e-11	-0.162772	0.829	0.834	3.04571e-06
Aurkaip1	KO_AP	Ctrl_AP	Tie2FBs	Tie2_20wkHFD	2.98535e-11	-0.163512	0.552	0.622	9.2704e-07
Hnrnpa0	KO_AP	Ctrl_AP	Tie2FBs	Tie2_20wkHFD	1.0948e-10	-0.164065	0.921	0.935	3.39967e-06
Psmb1	KO_AP	Ctrl_AP	Tie2FBs	Tie2_20wkHFD	2.55387e-11	-0.164811	0.9	0.905	7.93052e-07
Ddrgk1	KO_AP	Ctrl_AP	Tie2FBs	Tie2_20wkHFD	5.66868e-08	-0.164901	0.763	0.774	0.0017603
Rpl18a	KO_AP	Ctrl_AP	Tie2FBs	Tie2_20wkHFD	3.51574e-24	-0.16491	0.999	0.996	1.09174e-19
Mpc2	KO_AP	Ctrl_AP	Tie2FBs	Tie2_20wkHFD	2.29707e-10	-0.165137	0.81	0.838	7.13309e-06
Rabac1	KO_AP	Ctrl_AP	Tie2FBs	Tie2_20wkHFD	6.48503e-14	-0.165218	0.978	0.977	2.0138e-09
Ar	KO_AP	Ctrl_AP	Tie2FBs	Tie2_20wkHFD	1.02522e-07	-0.165775	0.878	0.889	0.00318361
Ahnak2	KO_AP	Ctrl_AP	Tie2FBs	Tie2_20wkHFD	5.69329e-07	-0.166404	0.949	0.94	0.0176794
Arsi	KO_AP	Ctrl_AP	Tie2FBs	Tie2_20wkHFD	4.58966e-09	-0.166754	0.273	0.344	0.000142523
Map1lc3b	KO_AP	Ctrl_AP	Tie2FBs	Tie2_20wkHFD	1.08166e-09	-0.166771	0.948	0.946	3.35889e-05
Clip4	KO_AP	Ctrl_AP	Tie2FBs	Tie2_20wkHFD	1.13647e-08	-0.167563	0.769	0.792	0.000352908
Rpl12	KO_AP	Ctrl_AP	Tie2FBs	Tie2_20wkHFD	3.33556e-25	-0.169041	0.994	0.995	1.03579e-20
Cnpy2	KO_AP	Ctrl_AP	Tie2FBs	Tie2_20wkHFD	2.92714e-10	-0.169547	0.822	0.858	9.08965e-06
Stbd1	KO_AP	Ctrl_AP	Tie2FBs	Tie2_20wkHFD	9.82149e-17	-0.169742	0.089	0.193	3.04987e-12
Vim	KO_AP	Ctrl_AP	Tie2FBs	Tie2_20wkHFD	1.21308e-12	-0.169872	0.998	0.999	3.76698e-08
Atp5h	KO_AP	Ctrl_AP	Tie2FBs	Tie2_20wkHFD	2.59928e-12	-0.170178	0.961	0.971	8.07154e-08
Ndufb5	KO_AP	Ctrl_AP	Tie2FBs	Tie2_20wkHFD	1.01055e-08	-0.171115	0.769	0.781	0.000313806
Ndufb9	KO_AP	Ctrl_AP	Tie2FBs	Tie2_20wkHFD	1.31524e-11	-0.171404	0.867	0.877	4.08422e-07
Rrs1	KO_AP	Ctrl_AP	Tie2FBs	Tie2_20wkHFD	4.00159e-11	-0.171718	0.251	0.342	1.24261e-06
Fth1	KO_AP	Ctrl_AP	Tie2FBs	Tie2_20wkHFD	3.01453e-10	-0.17234	1	1	9.36101e-06
Psmb6	KO_AP	Ctrl_AP	Tie2FBs	Tie2_20wkHFD	6.55126e-11	-0.172373	0.79	0.812	2.03436e-06
Pebp1	KO_AP	Ctrl_AP	Tie2FBs	Tie2_20wkHFD	2.42532e-11	-0.172947	0.92	0.914	7.53136e-07
Tsen34	KO_AP	Ctrl_AP	Tie2FBs	Tie2_20wkHFD	3.62115e-11	-0.17297	0.663	0.709	1.12448e-06
Nenf	KO_AP	Ctrl_AP	Tie2FBs	Tie2_20wkHFD	3.82916e-13	-0.173531	0.973	0.971	1.18907e-08
Swi5	KO_AP	Ctrl_AP	Tie2FBs	Tie2_20wkHFD	1.04642e-13	-0.173582	0.923	0.934	3.24945e-09
Ahsa1	KO_AP	Ctrl_AP	Tie2FBs	Tie2_20wkHFD	3.5849e-12	-0.173707	0.528	0.585	1.11322e-07
Clic1	KO_AP	Ctrl_AP	Tie2FBs	Tie2_20wkHFD	8.4605e-10	-0.173889	0.896	0.912	2.62724e-05
Cox4i1	KO_AP	Ctrl_AP	Tie2FBs	Tie2_20wkHFD	1.11604e-19	-0.174835	0.986	0.989	3.46564e-15
Eif1	KO_AP	Ctrl_AP	Tie2FBs	Tie2_20wkHFD	1.6719e-22	-0.175164	0.998	0.997	5.19175e-18
Hspa8	KO_AP	Ctrl_AP	Tie2FBs	Tie2_20wkHFD	3.3523e-12	-0.175238	0.995	0.99	1.04099e-07
Gm10073	KO_AP	Ctrl_AP	Tie2FBs	Tie2_20wkHFD	4.91086e-12	-0.175619	0.473	0.548	1.52497e-07
Rps9	KO_AP	Ctrl_AP	Tie2FBs	Tie2_20wkHFD	2.78912e-28	-0.175918	0.998	0.999	8.66105e-24
H3f3a	KO_AP	Ctrl_AP	Tie2FBs	Tie2_20wkHFD	1.93317e-14	-0.176873	0.975	0.976	6.00308e-10
Edf1	KO_AP	Ctrl_AP	Tie2FBs	Tie2_20wkHFD	1.01694e-11	-0.178371	0.904	0.911	3.15789e-07
Eef1d	KO_AP	Ctrl_AP	Tie2FBs	Tie2_20wkHFD	4.29057e-12	-0.179095	0.958	0.964	1.33235e-07
Gstm1	KO_AP	Ctrl_AP	Tie2FBs	Tie2_20wkHFD	1.38201e-13	-0.179152	0.986	0.985	4.29155e-09
Serping1	KO_AP	Ctrl_AP	Tie2FBs	Tie2_20wkHFD	1.42189e-20	-0.179471	0.999	1	4.4154e-16
Atraid	KO_AP	Ctrl_AP	Tie2FBs	Tie2_20wkHFD	4.91051e-11	-0.180022	0.83	0.837	1.52486e-06
Steap4	KO_AP	Ctrl_AP	Tie2FBs	Tie2_20wkHFD	5.49315e-07	-0.180234	0.242	0.315	0.0170579
Cox7a2l	KO_AP	Ctrl_AP	Tie2FBs	Tie2_20wkHFD	8.64794e-13	-0.180717	0.954	0.959	2.68544e-08
Cnbp	KO_AP	Ctrl_AP	Tie2FBs	Tie2_20wkHFD	3.7913e-12	-0.180937	0.907	0.919	1.17731e-07
Rpl11	KO_AP	Ctrl_AP	Tie2FBs	Tie2_20wkHFD	1.25035e-27	-0.181808	0.997	0.996	3.88271e-23
Rplp0	KO_AP	Ctrl_AP	Tie2FBs	Tie2_20wkHFD	2.51404e-27	-0.182172	0.999	0.998	7.80684e-23
Eef1g	KO_AP	Ctrl_AP	Tie2FBs	Tie2_20wkHFD	1.17795e-15	-0.183036	0.97	0.977	3.65789e-11
Scand1	KO_AP	Ctrl_AP	Tie2FBs	Tie2_20wkHFD	1.24392e-11	-0.183888	0.843	0.857	3.86275e-07
Rpl15	KO_AP	Ctrl_AP	Tie2FBs	Tie2_20wkHFD	4.35667e-26	-0.184323	0.996	0.998	1.35288e-21
Jund	KO_AP	Ctrl_AP	Tie2FBs	Tie2_20wkHFD	1.63644e-07	-0.185447	0.994	0.995	0.00508163
Sumo2	KO_AP	Ctrl_AP	Tie2FBs	Tie2_20wkHFD	1.44891e-13	-0.186082	0.923	0.931	4.49929e-09
Rpl8	KO_AP	Ctrl_AP	Tie2FBs	Tie2_20wkHFD	2.004e-31	-0.186421	0.995	0.999	6.22303e-27
Gsn	KO_AP	Ctrl_AP	Tie2FBs	Tie2_20wkHFD	2.12047e-15	-0.186899	1	1	6.58471e-11
Ndufb10	KO_AP	Ctrl_AP	Tie2FBs	Tie2_20wkHFD	1.34735e-13	-0.187231	0.883	0.88	4.18394e-09
Rpl5	KO_AP	Ctrl_AP	Tie2FBs	Tie2_20wkHFD	3.88126e-22	-0.187409	0.995	0.998	1.20525e-17
Litaf	KO_AP	Ctrl_AP	Tie2FBs	Tie2_20wkHFD	6.56812e-07	-0.187638	0.612	0.632	0.020396
Rbm3	KO_AP	Ctrl_AP	Tie2FBs	Tie2_20wkHFD	1.26666e-10	-0.188334	0.849	0.856	3.93335e-06
Cyba	KO_AP	Ctrl_AP	Tie2FBs	Tie2_20wkHFD	2.87006e-09	-0.189245	0.915	0.924	8.91241e-05
Pfdn5	KO_AP	Ctrl_AP	Tie2FBs	Tie2_20wkHFD	3.00143e-19	-0.190442	0.987	0.987	9.32035e-15
Rps4x	KO_AP	Ctrl_AP	Tie2FBs	Tie2_20wkHFD	3.96644e-30	-0.191653	0.998	0.996	1.2317e-25
Arf5	KO_AP	Ctrl_AP	Tie2FBs	Tie2_20wkHFD	5.63633e-15	-0.192002	0.893	0.901	1.75025e-10
Snx18	KO_AP	Ctrl_AP	Tie2FBs	Tie2_20wkHFD	4.9581e-11	-0.192506	0.91	0.903	1.53964e-06
Rpl19	KO_AP	Ctrl_AP	Tie2FBs	Tie2_20wkHFD	1.39622e-32	-0.192858	0.999	0.998	4.33567e-28
Eif4ebp1	KO_AP	Ctrl_AP	Tie2FBs	Tie2_20wkHFD	1.07834e-11	-0.193209	0.453	0.537	3.34856e-07
Eif3k	KO_AP	Ctrl_AP	Tie2FBs	Tie2_20wkHFD	6.12016e-14	-0.19352	0.92	0.913	1.90049e-09
Entpd2	KO_AP	Ctrl_AP	Tie2FBs	Tie2_20wkHFD	1.53195e-12	-0.19878	0.862	0.872	4.75715e-08
Rpl17	KO_AP	Ctrl_AP	Tie2FBs	Tie2_20wkHFD	1.84512e-34	-0.199043	0.996	0.998	5.72964e-30
Use1	KO_AP	Ctrl_AP	Tie2FBs	Tie2_20wkHFD	2.01494e-13	-0.199985	0.852	0.864	6.257e-09
Eno1	KO_AP	Ctrl_AP	Tie2FBs	Tie2_20wkHFD	4.70942e-13	-0.200665	0.314	0.405	1.46242e-08
Ifitm2	KO_AP	Ctrl_AP	Tie2FBs	Tie2_20wkHFD	6.69553e-17	-0.201375	0.987	0.989	2.07916e-12
Ccl19	KO_AP	Ctrl_AP	Tie2FBs	Tie2_20wkHFD	3.32791e-20	-0.201712	0.071	0.177	1.03341e-15
Phb	KO_AP	Ctrl_AP	Tie2FBs	Tie2_20wkHFD	9.9664e-19	-0.202945	0.277	0.401	3.09487e-14
Serpinf1	KO_AP	Ctrl_AP	Tie2FBs	Tie2_20wkHFD	3.02491e-10	-0.204735	0.976	0.969	9.39326e-06
Lars2	KO_AP	Ctrl_AP	Tie2FBs	Tie2_20wkHFD	5.05698e-16	-0.205368	0.852	0.873	1.57034e-11
Mgst1	KO_AP	Ctrl_AP	Tie2FBs	Tie2_20wkHFD	8.30809e-13	-0.205649	0.963	0.967	2.57991e-08
Rpl3	KO_AP	Ctrl_AP	Tie2FBs	Tie2_20wkHFD	7.40394e-35	-0.207362	0.994	0.995	2.29915e-30
Rpl7	KO_AP	Ctrl_AP	Tie2FBs	Tie2_20wkHFD	4.71456e-38	-0.207489	0.996	0.998	1.46401e-33
Dcn	KO_AP	Ctrl_AP	Tie2FBs	Tie2_20wkHFD	6.61852e-34	-0.208065	1	1	2.05525e-29
Rps5	KO_AP	Ctrl_AP	Tie2FBs	Tie2_20wkHFD	2.75861e-36	-0.209024	0.998	0.999	8.5663e-32
Btf3	KO_AP	Ctrl_AP	Tie2FBs	Tie2_20wkHFD	1.59612e-22	-0.209161	0.97	0.981	4.95643e-18
Cst3	KO_AP	Ctrl_AP	Tie2FBs	Tie2_20wkHFD	1.10215e-07	-0.212894	0.989	0.99	0.00342251
Rsrp1	KO_AP	Ctrl_AP	Tie2FBs	Tie2_20wkHFD	2.14905e-13	-0.213578	0.905	0.912	6.67346e-09
Ifi27	KO_AP	Ctrl_AP	Tie2FBs	Tie2_20wkHFD	6.55396e-12	-0.213733	0.899	0.916	2.0352e-07
Cyb5a	KO_AP	Ctrl_AP	Tie2FBs	Tie2_20wkHFD	4.20728e-22	-0.215143	0.981	0.988	1.30649e-17
Oaz1	KO_AP	Ctrl_AP	Tie2FBs	Tie2_20wkHFD	6.91329e-29	-0.222765	0.983	0.985	2.14678e-24
Cpne8	KO_AP	Ctrl_AP	Tie2FBs	Tie2_20wkHFD	3.92163e-14	-0.222954	0.757	0.799	1.21778e-09
Rpl18	KO_AP	Ctrl_AP	Tie2FBs	Tie2_20wkHFD	2.28566e-38	-0.227298	0.995	0.996	7.09765e-34
Rps6	KO_AP	Ctrl_AP	Tie2FBs	Tie2_20wkHFD	2.77846e-39	-0.228166	0.995	0.996	8.62795e-35
Fgf7	KO_AP	Ctrl_AP	Tie2FBs	Tie2_20wkHFD	1.28036e-08	-0.229109	0.314	0.383	0.000397591
Sap18	KO_AP	Ctrl_AP	Tie2FBs	Tie2_20wkHFD	6.68208e-18	-0.229432	0.617	0.693	2.07499e-13
Cd63	KO_AP	Ctrl_AP	Tie2FBs	Tie2_20wkHFD	1.17546e-19	-0.231024	0.982	0.985	3.65015e-15
Ugcg	KO_AP	Ctrl_AP	Tie2FBs	Tie2_20wkHFD	7.33851e-09	-0.232188	0.351	0.414	0.000227883
Il33	KO_AP	Ctrl_AP	Tie2FBs	Tie2_20wkHFD	8.30165e-08	-0.232581	0.798	0.835	0.00257791
Rps3	KO_AP	Ctrl_AP	Tie2FBs	Tie2_20wkHFD	1.07739e-43	-0.234443	0.997	0.999	3.34563e-39
Rps3a1	KO_AP	Ctrl_AP	Tie2FBs	Tie2_20wkHFD	9.0065e-47	-0.234698	0.997	0.999	2.79679e-42
Rarres2	KO_AP	Ctrl_AP	Tie2FBs	Tie2_20wkHFD	1.24429e-22	-0.243601	0.991	0.996	3.86388e-18
Cxcl12	KO_AP	Ctrl_AP	Tie2FBs	Tie2_20wkHFD	2.49484e-07	-0.246082	0.828	0.86	0.00774724
Selenbp1	KO_AP	Ctrl_AP	Tie2FBs	Tie2_20wkHFD	1.29825e-12	-0.246145	0.612	0.654	4.03145e-08
Gm42418	KO_AP	Ctrl_AP	Tie2FBs	Tie2_20wkHFD	1.08917e-18	-0.253438	0.995	0.987	3.38218e-14
Rbp1	KO_AP	Ctrl_AP	Tie2FBs	Tie2_20wkHFD	2.75454e-09	-0.254299	0.824	0.825	8.55367e-05
Bcl3	KO_AP	Ctrl_AP	Tie2FBs	Tie2_20wkHFD	1.55566e-07	-0.257315	0.46	0.501	0.00483079
Gm10600	KO_AP	Ctrl_AP	Tie2FBs	Tie2_20wkHFD	5.90446e-27	-0.261382	0.095	0.239	1.83351e-22
Sfrp4	KO_AP	Ctrl_AP	Tie2FBs	Tie2_20wkHFD	1.74564e-07	-0.262384	0.825	0.854	0.00542073
Csrp2	KO_AP	Ctrl_AP	Tie2FBs	Tie2_20wkHFD	3.35023e-10	-0.263855	0.795	0.82	1.04035e-05
C1ra	KO_AP	Ctrl_AP	Tie2FBs	Tie2_20wkHFD	4.74162e-28	-0.267934	0.974	0.975	1.47242e-23
Ccdc85b	KO_AP	Ctrl_AP	Tie2FBs	Tie2_20wkHFD	1.16264e-36	-0.273393	0.214	0.401	3.61035e-32
Tpt1	KO_AP	Ctrl_AP	Tie2FBs	Tie2_20wkHFD	1.16673e-69	-0.276091	1	0.999	3.62304e-65
Pi16	KO_AP	Ctrl_AP	Tie2FBs	Tie2_20wkHFD	3.31228e-17	-0.279751	0.991	0.991	1.02856e-12
Ftl1	KO_AP	Ctrl_AP	Tie2FBs	Tie2_20wkHFD	9.8457e-36	-0.28128	1	0.998	3.05738e-31
Pdlim2	KO_AP	Ctrl_AP	Tie2FBs	Tie2_20wkHFD	6.58579e-21	-0.282028	0.943	0.947	2.04509e-16
Aldh1a2	KO_AP	Ctrl_AP	Tie2FBs	Tie2_20wkHFD	1.87e-07	-0.282185	0.302	0.376	0.00580692
Adamts15	KO_AP	Ctrl_AP	Tie2FBs	Tie2_20wkHFD	2.44704e-13	-0.289161	0.323	0.427	7.59881e-09
Rps7	KO_AP	Ctrl_AP	Tie2FBs	Tie2_20wkHFD	1.07707e-59	-0.28949	0.996	0.997	3.34461e-55
Man2a1	KO_AP	Ctrl_AP	Tie2FBs	Tie2_20wkHFD	4.82397e-16	-0.302477	0.694	0.74	1.49799e-11
Rpl9	KO_AP	Ctrl_AP	Tie2FBs	Tie2_20wkHFD	1.20241e-66	-0.304484	0.996	0.998	3.73384e-62
Smoc2	KO_AP	Ctrl_AP	Tie2FBs	Tie2_20wkHFD	1.20821e-08	-0.305425	0.581	0.648	0.000375184
Ctps	KO_AP	Ctrl_AP	Tie2FBs	Tie2_20wkHFD	7.43072e-14	-0.308327	0.327	0.414	2.30746e-09
Tgfbi	KO_AP	Ctrl_AP	Tie2FBs	Tie2_20wkHFD	7.59316e-12	-0.308946	0.221	0.327	2.3579e-07
Il11ra1	KO_AP	Ctrl_AP	Tie2FBs	Tie2_20wkHFD	1.28448e-18	-0.313348	0.867	0.889	3.98871e-14
Scarb2	KO_AP	Ctrl_AP	Tie2FBs	Tie2_20wkHFD	1.92065e-26	-0.328109	0.564	0.676	5.96419e-22
Uba52	KO_AP	Ctrl_AP	Tie2FBs	Tie2_20wkHFD	9.42947e-31	-0.329752	0.74	0.797	2.92813e-26
Cygb	KO_AP	Ctrl_AP	Tie2FBs	Tie2_20wkHFD	1.1459e-18	-0.337569	0.814	0.882	3.55836e-14
Rbp4	KO_AP	Ctrl_AP	Tie2FBs	Tie2_20wkHFD	3.8529e-24	-0.339348	0.12	0.263	1.19644e-19
C7	KO_AP	Ctrl_AP	Tie2FBs	Tie2_20wkHFD	3.70642e-12	-0.348709	0.357	0.473	1.15095e-07
Hsp90aa1	KO_AP	Ctrl_AP	Tie2FBs	Tie2_20wkHFD	6.57202e-23	-0.35858	0.986	0.985	2.04081e-18
Ubb	KO_AP	Ctrl_AP	Tie2FBs	Tie2_20wkHFD	3.80121e-63	-0.366337	0.995	0.996	1.18039e-58
Erh	KO_AP	Ctrl_AP	Tie2FBs	Tie2_20wkHFD	8.3259e-55	-0.369755	0.293	0.525	2.58544e-50
Inmt	KO_AP	Ctrl_AP	Tie2FBs	Tie2_20wkHFD	4.00699e-08	-0.370995	0.322	0.404	0.00124429
Rpl10	KO_AP	Ctrl_AP	Tie2FBs	Tie2_20wkHFD	5.16738e-107	-0.38491	0.995	0.997	1.60463e-102
Gabra3	KO_AP	Ctrl_AP	Tie2FBs	Tie2_20wkHFD	1.62866e-51	-0.387573	0.159	0.408	5.05748e-47
Clec3b	KO_AP	Ctrl_AP	Tie2FBs	Tie2_20wkHFD	6.5658e-106	-0.461123	0.996	0.999	2.03888e-101
Gadd45g	KO_AP	Ctrl_AP	Tie2FBs	Tie2_20wkHFD	2.61353e-09	-0.462557	0.678	0.727	8.11581e-05
Runx1	KO_AP	Ctrl_AP	Tie2FBs	Tie2_20wkHFD	8.7319e-20	-0.502467	0.329	0.436	2.71152e-15
Mmp3	KO_AP	Ctrl_AP	Tie2FBs	Tie2_20wkHFD	8.48978e-08	-0.512613	0.067	0.125	0.00263633
Gstp1	KO_AP	Ctrl_AP	Tie2FBs	Tie2_20wkHFD	1.22891e-128	-0.68109	0.332	0.684	3.81612e-124
Hspa1a	KO_AP	Ctrl_AP	Tie2FBs	Tie2_20wkHFD	6.42891e-18	-0.791879	0.3	0.42	1.99637e-13
Gm10076	KO_AP	Ctrl_AP	Tie2FBs	Tie2_20wkHFD	4.3951e-206	-0.846681	0.92	0.977	1.36481e-201
Hspa1b	KO_AP	Ctrl_AP	Tie2FBs	Tie2_20wkHFD	1.69284e-21	-0.947068	0.37	0.488	5.25676e-17

## Sheet: Tie2_20wkHFD-Mfap4FBs-AR
gene	ident1	ident2	cellType	mouseSet	p_val.RNAwithSoupXwithLists	avg_log2FC.RNAwithSoupXwithLists	pct.1.RNAwithSoupXwithLists	pct.2.RNAwithSoupXwithLists	p_val_adj.RNAwithSoupXwithLists
Dbp	KO_AR	Ctrl_AR	Mfap4FBs	Tie2_20wkHFD	2.74926e-67	0.754056	0.171	0.032	8.53729e-63
Nr1d1	KO_AR	Ctrl_AR	Mfap4FBs	Tie2_20wkHFD	1.50375e-72	0.697729	0.233	0.061	4.66958e-68
Pir	KO_AR	Ctrl_AR	Mfap4FBs	Tie2_20wkHFD	2.25804e-41	0.679714	0.372	0.227	7.01189e-37
Tsc22d3	KO_AR	Ctrl_AR	Mfap4FBs	Tie2_20wkHFD	8.76029e-29	0.574383	0.419	0.293	2.72033e-24
Irf1	KO_AR	Ctrl_AR	Mfap4FBs	Tie2_20wkHFD	5.1933e-25	0.573804	0.395	0.286	1.61268e-20
Cxcl1	KO_AR	Ctrl_AR	Mfap4FBs	Tie2_20wkHFD	5.62819e-13	0.523592	0.433	0.361	1.74772e-08
G0s2	KO_AR	Ctrl_AR	Mfap4FBs	Tie2_20wkHFD	6.19096e-21	0.52321	0.425	0.317	1.92248e-16
Nfkbia	KO_AR	Ctrl_AR	Mfap4FBs	Tie2_20wkHFD	1.70654e-20	0.505558	0.604	0.542	5.29933e-16
Ubb	KO_AR	Ctrl_AR	Mfap4FBs	Tie2_20wkHFD	3.40702e-57	0.499662	0.952	0.921	1.05798e-52
Fth1	KO_AR	Ctrl_AR	Mfap4FBs	Tie2_20wkHFD	3.73029e-18	0.481759	0.997	0.992	1.15837e-13
Gstm2	KO_AR	Ctrl_AR	Mfap4FBs	Tie2_20wkHFD	2.4848e-17	0.472234	0.628	0.57	7.71605e-13
Cebpd	KO_AR	Ctrl_AR	Mfap4FBs	Tie2_20wkHFD	1.30546e-30	0.463779	0.861	0.838	4.05385e-26
Mmp23	KO_AR	Ctrl_AR	Mfap4FBs	Tie2_20wkHFD	2.37644e-20	0.451106	0.793	0.74	7.37955e-16
Ier2	KO_AR	Ctrl_AR	Mfap4FBs	Tie2_20wkHFD	1.61449e-14	0.446588	0.791	0.771	5.01347e-10
Itm2b	KO_AR	Ctrl_AR	Mfap4FBs	Tie2_20wkHFD	5.1879e-72	0.443987	0.975	0.949	1.611e-67
Myl12b	KO_AR	Ctrl_AR	Mfap4FBs	Tie2_20wkHFD	9.85196e-15	0.442907	0.745	0.704	3.05933e-10
Sfrp2	KO_AR	Ctrl_AR	Mfap4FBs	Tie2_20wkHFD	3.52148e-07	0.43261	0.639	0.639	0.0109353
Herpud1	KO_AR	Ctrl_AR	Mfap4FBs	Tie2_20wkHFD	4.34036e-18	0.430879	0.558	0.483	1.34781e-13
Wfdc1	KO_AR	Ctrl_AR	Mfap4FBs	Tie2_20wkHFD	4.17501e-12	0.425226	0.403	0.327	1.29647e-07
Gapdh	KO_AR	Ctrl_AR	Mfap4FBs	Tie2_20wkHFD	1.44189e-09	0.424374	0.698	0.691	4.4775e-05
Apoe	KO_AR	Ctrl_AR	Mfap4FBs	Tie2_20wkHFD	1.33602e-08	0.424148	0.717	0.772	0.000414875
Gabarap	KO_AR	Ctrl_AR	Mfap4FBs	Tie2_20wkHFD	1.48927e-23	0.420175	0.92	0.898	4.62463e-19
Cst3	KO_AR	Ctrl_AR	Mfap4FBs	Tie2_20wkHFD	1.9468e-21	0.419534	0.995	0.995	6.04539e-17
F3	KO_AR	Ctrl_AR	Mfap4FBs	Tie2_20wkHFD	6.51363e-11	0.417941	0.544	0.491	2.02268e-06
Rarres2	KO_AR	Ctrl_AR	Mfap4FBs	Tie2_20wkHFD	1.43619e-21	0.406953	0.843	0.82	4.45981e-17
Clic1	KO_AR	Ctrl_AR	Mfap4FBs	Tie2_20wkHFD	1.81015e-09	0.40064	0.693	0.662	5.62107e-05
Cd302	KO_AR	Ctrl_AR	Mfap4FBs	Tie2_20wkHFD	8.26448e-22	0.39742	0.894	0.86	2.56637e-17
Anxa1	KO_AR	Ctrl_AR	Mfap4FBs	Tie2_20wkHFD	9.52905e-10	0.395197	0.656	0.629	2.95906e-05
H2-T23	KO_AR	Ctrl_AR	Mfap4FBs	Tie2_20wkHFD	2.31418e-12	0.386184	0.487	0.43	7.18624e-08
Iscu	KO_AR	Ctrl_AR	Mfap4FBs	Tie2_20wkHFD	1.68862e-11	0.377287	0.557	0.498	5.24366e-07
Fkbp5	KO_AR	Ctrl_AR	Mfap4FBs	Tie2_20wkHFD	1.30781e-18	0.37056	0.29	0.199	4.06114e-14
Timp2	KO_AR	Ctrl_AR	Mfap4FBs	Tie2_20wkHFD	3.38718e-35	0.368478	0.971	0.964	1.05182e-30
Slc50a1	KO_AR	Ctrl_AR	Mfap4FBs	Tie2_20wkHFD	1.64833e-09	0.366713	0.558	0.52	5.11856e-05
Ergic3	KO_AR	Ctrl_AR	Mfap4FBs	Tie2_20wkHFD	9.46601e-18	0.364889	0.704	0.662	2.93948e-13
Selenok	KO_AR	Ctrl_AR	Mfap4FBs	Tie2_20wkHFD	5.55268e-15	0.359441	0.788	0.764	1.72427e-10
Gas1	KO_AR	Ctrl_AR	Mfap4FBs	Tie2_20wkHFD	3.19215e-20	0.359296	0.772	0.706	9.91259e-16
Klf9	KO_AR	Ctrl_AR	Mfap4FBs	Tie2_20wkHFD	3.61387e-12	0.353489	0.609	0.602	1.12221e-07
Kcnj8	KO_AR	Ctrl_AR	Mfap4FBs	Tie2_20wkHFD	2.18222e-07	0.351329	0.366	0.322	0.00677645
Txnip	KO_AR	Ctrl_AR	Mfap4FBs	Tie2_20wkHFD	1.7317e-12	0.349894	0.627	0.564	5.37745e-08
Tmed3	KO_AR	Ctrl_AR	Mfap4FBs	Tie2_20wkHFD	1.70974e-16	0.344497	0.767	0.736	5.30925e-12
Atp5d	KO_AR	Ctrl_AR	Mfap4FBs	Tie2_20wkHFD	5.17943e-11	0.34395	0.707	0.669	1.60837e-06
Cebpb	KO_AR	Ctrl_AR	Mfap4FBs	Tie2_20wkHFD	3.7219e-09	0.342981	0.672	0.637	0.000115576
Copz2	KO_AR	Ctrl_AR	Mfap4FBs	Tie2_20wkHFD	1.33542e-06	0.341817	0.591	0.563	0.0414689
Maged2	KO_AR	Ctrl_AR	Mfap4FBs	Tie2_20wkHFD	7.9309e-10	0.340099	0.386	0.327	2.46278e-05
Cd81	KO_AR	Ctrl_AR	Mfap4FBs	Tie2_20wkHFD	1.29848e-28	0.336637	0.809	0.794	4.03218e-24
Ctsl	KO_AR	Ctrl_AR	Mfap4FBs	Tie2_20wkHFD	2.79525e-35	0.336061	0.902	0.897	8.6801e-31
Gpx4	KO_AR	Ctrl_AR	Mfap4FBs	Tie2_20wkHFD	1.18383e-17	0.332375	0.765	0.735	3.67615e-13
Pdgfrl	KO_AR	Ctrl_AR	Mfap4FBs	Tie2_20wkHFD	3.32671e-10	0.332115	0.571	0.523	1.03304e-05
Jun	KO_AR	Ctrl_AR	Mfap4FBs	Tie2_20wkHFD	6.17566e-09	0.328902	0.837	0.86	0.000191773
H2-D1	KO_AR	Ctrl_AR	Mfap4FBs	Tie2_20wkHFD	2.02222e-12	0.31859	0.706	0.704	6.27961e-08
Nupr1	KO_AR	Ctrl_AR	Mfap4FBs	Tie2_20wkHFD	1.82586e-22	0.317755	0.875	0.824	5.66985e-18
Ppib	KO_AR	Ctrl_AR	Mfap4FBs	Tie2_20wkHFD	1.45851e-23	0.315241	0.916	0.896	4.52911e-19
Ssr4	KO_AR	Ctrl_AR	Mfap4FBs	Tie2_20wkHFD	4.10051e-09	0.314111	0.883	0.863	0.000127333
Pmm1	KO_AR	Ctrl_AR	Mfap4FBs	Tie2_20wkHFD	3.8693e-08	0.312725	0.394	0.344	0.00120153
Scp2	KO_AR	Ctrl_AR	Mfap4FBs	Tie2_20wkHFD	8.17316e-08	0.310717	0.512	0.467	0.00253801
Bri3	KO_AR	Ctrl_AR	Mfap4FBs	Tie2_20wkHFD	2.57855e-10	0.307383	0.743	0.72	8.00716e-06
Bsg	KO_AR	Ctrl_AR	Mfap4FBs	Tie2_20wkHFD	6.19168e-18	0.307078	0.809	0.783	1.9227e-13
Selenow	KO_AR	Ctrl_AR	Mfap4FBs	Tie2_20wkHFD	2.269e-16	0.306844	0.939	0.922	7.04591e-12
Ddah2	KO_AR	Ctrl_AR	Mfap4FBs	Tie2_20wkHFD	3.56167e-09	0.306372	0.64	0.6	0.000110601
Eif5a	KO_AR	Ctrl_AR	Mfap4FBs	Tie2_20wkHFD	7.76296e-10	0.304599	0.664	0.631	2.41063e-05
Nrip1	KO_AR	Ctrl_AR	Mfap4FBs	Tie2_20wkHFD	7.36704e-07	0.301461	0.503	0.486	0.0228769
Fuca1	KO_AR	Ctrl_AR	Mfap4FBs	Tie2_20wkHFD	8.92972e-12	0.296084	0.633	0.605	2.77295e-07
Cd9	KO_AR	Ctrl_AR	Mfap4FBs	Tie2_20wkHFD	1.05069e-09	0.295213	0.794	0.774	3.26272e-05
Zfp36	KO_AR	Ctrl_AR	Mfap4FBs	Tie2_20wkHFD	1.74241e-08	0.291002	0.724	0.71	0.000541071
Gstt1	KO_AR	Ctrl_AR	Mfap4FBs	Tie2_20wkHFD	1.28633e-08	0.290717	0.617	0.587	0.000399445
Dpep1	KO_AR	Ctrl_AR	Mfap4FBs	Tie2_20wkHFD	1.53782e-06	0.290189	0.72	0.729	0.0477539
Selenom	KO_AR	Ctrl_AR	Mfap4FBs	Tie2_20wkHFD	2.685e-14	0.288563	0.943	0.932	8.33774e-10
Ftl1	KO_AR	Ctrl_AR	Mfap4FBs	Tie2_20wkHFD	2.51904e-16	0.288326	0.938	0.935	7.82237e-12
Rpl29	KO_AR	Ctrl_AR	Mfap4FBs	Tie2_20wkHFD	1.62983e-15	0.287497	0.82	0.805	5.06112e-11
Sult1a1	KO_AR	Ctrl_AR	Mfap4FBs	Tie2_20wkHFD	2.5369e-08	0.28522	0.219	0.164	0.000787784
H2-K1	KO_AR	Ctrl_AR	Mfap4FBs	Tie2_20wkHFD	2.09745e-08	0.283077	0.679	0.663	0.000651321
Cyba	KO_AR	Ctrl_AR	Mfap4FBs	Tie2_20wkHFD	1.44e-06	0.282814	0.735	0.73	0.0447162
Pfdn5	KO_AR	Ctrl_AR	Mfap4FBs	Tie2_20wkHFD	3.95335e-15	0.281024	0.885	0.872	1.22763e-10
Ech1	KO_AR	Ctrl_AR	Mfap4FBs	Tie2_20wkHFD	9.37843e-08	0.278725	0.552	0.524	0.00291228
Sumo2	KO_AR	Ctrl_AR	Mfap4FBs	Tie2_20wkHFD	4.7809e-10	0.277045	0.718	0.697	1.48461e-05
Cpq	KO_AR	Ctrl_AR	Mfap4FBs	Tie2_20wkHFD	1.4076e-08	0.2751	0.55	0.52	0.000437101
Qpct	KO_AR	Ctrl_AR	Mfap4FBs	Tie2_20wkHFD	2.8941e-14	0.274495	0.379	0.289	8.98706e-10
Rabac1	KO_AR	Ctrl_AR	Mfap4FBs	Tie2_20wkHFD	6.45268e-11	0.273234	0.837	0.823	2.00375e-06
Slc25a4	KO_AR	Ctrl_AR	Mfap4FBs	Tie2_20wkHFD	1.20925e-10	0.273057	0.77	0.759	3.75508e-06
Nr1d2	KO_AR	Ctrl_AR	Mfap4FBs	Tie2_20wkHFD	1.34361e-16	0.259248	0.168	0.095	4.1723e-12
Pmepa1	KO_AR	Ctrl_AR	Mfap4FBs	Tie2_20wkHFD	4.57511e-14	0.258949	0.772	0.759	1.42071e-09
Pcolce	KO_AR	Ctrl_AR	Mfap4FBs	Tie2_20wkHFD	8.29284e-12	0.253097	0.854	0.846	2.57518e-07
Zfyve21	KO_AR	Ctrl_AR	Mfap4FBs	Tie2_20wkHFD	5.47671e-07	0.252263	0.251	0.203	0.0170068
Zbtb16	KO_AR	Ctrl_AR	Mfap4FBs	Tie2_20wkHFD	3.99279e-24	0.25199	0.167	0.079	1.23988e-19
Dnajc3	KO_AR	Ctrl_AR	Mfap4FBs	Tie2_20wkHFD	1.83333e-07	0.250279	0.663	0.665	0.00569302
Ctsz	KO_AR	Ctrl_AR	Mfap4FBs	Tie2_20wkHFD	7.99121e-08	0.250139	0.754	0.741	0.00248151
H3f3a	KO_AR	Ctrl_AR	Mfap4FBs	Tie2_20wkHFD	1.02395e-07	0.249227	0.819	0.809	0.00317969
Oaz1	KO_AR	Ctrl_AR	Mfap4FBs	Tie2_20wkHFD	1.70519e-09	0.245974	0.924	0.915	5.29514e-05
B2m	KO_AR	Ctrl_AR	Mfap4FBs	Tie2_20wkHFD	5.46353e-09	0.244903	0.802	0.802	0.000169659
Kazald1	KO_AR	Ctrl_AR	Mfap4FBs	Tie2_20wkHFD	8.6902e-07	0.238733	0.305	0.257	0.0269857
Fxyd1	KO_AR	Ctrl_AR	Mfap4FBs	Tie2_20wkHFD	1.28415e-06	0.238365	0.775	0.763	0.0398766
Nenf	KO_AR	Ctrl_AR	Mfap4FBs	Tie2_20wkHFD	6.30348e-08	0.236113	0.927	0.916	0.00195742
Jund	KO_AR	Ctrl_AR	Mfap4FBs	Tie2_20wkHFD	2.87275e-11	0.234644	0.837	0.872	8.92075e-07
Ndufa4l2	KO_AR	Ctrl_AR	Mfap4FBs	Tie2_20wkHFD	1.25907e-06	0.233984	0.328	0.273	0.0390979
Eef1d	KO_AR	Ctrl_AR	Mfap4FBs	Tie2_20wkHFD	1.13953e-06	0.231279	0.772	0.768	0.0353857
Per3	KO_AR	Ctrl_AR	Mfap4FBs	Tie2_20wkHFD	2.39078e-09	0.228419	0.152	0.1	7.42408e-05
Ramp2	KO_AR	Ctrl_AR	Mfap4FBs	Tie2_20wkHFD	5.01746e-07	0.224284	0.612	0.572	0.0155807
Oaf	KO_AR	Ctrl_AR	Mfap4FBs	Tie2_20wkHFD	7.66895e-09	0.223735	0.354	0.295	0.000238144
Tns2	KO_AR	Ctrl_AR	Mfap4FBs	Tie2_20wkHFD	6.58307e-07	0.219893	0.339	0.293	0.0204424
4930523C07Rik	KO_AR	Ctrl_AR	Mfap4FBs	Tie2_20wkHFD	6.67934e-07	0.218313	0.466	0.425	0.0207413
Mthfd2	KO_AR	Ctrl_AR	Mfap4FBs	Tie2_20wkHFD	4.87956e-10	0.216544	0.16	0.104	1.51525e-05
Rps4x	KO_AR	Ctrl_AR	Mfap4FBs	Tie2_20wkHFD	1.21977e-16	0.215723	0.97	0.964	3.78775e-12
Rpl9	KO_AR	Ctrl_AR	Mfap4FBs	Tie2_20wkHFD	5.83929e-17	0.213538	0.974	0.964	1.81327e-12
Serping1	KO_AR	Ctrl_AR	Mfap4FBs	Tie2_20wkHFD	5.81694e-22	0.212156	0.965	0.962	1.80634e-17
Lsamp	KO_AR	Ctrl_AR	Mfap4FBs	Tie2_20wkHFD	1.51307e-07	0.211767	0.206	0.151	0.00469853
Pde3b	KO_AR	Ctrl_AR	Mfap4FBs	Tie2_20wkHFD	1.78332e-11	0.206799	0.188	0.125	5.53775e-07
Serpine2	KO_AR	Ctrl_AR	Mfap4FBs	Tie2_20wkHFD	3.10007e-09	0.203348	0.13	0.081	9.62665e-05
Rps3a1	KO_AR	Ctrl_AR	Mfap4FBs	Tie2_20wkHFD	3.79364e-15	0.199258	0.979	0.974	1.17804e-10
Rnase4	KO_AR	Ctrl_AR	Mfap4FBs	Tie2_20wkHFD	1.43291e-10	0.194417	0.79	0.777	4.44963e-06
Il11ra1	KO_AR	Ctrl_AR	Mfap4FBs	Tie2_20wkHFD	4.01149e-07	0.193151	0.744	0.74	0.0124569
Cygb	KO_AR	Ctrl_AR	Mfap4FBs	Tie2_20wkHFD	1.49832e-08	0.193026	0.848	0.861	0.000465273
Serpinf1	KO_AR	Ctrl_AR	Mfap4FBs	Tie2_20wkHFD	1.21711e-11	0.187227	0.924	0.933	3.77949e-07
Ifitm3	KO_AR	Ctrl_AR	Mfap4FBs	Tie2_20wkHFD	3.44622e-09	0.185952	0.972	0.969	0.000107015
Igfbp7	KO_AR	Ctrl_AR	Mfap4FBs	Tie2_20wkHFD	7.53926e-09	0.168626	0.897	0.909	0.000234117
Dcn	KO_AR	Ctrl_AR	Mfap4FBs	Tie2_20wkHFD	7.54785e-14	0.167765	0.997	0.999	2.34383e-09
Cd63	KO_AR	Ctrl_AR	Mfap4FBs	Tie2_20wkHFD	5.38412e-09	0.157475	0.906	0.894	0.000167193
Fhl2	KO_AR	Ctrl_AR	Mfap4FBs	Tie2_20wkHFD	6.67719e-08	0.148792	0.117	0.075	0.00207347
Rab3a	KO_AR	Ctrl_AR	Mfap4FBs	Tie2_20wkHFD	1.97493e-09	0.146362	0.154	0.1	6.13275e-05
Rpl19	KO_AR	Ctrl_AR	Mfap4FBs	Tie2_20wkHFD	7.17399e-10	0.145383	0.949	0.938	2.22774e-05
Ccdc71l	KO_AR	Ctrl_AR	Mfap4FBs	Tie2_20wkHFD	1.05435e-06	0.14418	0.125	0.086	0.0327407
Eif1	KO_AR	Ctrl_AR	Mfap4FBs	Tie2_20wkHFD	1.92142e-09	0.141114	0.9	0.898	5.9666e-05
Fn1	KO_AR	Ctrl_AR	Mfap4FBs	Tie2_20wkHFD	6.91535e-08	0.136257	0.212	0.294	0.00214742
Klf15	KO_AR	Ctrl_AR	Mfap4FBs	Tie2_20wkHFD	8.29319e-09	0.126091	0.105	0.063	0.000257529
Stxbp6	KO_AR	Ctrl_AR	Mfap4FBs	Tie2_20wkHFD	3.72055e-07	-0.100021	0.077	0.12	0.0115534
Ndufaf8	KO_AR	Ctrl_AR	Mfap4FBs	Tie2_20wkHFD	5.26871e-07	-0.100605	0.304	0.382	0.0163609
mt-Co2	KO_AR	Ctrl_AR	Mfap4FBs	Tie2_20wkHFD	6.69052e-08	-0.101312	0.926	0.96	0.00207761
Knop1	KO_AR	Ctrl_AR	Mfap4FBs	Tie2_20wkHFD	3.2162e-07	-0.101652	0.123	0.177	0.00998727
Man1b1	KO_AR	Ctrl_AR	Mfap4FBs	Tie2_20wkHFD	2.11582e-08	-0.102081	0.088	0.14	0.000657026
H2afj	KO_AR	Ctrl_AR	Mfap4FBs	Tie2_20wkHFD	1.80951e-08	-0.102255	0.447	0.55	0.000561906
B4galt5	KO_AR	Ctrl_AR	Mfap4FBs	Tie2_20wkHFD	4.95555e-11	-0.10257	0.068	0.124	1.53885e-06
1810037I17Rik	KO_AR	Ctrl_AR	Mfap4FBs	Tie2_20wkHFD	4.26761e-07	-0.10317	0.54	0.625	0.0132522
Arhgef1	KO_AR	Ctrl_AR	Mfap4FBs	Tie2_20wkHFD	2.21567e-07	-0.103896	0.161	0.222	0.00688033
Grcc10	KO_AR	Ctrl_AR	Mfap4FBs	Tie2_20wkHFD	2.4941e-09	-0.104661	0.148	0.216	7.74491e-05
Snrpd3	KO_AR	Ctrl_AR	Mfap4FBs	Tie2_20wkHFD	9.4286e-08	-0.104748	0.304	0.382	0.00292786
Zbp1	KO_AR	Ctrl_AR	Mfap4FBs	Tie2_20wkHFD	3.26491e-11	-0.106218	0.05	0.1	1.01385e-06
Wdr1	KO_AR	Ctrl_AR	Mfap4FBs	Tie2_20wkHFD	1.14395e-06	-0.106432	0.14	0.193	0.035523
Npas2	KO_AR	Ctrl_AR	Mfap4FBs	Tie2_20wkHFD	4.12906e-07	-0.1077	0.071	0.112	0.012822
Crim1	KO_AR	Ctrl_AR	Mfap4FBs	Tie2_20wkHFD	2.77147e-07	-0.108001	0.101	0.151	0.00860623
Rpl6	KO_AR	Ctrl_AR	Mfap4FBs	Tie2_20wkHFD	2.76509e-12	-0.108193	0.969	0.977	8.58642e-08
Ifi211	KO_AR	Ctrl_AR	Mfap4FBs	Tie2_20wkHFD	1.85012e-10	-0.109684	0.105	0.17	5.74518e-06
Khdrbs3	KO_AR	Ctrl_AR	Mfap4FBs	Tie2_20wkHFD	5.85282e-08	-0.109744	0.174	0.237	0.00181748
Kctd11	KO_AR	Ctrl_AR	Mfap4FBs	Tie2_20wkHFD	4.04298e-08	-0.110287	0.101	0.152	0.00125547
Lgmn	KO_AR	Ctrl_AR	Mfap4FBs	Tie2_20wkHFD	2.13958e-09	-0.110322	0.151	0.219	6.64402e-05
Pdcd11	KO_AR	Ctrl_AR	Mfap4FBs	Tie2_20wkHFD	1.21017e-11	-0.110628	0.102	0.169	3.75793e-07
Unc119b	KO_AR	Ctrl_AR	Mfap4FBs	Tie2_20wkHFD	2.94911e-07	-0.110691	0.116	0.167	0.00915786
Cox6b1	KO_AR	Ctrl_AR	Mfap4FBs	Tie2_20wkHFD	2.29067e-09	-0.110775	0.756	0.83	7.11322e-05
Slc16a2	KO_AR	Ctrl_AR	Mfap4FBs	Tie2_20wkHFD	1.7076e-07	-0.111732	0.217	0.282	0.0053026
Ndufa7	KO_AR	Ctrl_AR	Mfap4FBs	Tie2_20wkHFD	6.57474e-08	-0.112524	0.736	0.816	0.00204165
Got2	KO_AR	Ctrl_AR	Mfap4FBs	Tie2_20wkHFD	8.79609e-07	-0.113264	0.116	0.165	0.0273145
Gprc5b	KO_AR	Ctrl_AR	Mfap4FBs	Tie2_20wkHFD	4.67196e-08	-0.113297	0.144	0.205	0.00145079
Gng12	KO_AR	Ctrl_AR	Mfap4FBs	Tie2_20wkHFD	7.38215e-07	-0.11374	0.402	0.476	0.0229238
Abcb1b	KO_AR	Ctrl_AR	Mfap4FBs	Tie2_20wkHFD	1.19349e-09	-0.113952	0.092	0.15	3.70613e-05
Dctn1	KO_AR	Ctrl_AR	Mfap4FBs	Tie2_20wkHFD	1.93306e-08	-0.114214	0.178	0.247	0.000600273
Fmc1	KO_AR	Ctrl_AR	Mfap4FBs	Tie2_20wkHFD	1.82169e-09	-0.114578	0.268	0.353	5.65688e-05
Il4ra	KO_AR	Ctrl_AR	Mfap4FBs	Tie2_20wkHFD	1.24308e-06	-0.11589	0.111	0.159	0.0386014
Mrps5	KO_AR	Ctrl_AR	Mfap4FBs	Tie2_20wkHFD	1.87838e-08	-0.115898	0.169	0.236	0.000583294
Actr3	KO_AR	Ctrl_AR	Mfap4FBs	Tie2_20wkHFD	9.89646e-09	-0.116309	0.222	0.296	0.000307315
Tmem127	KO_AR	Ctrl_AR	Mfap4FBs	Tie2_20wkHFD	4.03514e-08	-0.116879	0.133	0.193	0.00125303
Plekhh2	KO_AR	Ctrl_AR	Mfap4FBs	Tie2_20wkHFD	2.8622e-08	-0.117663	0.169	0.232	0.000888799
Foxp1	KO_AR	Ctrl_AR	Mfap4FBs	Tie2_20wkHFD	3.27216e-07	-0.118202	0.487	0.565	0.0101611
Sorcs2	KO_AR	Ctrl_AR	Mfap4FBs	Tie2_20wkHFD	8.26501e-08	-0.118237	0.163	0.225	0.00256653
Mrc2	KO_AR	Ctrl_AR	Mfap4FBs	Tie2_20wkHFD	1.14659e-06	-0.118914	0.353	0.425	0.035605
Smarcd1	KO_AR	Ctrl_AR	Mfap4FBs	Tie2_20wkHFD	3.35409e-07	-0.119029	0.101	0.15	0.0104155
Dazap2	KO_AR	Ctrl_AR	Mfap4FBs	Tie2_20wkHFD	6.20293e-08	-0.119724	0.226	0.296	0.0019262
Fam98b	KO_AR	Ctrl_AR	Mfap4FBs	Tie2_20wkHFD	1.18419e-08	-0.122077	0.143	0.207	0.000367725
Ctsb	KO_AR	Ctrl_AR	Mfap4FBs	Tie2_20wkHFD	8.37915e-10	-0.122169	0.642	0.725	2.60198e-05
Pin4	KO_AR	Ctrl_AR	Mfap4FBs	Tie2_20wkHFD	8.3065e-09	-0.122604	0.224	0.303	0.000257942
Dram1	KO_AR	Ctrl_AR	Mfap4FBs	Tie2_20wkHFD	5.69365e-07	-0.12262	0.111	0.16	0.0176805
Lsm7	KO_AR	Ctrl_AR	Mfap4FBs	Tie2_20wkHFD	5.75878e-15	-0.122837	0.288	0.408	1.78827e-10
Dst	KO_AR	Ctrl_AR	Mfap4FBs	Tie2_20wkHFD	1.26876e-07	-0.122971	0.431	0.506	0.00393989
S100a13	KO_AR	Ctrl_AR	Mfap4FBs	Tie2_20wkHFD	1.53175e-09	-0.123006	0.642	0.741	4.75653e-05
Ewsr1	KO_AR	Ctrl_AR	Mfap4FBs	Tie2_20wkHFD	1.13638e-11	-0.12318	0.215	0.307	3.52879e-07
Tnfaip1	KO_AR	Ctrl_AR	Mfap4FBs	Tie2_20wkHFD	4.82073e-09	-0.124763	0.185	0.257	0.000149698
Ywhae	KO_AR	Ctrl_AR	Mfap4FBs	Tie2_20wkHFD	4.25809e-07	-0.125387	0.518	0.595	0.0132226
Tomm6	KO_AR	Ctrl_AR	Mfap4FBs	Tie2_20wkHFD	1.13869e-09	-0.125397	0.113	0.175	3.53598e-05
Eif3a	KO_AR	Ctrl_AR	Mfap4FBs	Tie2_20wkHFD	2.35015e-07	-0.12559	0.458	0.528	0.00729794
Uba1	KO_AR	Ctrl_AR	Mfap4FBs	Tie2_20wkHFD	9.85649e-10	-0.125809	0.229	0.312	3.06074e-05
Shoc2	KO_AR	Ctrl_AR	Mfap4FBs	Tie2_20wkHFD	8.05669e-07	-0.125892	0.135	0.187	0.0250184
Lasp1	KO_AR	Ctrl_AR	Mfap4FBs	Tie2_20wkHFD	2.54496e-09	-0.126155	0.186	0.26	7.90285e-05
Dse	KO_AR	Ctrl_AR	Mfap4FBs	Tie2_20wkHFD	7.86447e-07	-0.126529	0.24	0.306	0.0244215
Svep1	KO_AR	Ctrl_AR	Mfap4FBs	Tie2_20wkHFD	2.88223e-07	-0.127511	0.595	0.671	0.00895017
Sirpa	KO_AR	Ctrl_AR	Mfap4FBs	Tie2_20wkHFD	3.46301e-13	-0.128466	0.108	0.182	1.07537e-08
Col5a2	KO_AR	Ctrl_AR	Mfap4FBs	Tie2_20wkHFD	8.49722e-07	-0.128796	0.406	0.481	0.0263864
Rnf19b	KO_AR	Ctrl_AR	Mfap4FBs	Tie2_20wkHFD	1.82131e-09	-0.129096	0.094	0.148	5.6557e-05
Itgb1	KO_AR	Ctrl_AR	Mfap4FBs	Tie2_20wkHFD	7.46826e-07	-0.129409	0.547	0.625	0.0231912
Tmem5	KO_AR	Ctrl_AR	Mfap4FBs	Tie2_20wkHFD	1.11586e-07	-0.129682	0.216	0.284	0.00346508
Iqgap1	KO_AR	Ctrl_AR	Mfap4FBs	Tie2_20wkHFD	8.87743e-07	-0.129994	0.395	0.462	0.0275671
Atp5l	KO_AR	Ctrl_AR	Mfap4FBs	Tie2_20wkHFD	1.27245e-10	-0.130788	0.824	0.886	3.95135e-06
mt-Nd4	KO_AR	Ctrl_AR	Mfap4FBs	Tie2_20wkHFD	2.46256e-10	-0.131111	0.869	0.901	7.64699e-06
Rab29	KO_AR	Ctrl_AR	Mfap4FBs	Tie2_20wkHFD	1.00377e-11	-0.131241	0.057	0.111	3.11702e-07
C4b	KO_AR	Ctrl_AR	Mfap4FBs	Tie2_20wkHFD	1.39338e-06	-0.131709	0.493	0.564	0.0432686
Galnt10	KO_AR	Ctrl_AR	Mfap4FBs	Tie2_20wkHFD	1.76202e-14	-0.132088	0.069	0.136	5.47159e-10
Usp50	KO_AR	Ctrl_AR	Mfap4FBs	Tie2_20wkHFD	9.69836e-19	-0.132958	0.042	0.11	3.01163e-14
Tenm3	KO_AR	Ctrl_AR	Mfap4FBs	Tie2_20wkHFD	3.75449e-08	-0.134431	0.196	0.265	0.00116588
Eef2	KO_AR	Ctrl_AR	Mfap4FBs	Tie2_20wkHFD	4.14991e-07	-0.134907	0.618	0.71	0.0128867
Hnrnpd	KO_AR	Ctrl_AR	Mfap4FBs	Tie2_20wkHFD	1.26339e-07	-0.135501	0.262	0.336	0.0039232
Synrg	KO_AR	Ctrl_AR	Mfap4FBs	Tie2_20wkHFD	3.3458e-08	-0.135615	0.163	0.227	0.00103897
Tmco1	KO_AR	Ctrl_AR	Mfap4FBs	Tie2_20wkHFD	4.62124e-07	-0.135958	0.41	0.487	0.0143503
Lhfp	KO_AR	Ctrl_AR	Mfap4FBs	Tie2_20wkHFD	5.1921e-07	-0.135978	0.397	0.471	0.016123
Piezo2	KO_AR	Ctrl_AR	Mfap4FBs	Tie2_20wkHFD	3.51856e-09	-0.136584	0.084	0.137	0.000109262
Cggbp1	KO_AR	Ctrl_AR	Mfap4FBs	Tie2_20wkHFD	4.10031e-07	-0.13681	0.357	0.435	0.0127327
Rnf150	KO_AR	Ctrl_AR	Mfap4FBs	Tie2_20wkHFD	4.04832e-15	-0.136998	0.055	0.117	1.25712e-10
Nme1	KO_AR	Ctrl_AR	Mfap4FBs	Tie2_20wkHFD	5.77403e-07	-0.137305	0.373	0.447	0.0179301
Fbl	KO_AR	Ctrl_AR	Mfap4FBs	Tie2_20wkHFD	3.2733e-10	-0.137761	0.15	0.219	1.01646e-05
Bcl3	KO_AR	Ctrl_AR	Mfap4FBs	Tie2_20wkHFD	4.64729e-08	-0.138324	0.14	0.197	0.00144312
Tmem173	KO_AR	Ctrl_AR	Mfap4FBs	Tie2_20wkHFD	2.97762e-13	-0.138594	0.057	0.115	9.24642e-09
Tacc1	KO_AR	Ctrl_AR	Mfap4FBs	Tie2_20wkHFD	3.79083e-07	-0.138799	0.399	0.477	0.0117717
Clint1	KO_AR	Ctrl_AR	Mfap4FBs	Tie2_20wkHFD	6.98724e-07	-0.139283	0.272	0.34	0.0216975
Skp1a	KO_AR	Ctrl_AR	Mfap4FBs	Tie2_20wkHFD	2.74287e-10	-0.139374	0.353	0.446	8.51744e-06
Psmd2	KO_AR	Ctrl_AR	Mfap4FBs	Tie2_20wkHFD	1.53822e-07	-0.139898	0.206	0.27	0.00477664
Cgnl1	KO_AR	Ctrl_AR	Mfap4FBs	Tie2_20wkHFD	2.03522e-08	-0.140225	0.197	0.267	0.000631995
Mitd1	KO_AR	Ctrl_AR	Mfap4FBs	Tie2_20wkHFD	3.52528e-11	-0.141309	0.09	0.152	1.0947e-06
Sik1	KO_AR	Ctrl_AR	Mfap4FBs	Tie2_20wkHFD	1.26869e-08	-0.141392	0.134	0.194	0.000393967
Kng2	KO_AR	Ctrl_AR	Mfap4FBs	Tie2_20wkHFD	1.77271e-11	-0.14166	0.057	0.11	5.50479e-07
Rpl30	KO_AR	Ctrl_AR	Mfap4FBs	Tie2_20wkHFD	5.21744e-09	-0.141824	0.98	0.988	0.000162017
Egfr	KO_AR	Ctrl_AR	Mfap4FBs	Tie2_20wkHFD	1.34799e-07	-0.142533	0.324	0.393	0.00418591
Pgk1	KO_AR	Ctrl_AR	Mfap4FBs	Tie2_20wkHFD	1.7871e-21	-0.142726	0.09	0.186	5.54948e-17
Hivep2	KO_AR	Ctrl_AR	Mfap4FBs	Tie2_20wkHFD	9.61889e-07	-0.142967	0.269	0.335	0.0298695
Ace	KO_AR	Ctrl_AR	Mfap4FBs	Tie2_20wkHFD	1.58884e-07	-0.143776	0.453	0.524	0.00493383
P4hb	KO_AR	Ctrl_AR	Mfap4FBs	Tie2_20wkHFD	1.35743e-07	-0.144212	0.629	0.691	0.00421524
Sgpl1	KO_AR	Ctrl_AR	Mfap4FBs	Tie2_20wkHFD	6.21438e-09	-0.144801	0.107	0.164	0.000192975
Gadd45a	KO_AR	Ctrl_AR	Mfap4FBs	Tie2_20wkHFD	5.69891e-08	-0.144942	0.083	0.13	0.00176968
Canx	KO_AR	Ctrl_AR	Mfap4FBs	Tie2_20wkHFD	9.17024e-07	-0.145036	0.48	0.551	0.0284764
Hmgb2	KO_AR	Ctrl_AR	Mfap4FBs	Tie2_20wkHFD	3.65153e-08	-0.145044	0.123	0.18	0.00113391
Ddb1	KO_AR	Ctrl_AR	Mfap4FBs	Tie2_20wkHFD	1.32152e-06	-0.145167	0.274	0.339	0.0410372
Plscr2	KO_AR	Ctrl_AR	Mfap4FBs	Tie2_20wkHFD	2.50987e-09	-0.14537	0.124	0.186	7.7939e-05
Timm10b	KO_AR	Ctrl_AR	Mfap4FBs	Tie2_20wkHFD	2.25506e-09	-0.145531	0.306	0.394	7.00262e-05
Tsc22d2	KO_AR	Ctrl_AR	Mfap4FBs	Tie2_20wkHFD	1.04573e-08	-0.14711	0.173	0.239	0.000324731
Polr2i	KO_AR	Ctrl_AR	Mfap4FBs	Tie2_20wkHFD	1.77966e-09	-0.147337	0.287	0.375	5.52637e-05
Set	KO_AR	Ctrl_AR	Mfap4FBs	Tie2_20wkHFD	3.82732e-07	-0.147449	0.457	0.522	0.011885
Tm9sf4	KO_AR	Ctrl_AR	Mfap4FBs	Tie2_20wkHFD	1.72683e-07	-0.147718	0.271	0.337	0.00536234
mt-Nd1	KO_AR	Ctrl_AR	Mfap4FBs	Tie2_20wkHFD	2.97488e-10	-0.148199	0.77	0.859	9.23791e-06
Prrc2a	KO_AR	Ctrl_AR	Mfap4FBs	Tie2_20wkHFD	3.75627e-09	-0.14824	0.285	0.364	0.000116644
Serpinb9	KO_AR	Ctrl_AR	Mfap4FBs	Tie2_20wkHFD	1.35558e-06	-0.148409	0.188	0.247	0.0420948
Nck1	KO_AR	Ctrl_AR	Mfap4FBs	Tie2_20wkHFD	1.36565e-08	-0.148468	0.28	0.361	0.000424075
Mylip	KO_AR	Ctrl_AR	Mfap4FBs	Tie2_20wkHFD	6.33165e-11	-0.148647	0.201	0.284	1.96617e-06
Tcf25	KO_AR	Ctrl_AR	Mfap4FBs	Tie2_20wkHFD	6.58284e-08	-0.148835	0.507	0.584	0.00204417
Lsm5	KO_AR	Ctrl_AR	Mfap4FBs	Tie2_20wkHFD	4.89371e-09	-0.149005	0.169	0.237	0.000151964
Hnrnpa1	KO_AR	Ctrl_AR	Mfap4FBs	Tie2_20wkHFD	1.0131e-08	-0.149066	0.309	0.387	0.000314597
Nfia	KO_AR	Ctrl_AR	Mfap4FBs	Tie2_20wkHFD	9.27219e-08	-0.149381	0.647	0.724	0.00287929
Mindy1	KO_AR	Ctrl_AR	Mfap4FBs	Tie2_20wkHFD	1.63659e-07	-0.150061	0.082	0.128	0.00508209
Vmp1	KO_AR	Ctrl_AR	Mfap4FBs	Tie2_20wkHFD	5.50831e-08	-0.15027	0.222	0.289	0.00171049
Nid1	KO_AR	Ctrl_AR	Mfap4FBs	Tie2_20wkHFD	6.64849e-10	-0.150504	0.5	0.588	2.06456e-05
Cox14	KO_AR	Ctrl_AR	Mfap4FBs	Tie2_20wkHFD	7.49953e-08	-0.150565	0.335	0.421	0.00232883
Gfra1	KO_AR	Ctrl_AR	Mfap4FBs	Tie2_20wkHFD	3.6815e-17	-0.150602	0.041	0.103	1.14321e-12
Rps27rt	KO_AR	Ctrl_AR	Mfap4FBs	Tie2_20wkHFD	1.39495e-11	-0.15064	0.093	0.157	4.33172e-07
Tsc22d4	KO_AR	Ctrl_AR	Mfap4FBs	Tie2_20wkHFD	1.34933e-09	-0.150885	0.26	0.344	4.19006e-05
Zmat2	KO_AR	Ctrl_AR	Mfap4FBs	Tie2_20wkHFD	3.09746e-10	-0.151021	0.227	0.309	9.61853e-06
Hotairm1	KO_AR	Ctrl_AR	Mfap4FBs	Tie2_20wkHFD	1.99343e-09	-0.151139	0.111	0.172	6.19019e-05
Gm8186	KO_AR	Ctrl_AR	Mfap4FBs	Tie2_20wkHFD	5.28282e-12	-0.151212	0.089	0.156	1.64048e-07
Ralbp1	KO_AR	Ctrl_AR	Mfap4FBs	Tie2_20wkHFD	2.34305e-07	-0.151608	0.498	0.575	0.00727586
Il13ra1	KO_AR	Ctrl_AR	Mfap4FBs	Tie2_20wkHFD	5.98081e-18	-0.152334	0.076	0.154	1.85722e-13
Sbno2	KO_AR	Ctrl_AR	Mfap4FBs	Tie2_20wkHFD	1.4895e-07	-0.152689	0.235	0.305	0.00462533
Il17ra	KO_AR	Ctrl_AR	Mfap4FBs	Tie2_20wkHFD	2.19644e-07	-0.153084	0.132	0.184	0.00682062
Ddx21	KO_AR	Ctrl_AR	Mfap4FBs	Tie2_20wkHFD	1.01231e-11	-0.153174	0.155	0.231	3.14354e-07
Arhgap20	KO_AR	Ctrl_AR	Mfap4FBs	Tie2_20wkHFD	9.84969e-07	-0.153225	0.185	0.243	0.0305862
Mybbp1a	KO_AR	Ctrl_AR	Mfap4FBs	Tie2_20wkHFD	8.2366e-14	-0.153843	0.161	0.249	2.55771e-09
Cdk11b	KO_AR	Ctrl_AR	Mfap4FBs	Tie2_20wkHFD	5.27428e-09	-0.153909	0.224	0.299	0.000163782
Gm26917	KO_AR	Ctrl_AR	Mfap4FBs	Tie2_20wkHFD	3.53064e-18	-0.154241	0.13	0.226	1.09637e-13
Nckap1	KO_AR	Ctrl_AR	Mfap4FBs	Tie2_20wkHFD	2.25051e-09	-0.154243	0.294	0.38	6.98852e-05
Hypk	KO_AR	Ctrl_AR	Mfap4FBs	Tie2_20wkHFD	1.60316e-09	-0.154801	0.326	0.418	4.97831e-05
Ptprs	KO_AR	Ctrl_AR	Mfap4FBs	Tie2_20wkHFD	1.17851e-09	-0.156371	0.187	0.26	3.65962e-05
Rpl22	KO_AR	Ctrl_AR	Mfap4FBs	Tie2_20wkHFD	3.33988e-13	-0.156664	0.941	0.959	1.03713e-08
Nucb2	KO_AR	Ctrl_AR	Mfap4FBs	Tie2_20wkHFD	1.50554e-08	-0.156894	0.469	0.557	0.000467516
Zmynd8	KO_AR	Ctrl_AR	Mfap4FBs	Tie2_20wkHFD	1.45089e-06	-0.158016	0.2	0.258	0.0450545
Cyr61	KO_AR	Ctrl_AR	Mfap4FBs	Tie2_20wkHFD	8.83041e-08	-0.158368	0.405	0.49	0.00274211
Vcan	KO_AR	Ctrl_AR	Mfap4FBs	Tie2_20wkHFD	2.51169e-11	-0.15845	0.169	0.249	7.79955e-07
Tma7	KO_AR	Ctrl_AR	Mfap4FBs	Tie2_20wkHFD	1.60952e-09	-0.158555	0.479	0.573	4.99805e-05
Nfe2l1	KO_AR	Ctrl_AR	Mfap4FBs	Tie2_20wkHFD	1.35305e-08	-0.158756	0.363	0.439	0.000420164
Rpl23a	KO_AR	Ctrl_AR	Mfap4FBs	Tie2_20wkHFD	1.77437e-14	-0.158952	0.813	0.875	5.50994e-10
Cox20	KO_AR	Ctrl_AR	Mfap4FBs	Tie2_20wkHFD	9.97734e-13	-0.160454	0.32	0.428	3.09826e-08
Cebpz	KO_AR	Ctrl_AR	Mfap4FBs	Tie2_20wkHFD	1.96692e-08	-0.160739	0.267	0.339	0.000610788
Kank1	KO_AR	Ctrl_AR	Mfap4FBs	Tie2_20wkHFD	6.97949e-12	-0.161038	0.14	0.217	2.16734e-07
Cox17	KO_AR	Ctrl_AR	Mfap4FBs	Tie2_20wkHFD	1.92377e-14	-0.161192	0.139	0.225	5.97387e-10
Pdap1	KO_AR	Ctrl_AR	Mfap4FBs	Tie2_20wkHFD	5.82457e-11	-0.16146	0.392	0.485	1.8087e-06
Nfil3	KO_AR	Ctrl_AR	Mfap4FBs	Tie2_20wkHFD	3.75529e-09	-0.162282	0.19	0.261	0.000116613
Snrnp70	KO_AR	Ctrl_AR	Mfap4FBs	Tie2_20wkHFD	1.21646e-07	-0.16234	0.351	0.424	0.00377747
Heg1	KO_AR	Ctrl_AR	Mfap4FBs	Tie2_20wkHFD	7.94485e-11	-0.162366	0.366	0.465	2.46711e-06
Enc1	KO_AR	Ctrl_AR	Mfap4FBs	Tie2_20wkHFD	6.03854e-08	-0.165538	0.079	0.126	0.00187515
Trio	KO_AR	Ctrl_AR	Mfap4FBs	Tie2_20wkHFD	7.39844e-08	-0.165607	0.233	0.305	0.00229744
S100a11	KO_AR	Ctrl_AR	Mfap4FBs	Tie2_20wkHFD	6.18815e-13	-0.166048	0.756	0.838	1.92161e-08
Plod3	KO_AR	Ctrl_AR	Mfap4FBs	Tie2_20wkHFD	1.31483e-07	-0.166207	0.268	0.334	0.00408294
Grb14	KO_AR	Ctrl_AR	Mfap4FBs	Tie2_20wkHFD	9.84264e-11	-0.166265	0.138	0.207	3.05643e-06
Pam	KO_AR	Ctrl_AR	Mfap4FBs	Tie2_20wkHFD	7.26809e-07	-0.167415	0.666	0.738	0.0225696
Uqcrq	KO_AR	Ctrl_AR	Mfap4FBs	Tie2_20wkHFD	4.49056e-12	-0.167612	0.611	0.717	1.39445e-07
Midn	KO_AR	Ctrl_AR	Mfap4FBs	Tie2_20wkHFD	5.89923e-07	-0.168134	0.228	0.289	0.0183189
Cpne8	KO_AR	Ctrl_AR	Mfap4FBs	Tie2_20wkHFD	2.04959e-10	-0.16837	0.324	0.407	6.3646e-06
Ptbp3	KO_AR	Ctrl_AR	Mfap4FBs	Tie2_20wkHFD	3.09046e-07	-0.168618	0.281	0.35	0.00959681
Ddx3x	KO_AR	Ctrl_AR	Mfap4FBs	Tie2_20wkHFD	1.03102e-07	-0.169832	0.41	0.49	0.00320164
Uqcrb	KO_AR	Ctrl_AR	Mfap4FBs	Tie2_20wkHFD	2.80434e-11	-0.169977	0.682	0.777	8.7083e-07
mt-Co3	KO_AR	Ctrl_AR	Mfap4FBs	Tie2_20wkHFD	7.06708e-19	-0.170013	0.814	0.938	2.19454e-14
Sulf1	KO_AR	Ctrl_AR	Mfap4FBs	Tie2_20wkHFD	8.69614e-12	-0.170307	0.3	0.398	2.70041e-07
Prelp	KO_AR	Ctrl_AR	Mfap4FBs	Tie2_20wkHFD	6.79081e-09	-0.170443	0.675	0.728	0.000210875
Elob	KO_AR	Ctrl_AR	Mfap4FBs	Tie2_20wkHFD	8.8426e-12	-0.171291	0.904	0.947	2.74589e-07
mt-Co1	KO_AR	Ctrl_AR	Mfap4FBs	Tie2_20wkHFD	2.92236e-20	-0.171328	0.952	0.978	9.0748e-16
Akap7	KO_AR	Ctrl_AR	Mfap4FBs	Tie2_20wkHFD	2.15229e-11	-0.171391	0.073	0.13	6.68352e-07
Rcan1	KO_AR	Ctrl_AR	Mfap4FBs	Tie2_20wkHFD	6.78364e-07	-0.172537	0.079	0.12	0.0210652
Cyp1b1	KO_AR	Ctrl_AR	Mfap4FBs	Tie2_20wkHFD	3.53517e-07	-0.172542	0.475	0.546	0.0109778
Ccl8	KO_AR	Ctrl_AR	Mfap4FBs	Tie2_20wkHFD	4.30791e-14	-0.173093	0.137	0.225	1.33774e-09
Bloc1s1	KO_AR	Ctrl_AR	Mfap4FBs	Tie2_20wkHFD	2.15147e-09	-0.173716	0.156	0.224	6.68095e-05
Cox7a2	KO_AR	Ctrl_AR	Mfap4FBs	Tie2_20wkHFD	1.46365e-14	-0.174124	0.687	0.792	4.54508e-10
Ddx18	KO_AR	Ctrl_AR	Mfap4FBs	Tie2_20wkHFD	1.01838e-15	-0.174131	0.212	0.314	3.16237e-11
Lsp1	KO_AR	Ctrl_AR	Mfap4FBs	Tie2_20wkHFD	1.17759e-06	-0.176279	0.337	0.411	0.0365676
BC005537	KO_AR	Ctrl_AR	Mfap4FBs	Tie2_20wkHFD	4.27799e-08	-0.177362	0.331	0.411	0.00132844
Hspe1	KO_AR	Ctrl_AR	Mfap4FBs	Tie2_20wkHFD	1.50525e-07	-0.178254	0.598	0.666	0.00467427
Nfasc	KO_AR	Ctrl_AR	Mfap4FBs	Tie2_20wkHFD	3.20468e-28	-0.178379	0.034	0.119	9.95148e-24
Brd9	KO_AR	Ctrl_AR	Mfap4FBs	Tie2_20wkHFD	1.01488e-10	-0.178404	0.165	0.24	3.15152e-06
Hsp90aa1	KO_AR	Ctrl_AR	Mfap4FBs	Tie2_20wkHFD	3.12219e-08	-0.178504	0.621	0.693	0.000969534
Zyx	KO_AR	Ctrl_AR	Mfap4FBs	Tie2_20wkHFD	2.65513e-08	-0.178954	0.306	0.382	0.000824498
Rhou	KO_AR	Ctrl_AR	Mfap4FBs	Tie2_20wkHFD	1.28589e-07	-0.180004	0.227	0.289	0.00399308
Gnl3	KO_AR	Ctrl_AR	Mfap4FBs	Tie2_20wkHFD	1.40964e-11	-0.180279	0.218	0.302	4.37737e-07
Tmsb10	KO_AR	Ctrl_AR	Mfap4FBs	Tie2_20wkHFD	1.33969e-10	-0.181113	0.977	0.986	4.16015e-06
Serbp1	KO_AR	Ctrl_AR	Mfap4FBs	Tie2_20wkHFD	2.19548e-10	-0.181243	0.57	0.645	6.81761e-06
Rps19	KO_AR	Ctrl_AR	Mfap4FBs	Tie2_20wkHFD	3.30749e-10	-0.181604	0.8	0.844	1.02708e-05
Snrpe	KO_AR	Ctrl_AR	Mfap4FBs	Tie2_20wkHFD	1.63296e-12	-0.181912	0.513	0.619	5.07083e-08
Srsf2	KO_AR	Ctrl_AR	Mfap4FBs	Tie2_20wkHFD	2.59533e-07	-0.183511	0.393	0.46	0.00805929
Dbi	KO_AR	Ctrl_AR	Mfap4FBs	Tie2_20wkHFD	3.79437e-10	-0.183548	0.613	0.696	1.17827e-05
Hivep3	KO_AR	Ctrl_AR	Mfap4FBs	Tie2_20wkHFD	3.90708e-09	-0.183599	0.11	0.166	0.000121326
Snrpb2	KO_AR	Ctrl_AR	Mfap4FBs	Tie2_20wkHFD	3.21756e-10	-0.186133	0.204	0.281	9.99149e-06
Cd34	KO_AR	Ctrl_AR	Mfap4FBs	Tie2_20wkHFD	2.43908e-07	-0.186494	0.604	0.681	0.00757409
St13	KO_AR	Ctrl_AR	Mfap4FBs	Tie2_20wkHFD	3.83543e-12	-0.186577	0.443	0.539	1.19102e-07
Hspg2	KO_AR	Ctrl_AR	Mfap4FBs	Tie2_20wkHFD	9.45046e-11	-0.187062	0.38	0.471	2.93465e-06
Gnai2	KO_AR	Ctrl_AR	Mfap4FBs	Tie2_20wkHFD	9.07298e-08	-0.187813	0.606	0.674	0.00281743
Wwp1	KO_AR	Ctrl_AR	Mfap4FBs	Tie2_20wkHFD	8.58427e-09	-0.188421	0.217	0.29	0.000266567
mt-Nd2	KO_AR	Ctrl_AR	Mfap4FBs	Tie2_20wkHFD	6.84339e-17	-0.188744	0.803	0.891	2.12508e-12
Nsa2	KO_AR	Ctrl_AR	Mfap4FBs	Tie2_20wkHFD	2.68499e-13	-0.188996	0.497	0.605	8.33771e-09
Hdac7	KO_AR	Ctrl_AR	Mfap4FBs	Tie2_20wkHFD	2.54444e-08	-0.189342	0.194	0.258	0.000790124
Scn7a	KO_AR	Ctrl_AR	Mfap4FBs	Tie2_20wkHFD	6.88295e-13	-0.189884	0.496	0.595	2.13736e-08
Rps25	KO_AR	Ctrl_AR	Mfap4FBs	Tie2_20wkHFD	6.94856e-18	-0.191203	0.821	0.86	2.15774e-13
Ncoa7	KO_AR	Ctrl_AR	Mfap4FBs	Tie2_20wkHFD	1.68501e-07	-0.191542	0.365	0.437	0.00523247
Apod	KO_AR	Ctrl_AR	Mfap4FBs	Tie2_20wkHFD	4.05245e-07	-0.192035	0.465	0.534	0.0125841
Loxl1	KO_AR	Ctrl_AR	Mfap4FBs	Tie2_20wkHFD	5.20387e-08	-0.192266	0.539	0.613	0.00161596
Sod1	KO_AR	Ctrl_AR	Mfap4FBs	Tie2_20wkHFD	1.14194e-09	-0.192644	0.382	0.469	3.54605e-05
Tnrc6a	KO_AR	Ctrl_AR	Mfap4FBs	Tie2_20wkHFD	1.09917e-12	-0.193058	0.34	0.446	3.41325e-08
Rps27l	KO_AR	Ctrl_AR	Mfap4FBs	Tie2_20wkHFD	9.14838e-14	-0.19324	0.661	0.755	2.84085e-09
Mrps21	KO_AR	Ctrl_AR	Mfap4FBs	Tie2_20wkHFD	1.77623e-13	-0.193999	0.527	0.645	5.51571e-09
Vgll3	KO_AR	Ctrl_AR	Mfap4FBs	Tie2_20wkHFD	4.0866e-14	-0.19447	0.166	0.257	1.26901e-09
Naa38	KO_AR	Ctrl_AR	Mfap4FBs	Tie2_20wkHFD	9.64547e-12	-0.194805	0.35	0.451	2.99521e-07
Rps15a	KO_AR	Ctrl_AR	Mfap4FBs	Tie2_20wkHFD	2.21173e-22	-0.194888	0.9	0.928	6.86809e-18
Slc25a5	KO_AR	Ctrl_AR	Mfap4FBs	Tie2_20wkHFD	2.09051e-12	-0.194982	0.286	0.384	6.49166e-08
Adm	KO_AR	Ctrl_AR	Mfap4FBs	Tie2_20wkHFD	8.57305e-11	-0.196222	0.207	0.285	2.66219e-06
Adgrd1	KO_AR	Ctrl_AR	Mfap4FBs	Tie2_20wkHFD	9.76868e-14	-0.197258	0.07	0.135	3.03347e-09
Ahnak	KO_AR	Ctrl_AR	Mfap4FBs	Tie2_20wkHFD	5.35372e-12	-0.198891	0.798	0.866	1.66249e-07
Col1a1	KO_AR	Ctrl_AR	Mfap4FBs	Tie2_20wkHFD	3.28019e-10	-0.199776	0.807	0.878	1.0186e-05
Stag1	KO_AR	Ctrl_AR	Mfap4FBs	Tie2_20wkHFD	9.28844e-09	-0.199904	0.284	0.363	0.000288434
Hnrnpa3	KO_AR	Ctrl_AR	Mfap4FBs	Tie2_20wkHFD	1.67521e-10	-0.200487	0.47	0.559	5.20204e-06
Ptpn12	KO_AR	Ctrl_AR	Mfap4FBs	Tie2_20wkHFD	7.67189e-15	-0.200845	0.159	0.247	2.38235e-10
Hnrnpab	KO_AR	Ctrl_AR	Mfap4FBs	Tie2_20wkHFD	2.56404e-09	-0.201285	0.364	0.446	7.96212e-05
Wdr43	KO_AR	Ctrl_AR	Mfap4FBs	Tie2_20wkHFD	8.67934e-11	-0.202218	0.148	0.218	2.6952e-06
Gm10600	KO_AR	Ctrl_AR	Mfap4FBs	Tie2_20wkHFD	3.07486e-34	-0.203316	0.045	0.151	9.54837e-30
Cd44	KO_AR	Ctrl_AR	Mfap4FBs	Tie2_20wkHFD	1.16317e-09	-0.203386	0.17	0.241	3.612e-05
Tnip1	KO_AR	Ctrl_AR	Mfap4FBs	Tie2_20wkHFD	1.19647e-17	-0.204659	0.096	0.179	3.71539e-13
Sept11	KO_AR	Ctrl_AR	Mfap4FBs	Tie2_20wkHFD	3.64517e-11	-0.204836	0.283	0.367	1.13193e-06
Eif2s2	KO_AR	Ctrl_AR	Mfap4FBs	Tie2_20wkHFD	4.12905e-17	-0.20613	0.542	0.661	1.28219e-12
Bhlhe40	KO_AR	Ctrl_AR	Mfap4FBs	Tie2_20wkHFD	1.63918e-07	-0.206552	0.3	0.371	0.00509014
Bet1l	KO_AR	Ctrl_AR	Mfap4FBs	Tie2_20wkHFD	1.03106e-09	-0.20666	0.265	0.346	3.20174e-05
Plec	KO_AR	Ctrl_AR	Mfap4FBs	Tie2_20wkHFD	3.20047e-14	-0.206808	0.35	0.452	9.93841e-10
Sash1	KO_AR	Ctrl_AR	Mfap4FBs	Tie2_20wkHFD	5.499e-08	-0.208113	0.423	0.503	0.00170761
Rps15	KO_AR	Ctrl_AR	Mfap4FBs	Tie2_20wkHFD	1.90981e-19	-0.208114	0.825	0.88	5.93053e-15
Rps17	KO_AR	Ctrl_AR	Mfap4FBs	Tie2_20wkHFD	1.37474e-19	-0.208809	0.807	0.866	4.26899e-15
Bicc1	KO_AR	Ctrl_AR	Mfap4FBs	Tie2_20wkHFD	1.40414e-10	-0.208848	0.64	0.717	4.36027e-06
Col1a2	KO_AR	Ctrl_AR	Mfap4FBs	Tie2_20wkHFD	2.66097e-14	-0.209977	0.924	0.957	8.2631e-10
Nol7	KO_AR	Ctrl_AR	Mfap4FBs	Tie2_20wkHFD	3.24952e-09	-0.210218	0.397	0.483	0.000100907
mt-Nd5	KO_AR	Ctrl_AR	Mfap4FBs	Tie2_20wkHFD	1.93054e-13	-0.21085	0.58	0.679	5.99492e-09
Actn4	KO_AR	Ctrl_AR	Mfap4FBs	Tie2_20wkHFD	5.03604e-09	-0.212371	0.33	0.408	0.000156384
Abca8a	KO_AR	Ctrl_AR	Mfap4FBs	Tie2_20wkHFD	1.90445e-07	-0.212531	0.7	0.766	0.00591389
Mecom	KO_AR	Ctrl_AR	Mfap4FBs	Tie2_20wkHFD	2.16907e-11	-0.213451	0.25	0.334	6.73561e-07
Taf1d	KO_AR	Ctrl_AR	Mfap4FBs	Tie2_20wkHFD	1.39705e-14	-0.21426	0.177	0.268	4.33825e-10
Fus	KO_AR	Ctrl_AR	Mfap4FBs	Tie2_20wkHFD	1.8707e-11	-0.214388	0.451	0.539	5.80907e-07
Morf4l1	KO_AR	Ctrl_AR	Mfap4FBs	Tie2_20wkHFD	3.06695e-12	-0.215243	0.636	0.719	9.52379e-08
Eif5b	KO_AR	Ctrl_AR	Mfap4FBs	Tie2_20wkHFD	1.40491e-12	-0.216012	0.388	0.488	4.36266e-08
Psmg4	KO_AR	Ctrl_AR	Mfap4FBs	Tie2_20wkHFD	2.71599e-14	-0.216463	0.23	0.331	8.43397e-10
Pi16	KO_AR	Ctrl_AR	Mfap4FBs	Tie2_20wkHFD	9.1197e-10	-0.21758	0.786	0.858	2.83194e-05
Arpp19	KO_AR	Ctrl_AR	Mfap4FBs	Tie2_20wkHFD	1.87724e-22	-0.217844	0.407	0.561	5.82938e-18
Nr4a1	KO_AR	Ctrl_AR	Mfap4FBs	Tie2_20wkHFD	1.29562e-08	-0.218204	0.534	0.611	0.000402328
Atox1	KO_AR	Ctrl_AR	Mfap4FBs	Tie2_20wkHFD	4.36268e-12	-0.218358	0.659	0.762	1.35474e-07
Myh9	KO_AR	Ctrl_AR	Mfap4FBs	Tie2_20wkHFD	4.20857e-14	-0.218482	0.317	0.423	1.30689e-09
Hspa1a	KO_AR	Ctrl_AR	Mfap4FBs	Tie2_20wkHFD	2.61861e-11	-0.219535	0.34	0.436	8.13158e-07
Tra2b	KO_AR	Ctrl_AR	Mfap4FBs	Tie2_20wkHFD	3.89384e-14	-0.22071	0.404	0.501	1.20916e-09
Ildr2	KO_AR	Ctrl_AR	Mfap4FBs	Tie2_20wkHFD	6.79435e-13	-0.222614	0.103	0.172	2.10985e-08
Fbln2	KO_AR	Ctrl_AR	Mfap4FBs	Tie2_20wkHFD	6.20283e-13	-0.222872	0.354	0.463	1.92616e-08
Ctdsp2	KO_AR	Ctrl_AR	Mfap4FBs	Tie2_20wkHFD	1.33883e-12	-0.223151	0.404	0.495	4.15746e-08
Slfn5	KO_AR	Ctrl_AR	Mfap4FBs	Tie2_20wkHFD	6.21777e-09	-0.223382	0.418	0.494	0.00019308
Axl	KO_AR	Ctrl_AR	Mfap4FBs	Tie2_20wkHFD	7.21563e-14	-0.223408	0.47	0.573	2.24067e-09
Aspn	KO_AR	Ctrl_AR	Mfap4FBs	Tie2_20wkHFD	1.43716e-08	-0.224175	0.442	0.515	0.000446282
CR974586.5	KO_AR	Ctrl_AR	Mfap4FBs	Tie2_20wkHFD	1.27193e-06	-0.224277	0.161	0.21	0.0394974
Sfrp1	KO_AR	Ctrl_AR	Mfap4FBs	Tie2_20wkHFD	2.26114e-07	-0.226258	0.306	0.372	0.00702151
Ap2a2	KO_AR	Ctrl_AR	Mfap4FBs	Tie2_20wkHFD	8.02538e-12	-0.22664	0.251	0.338	2.49212e-07
Zcchc9	KO_AR	Ctrl_AR	Mfap4FBs	Tie2_20wkHFD	3.6331e-12	-0.231136	0.166	0.246	1.12819e-07
Mrpl33	KO_AR	Ctrl_AR	Mfap4FBs	Tie2_20wkHFD	9.57114e-19	-0.231444	0.501	0.629	2.97213e-14
AI646519	KO_AR	Ctrl_AR	Mfap4FBs	Tie2_20wkHFD	1.27528e-16	-0.23178	0.072	0.145	3.96011e-12
S100a6	KO_AR	Ctrl_AR	Mfap4FBs	Tie2_20wkHFD	3.33264e-18	-0.232578	0.961	0.971	1.03488e-13
Scd2	KO_AR	Ctrl_AR	Mfap4FBs	Tie2_20wkHFD	4.85051e-10	-0.232714	0.363	0.448	1.50623e-05
Pax1	KO_AR	Ctrl_AR	Mfap4FBs	Tie2_20wkHFD	7.47948e-13	-0.233616	0.254	0.344	2.3226e-08
Cox7b	KO_AR	Ctrl_AR	Mfap4FBs	Tie2_20wkHFD	3.01665e-18	-0.233752	0.603	0.726	9.36759e-14
Polr2l	KO_AR	Ctrl_AR	Mfap4FBs	Tie2_20wkHFD	1.50245e-17	-0.234453	0.118	0.208	4.66556e-13
Odc1	KO_AR	Ctrl_AR	Mfap4FBs	Tie2_20wkHFD	8.06383e-09	-0.23451	0.199	0.264	0.000250406
Csnk2a1	KO_AR	Ctrl_AR	Mfap4FBs	Tie2_20wkHFD	6.793e-16	-0.235961	0.223	0.327	2.10943e-11
H6pd	KO_AR	Ctrl_AR	Mfap4FBs	Tie2_20wkHFD	4.52966e-11	-0.236204	0.369	0.45	1.40659e-06
Eif4a1	KO_AR	Ctrl_AR	Mfap4FBs	Tie2_20wkHFD	1.57214e-07	-0.236254	0.47	0.54	0.00488197
Dync1i2	KO_AR	Ctrl_AR	Mfap4FBs	Tie2_20wkHFD	1.61815e-12	-0.236323	0.313	0.412	5.02483e-08
Shisa3	KO_AR	Ctrl_AR	Mfap4FBs	Tie2_20wkHFD	3.29792e-14	-0.236463	0.249	0.35	1.0241e-09
Tcea1	KO_AR	Ctrl_AR	Mfap4FBs	Tie2_20wkHFD	6.90158e-15	-0.236627	0.395	0.506	2.14315e-10
Tmem258	KO_AR	Ctrl_AR	Mfap4FBs	Tie2_20wkHFD	1.59754e-16	-0.237294	0.564	0.692	4.96084e-12
Sdc4	KO_AR	Ctrl_AR	Mfap4FBs	Tie2_20wkHFD	2.34332e-08	-0.239332	0.386	0.464	0.000727671
Rpn1	KO_AR	Ctrl_AR	Mfap4FBs	Tie2_20wkHFD	1.29701e-11	-0.240631	0.388	0.479	4.02761e-07
Clic4	KO_AR	Ctrl_AR	Mfap4FBs	Tie2_20wkHFD	1.73662e-11	-0.240708	0.413	0.499	5.39272e-07
Nudcd3	KO_AR	Ctrl_AR	Mfap4FBs	Tie2_20wkHFD	1.62879e-16	-0.242119	0.237	0.342	5.05788e-12
Rbpj	KO_AR	Ctrl_AR	Mfap4FBs	Tie2_20wkHFD	1.15595e-14	-0.242328	0.304	0.405	3.58956e-10
Marcks	KO_AR	Ctrl_AR	Mfap4FBs	Tie2_20wkHFD	1.2917e-11	-0.243954	0.675	0.761	4.01112e-07
Ier3ip1	KO_AR	Ctrl_AR	Mfap4FBs	Tie2_20wkHFD	4.58195e-21	-0.244122	0.51	0.65	1.42283e-16
Grem2	KO_AR	Ctrl_AR	Mfap4FBs	Tie2_20wkHFD	1.45346e-22	-0.245832	0.034	0.105	4.51343e-18
Scarb2	KO_AR	Ctrl_AR	Mfap4FBs	Tie2_20wkHFD	1.64781e-14	-0.246885	0.338	0.435	5.11696e-10
Plod2	KO_AR	Ctrl_AR	Mfap4FBs	Tie2_20wkHFD	6.49712e-12	-0.247565	0.377	0.463	2.01755e-07
Dhx15	KO_AR	Ctrl_AR	Mfap4FBs	Tie2_20wkHFD	1.98377e-16	-0.249358	0.223	0.326	6.16021e-12
Rpl34	KO_AR	Ctrl_AR	Mfap4FBs	Tie2_20wkHFD	9.36825e-32	-0.258076	0.948	0.963	2.90912e-27
Prpf4b	KO_AR	Ctrl_AR	Mfap4FBs	Tie2_20wkHFD	2.9471e-14	-0.258799	0.337	0.436	9.15165e-10
Ncl	KO_AR	Ctrl_AR	Mfap4FBs	Tie2_20wkHFD	3.54692e-14	-0.264197	0.455	0.551	1.10143e-09
Ackr3	KO_AR	Ctrl_AR	Mfap4FBs	Tie2_20wkHFD	4.02961e-15	-0.266566	0.319	0.425	1.25131e-10
Nmt1	KO_AR	Ctrl_AR	Mfap4FBs	Tie2_20wkHFD	2.78179e-16	-0.269366	0.211	0.315	8.63829e-12
Son	KO_AR	Ctrl_AR	Mfap4FBs	Tie2_20wkHFD	1.45766e-23	-0.269478	0.673	0.765	4.52647e-19
Trib1	KO_AR	Ctrl_AR	Mfap4FBs	Tie2_20wkHFD	5.64365e-09	-0.269499	0.11	0.166	0.000175252
Cox6a1	KO_AR	Ctrl_AR	Mfap4FBs	Tie2_20wkHFD	2.87184e-20	-0.269684	0.508	0.627	8.91793e-16
Rpl35a	KO_AR	Ctrl_AR	Mfap4FBs	Tie2_20wkHFD	1.23231e-38	-0.270302	0.963	0.982	3.82669e-34
Lmo4	KO_AR	Ctrl_AR	Mfap4FBs	Tie2_20wkHFD	2.55364e-19	-0.270957	0.485	0.609	7.92982e-15
Gm11808	KO_AR	Ctrl_AR	Mfap4FBs	Tie2_20wkHFD	5.44033e-16	-0.272639	0.308	0.423	1.68939e-11
Nox4	KO_AR	Ctrl_AR	Mfap4FBs	Tie2_20wkHFD	5.11051e-17	-0.274876	0.334	0.451	1.58697e-12
Mycbp2	KO_AR	Ctrl_AR	Mfap4FBs	Tie2_20wkHFD	5.17206e-15	-0.27576	0.407	0.505	1.60608e-10
Nars	KO_AR	Ctrl_AR	Mfap4FBs	Tie2_20wkHFD	2.75981e-17	-0.276173	0.299	0.41	8.57005e-13
Ctgf	KO_AR	Ctrl_AR	Mfap4FBs	Tie2_20wkHFD	1.22637e-11	-0.277363	0.393	0.488	3.80825e-07
Gabra3	KO_AR	Ctrl_AR	Mfap4FBs	Tie2_20wkHFD	1.90033e-35	-0.279657	0.128	0.276	5.9011e-31
Nr4a3	KO_AR	Ctrl_AR	Mfap4FBs	Tie2_20wkHFD	4.1731e-09	-0.279886	0.18	0.247	0.000129587
Rpl31	KO_AR	Ctrl_AR	Mfap4FBs	Tie2_20wkHFD	1.1418e-30	-0.280261	0.81	0.877	3.54563e-26
Atp5j2	KO_AR	Ctrl_AR	Mfap4FBs	Tie2_20wkHFD	8.9378e-24	-0.280455	0.617	0.73	2.77546e-19
Ndufv3	KO_AR	Ctrl_AR	Mfap4FBs	Tie2_20wkHFD	3.2836e-15	-0.282403	0.562	0.691	1.01966e-10
AC160336.1	KO_AR	Ctrl_AR	Mfap4FBs	Tie2_20wkHFD	3.33103e-19	-0.283129	0.08	0.164	1.03439e-14
Serpinb6b	KO_AR	Ctrl_AR	Mfap4FBs	Tie2_20wkHFD	2.12773e-16	-0.285163	0.076	0.148	6.60723e-12
Rrbp1	KO_AR	Ctrl_AR	Mfap4FBs	Tie2_20wkHFD	1.68871e-20	-0.286441	0.697	0.783	5.24396e-16
Aebp1	KO_AR	Ctrl_AR	Mfap4FBs	Tie2_20wkHFD	6.29311e-29	-0.287057	0.903	0.941	1.9542e-24
C3	KO_AR	Ctrl_AR	Mfap4FBs	Tie2_20wkHFD	2.27491e-08	-0.287601	0.811	0.855	0.000706429
Uqcr10	KO_AR	Ctrl_AR	Mfap4FBs	Tie2_20wkHFD	2.0909e-24	-0.290094	0.58	0.715	6.49287e-20
Sem1	KO_AR	Ctrl_AR	Mfap4FBs	Tie2_20wkHFD	1.8602e-17	-0.291023	0.812	0.891	5.77647e-13
Snhg18	KO_AR	Ctrl_AR	Mfap4FBs	Tie2_20wkHFD	2.32423e-22	-0.291371	0.58	0.7	7.21742e-18
Rps12	KO_AR	Ctrl_AR	Mfap4FBs	Tie2_20wkHFD	2.69309e-34	-0.296368	0.867	0.921	8.36286e-30
Cox6c	KO_AR	Ctrl_AR	Mfap4FBs	Tie2_20wkHFD	1.98736e-29	-0.296381	0.79	0.876	6.17136e-25
Dio2	KO_AR	Ctrl_AR	Mfap4FBs	Tie2_20wkHFD	3.49076e-10	-0.297565	0.085	0.14	1.08399e-05
Pdgfra	KO_AR	Ctrl_AR	Mfap4FBs	Tie2_20wkHFD	1.88254e-15	-0.299875	0.57	0.665	5.84586e-11
Pabpc1	KO_AR	Ctrl_AR	Mfap4FBs	Tie2_20wkHFD	1.36234e-18	-0.308453	0.478	0.582	4.23047e-14
Neat1	KO_AR	Ctrl_AR	Mfap4FBs	Tie2_20wkHFD	3.01979e-14	-0.310041	0.376	0.48	9.37735e-10
Ubl5	KO_AR	Ctrl_AR	Mfap4FBs	Tie2_20wkHFD	4.29994e-26	-0.310137	0.606	0.75	1.33526e-21
Fosl2	KO_AR	Ctrl_AR	Mfap4FBs	Tie2_20wkHFD	2.89259e-12	-0.31121	0.278	0.367	8.98236e-08
Rplp1	KO_AR	Ctrl_AR	Mfap4FBs	Tie2_20wkHFD	3.84155e-32	-0.31361	0.883	0.941	1.19292e-27
Ndufa2	KO_AR	Ctrl_AR	Mfap4FBs	Tie2_20wkHFD	2.60707e-26	-0.314073	0.742	0.856	8.09572e-22
Pcsk6	KO_AR	Ctrl_AR	Mfap4FBs	Tie2_20wkHFD	2.3053e-15	-0.315335	0.284	0.388	7.15864e-11
Ndufa5	KO_AR	Ctrl_AR	Mfap4FBs	Tie2_20wkHFD	4.82197e-24	-0.315517	0.6	0.751	1.49737e-19
Gpx3	KO_AR	Ctrl_AR	Mfap4FBs	Tie2_20wkHFD	2.11767e-18	-0.316065	0.513	0.628	6.57602e-14
mt-Atp8	KO_AR	Ctrl_AR	Mfap4FBs	Tie2_20wkHFD	4.92674e-29	-0.316121	0.247	0.387	1.5299e-24
Rps8	KO_AR	Ctrl_AR	Mfap4FBs	Tie2_20wkHFD	1.08601e-49	-0.316206	0.947	0.973	3.37237e-45
Gda	KO_AR	Ctrl_AR	Mfap4FBs	Tie2_20wkHFD	1.46708e-14	-0.320203	0.243	0.34	4.55571e-10
Abca1	KO_AR	Ctrl_AR	Mfap4FBs	Tie2_20wkHFD	2.76296e-20	-0.321515	0.359	0.481	8.57983e-16
Rpl36al	KO_AR	Ctrl_AR	Mfap4FBs	Tie2_20wkHFD	8.5382e-25	-0.323024	0.557	0.694	2.65137e-20
Tmem256	KO_AR	Ctrl_AR	Mfap4FBs	Tie2_20wkHFD	2.36973e-27	-0.324147	0.575	0.714	7.35871e-23
Eif3j1	KO_AR	Ctrl_AR	Mfap4FBs	Tie2_20wkHFD	5.09745e-27	-0.327586	0.226	0.365	1.58291e-22
Ktn1	KO_AR	Ctrl_AR	Mfap4FBs	Tie2_20wkHFD	2.89216e-19	-0.328381	0.24	0.353	8.98101e-15
Zfp36l1	KO_AR	Ctrl_AR	Mfap4FBs	Tie2_20wkHFD	1.8428e-17	-0.328633	0.547	0.659	5.72246e-13
Polr2k	KO_AR	Ctrl_AR	Mfap4FBs	Tie2_20wkHFD	5.71994e-23	-0.329984	0.254	0.393	1.77621e-18
Klf4	KO_AR	Ctrl_AR	Mfap4FBs	Tie2_20wkHFD	6.58829e-17	-0.331346	0.635	0.73	2.04586e-12
Ndufb2	KO_AR	Ctrl_AR	Mfap4FBs	Tie2_20wkHFD	1.72789e-27	-0.335554	0.397	0.559	5.36561e-23
Amotl2	KO_AR	Ctrl_AR	Mfap4FBs	Tie2_20wkHFD	1.86597e-24	-0.337517	0.231	0.36	5.79441e-20
Runx1	KO_AR	Ctrl_AR	Mfap4FBs	Tie2_20wkHFD	2.04927e-12	-0.338295	0.177	0.249	6.36359e-08
Ctps	KO_AR	Ctrl_AR	Mfap4FBs	Tie2_20wkHFD	9.92156e-29	-0.340522	0.08	0.186	3.08094e-24
Slirp	KO_AR	Ctrl_AR	Mfap4FBs	Tie2_20wkHFD	2.64469e-24	-0.345888	0.275	0.414	8.21256e-20
1810022K09Rik	KO_AR	Ctrl_AR	Mfap4FBs	Tie2_20wkHFD	1.28145e-29	-0.350651	0.414	0.589	3.97929e-25
Lars2	KO_AR	Ctrl_AR	Mfap4FBs	Tie2_20wkHFD	1.66192e-08	-0.351116	0.309	0.372	0.000516075
Sec62	KO_AR	Ctrl_AR	Mfap4FBs	Tie2_20wkHFD	3.30327e-29	-0.35182	0.76	0.85	1.02576e-24
Anapc13	KO_AR	Ctrl_AR	Mfap4FBs	Tie2_20wkHFD	2.82652e-33	-0.354227	0.431	0.597	8.77719e-29
Pet100	KO_AR	Ctrl_AR	Mfap4FBs	Tie2_20wkHFD	5.17189e-33	-0.355025	0.167	0.314	1.60603e-28
Pim1	KO_AR	Ctrl_AR	Mfap4FBs	Tie2_20wkHFD	1.35731e-14	-0.3616	0.224	0.316	4.21486e-10
Il6st	KO_AR	Ctrl_AR	Mfap4FBs	Tie2_20wkHFD	1.60009e-15	-0.362275	0.56	0.635	4.96875e-11
Igf1	KO_AR	Ctrl_AR	Mfap4FBs	Tie2_20wkHFD	1.89722e-13	-0.362622	0.397	0.485	5.89144e-09
Snrpf	KO_AR	Ctrl_AR	Mfap4FBs	Tie2_20wkHFD	4.7854e-26	-0.363085	0.349	0.493	1.48601e-21
Rpl27	KO_AR	Ctrl_AR	Mfap4FBs	Tie2_20wkHFD	9.21525e-30	-0.371941	0.586	0.706	2.86161e-25
Ndufa1	KO_AR	Ctrl_AR	Mfap4FBs	Tie2_20wkHFD	3.95492e-33	-0.374105	0.525	0.691	1.22812e-28
Susd6	KO_AR	Ctrl_AR	Mfap4FBs	Tie2_20wkHFD	1.55475e-24	-0.381486	0.207	0.326	4.82797e-20
Ndufc1	KO_AR	Ctrl_AR	Mfap4FBs	Tie2_20wkHFD	1.92064e-27	-0.383214	0.554	0.711	5.96416e-23
Eln	KO_AR	Ctrl_AR	Mfap4FBs	Tie2_20wkHFD	5.18568e-12	-0.384637	0.365	0.463	1.61031e-07
Tgm2	KO_AR	Ctrl_AR	Mfap4FBs	Tie2_20wkHFD	5.46348e-21	-0.393388	0.174	0.276	1.69658e-16
Ugcg	KO_AR	Ctrl_AR	Mfap4FBs	Tie2_20wkHFD	4.93654e-28	-0.395976	0.101	0.21	1.53294e-23
Bola2	KO_AR	Ctrl_AR	Mfap4FBs	Tie2_20wkHFD	5.81731e-33	-0.397005	0.313	0.486	1.80645e-28
Atp5e	KO_AR	Ctrl_AR	Mfap4FBs	Tie2_20wkHFD	1.795e-37	-0.402517	0.859	0.938	5.57402e-33
Hspa1b	KO_AR	Ctrl_AR	Mfap4FBs	Tie2_20wkHFD	1.69637e-17	-0.403155	0.322	0.436	5.26773e-13
Crip1	KO_AR	Ctrl_AR	Mfap4FBs	Tie2_20wkHFD	8.62469e-34	-0.403412	0.74	0.857	2.67823e-29
Cox7c	KO_AR	Ctrl_AR	Mfap4FBs	Tie2_20wkHFD	3.57343e-41	-0.404926	0.796	0.898	1.10966e-36
Smim27	KO_AR	Ctrl_AR	Mfap4FBs	Tie2_20wkHFD	1.74016e-22	-0.405422	0.195	0.316	5.40371e-18
Hif1a	KO_AR	Ctrl_AR	Mfap4FBs	Tie2_20wkHFD	1.38351e-23	-0.409277	0.173	0.283	4.29621e-19
Rplp2	KO_AR	Ctrl_AR	Mfap4FBs	Tie2_20wkHFD	4.73506e-68	-0.409585	0.937	0.969	1.47038e-63
Rpl36a	KO_AR	Ctrl_AR	Mfap4FBs	Tie2_20wkHFD	6.00411e-58	-0.411467	0.896	0.949	1.86446e-53
Uba52	KO_AR	Ctrl_AR	Mfap4FBs	Tie2_20wkHFD	1.46106e-40	-0.417291	0.379	0.567	4.53702e-36
Pdpn	KO_AR	Ctrl_AR	Mfap4FBs	Tie2_20wkHFD	1.5757e-29	-0.418009	0.246	0.384	4.89302e-25
Cops9	KO_AR	Ctrl_AR	Mfap4FBs	Tie2_20wkHFD	6.94307e-42	-0.419976	0.421	0.612	2.15603e-37
Ugdh	KO_AR	Ctrl_AR	Mfap4FBs	Tie2_20wkHFD	1.82225e-13	-0.420345	0.185	0.271	5.65862e-09
Dpm3	KO_AR	Ctrl_AR	Mfap4FBs	Tie2_20wkHFD	1.16979e-31	-0.422296	0.663	0.803	3.63254e-27
Hp	KO_AR	Ctrl_AR	Mfap4FBs	Tie2_20wkHFD	1.32481e-11	-0.427212	0.065	0.121	4.11392e-07
Angptl7	KO_AR	Ctrl_AR	Mfap4FBs	Tie2_20wkHFD	4.97783e-19	-0.430399	0.088	0.173	1.54577e-14
Sec61g	KO_AR	Ctrl_AR	Mfap4FBs	Tie2_20wkHFD	4.71036e-42	-0.433396	0.86	0.947	1.46271e-37
Angptl1	KO_AR	Ctrl_AR	Mfap4FBs	Tie2_20wkHFD	1.45335e-14	-0.438752	0.234	0.322	4.51309e-10
Mrpl52	KO_AR	Ctrl_AR	Mfap4FBs	Tie2_20wkHFD	1.75756e-34	-0.447691	0.62	0.77	5.45776e-30
2010107E04Rik	KO_AR	Ctrl_AR	Mfap4FBs	Tie2_20wkHFD	3.85325e-48	-0.450326	0.46	0.662	1.19655e-43
Metap2	KO_AR	Ctrl_AR	Mfap4FBs	Tie2_20wkHFD	3.45453e-34	-0.469904	0.387	0.545	1.07273e-29
Ndufa3	KO_AR	Ctrl_AR	Mfap4FBs	Tie2_20wkHFD	6.33895e-40	-0.469974	0.462	0.658	1.96843e-35
Rps26	KO_AR	Ctrl_AR	Mfap4FBs	Tie2_20wkHFD	8.28157e-63	-0.474086	0.919	0.963	2.57168e-58
Sfrp4	KO_AR	Ctrl_AR	Mfap4FBs	Tie2_20wkHFD	8.33504e-23	-0.47632	0.499	0.617	2.58828e-18
Uqcr11	KO_AR	Ctrl_AR	Mfap4FBs	Tie2_20wkHFD	3.25191e-46	-0.482423	0.495	0.686	1.00982e-41
mt-Nd4l	KO_AR	Ctrl_AR	Mfap4FBs	Tie2_20wkHFD	1.63846e-41	-0.484243	0.466	0.621	5.08792e-37
Man2a1	KO_AR	Ctrl_AR	Mfap4FBs	Tie2_20wkHFD	2.38613e-32	-0.486206	0.319	0.464	7.40964e-28
Gm10076	KO_AR	Ctrl_AR	Mfap4FBs	Tie2_20wkHFD	2.25875e-47	-0.498462	0.654	0.788	7.01409e-43
mt-Nd3	KO_AR	Ctrl_AR	Mfap4FBs	Tie2_20wkHFD	5.34893e-49	-0.500507	0.559	0.713	1.661e-44
Romo1	KO_AR	Ctrl_AR	Mfap4FBs	Tie2_20wkHFD	7.67559e-46	-0.502482	0.553	0.725	2.3835e-41
Slc39a14	KO_AR	Ctrl_AR	Mfap4FBs	Tie2_20wkHFD	2.97362e-22	-0.50832	0.116	0.21	9.23398e-18
Tnfaip6	KO_AR	Ctrl_AR	Mfap4FBs	Tie2_20wkHFD	1.8718e-15	-0.517109	0.227	0.322	5.81252e-11
Tomm7	KO_AR	Ctrl_AR	Mfap4FBs	Tie2_20wkHFD	2.10448e-51	-0.520977	0.639	0.812	6.53504e-47
Nr4a2	KO_AR	Ctrl_AR	Mfap4FBs	Tie2_20wkHFD	7.80839e-22	-0.550736	0.112	0.209	2.42474e-17
Serpina3n	KO_AR	Ctrl_AR	Mfap4FBs	Tie2_20wkHFD	7.25296e-13	-0.560554	0.517	0.581	2.25226e-08
Snrpg	KO_AR	Ctrl_AR	Mfap4FBs	Tie2_20wkHFD	2.44678e-62	-0.566714	0.42	0.644	7.598e-58
Col8a1	KO_AR	Ctrl_AR	Mfap4FBs	Tie2_20wkHFD	4.72424e-42	-0.572205	0.089	0.227	1.46702e-37
Atp5k	KO_AR	Ctrl_AR	Mfap4FBs	Tie2_20wkHFD	2.2123e-62	-0.574115	0.414	0.638	6.86985e-58
Cd200	KO_AR	Ctrl_AR	Mfap4FBs	Tie2_20wkHFD	5.33212e-31	-0.577167	0.472	0.613	1.65578e-26
Rpl36	KO_AR	Ctrl_AR	Mfap4FBs	Tie2_20wkHFD	2.74605e-133	-0.580172	0.871	0.938	8.52731e-129
Gm42418	KO_AR	Ctrl_AR	Mfap4FBs	Tie2_20wkHFD	1.30421e-24	-0.58652	0.454	0.585	4.04997e-20
Usmg5	KO_AR	Ctrl_AR	Mfap4FBs	Tie2_20wkHFD	2.03153e-71	-0.589541	0.372	0.631	6.30852e-67
Rpl37	KO_AR	Ctrl_AR	Mfap4FBs	Tie2_20wkHFD	6.37955e-81	-0.594177	0.979	0.988	1.98104e-76
Ptx3	KO_AR	Ctrl_AR	Mfap4FBs	Tie2_20wkHFD	2.27796e-22	-0.601707	0.032	0.102	7.07374e-18
Ccl7	KO_AR	Ctrl_AR	Mfap4FBs	Tie2_20wkHFD	1.74702e-16	-0.615586	0.129	0.217	5.42502e-12
Srgn	KO_AR	Ctrl_AR	Mfap4FBs	Tie2_20wkHFD	3.82129e-25	-0.627273	0.292	0.412	1.18663e-20
Rpl39	KO_AR	Ctrl_AR	Mfap4FBs	Tie2_20wkHFD	2.22016e-109	-0.630917	0.952	0.981	6.89427e-105
Rps21	KO_AR	Ctrl_AR	Mfap4FBs	Tie2_20wkHFD	1.25994e-133	-0.631535	0.942	0.983	3.91249e-129
Adamts5	KO_AR	Ctrl_AR	Mfap4FBs	Tie2_20wkHFD	2.34509e-41	-0.634211	0.448	0.607	7.28221e-37
Tnfaip2	KO_AR	Ctrl_AR	Mfap4FBs	Tie2_20wkHFD	5.82017e-26	-0.641112	0.239	0.359	1.80734e-21
Rpl35	KO_AR	Ctrl_AR	Mfap4FBs	Tie2_20wkHFD	1.02881e-124	-0.645126	0.882	0.941	3.19475e-120
Rpl37a	KO_AR	Ctrl_AR	Mfap4FBs	Tie2_20wkHFD	1.16297e-139	-0.664417	0.96	0.987	3.61136e-135
Rps27	KO_AR	Ctrl_AR	Mfap4FBs	Tie2_20wkHFD	3.98099e-182	-0.678665	0.883	0.95	1.23622e-177
Hk2	KO_AR	Ctrl_AR	Mfap4FBs	Tie2_20wkHFD	5.96873e-31	-0.715687	0.158	0.286	1.85347e-26
Rps29	KO_AR	Ctrl_AR	Mfap4FBs	Tie2_20wkHFD	8.64491e-215	-0.744512	0.965	0.988	2.6845e-210
Rpl38	KO_AR	Ctrl_AR	Mfap4FBs	Tie2_20wkHFD	2.27027e-131	-0.78858	0.963	0.988	7.04986e-127
Chl1	KO_AR	Ctrl_AR	Mfap4FBs	Tie2_20wkHFD	4.1708e-51	-0.810624	0.011	0.119	1.29516e-46
Mt1	KO_AR	Ctrl_AR	Mfap4FBs	Tie2_20wkHFD	8.92069e-30	-0.817337	0.925	0.93	2.77014e-25
Plac8	KO_AR	Ctrl_AR	Mfap4FBs	Tie2_20wkHFD	1.24062e-34	-0.844767	0.197	0.337	3.85249e-30
Rpl41	KO_AR	Ctrl_AR	Mfap4FBs	Tie2_20wkHFD	5.90485e-220	-0.847136	0.974	0.99	1.83363e-215
Rps28	KO_AR	Ctrl_AR	Mfap4FBs	Tie2_20wkHFD	8.33848e-207	-0.885214	0.851	0.939	2.58935e-202
Prg4	KO_AR	Ctrl_AR	Mfap4FBs	Tie2_20wkHFD	8.367e-35	-0.931696	0.139	0.271	2.5982e-30
Mt2	KO_AR	Ctrl_AR	Mfap4FBs	Tie2_20wkHFD	4.6248e-33	-1.29621	0.78	0.831	1.43614e-28
Lcn2	KO_AR	Ctrl_AR	Mfap4FBs	Tie2_20wkHFD	3.81618e-53	-1.30579	0.025	0.149	1.18504e-48
Saa3	KO_AR	Ctrl_AR	Mfap4FBs	Tie2_20wkHFD	9.14405e-56	-2.8502	0.013	0.13	2.8395e-51

## Sheet: Tie2_20wkHFD-Mfap4FBs-AP
gene	ident1	ident2	cellType	mouseSet	p_val.RNAwithSoupXwithLists	avg_log2FC.RNAwithSoupXwithLists	pct.1.RNAwithSoupXwithLists	pct.2.RNAwithSoupXwithLists	p_val_adj.RNAwithSoupXwithLists
Rps28	KO_AP	Ctrl_AP	Mfap4FBs	Tie2_20wkHFD	0	1.51273	0.958	0.861	0
Lyz2	KO_AP	Ctrl_AP	Mfap4FBs	Tie2_20wkHFD	1.74359e-90	0.99905	0.21	0.024	5.41438e-86
Rpl38	KO_AP	Ctrl_AP	Mfap4FBs	Tie2_20wkHFD	3.06402e-154	0.882103	0.985	0.968	9.5147e-150
mt-Nd3	KO_AP	Ctrl_AP	Mfap4FBs	Tie2_20wkHFD	1.02996e-88	0.826314	0.773	0.614	3.19835e-84
Rps29	KO_AP	Ctrl_AP	Mfap4FBs	Tie2_20wkHFD	8.91764e-180	0.730095	0.987	0.978	2.76919e-175
Rpl41	KO_AP	Ctrl_AP	Mfap4FBs	Tie2_20wkHFD	5.11977e-164	0.702146	0.984	0.973	1.58984e-159
Glul	KO_AP	Ctrl_AP	Mfap4FBs	Tie2_20wkHFD	1.95601e-43	0.688581	0.582	0.421	6.07401e-39
Usmg5	KO_AP	Ctrl_AP	Mfap4FBs	Tie2_20wkHFD	1.11474e-63	0.686995	0.635	0.386	3.4616e-59
Lgals3	KO_AP	Ctrl_AP	Mfap4FBs	Tie2_20wkHFD	1.68951e-80	0.676293	0.205	0.03	5.24643e-76
Txnip	KO_AP	Ctrl_AP	Mfap4FBs	Tie2_20wkHFD	2.92502e-44	0.670003	0.721	0.587	9.08307e-40
Fabp5	KO_AP	Ctrl_AP	Mfap4FBs	Tie2_20wkHFD	1.84148e-91	0.654209	0.161	0.005	5.71834e-87
Tsc22d3	KO_AP	Ctrl_AP	Mfap4FBs	Tie2_20wkHFD	9.63745e-47	0.649942	0.442	0.251	2.99272e-42
AY036118	KO_AP	Ctrl_AP	Mfap4FBs	Tie2_20wkHFD	1.08494e-16	0.64461	0.277	0.174	3.36906e-12
Rpl39	KO_AP	Ctrl_AP	Mfap4FBs	Tie2_20wkHFD	1.50722e-103	0.640976	0.977	0.97	4.68036e-99
Tomm7	KO_AP	Ctrl_AP	Mfap4FBs	Tie2_20wkHFD	1.82332e-61	0.63951	0.809	0.617	5.66196e-57
Rps27	KO_AP	Ctrl_AP	Mfap4FBs	Tie2_20wkHFD	3.0363e-140	0.634875	0.944	0.94	9.42862e-136
Ndufa3	KO_AP	Ctrl_AP	Mfap4FBs	Tie2_20wkHFD	1.81514e-46	0.610135	0.694	0.476	5.63655e-42
Pir	KO_AP	Ctrl_AP	Mfap4FBs	Tie2_20wkHFD	1.60119e-39	0.589261	0.416	0.246	4.97217e-35
Cd5l	KO_AP	Ctrl_AP	Mfap4FBs	Tie2_20wkHFD	1.07677e-72	0.582891	0.176	0.023	3.3437e-68
Errfi1	KO_AP	Ctrl_AP	Mfap4FBs	Tie2_20wkHFD	1.50234e-32	0.569976	0.698	0.573	4.66521e-28
Rps21	KO_AP	Ctrl_AP	Mfap4FBs	Tie2_20wkHFD	1.2823e-94	0.562795	0.978	0.971	3.98192e-90
Lpl	KO_AP	Ctrl_AP	Mfap4FBs	Tie2_20wkHFD	2.60998e-22	0.539353	0.551	0.417	8.10478e-18
Klf9	KO_AP	Ctrl_AP	Mfap4FBs	Tie2_20wkHFD	5.90369e-39	0.536975	0.726	0.616	1.83327e-34
Atp5k	KO_AP	Ctrl_AP	Mfap4FBs	Tie2_20wkHFD	2.80875e-36	0.51642	0.637	0.458	8.72202e-32
Sec61g	KO_AP	Ctrl_AP	Mfap4FBs	Tie2_20wkHFD	1.28977e-40	0.50297	0.936	0.857	4.00511e-36
Gpx3	KO_AP	Ctrl_AP	Mfap4FBs	Tie2_20wkHFD	2.12743e-10	0.50043	0.659	0.611	6.6063e-06
Rpl37a	KO_AP	Ctrl_AP	Mfap4FBs	Tie2_20wkHFD	2.2273e-77	0.489548	0.98	0.976	6.91643e-73
Gpc3	KO_AP	Ctrl_AP	Mfap4FBs	Tie2_20wkHFD	2.25896e-15	0.482019	0.359	0.255	7.01475e-11
Rpl37	KO_AP	Ctrl_AP	Mfap4FBs	Tie2_20wkHFD	1.97662e-56	0.479541	0.987	0.986	6.138e-52
Mt1	KO_AP	Ctrl_AP	Mfap4FBs	Tie2_20wkHFD	1.22985e-38	0.465657	0.946	0.93	3.81905e-34
Gas1	KO_AP	Ctrl_AP	Mfap4FBs	Tie2_20wkHFD	1.72166e-28	0.456962	0.744	0.645	5.34628e-24
Gdf10	KO_AP	Ctrl_AP	Mfap4FBs	Tie2_20wkHFD	2.41388e-15	0.450959	0.594	0.495	7.49582e-11
Ndufa1	KO_AP	Ctrl_AP	Mfap4FBs	Tie2_20wkHFD	1.24044e-33	0.450836	0.655	0.488	3.85195e-29
2010107E04Rik	KO_AP	Ctrl_AP	Mfap4FBs	Tie2_20wkHFD	3.16068e-34	0.450777	0.627	0.458	9.81485e-30
Rpl36	KO_AP	Ctrl_AP	Mfap4FBs	Tie2_20wkHFD	4.86539e-78	0.449141	0.936	0.913	1.51085e-73
Gm26771	KO_AP	Ctrl_AP	Mfap4FBs	Tie2_20wkHFD	4.96184e-14	0.447945	0.295	0.205	1.5408e-09
Cwc22	KO_AP	Ctrl_AP	Mfap4FBs	Tie2_20wkHFD	1.59114e-28	0.442246	0.464	0.31	4.94097e-24
Nr1d1	KO_AP	Ctrl_AP	Mfap4FBs	Tie2_20wkHFD	1.5595e-42	0.439712	0.19	0.06	4.84271e-38
Nrip1	KO_AP	Ctrl_AP	Mfap4FBs	Tie2_20wkHFD	6.32606e-19	0.430682	0.571	0.459	1.96443e-14
Malat1	KO_AP	Ctrl_AP	Mfap4FBs	Tie2_20wkHFD	6.21619e-34	0.423083	0.907	0.918	1.93031e-29
Spp1	KO_AP	Ctrl_AP	Mfap4FBs	Tie2_20wkHFD	3.26075e-65	0.420924	0.173	0.026	1.01256e-60
Smim27	KO_AP	Ctrl_AP	Mfap4FBs	Tie2_20wkHFD	2.26583e-29	0.412407	0.315	0.172	7.03607e-25
Ifi203	KO_AP	Ctrl_AP	Mfap4FBs	Tie2_20wkHFD	2.46208e-16	0.40993	0.325	0.22	7.6455e-12
AC160336.1	KO_AP	Ctrl_AP	Mfap4FBs	Tie2_20wkHFD	1.09656e-30	0.399511	0.203	0.085	3.40514e-26
Rpl36al	KO_AP	Ctrl_AP	Mfap4FBs	Tie2_20wkHFD	1.26643e-27	0.397791	0.664	0.517	3.93266e-23
Son	KO_AP	Ctrl_AP	Mfap4FBs	Tie2_20wkHFD	1.41903e-27	0.393342	0.778	0.704	4.4065e-23
Papss2	KO_AP	Ctrl_AP	Mfap4FBs	Tie2_20wkHFD	1.0133e-28	0.388031	0.366	0.224	3.14661e-24
Zbtb16	KO_AP	Ctrl_AP	Mfap4FBs	Tie2_20wkHFD	4.23357e-36	0.383939	0.277	0.136	1.31465e-31
Ifi207	KO_AP	Ctrl_AP	Mfap4FBs	Tie2_20wkHFD	1.23377e-14	0.373447	0.305	0.212	3.83123e-10
Arid5b	KO_AP	Ctrl_AP	Mfap4FBs	Tie2_20wkHFD	6.1994e-17	0.372718	0.518	0.419	1.9251e-12
Ctgf	KO_AP	Ctrl_AP	Mfap4FBs	Tie2_20wkHFD	9.22941e-09	0.371402	0.5	0.421	0.000286601
Ost4	KO_AP	Ctrl_AP	Mfap4FBs	Tie2_20wkHFD	2.38436e-21	0.365786	0.732	0.602	7.40416e-17
Gpnmb	KO_AP	Ctrl_AP	Mfap4FBs	Tie2_20wkHFD	5.76119e-19	0.358511	0.51	0.382	1.78902e-14
Tmem258	KO_AP	Ctrl_AP	Mfap4FBs	Tie2_20wkHFD	2.73813e-17	0.355459	0.685	0.567	8.50272e-13
Cox7c	KO_AP	Ctrl_AP	Mfap4FBs	Tie2_20wkHFD	1.92328e-25	0.346142	0.879	0.794	5.97236e-21
Nmt1	KO_AP	Ctrl_AP	Mfap4FBs	Tie2_20wkHFD	2.29354e-24	0.339488	0.318	0.188	7.12212e-20
St13	KO_AP	Ctrl_AP	Mfap4FBs	Tie2_20wkHFD	1.19317e-22	0.33897	0.583	0.458	3.70515e-18
Cox17	KO_AP	Ctrl_AP	Mfap4FBs	Tie2_20wkHFD	4.42639e-29	0.338536	0.26	0.128	1.37453e-24
Kcnq1ot1	KO_AP	Ctrl_AP	Mfap4FBs	Tie2_20wkHFD	1.26184e-11	0.338381	0.535	0.441	3.91838e-07
Cops9	KO_AP	Ctrl_AP	Mfap4FBs	Tie2_20wkHFD	4.97423e-23	0.332836	0.569	0.409	1.54465e-18
Cyth3	KO_AP	Ctrl_AP	Mfap4FBs	Tie2_20wkHFD	1.19557e-19	0.331863	0.404	0.279	3.71261e-15
Celf2	KO_AP	Ctrl_AP	Mfap4FBs	Tie2_20wkHFD	2.04232e-15	0.331682	0.686	0.611	6.34201e-11
Arrdc3	KO_AP	Ctrl_AP	Mfap4FBs	Tie2_20wkHFD	5.31613e-18	0.33001	0.355	0.242	1.65082e-13
Dpm3	KO_AP	Ctrl_AP	Mfap4FBs	Tie2_20wkHFD	2.69068e-15	0.329535	0.788	0.681	8.35537e-11
Ogn	KO_AP	Ctrl_AP	Mfap4FBs	Tie2_20wkHFD	1.90296e-21	0.329476	0.929	0.896	5.90927e-17
Atp5e	KO_AP	Ctrl_AP	Mfap4FBs	Tie2_20wkHFD	4.69325e-17	0.324949	0.902	0.854	1.4574e-12
Fkbp5	KO_AP	Ctrl_AP	Mfap4FBs	Tie2_20wkHFD	1.52544e-29	0.321875	0.332	0.19	4.73695e-25
Snrpg	KO_AP	Ctrl_AP	Mfap4FBs	Tie2_20wkHFD	4.98242e-19	0.317508	0.636	0.501	1.54719e-14
Penk	KO_AP	Ctrl_AP	Mfap4FBs	Tie2_20wkHFD	5.38313e-09	0.310034	0.32	0.243	0.000167162
B2m	KO_AP	Ctrl_AP	Mfap4FBs	Tie2_20wkHFD	5.27936e-20	0.309402	0.84	0.791	1.6394e-15
Csnk2a1	KO_AP	Ctrl_AP	Mfap4FBs	Tie2_20wkHFD	1.35134e-23	0.309147	0.338	0.207	4.19631e-19
Phlda1	KO_AP	Ctrl_AP	Mfap4FBs	Tie2_20wkHFD	1.60153e-07	0.308132	0.641	0.592	0.00497324
Snhg18	KO_AP	Ctrl_AP	Mfap4FBs	Tie2_20wkHFD	1.57794e-20	0.307191	0.65	0.529	4.89998e-16
Plin2	KO_AP	Ctrl_AP	Mfap4FBs	Tie2_20wkHFD	6.83753e-23	0.306515	0.186	0.088	2.12326e-18
mt-Atp8	KO_AP	Ctrl_AP	Mfap4FBs	Tie2_20wkHFD	1.30719e-17	0.302481	0.397	0.286	4.05921e-13
Pnp	KO_AP	Ctrl_AP	Mfap4FBs	Tie2_20wkHFD	2.95371e-10	0.29584	0.6	0.532	9.17215e-06
Ktn1	KO_AP	Ctrl_AP	Mfap4FBs	Tie2_20wkHFD	2.29386e-16	0.292848	0.387	0.274	7.12312e-12
Ebf1	KO_AP	Ctrl_AP	Mfap4FBs	Tie2_20wkHFD	2.11029e-16	0.287629	0.761	0.686	6.55308e-12
Rps26	KO_AP	Ctrl_AP	Mfap4FBs	Tie2_20wkHFD	2.61738e-30	0.287337	0.946	0.933	8.12774e-26
Atp5j2	KO_AP	Ctrl_AP	Mfap4FBs	Tie2_20wkHFD	4.31407e-18	0.287137	0.737	0.641	1.33965e-13
Crip1	KO_AP	Ctrl_AP	Mfap4FBs	Tie2_20wkHFD	4.07473e-07	0.285616	0.808	0.781	0.0126532
Dstn	KO_AP	Ctrl_AP	Mfap4FBs	Tie2_20wkHFD	2.00644e-16	0.284889	0.699	0.601	6.23058e-12
Rdx	KO_AP	Ctrl_AP	Mfap4FBs	Tie2_20wkHFD	8.64087e-17	0.28338	0.624	0.509	2.68325e-12
Sec62	KO_AP	Ctrl_AP	Mfap4FBs	Tie2_20wkHFD	1.35786e-18	0.282775	0.81	0.755	4.21656e-14
1810022K09Rik	KO_AP	Ctrl_AP	Mfap4FBs	Tie2_20wkHFD	2.9989e-11	0.280042	0.52	0.412	9.31248e-07
Dync1i2	KO_AP	Ctrl_AP	Mfap4FBs	Tie2_20wkHFD	1.03137e-18	0.279549	0.44	0.321	3.20271e-14
Rbpj	KO_AP	Ctrl_AP	Mfap4FBs	Tie2_20wkHFD	1.14244e-11	0.277465	0.511	0.422	3.54763e-07
Nudcd3	KO_AP	Ctrl_AP	Mfap4FBs	Tie2_20wkHFD	1.52784e-17	0.277141	0.368	0.254	4.74441e-13
Ndufc1	KO_AP	Ctrl_AP	Mfap4FBs	Tie2_20wkHFD	9.78985e-13	0.270832	0.666	0.555	3.04004e-08
Maf	KO_AP	Ctrl_AP	Mfap4FBs	Tie2_20wkHFD	7.45496e-15	0.27004	0.294	0.195	2.31499e-10
Bola2	KO_AP	Ctrl_AP	Mfap4FBs	Tie2_20wkHFD	2.28106e-18	0.267926	0.443	0.31	7.08337e-14
Prpf4b	KO_AP	Ctrl_AP	Mfap4FBs	Tie2_20wkHFD	1.4267e-12	0.266635	0.463	0.363	4.43033e-08
Dusp1	KO_AP	Ctrl_AP	Mfap4FBs	Tie2_20wkHFD	1.5356e-07	0.265483	0.702	0.648	0.00476849
Foxo1	KO_AP	Ctrl_AP	Mfap4FBs	Tie2_20wkHFD	2.08799e-11	0.258586	0.468	0.368	6.48384e-07
Hk2	KO_AP	Ctrl_AP	Mfap4FBs	Tie2_20wkHFD	1.90115e-07	0.255094	0.223	0.163	0.00590364
Nfe2l1	KO_AP	Ctrl_AP	Mfap4FBs	Tie2_20wkHFD	2.16137e-11	0.254889	0.457	0.365	6.7117e-07
Pet100	KO_AP	Ctrl_AP	Mfap4FBs	Tie2_20wkHFD	6.70603e-20	0.252363	0.306	0.187	2.08242e-15
Tmem256	KO_AP	Ctrl_AP	Mfap4FBs	Tie2_20wkHFD	9.07196e-13	0.251914	0.712	0.601	2.81712e-08
AC149090.1	KO_AP	Ctrl_AP	Mfap4FBs	Tie2_20wkHFD	1.73224e-17	0.251278	0.308	0.198	5.37911e-13
Tiparp	KO_AP	Ctrl_AP	Mfap4FBs	Tie2_20wkHFD	1.31483e-09	0.248045	0.336	0.255	4.08294e-05
Rbms3	KO_AP	Ctrl_AP	Mfap4FBs	Tie2_20wkHFD	1.18841e-11	0.24779	0.577	0.497	3.69037e-07
Scara5	KO_AP	Ctrl_AP	Mfap4FBs	Tie2_20wkHFD	7.36628e-10	0.247244	0.675	0.604	2.28745e-05
Irf2bp2	KO_AP	Ctrl_AP	Mfap4FBs	Tie2_20wkHFD	3.49149e-12	0.243986	0.53	0.429	1.08421e-07
Rpl34	KO_AP	Ctrl_AP	Mfap4FBs	Tie2_20wkHFD	1.21704e-26	0.242201	0.955	0.956	3.77928e-22
Timp3	KO_AP	Ctrl_AP	Mfap4FBs	Tie2_20wkHFD	2.81945e-07	0.241757	0.825	0.75	0.00875523
Edn1	KO_AP	Ctrl_AP	Mfap4FBs	Tie2_20wkHFD	8.36224e-12	0.241752	0.118	0.062	2.59673e-07
Amd2	KO_AP	Ctrl_AP	Mfap4FBs	Tie2_20wkHFD	5.81536e-35	0.241594	0.153	0.046	1.80584e-30
Psap	KO_AP	Ctrl_AP	Mfap4FBs	Tie2_20wkHFD	9.95272e-12	0.241226	0.798	0.737	3.09062e-07
Rpl36a	KO_AP	Ctrl_AP	Mfap4FBs	Tie2_20wkHFD	1.26783e-19	0.239905	0.94	0.924	3.93698e-15
Rpl35a	KO_AP	Ctrl_AP	Mfap4FBs	Tie2_20wkHFD	3.21312e-25	0.236317	0.969	0.973	9.97771e-21
Ifi205	KO_AP	Ctrl_AP	Mfap4FBs	Tie2_20wkHFD	3.09037e-10	0.234985	0.179	0.113	9.59654e-06
Romo1	KO_AP	Ctrl_AP	Mfap4FBs	Tie2_20wkHFD	7.1277e-13	0.232359	0.691	0.6	2.21336e-08
Rplp2	KO_AP	Ctrl_AP	Mfap4FBs	Tie2_20wkHFD	8.19562e-30	0.230485	0.964	0.947	2.54499e-25
Cox6c	KO_AP	Ctrl_AP	Mfap4FBs	Tie2_20wkHFD	3.2683e-12	0.229977	0.863	0.795	1.0149e-07
Mt2	KO_AP	Ctrl_AP	Mfap4FBs	Tie2_20wkHFD	1.06245e-21	0.228362	0.847	0.792	3.29924e-17
Map1b	KO_AP	Ctrl_AP	Mfap4FBs	Tie2_20wkHFD	8.61442e-08	0.22668	0.449	0.37	0.00267504
Tmem100	KO_AP	Ctrl_AP	Mfap4FBs	Tie2_20wkHFD	1.74116e-09	0.226533	0.25	0.175	5.40682e-05
S100b	KO_AP	Ctrl_AP	Mfap4FBs	Tie2_20wkHFD	6.88313e-13	0.225181	0.143	0.077	2.13742e-08
Rpl6	KO_AP	Ctrl_AP	Mfap4FBs	Tie2_20wkHFD	1.47573e-19	0.224385	0.978	0.97	4.58258e-15
Nr1d2	KO_AP	Ctrl_AP	Mfap4FBs	Tie2_20wkHFD	1.4482e-15	0.224362	0.157	0.082	4.49709e-11
Pid1	KO_AP	Ctrl_AP	Mfap4FBs	Tie2_20wkHFD	5.50678e-10	0.22317	0.475	0.382	1.71002e-05
Uqcr11	KO_AP	Ctrl_AP	Mfap4FBs	Tie2_20wkHFD	2.50663e-12	0.222939	0.653	0.545	7.78384e-08
Ap2a2	KO_AP	Ctrl_AP	Mfap4FBs	Tie2_20wkHFD	5.06576e-13	0.221517	0.34	0.243	1.57307e-08
Pdcd4	KO_AP	Ctrl_AP	Mfap4FBs	Tie2_20wkHFD	2.1626e-17	0.221478	0.405	0.284	6.71552e-13
Anapc13	KO_AP	Ctrl_AP	Mfap4FBs	Tie2_20wkHFD	7.48817e-11	0.221217	0.544	0.447	2.3253e-06
Hsp90b1	KO_AP	Ctrl_AP	Mfap4FBs	Tie2_20wkHFD	7.02814e-13	0.221143	0.838	0.805	2.18245e-08
Epb41l2	KO_AP	Ctrl_AP	Mfap4FBs	Tie2_20wkHFD	5.38216e-09	0.220679	0.55	0.461	0.000167132
Actn4	KO_AP	Ctrl_AP	Mfap4FBs	Tie2_20wkHFD	3.96231e-11	0.218249	0.385	0.299	1.23042e-06
Fam133b	KO_AP	Ctrl_AP	Mfap4FBs	Tie2_20wkHFD	1.48089e-12	0.217525	0.271	0.183	4.59861e-08
Galnt15	KO_AP	Ctrl_AP	Mfap4FBs	Tie2_20wkHFD	4.42404e-07	0.216776	0.419	0.348	0.013738
Zcchc9	KO_AP	Ctrl_AP	Mfap4FBs	Tie2_20wkHFD	5.92532e-11	0.214008	0.25	0.171	1.83999e-06
Nck1	KO_AP	Ctrl_AP	Mfap4FBs	Tie2_20wkHFD	3.85794e-13	0.213114	0.385	0.285	1.19801e-08
Sem1	KO_AP	Ctrl_AP	Mfap4FBs	Tie2_20wkHFD	1.60777e-06	0.210989	0.866	0.817	0.0499262
Klhl24	KO_AP	Ctrl_AP	Mfap4FBs	Tie2_20wkHFD	1.01041e-12	0.210723	0.311	0.218	3.13761e-08
Lmo4	KO_AP	Ctrl_AP	Mfap4FBs	Tie2_20wkHFD	1.26491e-06	0.20881	0.642	0.57	0.0392793
Taf1d	KO_AP	Ctrl_AP	Mfap4FBs	Tie2_20wkHFD	3.94832e-13	0.20871	0.288	0.197	1.22607e-08
Antxr1	KO_AP	Ctrl_AP	Mfap4FBs	Tie2_20wkHFD	1.12349e-09	0.208643	0.471	0.378	3.48878e-05
Rpl31	KO_AP	Ctrl_AP	Mfap4FBs	Tie2_20wkHFD	2.68143e-15	0.20856	0.881	0.829	8.32664e-11
Zcchc7	KO_AP	Ctrl_AP	Mfap4FBs	Tie2_20wkHFD	8.09867e-13	0.207672	0.385	0.284	2.51488e-08
Rnf6	KO_AP	Ctrl_AP	Mfap4FBs	Tie2_20wkHFD	4.75526e-08	0.207265	0.256	0.187	0.00147665
Ctsb	KO_AP	Ctrl_AP	Mfap4FBs	Tie2_20wkHFD	4.67588e-08	0.207208	0.757	0.691	0.001452
Sh3d19	KO_AP	Ctrl_AP	Mfap4FBs	Tie2_20wkHFD	8.32396e-13	0.206123	0.381	0.28	2.58484e-08
Cavin2	KO_AP	Ctrl_AP	Mfap4FBs	Tie2_20wkHFD	4.13186e-08	0.205332	0.293	0.222	0.00128307
Ptpn9	KO_AP	Ctrl_AP	Mfap4FBs	Tie2_20wkHFD	1.5142e-11	0.202966	0.252	0.169	4.70205e-07
Nucb2	KO_AP	Ctrl_AP	Mfap4FBs	Tie2_20wkHFD	2.04695e-10	0.202737	0.551	0.458	6.35638e-06
Serpine2	KO_AP	Ctrl_AP	Mfap4FBs	Tie2_20wkHFD	1.4152e-08	0.200443	0.158	0.102	0.000439461
Itgb1	KO_AP	Ctrl_AP	Mfap4FBs	Tie2_20wkHFD	3.90666e-09	0.19969	0.645	0.557	0.000121313
Bet1l	KO_AP	Ctrl_AP	Mfap4FBs	Tie2_20wkHFD	3.59707e-08	0.199115	0.314	0.237	0.001117
Rps27rt	KO_AP	Ctrl_AP	Mfap4FBs	Tie2_20wkHFD	3.04012e-27	0.19785	0.206	0.093	9.44049e-23
Tnrc6a	KO_AP	Ctrl_AP	Mfap4FBs	Tie2_20wkHFD	5.04522e-13	0.196267	0.457	0.346	1.56669e-08
Plce1	KO_AP	Ctrl_AP	Mfap4FBs	Tie2_20wkHFD	6.69309e-11	0.193617	0.351	0.265	2.0784e-06
Mfge8	KO_AP	Ctrl_AP	Mfap4FBs	Tie2_20wkHFD	9.71964e-07	0.193608	0.596	0.527	0.0301824
Por	KO_AP	Ctrl_AP	Mfap4FBs	Tie2_20wkHFD	2.299e-09	0.192153	0.446	0.359	7.1391e-05
Snrk	KO_AP	Ctrl_AP	Mfap4FBs	Tie2_20wkHFD	3.43647e-09	0.190893	0.28	0.206	0.000106713
Dip2b	KO_AP	Ctrl_AP	Mfap4FBs	Tie2_20wkHFD	2.53729e-10	0.190049	0.175	0.11	7.87904e-06
Mecom	KO_AP	Ctrl_AP	Mfap4FBs	Tie2_20wkHFD	8.09737e-10	0.189564	0.354	0.272	2.51447e-05
Peak1	KO_AP	Ctrl_AP	Mfap4FBs	Tie2_20wkHFD	2.09816e-07	0.18951	0.287	0.22	0.0065154
Clk1	KO_AP	Ctrl_AP	Mfap4FBs	Tie2_20wkHFD	1.84935e-09	0.187948	0.481	0.389	5.74279e-05
Ssh2	KO_AP	Ctrl_AP	Mfap4FBs	Tie2_20wkHFD	5.04379e-08	0.187893	0.349	0.273	0.00156625
Rpn1	KO_AP	Ctrl_AP	Mfap4FBs	Tie2_20wkHFD	8.46441e-08	0.187825	0.478	0.394	0.00262845
Eif3j1	KO_AP	Ctrl_AP	Mfap4FBs	Tie2_20wkHFD	8.41299e-14	0.187598	0.34	0.238	2.61249e-09
Dennd6a	KO_AP	Ctrl_AP	Mfap4FBs	Tie2_20wkHFD	7.2053e-12	0.187053	0.193	0.12	2.23746e-07
Copa	KO_AP	Ctrl_AP	Mfap4FBs	Tie2_20wkHFD	1.49827e-06	0.185926	0.453	0.386	0.0465256
Snhg6	KO_AP	Ctrl_AP	Mfap4FBs	Tie2_20wkHFD	1.60707e-18	0.184054	0.13	0.056	4.99045e-14
Tns1	KO_AP	Ctrl_AP	Mfap4FBs	Tie2_20wkHFD	2.18736e-09	0.183795	0.476	0.386	6.7924e-05
Zfp36	KO_AP	Ctrl_AP	Mfap4FBs	Tie2_20wkHFD	9.75339e-08	0.183152	0.747	0.685	0.00302872
Thra	KO_AP	Ctrl_AP	Mfap4FBs	Tie2_20wkHFD	1.88101e-10	0.182738	0.524	0.435	5.8411e-06
Calr	KO_AP	Ctrl_AP	Mfap4FBs	Tie2_20wkHFD	1.94428e-07	0.182329	0.771	0.725	0.00603756
Slirp	KO_AP	Ctrl_AP	Mfap4FBs	Tie2_20wkHFD	1.23676e-10	0.182238	0.401	0.303	3.84052e-06
Lncpint	KO_AP	Ctrl_AP	Mfap4FBs	Tie2_20wkHFD	6.445e-09	0.181753	0.215	0.149	0.000200136
Ncoa7	KO_AP	Ctrl_AP	Mfap4FBs	Tie2_20wkHFD	1.88273e-09	0.179101	0.471	0.38	5.84644e-05
Susd6	KO_AP	Ctrl_AP	Mfap4FBs	Tie2_20wkHFD	6.12289e-11	0.178994	0.313	0.225	1.90134e-06
Tsc22d4	KO_AP	Ctrl_AP	Mfap4FBs	Tie2_20wkHFD	1.64133e-11	0.178129	0.347	0.254	5.09682e-07
Nars	KO_AP	Ctrl_AP	Mfap4FBs	Tie2_20wkHFD	2.51122e-09	0.177914	0.391	0.304	7.79811e-05
Btg1	KO_AP	Ctrl_AP	Mfap4FBs	Tie2_20wkHFD	4.85999e-07	0.177312	0.276	0.213	0.0150917
Dusp11	KO_AP	Ctrl_AP	Mfap4FBs	Tie2_20wkHFD	3.73475e-07	0.176953	0.407	0.335	0.0115975
Slc38a2	KO_AP	Ctrl_AP	Mfap4FBs	Tie2_20wkHFD	8.56014e-07	0.176367	0.618	0.552	0.0265818
Mbnl1	KO_AP	Ctrl_AP	Mfap4FBs	Tie2_20wkHFD	1.23335e-07	0.175858	0.666	0.6	0.00382993
Gja1	KO_AP	Ctrl_AP	Mfap4FBs	Tie2_20wkHFD	2.30224e-08	0.175529	0.219	0.155	0.000714915
Foxp2	KO_AP	Ctrl_AP	Mfap4FBs	Tie2_20wkHFD	4.85218e-07	0.175055	0.571	0.501	0.0150675
Brd9	KO_AP	Ctrl_AP	Mfap4FBs	Tie2_20wkHFD	3.85758e-14	0.173577	0.258	0.164	1.1979e-09
E130102H24Rik	KO_AP	Ctrl_AP	Mfap4FBs	Tie2_20wkHFD	2.20432e-14	0.172663	0.185	0.106	6.84507e-10
Fgd4	KO_AP	Ctrl_AP	Mfap4FBs	Tie2_20wkHFD	9.95989e-11	0.172275	0.19	0.121	3.09284e-06
Ddx5	KO_AP	Ctrl_AP	Mfap4FBs	Tie2_20wkHFD	1.41892e-06	0.170928	0.752	0.708	0.0440618
Cnot3	KO_AP	Ctrl_AP	Mfap4FBs	Tie2_20wkHFD	1.31853e-13	0.17071	0.221	0.136	4.09444e-09
Stk17b	KO_AP	Ctrl_AP	Mfap4FBs	Tie2_20wkHFD	3.89772e-07	0.170136	0.3	0.235	0.0121036
Zcchc24	KO_AP	Ctrl_AP	Mfap4FBs	Tie2_20wkHFD	1.31171e-06	0.169565	0.46	0.389	0.0407326
Gsdme	KO_AP	Ctrl_AP	Mfap4FBs	Tie2_20wkHFD	1.08761e-08	0.168447	0.206	0.144	0.000337736
Gps2	KO_AP	Ctrl_AP	Mfap4FBs	Tie2_20wkHFD	5.69573e-10	0.168085	0.255	0.176	1.76869e-05
Ccng2	KO_AP	Ctrl_AP	Mfap4FBs	Tie2_20wkHFD	1.26828e-16	0.168045	0.149	0.072	3.9384e-12
Gpatch8	KO_AP	Ctrl_AP	Mfap4FBs	Tie2_20wkHFD	9.49556e-10	0.167598	0.324	0.24	2.94866e-05
Fcho2	KO_AP	Ctrl_AP	Mfap4FBs	Tie2_20wkHFD	3.95652e-09	0.166948	0.319	0.238	0.000122862
9330159F19Rik	KO_AP	Ctrl_AP	Mfap4FBs	Tie2_20wkHFD	8.96095e-15	0.166386	0.115	0.052	2.78264e-10
Ccdc50	KO_AP	Ctrl_AP	Mfap4FBs	Tie2_20wkHFD	5.56167e-10	0.166321	0.432	0.346	1.72707e-05
Mknk2	KO_AP	Ctrl_AP	Mfap4FBs	Tie2_20wkHFD	1.26274e-09	0.164636	0.238	0.167	3.9212e-05
Bcl6	KO_AP	Ctrl_AP	Mfap4FBs	Tie2_20wkHFD	7.6779e-12	0.164285	0.227	0.147	2.38422e-07
Ier3ip1	KO_AP	Ctrl_AP	Mfap4FBs	Tie2_20wkHFD	1.90763e-08	0.163003	0.589	0.497	0.000592378
Peli1	KO_AP	Ctrl_AP	Mfap4FBs	Tie2_20wkHFD	1.07546e-07	0.162376	0.226	0.163	0.00333963
Tsc22d1	KO_AP	Ctrl_AP	Mfap4FBs	Tie2_20wkHFD	2.56621e-10	0.161721	0.343	0.254	7.96885e-06
Fos	KO_AP	Ctrl_AP	Mfap4FBs	Tie2_20wkHFD	8.97922e-08	0.161631	0.881	0.887	0.00278832
Msl3	KO_AP	Ctrl_AP	Mfap4FBs	Tie2_20wkHFD	9.62351e-13	0.159891	0.22	0.139	2.98839e-08
Mthfd2	KO_AP	Ctrl_AP	Mfap4FBs	Tie2_20wkHFD	4.03761e-08	0.159324	0.118	0.071	0.0012538
Hist1h4d	KO_AP	Ctrl_AP	Mfap4FBs	Tie2_20wkHFD	1.98816e-16	0.158707	0.157	0.08	6.17384e-12
Rpl29	KO_AP	Ctrl_AP	Mfap4FBs	Tie2_20wkHFD	2.26046e-08	0.158577	0.823	0.788	0.00070194
Kdm7a	KO_AP	Ctrl_AP	Mfap4FBs	Tie2_20wkHFD	1.59807e-06	0.158515	0.199	0.145	0.0496249
Sgk1	KO_AP	Ctrl_AP	Mfap4FBs	Tie2_20wkHFD	2.10683e-10	0.157033	0.231	0.155	6.54233e-06
Qpct	KO_AP	Ctrl_AP	Mfap4FBs	Tie2_20wkHFD	1.11333e-06	0.156855	0.354	0.286	0.0345723
Samhd1	KO_AP	Ctrl_AP	Mfap4FBs	Tie2_20wkHFD	1.98717e-08	0.156807	0.283	0.209	0.000617075
Pdia4	KO_AP	Ctrl_AP	Mfap4FBs	Tie2_20wkHFD	4.371e-07	0.156399	0.353	0.283	0.0135733
Zhx3	KO_AP	Ctrl_AP	Mfap4FBs	Tie2_20wkHFD	1.57363e-07	0.153551	0.268	0.203	0.00488661
Fxr1	KO_AP	Ctrl_AP	Mfap4FBs	Tie2_20wkHFD	4.62918e-10	0.15312	0.299	0.215	1.4375e-05
Cdk14	KO_AP	Ctrl_AP	Mfap4FBs	Tie2_20wkHFD	9.04838e-07	0.152197	0.278	0.215	0.0280979
Metap2	KO_AP	Ctrl_AP	Mfap4FBs	Tie2_20wkHFD	1.03732e-08	0.151933	0.501	0.405	0.000322118
Tcea1	KO_AP	Ctrl_AP	Mfap4FBs	Tie2_20wkHFD	5.92506e-08	0.151681	0.496	0.408	0.00183991
Sars	KO_AP	Ctrl_AP	Mfap4FBs	Tie2_20wkHFD	1.03803e-06	0.151099	0.279	0.216	0.032234
Dcun1d3	KO_AP	Ctrl_AP	Mfap4FBs	Tie2_20wkHFD	3.46395e-08	0.150933	0.161	0.105	0.00107566
Crybg3	KO_AP	Ctrl_AP	Mfap4FBs	Tie2_20wkHFD	2.33307e-11	0.150805	0.158	0.093	7.2449e-07
Ndufb2	KO_AP	Ctrl_AP	Mfap4FBs	Tie2_20wkHFD	3.41126e-07	0.149962	0.505	0.418	0.010593
Rad21	KO_AP	Ctrl_AP	Mfap4FBs	Tie2_20wkHFD	5.53229e-11	0.149559	0.298	0.212	1.71794e-06
Phpt1	KO_AP	Ctrl_AP	Mfap4FBs	Tie2_20wkHFD	1.38547e-06	0.148426	0.187	0.133	0.043023
Itpripl2	KO_AP	Ctrl_AP	Mfap4FBs	Tie2_20wkHFD	1.73241e-08	0.147924	0.372	0.293	0.000537964
Magt1	KO_AP	Ctrl_AP	Mfap4FBs	Tie2_20wkHFD	1.2247e-07	0.14777	0.375	0.296	0.00380305
Ufsp2	KO_AP	Ctrl_AP	Mfap4FBs	Tie2_20wkHFD	4.89603e-11	0.147429	0.213	0.137	1.52037e-06
Gpc6	KO_AP	Ctrl_AP	Mfap4FBs	Tie2_20wkHFD	6.42495e-07	0.145504	0.494	0.414	0.0199514
Fmc1	KO_AP	Ctrl_AP	Mfap4FBs	Tie2_20wkHFD	1.40325e-06	0.144996	0.352	0.28	0.0435751
Rplp1	KO_AP	Ctrl_AP	Mfap4FBs	Tie2_20wkHFD	2.12055e-07	0.143728	0.92	0.897	0.00658495
Dhx15	KO_AP	Ctrl_AP	Mfap4FBs	Tie2_20wkHFD	7.46926e-11	0.143107	0.32	0.23	2.31943e-06
Nsa2	KO_AP	Ctrl_AP	Mfap4FBs	Tie2_20wkHFD	6.29086e-09	0.141535	0.615	0.537	0.00019535
Klf15	KO_AP	Ctrl_AP	Mfap4FBs	Tie2_20wkHFD	2.12601e-14	0.140841	0.162	0.088	6.60189e-10
Wdr45b	KO_AP	Ctrl_AP	Mfap4FBs	Tie2_20wkHFD	5.26349e-07	0.140343	0.202	0.143	0.0163447
Sdf2l1	KO_AP	Ctrl_AP	Mfap4FBs	Tie2_20wkHFD	1.15597e-09	0.139845	0.192	0.126	3.58962e-05
Rin2	KO_AP	Ctrl_AP	Mfap4FBs	Tie2_20wkHFD	9.2073e-09	0.139819	0.34	0.257	0.000285914
Angptl4	KO_AP	Ctrl_AP	Mfap4FBs	Tie2_20wkHFD	4.62261e-07	0.1394	0.387	0.313	0.0143546
Ppp2r2d	KO_AP	Ctrl_AP	Mfap4FBs	Tie2_20wkHFD	8.66663e-09	0.138599	0.335	0.25	0.000269125
Fam171b	KO_AP	Ctrl_AP	Mfap4FBs	Tie2_20wkHFD	1.5932e-07	0.138286	0.24	0.178	0.00494736
Ascc3	KO_AP	Ctrl_AP	Mfap4FBs	Tie2_20wkHFD	1.28099e-06	0.136923	0.275	0.209	0.0397786
Cdkn1a	KO_AP	Ctrl_AP	Mfap4FBs	Tie2_20wkHFD	1.95796e-09	0.136831	0.363	0.274	6.08007e-05
Ezh1	KO_AP	Ctrl_AP	Mfap4FBs	Tie2_20wkHFD	3.11267e-08	0.136483	0.207	0.143	0.000966578
Adgrd1	KO_AP	Ctrl_AP	Mfap4FBs	Tie2_20wkHFD	3.29705e-07	0.136188	0.218	0.156	0.0102383
Rc3h2	KO_AP	Ctrl_AP	Mfap4FBs	Tie2_20wkHFD	4.39299e-08	0.135848	0.256	0.187	0.00136415
Rbm39	KO_AP	Ctrl_AP	Mfap4FBs	Tie2_20wkHFD	1.59595e-06	0.135482	0.742	0.683	0.0495592
Kansl1	KO_AP	Ctrl_AP	Mfap4FBs	Tie2_20wkHFD	6.03559e-09	0.135428	0.25	0.177	0.000187423
Hbp1	KO_AP	Ctrl_AP	Mfap4FBs	Tie2_20wkHFD	3.1431e-07	0.134576	0.288	0.22	0.00976025
Smim15	KO_AP	Ctrl_AP	Mfap4FBs	Tie2_20wkHFD	4.70501e-07	0.13446	0.276	0.212	0.0146105
Tob2	KO_AP	Ctrl_AP	Mfap4FBs	Tie2_20wkHFD	7.29069e-08	0.133958	0.289	0.22	0.00226398
Iars2	KO_AP	Ctrl_AP	Mfap4FBs	Tie2_20wkHFD	5.49167e-07	0.132881	0.189	0.133	0.0170533
Rnaset2a	KO_AP	Ctrl_AP	Mfap4FBs	Tie2_20wkHFD	1.81384e-08	0.132356	0.123	0.073	0.000563252
Rps17	KO_AP	Ctrl_AP	Mfap4FBs	Tie2_20wkHFD	6.6161e-08	0.131528	0.87	0.837	0.0020545
Ccar1	KO_AP	Ctrl_AP	Mfap4FBs	Tie2_20wkHFD	4.84567e-07	0.131449	0.325	0.254	0.0150473
Fam26e	KO_AP	Ctrl_AP	Mfap4FBs	Tie2_20wkHFD	1.26244e-06	0.131235	0.252	0.191	0.0392024
Phactr4	KO_AP	Ctrl_AP	Mfap4FBs	Tie2_20wkHFD	1.19679e-09	0.131227	0.162	0.102	3.71639e-05
Cwf19l2	KO_AP	Ctrl_AP	Mfap4FBs	Tie2_20wkHFD	4.99401e-08	0.1304	0.23	0.165	0.00155079
Tef	KO_AP	Ctrl_AP	Mfap4FBs	Tie2_20wkHFD	4.42887e-07	0.130183	0.172	0.118	0.013753
Tshz1	KO_AP	Ctrl_AP	Mfap4FBs	Tie2_20wkHFD	1.14316e-08	0.129273	0.296	0.22	0.000354985
Wbp11	KO_AP	Ctrl_AP	Mfap4FBs	Tie2_20wkHFD	9.03215e-08	0.128102	0.27	0.199	0.00280475
Plekhf1	KO_AP	Ctrl_AP	Mfap4FBs	Tie2_20wkHFD	7.84918e-08	0.127161	0.251	0.184	0.0024374
Cited2	KO_AP	Ctrl_AP	Mfap4FBs	Tie2_20wkHFD	3.56973e-09	0.126427	0.112	0.062	0.000110851
Shoc2	KO_AP	Ctrl_AP	Mfap4FBs	Tie2_20wkHFD	1.5486e-07	0.126423	0.199	0.14	0.00480888
Fam46a	KO_AP	Ctrl_AP	Mfap4FBs	Tie2_20wkHFD	1.2905e-06	0.125262	0.574	0.492	0.0400739
Rpl22	KO_AP	Ctrl_AP	Mfap4FBs	Tie2_20wkHFD	7.6629e-10	0.125042	0.952	0.949	2.37956e-05
Rnf146	KO_AP	Ctrl_AP	Mfap4FBs	Tie2_20wkHFD	2.88341e-07	0.125031	0.195	0.138	0.00895387
Aoc3	KO_AP	Ctrl_AP	Mfap4FBs	Tie2_20wkHFD	2.14793e-07	0.124152	0.119	0.075	0.00666996
Epb41l4aos	KO_AP	Ctrl_AP	Mfap4FBs	Tie2_20wkHFD	8.05634e-07	0.124068	0.123	0.078	0.0250173
Arpp19	KO_AP	Ctrl_AP	Mfap4FBs	Tie2_20wkHFD	2.30945e-09	0.123854	0.542	0.447	7.17155e-05
Stag2	KO_AP	Ctrl_AP	Mfap4FBs	Tie2_20wkHFD	1.45053e-06	0.123746	0.328	0.258	0.0450432
Nucb1	KO_AP	Ctrl_AP	Mfap4FBs	Tie2_20wkHFD	3.64551e-07	0.12238	0.474	0.395	0.0113204
Ptpn12	KO_AP	Ctrl_AP	Mfap4FBs	Tie2_20wkHFD	1.26244e-09	0.11807	0.226	0.153	3.92026e-05
Per1	KO_AP	Ctrl_AP	Mfap4FBs	Tie2_20wkHFD	2.0856e-07	0.117899	0.203	0.143	0.00647642
Rpl27	KO_AP	Ctrl_AP	Mfap4FBs	Tie2_20wkHFD	2.6564e-09	0.117389	0.681	0.622	8.24892e-05
Zmiz1	KO_AP	Ctrl_AP	Mfap4FBs	Tie2_20wkHFD	4.01176e-07	0.116598	0.418	0.338	0.0124577
Mrpl52	KO_AP	Ctrl_AP	Mfap4FBs	Tie2_20wkHFD	3.69629e-07	0.116284	0.698	0.62	0.0114781
Ifi211	KO_AP	Ctrl_AP	Mfap4FBs	Tie2_20wkHFD	7.02901e-07	0.116259	0.211	0.154	0.0218272
Upf2	KO_AP	Ctrl_AP	Mfap4FBs	Tie2_20wkHFD	2.48873e-08	0.115621	0.189	0.128	0.000772825
Tcf7l2	KO_AP	Ctrl_AP	Mfap4FBs	Tie2_20wkHFD	1.28398e-06	0.115159	0.348	0.281	0.0398714
Aldh6a1	KO_AP	Ctrl_AP	Mfap4FBs	Tie2_20wkHFD	4.24551e-08	0.110899	0.182	0.123	0.00131836
Rnaset2b	KO_AP	Ctrl_AP	Mfap4FBs	Tie2_20wkHFD	1.47189e-09	0.110454	0.112	0.062	4.57067e-05
Brd8	KO_AP	Ctrl_AP	Mfap4FBs	Tie2_20wkHFD	2.83125e-09	0.108978	0.231	0.157	8.79189e-05
Tcp11l2	KO_AP	Ctrl_AP	Mfap4FBs	Tie2_20wkHFD	2.59254e-07	0.10883	0.261	0.195	0.00805062
Wwp1	KO_AP	Ctrl_AP	Mfap4FBs	Tie2_20wkHFD	1.35164e-06	0.108201	0.268	0.204	0.0419724
Csrp1	KO_AP	Ctrl_AP	Mfap4FBs	Tie2_20wkHFD	4.97761e-07	0.107955	0.219	0.16	0.015457
Ccdc71l	KO_AP	Ctrl_AP	Mfap4FBs	Tie2_20wkHFD	8.62645e-07	0.107778	0.158	0.108	0.0267877
Smim4	KO_AP	Ctrl_AP	Mfap4FBs	Tie2_20wkHFD	1.04218e-09	0.1066	0.202	0.133	3.23628e-05
Prpf6	KO_AP	Ctrl_AP	Mfap4FBs	Tie2_20wkHFD	3.36037e-07	0.106192	0.229	0.166	0.010435
Acss3	KO_AP	Ctrl_AP	Mfap4FBs	Tie2_20wkHFD	9.54092e-07	0.104091	0.108	0.067	0.0296274
Ano6	KO_AP	Ctrl_AP	Mfap4FBs	Tie2_20wkHFD	4.44535e-07	0.100808	0.299	0.23	0.0138041
Rpl18a	KO_AP	Ctrl_AP	Mfap4FBs	Tie2_20wkHFD	1.80596e-08	-0.130984	0.911	0.916	0.000560805
mt-Cytb	KO_AP	Ctrl_AP	Mfap4FBs	Tie2_20wkHFD	1.15558e-07	-0.139765	0.96	0.956	0.00358843
Rpl3	KO_AP	Ctrl_AP	Mfap4FBs	Tie2_20wkHFD	1.45753e-06	-0.145384	0.811	0.81	0.0452608
Hsp90ab1	KO_AP	Ctrl_AP	Mfap4FBs	Tie2_20wkHFD	6.70689e-08	-0.152544	0.89	0.892	0.00208269
Fth1	KO_AP	Ctrl_AP	Mfap4FBs	Tie2_20wkHFD	1.71792e-07	-0.153272	0.999	0.997	0.00533465
Rpl7	KO_AP	Ctrl_AP	Mfap4FBs	Tie2_20wkHFD	2.29122e-08	-0.161479	0.82	0.825	0.000711492
Ifitm3	KO_AP	Ctrl_AP	Mfap4FBs	Tie2_20wkHFD	4.02437e-09	-0.164311	0.97	0.975	0.000124969
Ugcg	KO_AP	Ctrl_AP	Mfap4FBs	Tie2_20wkHFD	1.03147e-07	-0.166799	0.088	0.139	0.00320301
Rps27a	KO_AP	Ctrl_AP	Mfap4FBs	Tie2_20wkHFD	1.19063e-06	-0.169419	0.982	0.984	0.0369728
Bcl3	KO_AP	Ctrl_AP	Mfap4FBs	Tie2_20wkHFD	4.8495e-08	-0.176033	0.111	0.165	0.00150592
Ppib	KO_AP	Ctrl_AP	Mfap4FBs	Tie2_20wkHFD	6.1038e-11	-0.178268	0.894	0.915	1.89541e-06
Nenf	KO_AP	Ctrl_AP	Mfap4FBs	Tie2_20wkHFD	1.46177e-06	-0.178484	0.895	0.907	0.0453923
Rrs1	KO_AP	Ctrl_AP	Mfap4FBs	Tie2_20wkHFD	2.46147e-08	-0.17864	0.098	0.151	0.00076436
Cd302	KO_AP	Ctrl_AP	Mfap4FBs	Tie2_20wkHFD	8.43563e-07	-0.180454	0.843	0.868	0.0261952
Rps5	KO_AP	Ctrl_AP	Mfap4FBs	Tie2_20wkHFD	3.30113e-12	-0.182496	0.906	0.915	1.0251e-07
Rps11	KO_AP	Ctrl_AP	Mfap4FBs	Tie2_20wkHFD	2.21e-08	-0.18378	0.962	0.971	0.000686272
Tmed3	KO_AP	Ctrl_AP	Mfap4FBs	Tie2_20wkHFD	4.60649e-07	-0.184597	0.75	0.767	0.0143045
Col3a1	KO_AP	Ctrl_AP	Mfap4FBs	Tie2_20wkHFD	9.59764e-08	-0.186304	0.805	0.823	0.00298036
Ftl1	KO_AP	Ctrl_AP	Mfap4FBs	Tie2_20wkHFD	2.6871e-13	-0.190841	0.95	0.944	8.34426e-09
Rpl10a	KO_AP	Ctrl_AP	Mfap4FBs	Tie2_20wkHFD	4.80142e-12	-0.194301	0.877	0.884	1.49099e-07
Rps10	KO_AP	Ctrl_AP	Mfap4FBs	Tie2_20wkHFD	1.97728e-13	-0.195305	0.949	0.963	6.14006e-09
Hint1	KO_AP	Ctrl_AP	Mfap4FBs	Tie2_20wkHFD	5.54873e-07	-0.198872	0.834	0.849	0.0172305
Mrpl18	KO_AP	Ctrl_AP	Mfap4FBs	Tie2_20wkHFD	4.06609e-07	-0.199722	0.247	0.309	0.0126264
Cox4i1	KO_AP	Ctrl_AP	Mfap4FBs	Tie2_20wkHFD	1.45118e-11	-0.201776	0.879	0.9	4.50634e-07
Swi5	KO_AP	Ctrl_AP	Mfap4FBs	Tie2_20wkHFD	4.80797e-08	-0.202351	0.778	0.798	0.00149302
Rps6	KO_AP	Ctrl_AP	Mfap4FBs	Tie2_20wkHFD	4.37799e-10	-0.205344	0.784	0.815	1.3595e-05
Phb	KO_AP	Ctrl_AP	Mfap4FBs	Tie2_20wkHFD	3.07054e-08	-0.206044	0.136	0.196	0.000953496
Mrps28	KO_AP	Ctrl_AP	Mfap4FBs	Tie2_20wkHFD	9.98682e-07	-0.206271	0.217	0.278	0.0310121
Cd63	KO_AP	Ctrl_AP	Mfap4FBs	Tie2_20wkHFD	2.46959e-18	-0.211374	0.902	0.912	7.66883e-14
Prdx1	KO_AP	Ctrl_AP	Mfap4FBs	Tie2_20wkHFD	1.59998e-07	-0.211554	0.853	0.868	0.00496842
Ccl8	KO_AP	Ctrl_AP	Mfap4FBs	Tie2_20wkHFD	3.72488e-07	-0.212091	0.084	0.132	0.0115669
Slc25a4	KO_AP	Ctrl_AP	Mfap4FBs	Tie2_20wkHFD	1.23619e-07	-0.212724	0.773	0.787	0.00383873
Vkorc1	KO_AP	Ctrl_AP	Mfap4FBs	Tie2_20wkHFD	1.25803e-06	-0.213627	0.76	0.785	0.0390655
Rpl18	KO_AP	Ctrl_AP	Mfap4FBs	Tie2_20wkHFD	4.02725e-14	-0.213662	0.889	0.907	1.25058e-09
Ndufb9	KO_AP	Ctrl_AP	Mfap4FBs	Tie2_20wkHFD	4.79385e-07	-0.214403	0.67	0.691	0.0148863
Rabac1	KO_AP	Ctrl_AP	Mfap4FBs	Tie2_20wkHFD	5.55188e-11	-0.215419	0.829	0.852	1.72403e-06
Shisa3	KO_AP	Ctrl_AP	Mfap4FBs	Tie2_20wkHFD	1.18548e-06	-0.215564	0.136	0.189	0.0368128
Nhp2	KO_AP	Ctrl_AP	Mfap4FBs	Tie2_20wkHFD	1.59099e-07	-0.21584	0.169	0.228	0.00494051
Cyb5a	KO_AP	Ctrl_AP	Mfap4FBs	Tie2_20wkHFD	9.14311e-08	-0.218579	0.837	0.866	0.00283921
Pax1	KO_AP	Ctrl_AP	Mfap4FBs	Tie2_20wkHFD	3.15499e-07	-0.219402	0.086	0.134	0.00979718
Rps3	KO_AP	Ctrl_AP	Mfap4FBs	Tie2_20wkHFD	1.33071e-16	-0.22032	0.88	0.886	4.13226e-12
Rexo2	KO_AP	Ctrl_AP	Mfap4FBs	Tie2_20wkHFD	3.51539e-07	-0.221078	0.453	0.509	0.0109163
Grcc10	KO_AP	Ctrl_AP	Mfap4FBs	Tie2_20wkHFD	3.98146e-08	-0.221377	0.131	0.189	0.00123636
Cnpy2	KO_AP	Ctrl_AP	Mfap4FBs	Tie2_20wkHFD	8.80958e-07	-0.225034	0.648	0.672	0.0273564
Rps9	KO_AP	Ctrl_AP	Mfap4FBs	Tie2_20wkHFD	1.76562e-18	-0.225974	0.933	0.948	5.48277e-14
Actb	KO_AP	Ctrl_AP	Mfap4FBs	Tie2_20wkHFD	2.88943e-17	-0.225993	0.934	0.95	8.97254e-13
H3f3a	KO_AP	Ctrl_AP	Mfap4FBs	Tie2_20wkHFD	3.95413e-11	-0.226409	0.798	0.815	1.22788e-06
Dynll1	KO_AP	Ctrl_AP	Mfap4FBs	Tie2_20wkHFD	4.0269e-08	-0.226435	0.713	0.725	0.00125047
Rpl15	KO_AP	Ctrl_AP	Mfap4FBs	Tie2_20wkHFD	2.14496e-18	-0.227017	0.865	0.887	6.66074e-14
Gemin7	KO_AP	Ctrl_AP	Mfap4FBs	Tie2_20wkHFD	7.56536e-07	-0.228551	0.226	0.278	0.0234927
Scand1	KO_AP	Ctrl_AP	Mfap4FBs	Tie2_20wkHFD	3.03186e-07	-0.230329	0.581	0.624	0.00941482
Dad1	KO_AP	Ctrl_AP	Mfap4FBs	Tie2_20wkHFD	1.49243e-08	-0.231072	0.715	0.742	0.000463445
Rpl13	KO_AP	Ctrl_AP	Mfap4FBs	Tie2_20wkHFD	1.18012e-20	-0.234022	0.936	0.954	3.66462e-16
Psmb1	KO_AP	Ctrl_AP	Mfap4FBs	Tie2_20wkHFD	5.73833e-07	-0.234186	0.606	0.64	0.0178192
Rps16	KO_AP	Ctrl_AP	Mfap4FBs	Tie2_20wkHFD	1.17129e-22	-0.235372	0.97	0.977	3.6372e-18
Tm2d2	KO_AP	Ctrl_AP	Mfap4FBs	Tie2_20wkHFD	1.20488e-06	-0.236847	0.442	0.495	0.0374151
Npm1	KO_AP	Ctrl_AP	Mfap4FBs	Tie2_20wkHFD	1.22088e-08	-0.237137	0.686	0.706	0.000379119
Jund	KO_AP	Ctrl_AP	Mfap4FBs	Tie2_20wkHFD	1.53956e-08	-0.239841	0.848	0.859	0.000478078
Cd9	KO_AP	Ctrl_AP	Mfap4FBs	Tie2_20wkHFD	1.12905e-07	-0.239904	0.794	0.801	0.00350604
Pfn1	KO_AP	Ctrl_AP	Mfap4FBs	Tie2_20wkHFD	6.69975e-08	-0.241019	0.576	0.618	0.00208047
Emp3	KO_AP	Ctrl_AP	Mfap4FBs	Tie2_20wkHFD	7.06183e-09	-0.24276	0.788	0.812	0.000219291
Mgp	KO_AP	Ctrl_AP	Mfap4FBs	Tie2_20wkHFD	1.34763e-07	-0.242905	0.901	0.92	0.00418481
Eif1	KO_AP	Ctrl_AP	Mfap4FBs	Tie2_20wkHFD	6.45798e-22	-0.243052	0.892	0.902	2.0054e-17
Atp5j	KO_AP	Ctrl_AP	Mfap4FBs	Tie2_20wkHFD	6.41437e-10	-0.243629	0.787	0.816	1.99185e-05
Rpsa	KO_AP	Ctrl_AP	Mfap4FBs	Tie2_20wkHFD	6.57113e-22	-0.243735	0.934	0.945	2.04053e-17
Ndufb11	KO_AP	Ctrl_AP	Mfap4FBs	Tie2_20wkHFD	8.08539e-08	-0.244493	0.719	0.751	0.00251076
Sparc	KO_AP	Ctrl_AP	Mfap4FBs	Tie2_20wkHFD	6.32555e-11	-0.244645	0.898	0.907	1.96427e-06
Ifitm2	KO_AP	Ctrl_AP	Mfap4FBs	Tie2_20wkHFD	2.58416e-18	-0.246626	0.916	0.933	8.02461e-14
Prdx2	KO_AP	Ctrl_AP	Mfap4FBs	Tie2_20wkHFD	5.72852e-09	-0.247666	0.674	0.703	0.000177888
Fermt2	KO_AP	Ctrl_AP	Mfap4FBs	Tie2_20wkHFD	2.08596e-07	-0.247692	0.528	0.574	0.00647753
Gpm6b	KO_AP	Ctrl_AP	Mfap4FBs	Tie2_20wkHFD	9.40385e-08	-0.248836	0.201	0.261	0.00292018
Mpc2	KO_AP	Ctrl_AP	Mfap4FBs	Tie2_20wkHFD	2.67583e-07	-0.24992	0.639	0.67	0.00830926
Rplp0	KO_AP	Ctrl_AP	Mfap4FBs	Tie2_20wkHFD	8.60085e-17	-0.250533	0.867	0.891	2.67082e-12
Eef1b2	KO_AP	Ctrl_AP	Mfap4FBs	Tie2_20wkHFD	3.73198e-14	-0.253077	0.779	0.806	1.15889e-09
Atp5d	KO_AP	Ctrl_AP	Mfap4FBs	Tie2_20wkHFD	4.79873e-08	-0.253989	0.678	0.704	0.00149015
Ldha	KO_AP	Ctrl_AP	Mfap4FBs	Tie2_20wkHFD	1.69633e-07	-0.254418	0.394	0.459	0.00526763
Psma7	KO_AP	Ctrl_AP	Mfap4FBs	Tie2_20wkHFD	8.57718e-08	-0.255281	0.595	0.634	0.00266347
Psmb6	KO_AP	Ctrl_AP	Mfap4FBs	Tie2_20wkHFD	8.75403e-08	-0.257017	0.562	0.604	0.00271839
Pdlim2	KO_AP	Ctrl_AP	Mfap4FBs	Tie2_20wkHFD	9.16569e-08	-0.257777	0.711	0.736	0.00284622
Rex1bd	KO_AP	Ctrl_AP	Mfap4FBs	Tie2_20wkHFD	2.01459e-07	-0.258048	0.49	0.537	0.0062559
Ran	KO_AP	Ctrl_AP	Mfap4FBs	Tie2_20wkHFD	1.14387e-07	-0.260187	0.504	0.557	0.00355205
Ndufb10	KO_AP	Ctrl_AP	Mfap4FBs	Tie2_20wkHFD	1.16162e-06	-0.261203	0.65	0.671	0.0360716
Pfdn5	KO_AP	Ctrl_AP	Mfap4FBs	Tie2_20wkHFD	6.34395e-15	-0.262069	0.862	0.887	1.96999e-10
Clic1	KO_AP	Ctrl_AP	Mfap4FBs	Tie2_20wkHFD	9.73408e-07	-0.262226	0.636	0.653	0.0302272
Atp5g1	KO_AP	Ctrl_AP	Mfap4FBs	Tie2_20wkHFD	4.57684e-08	-0.263512	0.664	0.711	0.00142125
Smdt1	KO_AP	Ctrl_AP	Mfap4FBs	Tie2_20wkHFD	9.07317e-10	-0.263831	0.771	0.812	2.81749e-05
Pomp	KO_AP	Ctrl_AP	Mfap4FBs	Tie2_20wkHFD	7.56909e-07	-0.265151	0.532	0.577	0.0235043
Rpl19	KO_AP	Ctrl_AP	Mfap4FBs	Tie2_20wkHFD	1.11923e-27	-0.266733	0.935	0.952	3.47554e-23
Ndufb5	KO_AP	Ctrl_AP	Mfap4FBs	Tie2_20wkHFD	7.66973e-09	-0.269776	0.54	0.592	0.000238168
Rpl11	KO_AP	Ctrl_AP	Mfap4FBs	Tie2_20wkHFD	3.03197e-25	-0.269808	0.949	0.966	9.41519e-21
Fxyd6	KO_AP	Ctrl_AP	Mfap4FBs	Tie2_20wkHFD	8.5053e-07	-0.269896	0.27	0.327	0.0264115
Rbm3	KO_AP	Ctrl_AP	Mfap4FBs	Tie2_20wkHFD	1.76363e-10	-0.270123	0.563	0.611	5.47659e-06
Btf3	KO_AP	Ctrl_AP	Mfap4FBs	Tie2_20wkHFD	3.6217e-15	-0.270517	0.757	0.789	1.12465e-10
Sf3b6	KO_AP	Ctrl_AP	Mfap4FBs	Tie2_20wkHFD	3.74688e-07	-0.272043	0.413	0.469	0.0116352
Psmb3	KO_AP	Ctrl_AP	Mfap4FBs	Tie2_20wkHFD	2.59564e-07	-0.27277	0.514	0.567	0.00806023
H3f3b	KO_AP	Ctrl_AP	Mfap4FBs	Tie2_20wkHFD	1.95283e-16	-0.273372	0.819	0.861	6.06412e-12
Rpl10	KO_AP	Ctrl_AP	Mfap4FBs	Tie2_20wkHFD	2.79917e-18	-0.273378	0.845	0.867	8.69227e-14
Ly6a	KO_AP	Ctrl_AP	Mfap4FBs	Tie2_20wkHFD	4.49815e-11	-0.275685	0.79	0.831	1.39681e-06
Rps2	KO_AP	Ctrl_AP	Mfap4FBs	Tie2_20wkHFD	3.15998e-19	-0.276462	0.961	0.967	9.8127e-15
Cavin3	KO_AP	Ctrl_AP	Mfap4FBs	Tie2_20wkHFD	7.14214e-08	-0.277299	0.674	0.695	0.00221785
Selenow	KO_AP	Ctrl_AP	Mfap4FBs	Tie2_20wkHFD	8.43876e-16	-0.278101	0.916	0.923	2.62049e-11
Ppp1r14b	KO_AP	Ctrl_AP	Mfap4FBs	Tie2_20wkHFD	2.45325e-08	-0.283715	0.483	0.544	0.000761808
Reep5	KO_AP	Ctrl_AP	Mfap4FBs	Tie2_20wkHFD	2.20938e-12	-0.284798	0.725	0.767	6.86078e-08
Edf1	KO_AP	Ctrl_AP	Mfap4FBs	Tie2_20wkHFD	5.25576e-17	-0.286067	0.74	0.807	1.63207e-12
Naca	KO_AP	Ctrl_AP	Mfap4FBs	Tie2_20wkHFD	5.95505e-17	-0.288135	0.857	0.878	1.84922e-12
Ndufs7	KO_AP	Ctrl_AP	Mfap4FBs	Tie2_20wkHFD	9.64859e-10	-0.290412	0.575	0.628	2.99618e-05
Park7	KO_AP	Ctrl_AP	Mfap4FBs	Tie2_20wkHFD	1.58856e-10	-0.293558	0.648	0.694	4.93296e-06
0610010K14Rik	KO_AP	Ctrl_AP	Mfap4FBs	Tie2_20wkHFD	4.29632e-08	-0.293875	0.13	0.188	0.00133414
Ccdc85b	KO_AP	Ctrl_AP	Mfap4FBs	Tie2_20wkHFD	7.33129e-23	-0.294528	0.086	0.188	2.27658e-18
Calm1	KO_AP	Ctrl_AP	Mfap4FBs	Tie2_20wkHFD	7.31598e-14	-0.295543	0.833	0.865	2.27183e-09
Atp5g2	KO_AP	Ctrl_AP	Mfap4FBs	Tie2_20wkHFD	5.4057e-07	-0.296111	0.688	0.724	0.0167863
Aurkaip1	KO_AP	Ctrl_AP	Mfap4FBs	Tie2_20wkHFD	5.52752e-07	-0.296524	0.357	0.412	0.0171646
Ppia	KO_AP	Ctrl_AP	Mfap4FBs	Tie2_20wkHFD	4.24009e-19	-0.296725	0.901	0.917	1.31667e-14
Ubb	KO_AP	Ctrl_AP	Mfap4FBs	Tie2_20wkHFD	5.98427e-32	-0.302675	0.929	0.947	1.85829e-27
Rps3a1	KO_AP	Ctrl_AP	Mfap4FBs	Tie2_20wkHFD	2.52564e-31	-0.303154	0.964	0.978	7.84286e-27
Cox5a	KO_AP	Ctrl_AP	Mfap4FBs	Tie2_20wkHFD	7.65166e-10	-0.303428	0.392	0.471	2.37607e-05
Rps4x	KO_AP	Ctrl_AP	Mfap4FBs	Tie2_20wkHFD	3.08146e-30	-0.303445	0.955	0.972	9.56886e-26
H2afv	KO_AP	Ctrl_AP	Mfap4FBs	Tie2_20wkHFD	1.40025e-08	-0.304706	0.556	0.608	0.00043482
Tspo	KO_AP	Ctrl_AP	Mfap4FBs	Tie2_20wkHFD	5.39683e-13	-0.313829	0.713	0.756	1.67588e-08
Selenom	KO_AP	Ctrl_AP	Mfap4FBs	Tie2_20wkHFD	2.82641e-16	-0.322217	0.921	0.945	8.77685e-12
Il1r1	KO_AP	Ctrl_AP	Mfap4FBs	Tie2_20wkHFD	6.5661e-08	-0.323934	0.281	0.336	0.00203897
Scarb2	KO_AP	Ctrl_AP	Mfap4FBs	Tie2_20wkHFD	2.52132e-14	-0.324936	0.298	0.385	7.82946e-10
Rps7	KO_AP	Ctrl_AP	Mfap4FBs	Tie2_20wkHFD	3.14146e-39	-0.32614	0.907	0.921	9.75519e-35
Id3	KO_AP	Ctrl_AP	Mfap4FBs	Tie2_20wkHFD	3.40628e-11	-0.326318	0.885	0.899	1.05775e-06
D8Ertd738e	KO_AP	Ctrl_AP	Mfap4FBs	Tie2_20wkHFD	2.5483e-11	-0.329802	0.649	0.699	7.91322e-07
Igfbp7	KO_AP	Ctrl_AP	Mfap4FBs	Tie2_20wkHFD	2.3155e-18	-0.331336	0.896	0.914	7.19033e-14
Chchd2	KO_AP	Ctrl_AP	Mfap4FBs	Tie2_20wkHFD	5.03949e-17	-0.332193	0.921	0.944	1.56491e-12
Oaz1	KO_AP	Ctrl_AP	Mfap4FBs	Tie2_20wkHFD	2.52633e-22	-0.332489	0.899	0.917	7.84502e-18
Myl6	KO_AP	Ctrl_AP	Mfap4FBs	Tie2_20wkHFD	8.37835e-20	-0.33742	0.908	0.933	2.60173e-15
Sap18	KO_AP	Ctrl_AP	Mfap4FBs	Tie2_20wkHFD	3.38442e-12	-0.34534	0.376	0.461	1.05096e-07
Lbh	KO_AP	Ctrl_AP	Mfap4FBs	Tie2_20wkHFD	2.36321e-08	-0.353357	0.258	0.322	0.000733848
Mrps24	KO_AP	Ctrl_AP	Mfap4FBs	Tie2_20wkHFD	5.03235e-11	-0.35602	0.506	0.564	1.5627e-06
Man2a1	KO_AP	Ctrl_AP	Mfap4FBs	Tie2_20wkHFD	1.44676e-11	-0.360107	0.296	0.371	4.49261e-07
Timp1	KO_AP	Ctrl_AP	Mfap4FBs	Tie2_20wkHFD	1.61208e-08	-0.361984	0.514	0.568	0.000500601
Crip2	KO_AP	Ctrl_AP	Mfap4FBs	Tie2_20wkHFD	1.12265e-08	-0.364462	0.58	0.613	0.000348617
Kcnj8	KO_AP	Ctrl_AP	Mfap4FBs	Tie2_20wkHFD	2.76959e-07	-0.378379	0.331	0.391	0.00860042
Ndufb8	KO_AP	Ctrl_AP	Mfap4FBs	Tie2_20wkHFD	1.90226e-12	-0.385075	0.523	0.587	5.90709e-08
Rpl9	KO_AP	Ctrl_AP	Mfap4FBs	Tie2_20wkHFD	2.19193e-51	-0.395175	0.962	0.974	6.80661e-47
Rbp4	KO_AP	Ctrl_AP	Mfap4FBs	Tie2_20wkHFD	4.2922e-07	-0.40329	0.485	0.547	0.0133286
Rbp1	KO_AP	Ctrl_AP	Mfap4FBs	Tie2_20wkHFD	3.00364e-17	-0.433667	0.88	0.907	9.32719e-13
Csrp2	KO_AP	Ctrl_AP	Mfap4FBs	Tie2_20wkHFD	2.53821e-12	-0.435075	0.584	0.628	7.88189e-08
Gabra3	KO_AP	Ctrl_AP	Mfap4FBs	Tie2_20wkHFD	3.72406e-45	-0.443189	0.056	0.205	1.15643e-40
Hspa1b	KO_AP	Ctrl_AP	Mfap4FBs	Tie2_20wkHFD	1.13378e-09	-0.467897	0.327	0.397	3.52073e-05
Uba52	KO_AP	Ctrl_AP	Mfap4FBs	Tie2_20wkHFD	1.45325e-23	-0.48305	0.514	0.617	4.51279e-19
Clec3b	KO_AP	Ctrl_AP	Mfap4FBs	Tie2_20wkHFD	8.04779e-26	-0.519277	0.729	0.798	2.49908e-21
CR974586.5	KO_AP	Ctrl_AP	Mfap4FBs	Tie2_20wkHFD	6.55082e-39	-0.525898	0.036	0.155	2.03423e-34
Erh	KO_AP	Ctrl_AP	Mfap4FBs	Tie2_20wkHFD	3.08624e-41	-0.564424	0.156	0.326	9.58371e-37
Sfrp4	KO_AP	Ctrl_AP	Mfap4FBs	Tie2_20wkHFD	1.12908e-11	-0.6441	0.337	0.419	3.50612e-07
Ccl19	KO_AP	Ctrl_AP	Mfap4FBs	Tie2_20wkHFD	9.25261e-46	-0.837137	0.177	0.347	2.87321e-41
Gm10076	KO_AP	Ctrl_AP	Mfap4FBs	Tie2_20wkHFD	1.20822e-120	-1.00607	0.642	0.805	3.75189e-116
Mmp3	KO_AP	Ctrl_AP	Mfap4FBs	Tie2_20wkHFD	2.8639e-29	-1.09004	0.175	0.32	8.89325e-25
Gstp1	KO_AP	Ctrl_AP	Mfap4FBs	Tie2_20wkHFD	1.50405e-144	-1.32394	0.252	0.618	4.67053e-140

## Sheet: Tie2_20wkHFD - res mac - AR
gene	ident1	ident2	cellType	mouseSet	p_val.RNAwithSoupXwithLists	avg_log2FC.RNAwithSoupXwithLists	pct.1.RNAwithSoupXwithLists	pct.2.RNAwithSoupXwithLists	p_val_adj.RNAwithSoupXwithLists
H2-Eb1	KO_AR	Ctrl_AR	resident mac	Tie2_20wkHFD	1.4983e-29	1.10587	0.801	0.647	4.65269e-25
H2-Ab1	KO_AR	Ctrl_AR	resident mac	Tie2_20wkHFD	1.49164e-26	1.04086	0.833	0.735	4.632e-22
H2-Aa	KO_AR	Ctrl_AR	resident mac	Tie2_20wkHFD	3.27627e-27	1.01731	0.828	0.724	1.01738e-23
Cd74	KO_AR	Ctrl_AR	resident mac	Tie2_20wkHFD	1.44448e-37	1.00741	0.923	0.864	4.48554e-33
Hal	KO_AR	Ctrl_AR	resident mac	Tie2_20wkHFD	7.25476e-30	0.966619	0.44	0.182	2.25282e-25
Fkbp5	KO_AR	Ctrl_AR	resident mac	Tie2_20wkHFD	1.26612e-51	0.60915	0.561	0.248	3.93169e-47
Rgs1	KO_AR	Ctrl_AR	resident mac	Tie2_20wkHFD	1.15404e+08	0.605877	0.299	0.219	0.0358364
H2-DMb1	KO_AR	Ctrl_AR	resident mac	Tie2_20wkHFD	4.69381e-15	0.583935	0.685	0.524	1.45757e-10
Jdp2	KO_AR	Ctrl_AR	resident mac	Tie2_20wkHFD	4.30189e-19	0.56801	0.646	0.461	1.33587e-14
Cebpb	KO_AR	Ctrl_AR	resident mac	Tie2_20wkHFD	3.32981e-30	0.563982	0.973	0.925	1.03401e-26
Cd14	KO_AR	Ctrl_AR	resident mac	Tie2_20wkHFD	2.27461e-14	0.560253	0.956	0.919	7.06335e-10
Bcl2a1b	KO_AR	Ctrl_AR	resident mac	Tie2_20wkHFD	0.000118767	0.529417	0.513	0.353	3.68807
AY036118	KO_AR	Ctrl_AR	resident mac	Tie2_20wkHFD	1.5969e-08	0.513093	0.833	0.736	0.000495884
Gm26532	KO_AR	Ctrl_AR	resident mac	Tie2_20wkHFD	1.72266e-08	0.502563	0.823	0.697	0.000534938
H2-DMa	KO_AR	Ctrl_AR	resident mac	Tie2_20wkHFD	4.39279e-10	0.485054	0.745	0.623	1.36409e-05
Fos	KO_AR	Ctrl_AR	resident mac	Tie2_20wkHFD	5.18137e-12	0.460216	0.965	0.964	1.60897e-07
Fosb	KO_AR	Ctrl_AR	resident mac	Tie2_20wkHFD	1.058e-07	0.44947	0.949	0.93	0.0032854
Cd52	KO_AR	Ctrl_AR	resident mac	Tie2_20wkHFD	69189.9	0.430733	0.646	0.55	2.14856e+09
Ciita	KO_AR	Ctrl_AR	resident mac	Tie2_20wkHFD	1.48396e-05	0.428946	0.373	0.217	0.460815
Dusp1	KO_AR	Ctrl_AR	resident mac	Tie2_20wkHFD	4.66052e-11	0.403609	0.969	0.963	1.44723e-06
H2-T23	KO_AR	Ctrl_AR	resident mac	Tie2_20wkHFD	0.000733805	0.389305	0.756	0.676	22.7868
C6	KO_AR	Ctrl_AR	resident mac	Tie2_20wkHFD	3.4834e+07	0.379004	0.385	0.317	0.010817
Tnfaip3	KO_AR	Ctrl_AR	resident mac	Tie2_20wkHFD	8.82867	0.37603	0.737	0.612	274157
Srgn	KO_AR	Ctrl_AR	resident mac	Tie2_20wkHFD	0.00143951	0.369651	0.958	0.912	44.7011
Slamf7	KO_AR	Ctrl_AR	resident mac	Tie2_20wkHFD	0.120599	0.361403	0.326	0.195	3744.97
Cdkn1a	KO_AR	Ctrl_AR	resident mac	Tie2_20wkHFD	53.7508	0.360921	0.681	0.579	1.66912e+06
Cd83	KO_AR	Ctrl_AR	resident mac	Tie2_20wkHFD	0.000342626	0.35543	0.904	0.813	10.6396
Filip1l	KO_AR	Ctrl_AR	resident mac	Tie2_20wkHFD	90.8061	0.354753	0.618	0.523	281980
Klf13	KO_AR	Ctrl_AR	resident mac	Tie2_20wkHFD	1.14612e-09	0.354485	0.813	0.721	3.55904e-05
Cxcr4	KO_AR	Ctrl_AR	resident mac	Tie2_20wkHFD	136827	0.344041	0.461	0.367	4.2489e+09
Socs3	KO_AR	Ctrl_AR	resident mac	Tie2_20wkHFD	1124.08	0.33841	0.795	0.743	3.49059e+07
Rnf169	KO_AR	Ctrl_AR	resident mac	Tie2_20wkHFD	9.46996e-05	0.338301	0.607	0.484	2.94071
Klf9	KO_AR	Ctrl_AR	resident mac	Tie2_20wkHFD	2.9774e-06	0.333038	0.719	0.571	0.0924571
Vim	KO_AR	Ctrl_AR	resident mac	Tie2_20wkHFD	9.24443e+07	0.328894	0.883	0.892	0.0287067
Cyth1	KO_AR	Ctrl_AR	resident mac	Tie2_20wkHFD	0.0506987	0.323253	0.579	0.459	1574.35
Gda	KO_AR	Ctrl_AR	resident mac	Tie2_20wkHFD	648845	0.321834	0.684	0.612	0.000201486
Rpl29	KO_AR	Ctrl_AR	resident mac	Tie2_20wkHFD	6.5815e-15	0.320463	0.971	0.959	2.04375e-10
Tpt1	KO_AR	Ctrl_AR	resident mac	Tie2_20wkHFD	1.81202e-35	0.314855	0.999	0.998	5.62688e-31
Cxcl2	KO_AR	Ctrl_AR	resident mac	Tie2_20wkHFD	6.57496e+07	0.31154	0.794	0.765	0.0204172
Zfp36	KO_AR	Ctrl_AR	resident mac	Tie2_20wkHFD	0.000125967	0.311406	0.967	0.951	3.91165
H2-D1	KO_AR	Ctrl_AR	resident mac	Tie2_20wkHFD	7.9229e-14	0.306257	0.996	0.994	2.4603e-09
Ucp2	KO_AR	Ctrl_AR	resident mac	Tie2_20wkHFD	7.04992e-07	0.300753	0.982	0.97	0.0218921
Ptpn1	KO_AR	Ctrl_AR	resident mac	Tie2_20wkHFD	167.917	0.296042	0.838	0.807	5.21432e+06
Btg2	KO_AR	Ctrl_AR	resident mac	Tie2_20wkHFD	55.1073	0.295348	0.956	0.945	1.71125e+06
Lyz2	KO_AR	Ctrl_AR	resident mac	Tie2_20wkHFD	2.66748e-06	0.292203	0.997	0.997	0.0828334
Rpl10	KO_AR	Ctrl_AR	resident mac	Tie2_20wkHFD	9.51375e-17	0.291087	0.995	0.987	2.95431e-12
Lpl	KO_AR	Ctrl_AR	resident mac	Tie2_20wkHFD	1.61526e+06	0.287129	0.299	0.198	0.000501587
Tspo	KO_AR	Ctrl_AR	resident mac	Tie2_20wkHFD	0.0016941	0.286069	0.904	0.882	52.6069
Ifitm2	KO_AR	Ctrl_AR	resident mac	Tie2_20wkHFD	3.89858e-05	0.284147	0.986	0.983	12.1062
Ubb	KO_AR	Ctrl_AR	resident mac	Tie2_20wkHFD	1.88508e-11	0.284067	0.994	0.991	5.85373e-07
Jund	KO_AR	Ctrl_AR	resident mac	Tie2_20wkHFD	0.881071	0.283744	0.989	0.989	27359.9
Tmem37	KO_AR	Ctrl_AR	resident mac	Tie2_20wkHFD	7.72355	0.283315	0.646	0.543	239839
Rpl15	KO_AR	Ctrl_AR	resident mac	Tie2_20wkHFD	1.90876e-07	0.278692	0.98	0.98	0.00592727
Pnrc1	KO_AR	Ctrl_AR	resident mac	Tie2_20wkHFD	0.0105025	0.277577	0.924	0.921	326.135
Slc3a2	KO_AR	Ctrl_AR	resident mac	Tie2_20wkHFD	237.66	0.277137	0.855	0.812	7.38006e+06
Tmem176a	KO_AR	Ctrl_AR	resident mac	Tie2_20wkHFD	73731.6	0.267638	0.913	0.877	2.28959e+09
Rps7	KO_AR	Ctrl_AR	resident mac	Tie2_20wkHFD	2.6971e-08	0.265807	0.989	0.98	0.00083753
Bst2	KO_AR	Ctrl_AR	resident mac	Tie2_20wkHFD	1.11396e+08	0.265497	0.783	0.757	0.0345919
Naaa	KO_AR	Ctrl_AR	resident mac	Tie2_20wkHFD	343768	0.26513	0.609	0.551	0.0010675
Rps18	KO_AR	Ctrl_AR	resident mac	Tie2_20wkHFD	6.3898e-05	0.263147	0.989	0.993	1.98422
Gm42031	KO_AR	Ctrl_AR	resident mac	Tie2_20wkHFD	4697.91	0.259269	0.408	0.301	1.45884e+08
Psmb8	KO_AR	Ctrl_AR	resident mac	Tie2_20wkHFD	716980	0.254702	0.805	0.795	0.000222644
Cd86	KO_AR	Ctrl_AR	resident mac	Tie2_20wkHFD	139679	0.253281	0.88	0.863	0.000433745
Clec4b1	KO_AR	Ctrl_AR	resident mac	Tie2_20wkHFD	1196.27	0.251828	0.296	0.181	3.71477e+07
Picalm	KO_AR	Ctrl_AR	resident mac	Tie2_20wkHFD	178.168	0.248793	0.964	0.94	55326.6
C4b	KO_AR	Ctrl_AR	resident mac	Tie2_20wkHFD	1.5802e+07	0.247782	0.856	0.871	0.00490698
Ccl6	KO_AR	Ctrl_AR	resident mac	Tie2_20wkHFD	3491.24	0.246932	0.943	0.93	1.08413e+08
Ubc	KO_AR	Ctrl_AR	resident mac	Tie2_20wkHFD	7196.02	0.245932	0.987	0.991	2.23458e+08
Plbd1	KO_AR	Ctrl_AR	resident mac	Tie2_20wkHFD	17475.9	0.245279	0.295	0.187	5.4268e+08
Cytip	KO_AR	Ctrl_AR	resident mac	Tie2_20wkHFD	44765.3	0.244726	0.168	0.084	1.3901e+09
Tm6sf1	KO_AR	Ctrl_AR	resident mac	Tie2_20wkHFD	2284.55	0.243059	0.923	0.915	7.0942e+08
Pim1	KO_AR	Ctrl_AR	resident mac	Tie2_20wkHFD	827924	0.23951	0.77	0.682	0.000257095
C1qb	KO_AR	Ctrl_AR	resident mac	Tie2_20wkHFD	2.5075e-13	0.234214	0.985	0.993	7.78655e-09
Tsc22d3	KO_AR	Ctrl_AR	resident mac	Tie2_20wkHFD	1.71162e+07	0.233115	0.866	0.842	0.00531511
Gm17056	KO_AR	Ctrl_AR	resident mac	Tie2_20wkHFD	0.0152887	0.231636	0.23	0.103	474.759
Stxbp3	KO_AR	Ctrl_AR	resident mac	Tie2_20wkHFD	259471	0.229257	0.694	0.651	8.05737e+09
Rpl18a	KO_AR	Ctrl_AR	resident mac	Tie2_20wkHFD	0.0097526	0.228273	0.997	0.989	302.847
Rpl17	KO_AR	Ctrl_AR	resident mac	Tie2_20wkHFD	0.00015685	0.224853	0.997	0.992	4.87067
Eif1	KO_AR	Ctrl_AR	resident mac	Tie2_20wkHFD	2.46437e-12	0.224596	0.997	0.994	7.65261e-08
Rpl9	KO_AR	Ctrl_AR	resident mac	Tie2_20wkHFD	2.74481e-05	0.223195	0.99	0.992	0.852347
Ifi207	KO_AR	Ctrl_AR	resident mac	Tie2_20wkHFD	3.07252	0.222779	0.945	0.926	954110
Rps16	KO_AR	Ctrl_AR	resident mac	Tie2_20wkHFD	4.27132e-07	0.217566	0.995	0.996	0.0132637
Rps10	KO_AR	Ctrl_AR	resident mac	Tie2_20wkHFD	7.08137e-05	0.217329	0.994	0.993	2.19898
Atf3	KO_AR	Ctrl_AR	resident mac	Tie2_20wkHFD	4.77112e+06	0.215575	0.923	0.911	0.00148158
Cttnbp2nl	KO_AR	Ctrl_AR	resident mac	Tie2_20wkHFD	7.03245e+07	0.212967	0.71	0.662	0.0218379
Junb	KO_AR	Ctrl_AR	resident mac	Tie2_20wkHFD	133525	0.210792	0.968	0.961	4.14636e+08
Rps13	KO_AR	Ctrl_AR	resident mac	Tie2_20wkHFD	0.00104685	0.210434	0.991	0.992	32.5077
H3f3a	KO_AR	Ctrl_AR	resident mac	Tie2_20wkHFD	0.00354227	0.210283	0.994	0.987	109.998
Ndel1	KO_AR	Ctrl_AR	resident mac	Tie2_20wkHFD	5.14683e+06	0.209371	0.685	0.616	0.00159825
Mgl2	KO_AR	Ctrl_AR	resident mac	Tie2_20wkHFD	1.94781e+06	0.208883	0.93	0.904	0.00604854
Rpl7a	KO_AR	Ctrl_AR	resident mac	Tie2_20wkHFD	11.0802	0.207625	0.986	0.969	344072
Rpl19	KO_AR	Ctrl_AR	resident mac	Tie2_20wkHFD	0.000113691	0.207236	0.996	0.992	3.53046
Sh3bgrl3	KO_AR	Ctrl_AR	resident mac	Tie2_20wkHFD	13161.3	0.207198	0.987	0.983	4.08698e+08
Nfkbia	KO_AR	Ctrl_AR	resident mac	Tie2_20wkHFD	4.4054e+06	0.205688	0.969	0.945	0.00136801
Jade2	KO_AR	Ctrl_AR	resident mac	Tie2_20wkHFD	1.25724e+06	0.205003	0.4	0.308	0.00039041
Fcgr3	KO_AR	Ctrl_AR	resident mac	Tie2_20wkHFD	9.93573	0.204864	0.978	0.98	308534
Rplp0	KO_AR	Ctrl_AR	resident mac	Tie2_20wkHFD	804720	0.203193	0.984	0.986	0.00024989
Mcl1	KO_AR	Ctrl_AR	resident mac	Tie2_20wkHFD	511.101	0.203096	0.99	0.983	1.58712e+07
Rps3	KO_AR	Ctrl_AR	resident mac	Tie2_20wkHFD	18.1876	0.201103	0.988	0.983	564780
Rpl11	KO_AR	Ctrl_AR	resident mac	Tie2_20wkHFD	3.05299	0.200898	0.993	0.985	94804.5
Rpl3	KO_AR	Ctrl_AR	resident mac	Tie2_20wkHFD	162.26	0.196141	0.987	0.991	5.03866e+06
Ncf4	KO_AR	Ctrl_AR	resident mac	Tie2_20wkHFD	2.04788e+07	0.195933	0.519	0.446	0.0063593
Alox5ap	KO_AR	Ctrl_AR	resident mac	Tie2_20wkHFD	26179.2	0.195476	0.98	0.972	8.12944e+07
Per1	KO_AR	Ctrl_AR	resident mac	Tie2_20wkHFD	1.57863e+07	0.194745	0.606	0.54	0.00490212
C5ar1	KO_AR	Ctrl_AR	resident mac	Tie2_20wkHFD	1.36762e+08	0.193851	0.921	0.911	0.0424687
Birc3	KO_AR	Ctrl_AR	resident mac	Tie2_20wkHFD	1.98029e+06	0.192989	0.706	0.639	0.000614938
Chsy1	KO_AR	Ctrl_AR	resident mac	Tie2_20wkHFD	141268	0.190175	0.394	0.299	4.38679e+09
Rps27a	KO_AR	Ctrl_AR	resident mac	Tie2_20wkHFD	17.121	0.187411	0.997	0.994	53165.9
Irf2	KO_AR	Ctrl_AR	resident mac	Tie2_20wkHFD	4.28315e+06	0.185007	0.765	0.742	0.0133005
Eif3f	KO_AR	Ctrl_AR	resident mac	Tie2_20wkHFD	4.35769e+07	0.184814	0.858	0.862	0.0135319
2022-03-01	KO_AR	Ctrl_AR	resident mac	Tie2_20wkHFD	965559	0.184106	0.699	0.624	0.000299835
Rpl13	KO_AR	Ctrl_AR	resident mac	Tie2_20wkHFD	483.487	0.183477	0.997	0.997	1.50137e+07
Rpl23	KO_AR	Ctrl_AR	resident mac	Tie2_20wkHFD	1.14614	0.1807	0.996	0.993	35591
Rpl12	KO_AR	Ctrl_AR	resident mac	Tie2_20wkHFD	365260	0.180521	0.989	0.987	0.000113424
Rps6	KO_AR	Ctrl_AR	resident mac	Tie2_20wkHFD	7769.19	0.180054	0.987	0.981	2.41257e+08
Rpl26	KO_AR	Ctrl_AR	resident mac	Tie2_20wkHFD	0.351898	0.179599	0.993	0.984	10927.5
Cwc22	KO_AR	Ctrl_AR	resident mac	Tie2_20wkHFD	2.81781e+06	0.177587	0.654	0.577	0.00875015
Polr1d	KO_AR	Ctrl_AR	resident mac	Tie2_20wkHFD	4.68711e+07	0.177373	0.745	0.712	0.0145549
Tmem176b	KO_AR	Ctrl_AR	resident mac	Tie2_20wkHFD	3.95644e+07	0.175422	0.968	0.95	0.0122859
Rps11	KO_AR	Ctrl_AR	resident mac	Tie2_20wkHFD	1.66675	0.174272	0.994	0.992	51757.6
Pfn1	KO_AR	Ctrl_AR	resident mac	Tie2_20wkHFD	9.59904e+07	0.174007	0.981	0.979	0.0298079
Ccl9	KO_AR	Ctrl_AR	resident mac	Tie2_20wkHFD	6262.01	0.173389	0.944	0.939	1.94454e+08
Rps2	KO_AR	Ctrl_AR	resident mac	Tie2_20wkHFD	4.02457e+06	0.171019	0.989	0.985	0.00124975
Rpl32	KO_AR	Ctrl_AR	resident mac	Tie2_20wkHFD	1.34991e+06	0.16585	0.992	0.984	0.000419187
Rpl10a	KO_AR	Ctrl_AR	resident mac	Tie2_20wkHFD	2.82854e+07	0.165595	0.983	0.983	0.00878347
Tbc1d10a	KO_AR	Ctrl_AR	resident mac	Tie2_20wkHFD	1.07767e+08	0.165109	0.25	0.179	0.0334649
Selenok	KO_AR	Ctrl_AR	resident mac	Tie2_20wkHFD	1.80235e+07	0.164621	0.88	0.881	0.00559684
Rpl18	KO_AR	Ctrl_AR	resident mac	Tie2_20wkHFD	1.21103e+06	0.1642	0.985	0.983	0.00037606
Rps5	KO_AR	Ctrl_AR	resident mac	Tie2_20wkHFD	467235	0.164076	0.996	0.992	0.000145091
Rpl8	KO_AR	Ctrl_AR	resident mac	Tie2_20wkHFD	34751	0.162107	0.992	0.993	1.07912e+08
Rps24	KO_AR	Ctrl_AR	resident mac	Tie2_20wkHFD	834.928	0.161111	0.997	0.997	2.5927e+07
Ftl1	KO_AR	Ctrl_AR	resident mac	Tie2_20wkHFD	234786	0.15937	0.997	0.998	7.2908e+09
Rps4x	KO_AR	Ctrl_AR	resident mac	Tie2_20wkHFD	1.81412e+06	0.158136	0.993	0.997	0.000563339
Fcer1g	KO_AR	Ctrl_AR	resident mac	Tie2_20wkHFD	76.2254	0.15504	0.997	0.994	2.36703e+06
Arpc1b	KO_AR	Ctrl_AR	resident mac	Tie2_20wkHFD	7.12449e+07	0.153784	0.99	0.982	0.0221237
Rps14	KO_AR	Ctrl_AR	resident mac	Tie2_20wkHFD	20742.2	0.151615	0.992	0.993	6.44108e+08
Hspa8	KO_AR	Ctrl_AR	resident mac	Tie2_20wkHFD	8985.8	0.149023	0.997	0.997	2.79036e+08
Rpl21	KO_AR	Ctrl_AR	resident mac	Tie2_20wkHFD	3.44816e+06	0.145855	0.99	0.99	0.00107076
Rps9	KO_AR	Ctrl_AR	resident mac	Tie2_20wkHFD	5890.23	0.1445	0.996	0.999	1.82909e+09
Tyrobp	KO_AR	Ctrl_AR	resident mac	Tie2_20wkHFD	714133	0.142032	0.99	0.993	0.00022176
C1qa	KO_AR	Ctrl_AR	resident mac	Tie2_20wkHFD	254.324	0.139417	0.975	0.984	7.89752e+06
Pfdn5	KO_AR	Ctrl_AR	resident mac	Tie2_20wkHFD	1.47195e+07	0.137406	0.936	0.944	0.00457086
Rps3a1	KO_AR	Ctrl_AR	resident mac	Tie2_20wkHFD	851495	0.130586	0.99	0.994	0.000264415
Lrg1	KO_AR	Ctrl_AR	resident mac	Tie2_20wkHFD	1.16557e+06	0.130351	0.103	0.043	0.000361945
Tmsb4x	KO_AR	Ctrl_AR	resident mac	Tie2_20wkHFD	9.544e+07	0.130049	0.999	0.999	0.029637
Rpl27a	KO_AR	Ctrl_AR	resident mac	Tie2_20wkHFD	4.02223e+07	0.120956	0.997	0.993	0.0124902
Rpl7	KO_AR	Ctrl_AR	resident mac	Tie2_20wkHFD	1.42436e+08	0.117589	0.989	0.995	0.0442306
Mras	KO_AR	Ctrl_AR	resident mac	Tie2_20wkHFD	5.29222e+07	0.11242	0.187	0.115	0.0164339
Kdm6b	KO_AR	Ctrl_AR	resident mac	Tie2_20wkHFD	1.31626e+08	0.109818	0.832	0.764	0.0408737
Rtn1	KO_AR	Ctrl_AR	resident mac	Tie2_20wkHFD	1.13715e+08	0.104288	0.137	0.076	0.0353118
Gm13212	KO_AR	Ctrl_AR	resident mac	Tie2_20wkHFD	1.16258e+08	-0.100775	0.106	0.179	0.0361015
Cops3	KO_AR	Ctrl_AR	resident mac	Tie2_20wkHFD	7.69589e+06	-0.101078	0.142	0.232	0.00238981
Bcl2	KO_AR	Ctrl_AR	resident mac	Tie2_20wkHFD	1.40522e+08	-0.102043	0.175	0.261	0.0436364
Smim1	KO_AR	Ctrl_AR	resident mac	Tie2_20wkHFD	2.30376e+07	-0.102926	0.105	0.182	0.00715385
Pip5k1a	KO_AR	Ctrl_AR	resident mac	Tie2_20wkHFD	1.31988e+08	-0.103285	0.22	0.317	0.0409864
Esyt2	KO_AR	Ctrl_AR	resident mac	Tie2_20wkHFD	5.77059e+06	-0.103811	0.17	0.272	0.00179194
Hvcn1	KO_AR	Ctrl_AR	resident mac	Tie2_20wkHFD	5.27741e+07	-0.103868	0.123	0.202	0.016388
Map3k20	KO_AR	Ctrl_AR	resident mac	Tie2_20wkHFD	845234	-0.107517	0.129	0.215	0.0026247
Ugp2	KO_AR	Ctrl_AR	resident mac	Tie2_20wkHFD	7.54917e+06	-0.108641	0.311	0.422	0.0234424
mt-Co1	KO_AR	Ctrl_AR	resident mac	Tie2_20wkHFD	722646	-0.112198	0.998	0.995	0.00224403
Chmp7	KO_AR	Ctrl_AR	resident mac	Tie2_20wkHFD	8.83764e+06	-0.112463	0.135	0.211	0.0274435
Dcaf13	KO_AR	Ctrl_AR	resident mac	Tie2_20wkHFD	2.12411e+07	-0.113039	0.168	0.257	0.006596
Eif2s3x	KO_AR	Ctrl_AR	resident mac	Tie2_20wkHFD	1.9212e+07	-0.113452	0.245	0.35	0.00596591
Vps37b	KO_AR	Ctrl_AR	resident mac	Tie2_20wkHFD	2.23106e+06	-0.113741	0.154	0.249	0.00069281
Tmem64	KO_AR	Ctrl_AR	resident mac	Tie2_20wkHFD	1.07036e+08	-0.114318	0.195	0.287	0.0332378
Sars	KO_AR	Ctrl_AR	resident mac	Tie2_20wkHFD	1.48878e+08	-0.114696	0.315	0.422	0.0462309
Sgsh	KO_AR	Ctrl_AR	resident mac	Tie2_20wkHFD	3.70357e+06	-0.117757	0.142	0.234	0.00115007
Hax1	KO_AR	Ctrl_AR	resident mac	Tie2_20wkHFD	3.33888e+06	-0.117922	0.196	0.292	0.0103682
Acss1	KO_AR	Ctrl_AR	resident mac	Tie2_20wkHFD	1.04115e+08	-0.117925	0.174	0.259	0.0323309
Actn1	KO_AR	Ctrl_AR	resident mac	Tie2_20wkHFD	21721	-0.118412	0.07	0.156	6.74503e+08
Ddx1	KO_AR	Ctrl_AR	resident mac	Tie2_20wkHFD	2.41906e+07	-0.118794	0.248	0.353	0.00751191
Fkbp9	KO_AR	Ctrl_AR	resident mac	Tie2_20wkHFD	2.80458e+06	-0.119074	0.153	0.249	0.000870906
Gm10138	KO_AR	Ctrl_AR	resident mac	Tie2_20wkHFD	7.07527e+06	-0.119099	0.076	0.141	0.0219708
Rpl6	KO_AR	Ctrl_AR	resident mac	Tie2_20wkHFD	9.01949e+06	-0.119373	0.993	0.993	0.00280082
Etv5	KO_AR	Ctrl_AR	resident mac	Tie2_20wkHFD	6.04785e+06	-0.119598	0.272	0.382	0.00187804
Ap3m1	KO_AR	Ctrl_AR	resident mac	Tie2_20wkHFD	4.0385e+06	-0.119914	0.262	0.377	0.00125407
Ahcyl1	KO_AR	Ctrl_AR	resident mac	Tie2_20wkHFD	1.41811e+08	-0.119918	0.262	0.367	0.0440365
Slc25a39	KO_AR	Ctrl_AR	resident mac	Tie2_20wkHFD	7.98479e+06	-0.120829	0.257	0.371	0.00247952
Mprip	KO_AR	Ctrl_AR	resident mac	Tie2_20wkHFD	5.01587e+07	-0.122201	0.288	0.4	0.0155758
Il6st	KO_AR	Ctrl_AR	resident mac	Tie2_20wkHFD	9.61727e+06	-0.123874	0.421	0.531	0.0298645
Rpl35a	KO_AR	Ctrl_AR	resident mac	Tie2_20wkHFD	5.65204e+06	-0.124455	0.995	0.998	0.0175513
Trmt1	KO_AR	Ctrl_AR	resident mac	Tie2_20wkHFD	8.63229e+07	-0.124906	0.312	0.414	0.0268059
Rab32	KO_AR	Ctrl_AR	resident mac	Tie2_20wkHFD	7.95219e+07	-0.125693	0.257	0.356	0.0246939
Pam	KO_AR	Ctrl_AR	resident mac	Tie2_20wkHFD	4.41746	-0.125998	0.033	0.116	137175
Aldh7a1	KO_AR	Ctrl_AR	resident mac	Tie2_20wkHFD	1.43904e+07	-0.127273	0.303	0.427	0.00446865
Ankrd40	KO_AR	Ctrl_AR	resident mac	Tie2_20wkHFD	4.46683e+07	-0.127337	0.301	0.411	0.0138708
Sumf1	KO_AR	Ctrl_AR	resident mac	Tie2_20wkHFD	154871	-0.127809	0.185	0.297	4.8092e+09
Tfec	KO_AR	Ctrl_AR	resident mac	Tie2_20wkHFD	9.30087e+07	-0.128359	0.169	0.252	0.028882
Zzz3	KO_AR	Ctrl_AR	resident mac	Tie2_20wkHFD	1.26743e+07	-0.128899	0.29	0.395	0.0393575
1500011K16Rik	KO_AR	Ctrl_AR	resident mac	Tie2_20wkHFD	8.65164e+06	-0.129435	0.326	0.445	0.00268659
Csnk2a1	KO_AR	Ctrl_AR	resident mac	Tie2_20wkHFD	2.49572e+07	-0.130065	0.368	0.481	0.00774995
Mdh2	KO_AR	Ctrl_AR	resident mac	Tie2_20wkHFD	4.25454e+06	-0.13013	0.439	0.553	0.0132116
Por	KO_AR	Ctrl_AR	resident mac	Tie2_20wkHFD	131025	-0.131121	0.268	0.387	0.000406872
Cc2d1b	KO_AR	Ctrl_AR	resident mac	Tie2_20wkHFD	312366	-0.132729	0.201	0.315	9.69989e+09
Ndufa10	KO_AR	Ctrl_AR	resident mac	Tie2_20wkHFD	3.47869e+07	-0.133515	0.367	0.49	0.0108024
Fpr2	KO_AR	Ctrl_AR	resident mac	Tie2_20wkHFD	1.66772e+07	-0.133557	0.076	0.142	0.00517876
Pbx1	KO_AR	Ctrl_AR	resident mac	Tie2_20wkHFD	733655	-0.133691	0.122	0.214	0.000227822
Cdc73	KO_AR	Ctrl_AR	resident mac	Tie2_20wkHFD	1.26442e+08	-0.133999	0.28	0.376	0.0392641
Gpx3	KO_AR	Ctrl_AR	resident mac	Tie2_20wkHFD	12272.6	-0.134166	0.093	0.19	3.811e+07
Hnrnpk	KO_AR	Ctrl_AR	resident mac	Tie2_20wkHFD	1.38496e+07	-0.135625	0.886	0.917	0.0430071
4932438A13Rik	KO_AR	Ctrl_AR	resident mac	Tie2_20wkHFD	1.03917e+08	-0.135673	0.381	0.496	0.0322693
Dst	KO_AR	Ctrl_AR	resident mac	Tie2_20wkHFD	6.258e+07	-0.135853	0.348	0.464	0.019433
Cox17	KO_AR	Ctrl_AR	resident mac	Tie2_20wkHFD	25852.8	-0.13798	0.301	0.434	8.02807e+08
S100a6	KO_AR	Ctrl_AR	resident mac	Tie2_20wkHFD	5.98502e+06	-0.138038	0.258	0.382	0.00185853
Acox1	KO_AR	Ctrl_AR	resident mac	Tie2_20wkHFD	1.43845e+08	-0.138384	0.33	0.43	0.0446681
Ethe1	KO_AR	Ctrl_AR	resident mac	Tie2_20wkHFD	1.27231e+07	-0.138523	0.339	0.449	0.00395089
Uhrf1bp1l	KO_AR	Ctrl_AR	resident mac	Tie2_20wkHFD	4.2095e+07	-0.138618	0.359	0.465	0.0130718
Mdh1	KO_AR	Ctrl_AR	resident mac	Tie2_20wkHFD	3.48861e+07	-0.139648	0.427	0.546	0.0108332
Polr2i	KO_AR	Ctrl_AR	resident mac	Tie2_20wkHFD	582183	-0.139669	0.257	0.379	0.000180785
Maged1	KO_AR	Ctrl_AR	resident mac	Tie2_20wkHFD	613.941	-0.1397	0.178	0.312	1.90647e+07
Hps3	KO_AR	Ctrl_AR	resident mac	Tie2_20wkHFD	2.59784e+06	-0.140051	0.329	0.451	0.000806707
Rpl31	KO_AR	Ctrl_AR	resident mac	Tie2_20wkHFD	1.84953e+06	-0.140531	0.944	0.965	0.000574336
Prrc2a	KO_AR	Ctrl_AR	resident mac	Tie2_20wkHFD	6.53774e+07	-0.141807	0.524	0.639	0.0203016
Nudcd3	KO_AR	Ctrl_AR	resident mac	Tie2_20wkHFD	5.98807e+06	-0.142542	0.376	0.499	0.00185947
Psmb3	KO_AR	Ctrl_AR	resident mac	Tie2_20wkHFD	8.27958e+07	-0.142898	0.493	0.618	0.0257106
Wdr43	KO_AR	Ctrl_AR	resident mac	Tie2_20wkHFD	3.18691e+06	-0.143118	0.224	0.334	0.00098963
Serinc3	KO_AR	Ctrl_AR	resident mac	Tie2_20wkHFD	64431	-0.143226	0.995	0.991	2.00078e+09
Arsb	KO_AR	Ctrl_AR	resident mac	Tie2_20wkHFD	7.25345e+07	-0.144027	0.254	0.349	0.0225241
Rhobtb1	KO_AR	Ctrl_AR	resident mac	Tie2_20wkHFD	311984	-0.144866	0.285	0.407	9.68804e+08
Rgs7bp	KO_AR	Ctrl_AR	resident mac	Tie2_20wkHFD	1632.51	-0.145285	0.076	0.168	5.06944e+07
Abcd2	KO_AR	Ctrl_AR	resident mac	Tie2_20wkHFD	2.37339e+06	-0.145687	0.171	0.267	0.000737009
Tcf25	KO_AR	Ctrl_AR	resident mac	Tie2_20wkHFD	1.20621e+08	-0.14637	0.771	0.834	0.0374564
Rplp2	KO_AR	Ctrl_AR	resident mac	Tie2_20wkHFD	950.16	-0.146449	0.993	0.996	2.95053e+07
Nucks1	KO_AR	Ctrl_AR	resident mac	Tie2_20wkHFD	7.03301e+07	-0.146988	0.686	0.782	0.0218396
Gabarapl1	KO_AR	Ctrl_AR	resident mac	Tie2_20wkHFD	4.71793e+07	-0.147566	0.351	0.464	0.0146506
Ctsc	KO_AR	Ctrl_AR	resident mac	Tie2_20wkHFD	4.04978e+07	-0.147596	0.994	0.995	0.0125758
Cpd	KO_AR	Ctrl_AR	resident mac	Tie2_20wkHFD	8608.12	-0.150534	0.24	0.373	2.67308e+08
Csf1r	KO_AR	Ctrl_AR	resident mac	Tie2_20wkHFD	683675	-0.1506	0.991	0.986	0.000212302
Acp2	KO_AR	Ctrl_AR	resident mac	Tie2_20wkHFD	5.30335e+07	-0.151083	0.53	0.637	0.0164685
Ctla2a	KO_AR	Ctrl_AR	resident mac	Tie2_20wkHFD	1.58681e+07	-0.153311	0.099	0.175	0.00492753
Clcn5	KO_AR	Ctrl_AR	resident mac	Tie2_20wkHFD	3.08754e+07	-0.153997	0.482	0.598	0.00958773
Ptbp3	KO_AR	Ctrl_AR	resident mac	Tie2_20wkHFD	1.35901e+07	-0.154294	0.86	0.909	0.00422012
G3bp2	KO_AR	Ctrl_AR	resident mac	Tie2_20wkHFD	1.678e+07	-0.156077	0.785	0.857	0.00521069
Yipf5	KO_AR	Ctrl_AR	resident mac	Tie2_20wkHFD	14768.4	-0.156853	0.251	0.382	4.58602e+08
Sh3bgrl2	KO_AR	Ctrl_AR	resident mac	Tie2_20wkHFD	413762	-0.157239	0.14	0.234	0.000128486
P2ry13	KO_AR	Ctrl_AR	resident mac	Tie2_20wkHFD	63.8903	-0.15852	0.188	0.317	1.98399e+06
Minos1	KO_AR	Ctrl_AR	resident mac	Tie2_20wkHFD	6.2349e+07	-0.159707	0.662	0.746	0.0193612
Vps13c	KO_AR	Ctrl_AR	resident mac	Tie2_20wkHFD	3.13859e+06	-0.159741	0.454	0.571	0.000974626
Pikfyve	KO_AR	Ctrl_AR	resident mac	Tie2_20wkHFD	1.27146e+08	-0.160221	0.412	0.515	0.0394825
Kank2	KO_AR	Ctrl_AR	resident mac	Tie2_20wkHFD	412658	-0.160264	0.29	0.412	0.000128143
Rtn4	KO_AR	Ctrl_AR	resident mac	Tie2_20wkHFD	6.4053e+06	-0.160395	0.93	0.954	0.00198904
Cnrip1	KO_AR	Ctrl_AR	resident mac	Tie2_20wkHFD	1.4732e+07	-0.160973	0.189	0.286	0.00457473
Zfp710	KO_AR	Ctrl_AR	resident mac	Tie2_20wkHFD	9.94296e+06	-0.161078	0.411	0.528	0.00308759
Siglec1	KO_AR	Ctrl_AR	resident mac	Tie2_20wkHFD	5.95419e+07	-0.161171	0.308	0.412	0.0184896
Ehd4	KO_AR	Ctrl_AR	resident mac	Tie2_20wkHFD	19277.4	-0.162021	0.974	0.973	5.98622e+08
Ywhae	KO_AR	Ctrl_AR	resident mac	Tie2_20wkHFD	1.11915e+08	-0.163132	0.907	0.924	0.034753
Fus	KO_AR	Ctrl_AR	resident mac	Tie2_20wkHFD	6.11496e+06	-0.164788	0.864	0.921	0.0189888
Fam168b	KO_AR	Ctrl_AR	resident mac	Tie2_20wkHFD	1.22231e+07	-0.165131	0.544	0.66	0.00379563
Dusp7	KO_AR	Ctrl_AR	resident mac	Tie2_20wkHFD	1.31396e+07	-0.165407	0.305	0.42	0.00408025
Denr	KO_AR	Ctrl_AR	resident mac	Tie2_20wkHFD	826999	-0.165471	0.416	0.546	0.000256808
Tnfrsf13b	KO_AR	Ctrl_AR	resident mac	Tie2_20wkHFD	409469	-0.166426	0.283	0.406	0.000127152
Cela1	KO_AR	Ctrl_AR	resident mac	Tie2_20wkHFD	1.24772e+07	-0.16675	0.215	0.312	0.00387455
Mctp1	KO_AR	Ctrl_AR	resident mac	Tie2_20wkHFD	3.30044e+06	-0.166911	0.476	0.581	0.0102489
Grap	KO_AR	Ctrl_AR	resident mac	Tie2_20wkHFD	2.69843e+06	-0.16716	0.394	0.518	0.000837942
Rpl36a	KO_AR	Ctrl_AR	resident mac	Tie2_20wkHFD	922773	-0.167327	0.946	0.96	0.000286549
Eif4g2	KO_AR	Ctrl_AR	resident mac	Tie2_20wkHFD	1.31223e+07	-0.167817	0.911	0.944	0.00407487
Smim27	KO_AR	Ctrl_AR	resident mac	Tie2_20wkHFD	0.205714	-0.168037	0.14	0.272	63880.5
Sema6d	KO_AR	Ctrl_AR	resident mac	Tie2_20wkHFD	5.70712e+07	-0.168059	0.248	0.343	0.0177223
Mtus1	KO_AR	Ctrl_AR	resident mac	Tie2_20wkHFD	328634	-0.168576	0.228	0.344	0.000102051
Vat1	KO_AR	Ctrl_AR	resident mac	Tie2_20wkHFD	6.74399e+06	-0.168864	0.408	0.534	0.00209421
Grina	KO_AR	Ctrl_AR	resident mac	Tie2_20wkHFD	3.54251e+06	-0.16887	0.584	0.7	0.00110006
Pdxdc1	KO_AR	Ctrl_AR	resident mac	Tie2_20wkHFD	199884	-0.169191	0.278	0.401	6.207e+08
Lgals9	KO_AR	Ctrl_AR	resident mac	Tie2_20wkHFD	4.60081e+07	-0.169835	0.429	0.541	0.0142869
Lmo4	KO_AR	Ctrl_AR	resident mac	Tie2_20wkHFD	6.16534e+07	-0.171163	0.313	0.417	0.0191452
Hdac9	KO_AR	Ctrl_AR	resident mac	Tie2_20wkHFD	1.09287e+06	-0.171226	0.206	0.304	0.000339368
Fkbp1a	KO_AR	Ctrl_AR	resident mac	Tie2_20wkHFD	5.45032e+07	-0.172107	0.704	0.812	0.0169249
Dhx15	KO_AR	Ctrl_AR	resident mac	Tie2_20wkHFD	9.2656e+06	-0.172374	0.487	0.596	0.00287725
Slc39a1	KO_AR	Ctrl_AR	resident mac	Tie2_20wkHFD	3.32549e+06	-0.172501	0.442	0.571	0.00103266
Mob1a	KO_AR	Ctrl_AR	resident mac	Tie2_20wkHFD	1.44162e+08	-0.172576	0.785	0.846	0.0447665
Wipf1	KO_AR	Ctrl_AR	resident mac	Tie2_20wkHFD	2.0781e+07	-0.172815	0.588	0.69	0.00645312
Llph	KO_AR	Ctrl_AR	resident mac	Tie2_20wkHFD	1.3226e+08	-0.174107	0.549	0.656	0.0410707
Rps26	KO_AR	Ctrl_AR	resident mac	Tie2_20wkHFD	614.373	-0.174941	0.979	0.988	1.90781e+08
Sec14l1	KO_AR	Ctrl_AR	resident mac	Tie2_20wkHFD	291170	-0.175249	0.654	0.782	9.0417e+09
Scoc	KO_AR	Ctrl_AR	resident mac	Tie2_20wkHFD	272151	-0.175627	0.297	0.425	8.45112e+09
Cyth4	KO_AR	Ctrl_AR	resident mac	Tie2_20wkHFD	138353	-0.175944	0.882	0.903	4.29627e+09
Sypl	KO_AR	Ctrl_AR	resident mac	Tie2_20wkHFD	1.09703e+08	-0.176558	0.459	0.565	0.0340661
Arhgef12	KO_AR	Ctrl_AR	resident mac	Tie2_20wkHFD	3.41919e+06	-0.176664	0.509	0.636	0.00106176
Fam102b	KO_AR	Ctrl_AR	resident mac	Tie2_20wkHFD	6.97697e+06	-0.176731	0.429	0.543	0.00216656
Lamp1	KO_AR	Ctrl_AR	resident mac	Tie2_20wkHFD	3077.57	-0.177343	0.989	0.993	9.55678e+07
Pik3r1	KO_AR	Ctrl_AR	resident mac	Tie2_20wkHFD	6.48438e+07	-0.178388	0.604	0.706	0.0201359
Klf10	KO_AR	Ctrl_AR	resident mac	Tie2_20wkHFD	9.3596e+07	-0.179523	0.394	0.507	0.0290644
Cbx3	KO_AR	Ctrl_AR	resident mac	Tie2_20wkHFD	1.53313e+06	-0.179897	0.465	0.587	0.000476082
1810022K09Rik	KO_AR	Ctrl_AR	resident mac	Tie2_20wkHFD	451143	-0.180052	0.379	0.505	0.000140093
Hk2	KO_AR	Ctrl_AR	resident mac	Tie2_20wkHFD	11588.5	-0.180634	0.198	0.311	3.59856e+09
Zcchc24	KO_AR	Ctrl_AR	resident mac	Tie2_20wkHFD	2.97247e+07	-0.181687	0.445	0.564	0.00923042
Sod1	KO_AR	Ctrl_AR	resident mac	Tie2_20wkHFD	1.18897e+07	-0.181715	0.574	0.706	0.0036921
Tln2	KO_AR	Ctrl_AR	resident mac	Tie2_20wkHFD	4.12182e+07	-0.181775	0.2	0.289	0.0127995
Serbp1	KO_AR	Ctrl_AR	resident mac	Tie2_20wkHFD	100882	-0.182057	0.864	0.913	3.1327e+09
Aco2	KO_AR	Ctrl_AR	resident mac	Tie2_20wkHFD	1.98977e+06	-0.182092	0.464	0.584	0.00617884
Epn1	KO_AR	Ctrl_AR	resident mac	Tie2_20wkHFD	726201	-0.18226	0.659	0.756	0.000225507
Pkm	KO_AR	Ctrl_AR	resident mac	Tie2_20wkHFD	3.21248e+07	-0.182469	0.611	0.715	0.00997572
Atxn1	KO_AR	Ctrl_AR	resident mac	Tie2_20wkHFD	8324.57	-0.182762	0.271	0.387	2.58503e+09
Mrps21	KO_AR	Ctrl_AR	resident mac	Tie2_20wkHFD	7.84694e+06	-0.183198	0.542	0.663	0.00243671
Spred1	KO_AR	Ctrl_AR	resident mac	Tie2_20wkHFD	313649	-0.183349	0.701	0.797	9.73974e+09
St13	KO_AR	Ctrl_AR	resident mac	Tie2_20wkHFD	369936	-0.184115	0.806	0.895	0.000114876
Gstm1	KO_AR	Ctrl_AR	resident mac	Tie2_20wkHFD	94859.7	-0.186029	0.334	0.469	2.94568e+09
Atp6v1e1	KO_AR	Ctrl_AR	resident mac	Tie2_20wkHFD	4.93676e+06	-0.186058	0.699	0.791	0.00153301
Fbxo33	KO_AR	Ctrl_AR	resident mac	Tie2_20wkHFD	872198	-0.186269	0.28	0.401	0.000270844
Ptgs1	KO_AR	Ctrl_AR	resident mac	Tie2_20wkHFD	680203	-0.186332	0.41	0.534	0.000211223
Cox6b1	KO_AR	Ctrl_AR	resident mac	Tie2_20wkHFD	72783.5	-0.186526	0.88	0.936	0.000226015
Gm26917	KO_AR	Ctrl_AR	resident mac	Tie2_20wkHFD	302.184	-0.187036	0.348	0.499	9.38371e+06
Cd33	KO_AR	Ctrl_AR	resident mac	Tie2_20wkHFD	2.89365e+07	-0.187591	0.607	0.703	0.00898564
Copz1	KO_AR	Ctrl_AR	resident mac	Tie2_20wkHFD	96728.6	-0.188319	0.307	0.439	3.00371e+09
Ptpn12	KO_AR	Ctrl_AR	resident mac	Tie2_20wkHFD	2.71894e+06	-0.188991	0.506	0.632	0.000844312
Tcea1	KO_AR	Ctrl_AR	resident mac	Tie2_20wkHFD	1320.16	-0.189102	0.515	0.646	4.09951e+08
Degs1	KO_AR	Ctrl_AR	resident mac	Tie2_20wkHFD	1.25672e+07	-0.190162	0.506	0.622	0.00390248
Mif	KO_AR	Ctrl_AR	resident mac	Tie2_20wkHFD	474809	-0.190477	0.357	0.485	0.000147442
Atp5l	KO_AR	Ctrl_AR	resident mac	Tie2_20wkHFD	486457	-0.191561	0.898	0.943	0.000151059
Atp5a1	KO_AR	Ctrl_AR	resident mac	Tie2_20wkHFD	3.70069e+07	-0.191568	0.826	0.884	0.0114918
Atp5j2	KO_AR	Ctrl_AR	resident mac	Tie2_20wkHFD	1.37467e+06	-0.191803	0.762	0.851	0.000426875
Ndufb2	KO_AR	Ctrl_AR	resident mac	Tie2_20wkHFD	6.91321	-0.193544	0.302	0.459	2.14676e+06
Susd6	KO_AR	Ctrl_AR	resident mac	Tie2_20wkHFD	3.17882e+06	-0.1936	0.47	0.576	0.000987118
Tsc22d4	KO_AR	Ctrl_AR	resident mac	Tie2_20wkHFD	651.892	-0.193754	0.69	0.796	2.02432e+07
Frmd6	KO_AR	Ctrl_AR	resident mac	Tie2_20wkHFD	11.5535	-0.193758	0.108	0.223	35877.2
Tgfbr2	KO_AR	Ctrl_AR	resident mac	Tie2_20wkHFD	188940	-0.194508	0.826	0.89	5.86716e+08
Cd180	KO_AR	Ctrl_AR	resident mac	Tie2_20wkHFD	80585.7	-0.19498	0.28	0.41	2.50243e+09
Fkbp3	KO_AR	Ctrl_AR	resident mac	Tie2_20wkHFD	295.483	-0.195127	0.349	0.505	9.17564e+06
Gsk3b	KO_AR	Ctrl_AR	resident mac	Tie2_20wkHFD	837376	-0.196162	0.641	0.738	0.00026003
Polr2k	KO_AR	Ctrl_AR	resident mac	Tie2_20wkHFD	2.35007e+06	-0.196567	0.381	0.493	0.000729766
Bmp2	KO_AR	Ctrl_AR	resident mac	Tie2_20wkHFD	2.82135e+07	-0.196892	0.376	0.498	0.00876115
Serpinb8	KO_AR	Ctrl_AR	resident mac	Tie2_20wkHFD	6.64969e+07	-0.197183	0.61	0.698	0.0206493
Tab2	KO_AR	Ctrl_AR	resident mac	Tie2_20wkHFD	197140	-0.198905	0.655	0.757	6.12179e+08
Crtap	KO_AR	Ctrl_AR	resident mac	Tie2_20wkHFD	128.667	-0.199191	0.147	0.264	3.99549e+06
Arrdc3	KO_AR	Ctrl_AR	resident mac	Tie2_20wkHFD	7.78865e+06	-0.199249	0.218	0.32	0.00241861
Tmem258	KO_AR	Ctrl_AR	resident mac	Tie2_20wkHFD	1746.33	-0.199423	0.52	0.662	5.42288e+07
Ndufs6	KO_AR	Ctrl_AR	resident mac	Tie2_20wkHFD	821435	-0.199432	0.52	0.665	0.00025508
Dync1i2	KO_AR	Ctrl_AR	resident mac	Tie2_20wkHFD	8211.63	-0.199645	0.716	0.799	2.54996e+07
Ivns1abp	KO_AR	Ctrl_AR	resident mac	Tie2_20wkHFD	135.664	-0.200903	0.361	0.514	4.21278e+06
Ndufc1	KO_AR	Ctrl_AR	resident mac	Tie2_20wkHFD	5.03493e+06	-0.201393	0.529	0.627	0.0015635
Gas6	KO_AR	Ctrl_AR	resident mac	Tie2_20wkHFD	19346.8	-0.202556	0.902	0.945	6.00777e+07
Rgl1	KO_AR	Ctrl_AR	resident mac	Tie2_20wkHFD	6.53107e+06	-0.204015	0.73	0.803	0.00202809
Egfl7	KO_AR	Ctrl_AR	resident mac	Tie2_20wkHFD	1977.25	-0.204065	0.071	0.161	6.13996e+07
Abhd12	KO_AR	Ctrl_AR	resident mac	Tie2_20wkHFD	193144	-0.20637	0.75	0.821	5.99771e+09
1110004F10Rik	KO_AR	Ctrl_AR	resident mac	Tie2_20wkHFD	158415	-0.207105	0.417	0.539	4.91927e+09
Pik3cg	KO_AR	Ctrl_AR	resident mac	Tie2_20wkHFD	1853.42	-0.207798	0.437	0.58	5.75543e+07
Rhoj	KO_AR	Ctrl_AR	resident mac	Tie2_20wkHFD	0.000119817	-0.207835	0.075	0.204	0.372069
Lrp1	KO_AR	Ctrl_AR	resident mac	Tie2_20wkHFD	37357.6	-0.208377	0.679	0.81	1.16006e+09
Pdgfc	KO_AR	Ctrl_AR	resident mac	Tie2_20wkHFD	1.52258e+06	-0.208653	0.334	0.45	0.000472805
F13a1	KO_AR	Ctrl_AR	resident mac	Tie2_20wkHFD	1.38075e+07	-0.209066	0.933	0.98	0.00428763
Fam3c	KO_AR	Ctrl_AR	resident mac	Tie2_20wkHFD	839.065	-0.209246	0.383	0.522	2.60555e+07
Grn	KO_AR	Ctrl_AR	resident mac	Tie2_20wkHFD	26548.5	-0.21006	0.972	0.987	8.2441e+08
Rpn2	KO_AR	Ctrl_AR	resident mac	Tie2_20wkHFD	5.75496e+06	-0.210895	0.698	0.772	0.00178709
Tslp	KO_AR	Ctrl_AR	resident mac	Tie2_20wkHFD	1.01794e+06	-0.211191	0.249	0.361	0.0003161
Ctsb	KO_AR	Ctrl_AR	resident mac	Tie2_20wkHFD	1127.23	-0.211421	0.997	0.999	3.50038e+07
Ccdc50	KO_AR	Ctrl_AR	resident mac	Tie2_20wkHFD	40232.9	-0.212056	0.823	0.868	1.24935e+09
Rps27l	KO_AR	Ctrl_AR	resident mac	Tie2_20wkHFD	1.51023e+06	-0.212091	0.752	0.834	0.000468971
Nfxl1	KO_AR	Ctrl_AR	resident mac	Tie2_20wkHFD	2.80011e+06	-0.212715	0.48	0.585	0.000869517
Slirp	KO_AR	Ctrl_AR	resident mac	Tie2_20wkHFD	4.3518	-0.214854	0.379	0.537	135136
Mid1ip1	KO_AR	Ctrl_AR	resident mac	Tie2_20wkHFD	1956.21	-0.214864	0.35	0.48	6.07462e+08
Ubl5	KO_AR	Ctrl_AR	resident mac	Tie2_20wkHFD	1169.65	-0.216255	0.806	0.891	3.63212e+07
Polr2l	KO_AR	Ctrl_AR	resident mac	Tie2_20wkHFD	591.692	-0.217184	0.249	0.39	1.83738e+07
Tcf4	KO_AR	Ctrl_AR	resident mac	Tie2_20wkHFD	204.502	-0.220118	0.889	0.939	6.35039e+06
Snrpb2	KO_AR	Ctrl_AR	resident mac	Tie2_20wkHFD	23643.2	-0.220356	0.501	0.631	7.34193e+08
AC149090.1	KO_AR	Ctrl_AR	resident mac	Tie2_20wkHFD	2.71641e+07	-0.22054	0.685	0.776	0.00843526
Arpp19	KO_AR	Ctrl_AR	resident mac	Tie2_20wkHFD	932.933	-0.22173	0.494	0.636	2.89704e+07
Rpl36al	KO_AR	Ctrl_AR	resident mac	Tie2_20wkHFD	3.95674	-0.22186	0.71	0.834	1.22869e+06
Myo5a	KO_AR	Ctrl_AR	resident mac	Tie2_20wkHFD	10.5314	-0.222316	0.826	0.894	327031
M6pr	KO_AR	Ctrl_AR	resident mac	Tie2_20wkHFD	915593	-0.22385	0.626	0.724	0.000284319
Sem1	KO_AR	Ctrl_AR	resident mac	Tie2_20wkHFD	98.9356	-0.224706	0.918	0.949	3.07225e+06
Bola2	KO_AR	Ctrl_AR	resident mac	Tie2_20wkHFD	616.745	-0.225781	0.421	0.577	1.91518e+07
S1pr1	KO_AR	Ctrl_AR	resident mac	Tie2_20wkHFD	173.475	-0.226528	0.361	0.507	5.38693e+06
Sgpl1	KO_AR	Ctrl_AR	resident mac	Tie2_20wkHFD	15571.8	-0.228021	0.695	0.788	4.83552e+08
Prdx1	KO_AR	Ctrl_AR	resident mac	Tie2_20wkHFD	162557	-0.228244	0.864	0.911	5.04789e+09
Tpi1	KO_AR	Ctrl_AR	resident mac	Tie2_20wkHFD	0.00595484	-0.228558	0.343	0.532	184.916
Lrp6	KO_AR	Ctrl_AR	resident mac	Tie2_20wkHFD	6590.04	-0.22934	0.719	0.813	2.04641e+07
Gimap6	KO_AR	Ctrl_AR	resident mac	Tie2_20wkHFD	3.55848e-06	-0.229517	0.104	0.254	0.110502
Metap2	KO_AR	Ctrl_AR	resident mac	Tie2_20wkHFD	229.32	-0.230232	0.638	0.743	7.12106e+06
Hmgn1	KO_AR	Ctrl_AR	resident mac	Tie2_20wkHFD	1.83306e+06	-0.231015	0.503	0.614	0.00056922
Uba52	KO_AR	Ctrl_AR	resident mac	Tie2_20wkHFD	5738.22	-0.231043	0.477	0.613	1.78189e+08
Cox6a1	KO_AR	Ctrl_AR	resident mac	Tie2_20wkHFD	188642	-0.231236	0.767	0.845	5.85791e+09
BC005537	KO_AR	Ctrl_AR	resident mac	Tie2_20wkHFD	117416	-0.232126	0.89	0.93	3.64611e+08
Ndufa5	KO_AR	Ctrl_AR	resident mac	Tie2_20wkHFD	11.4999	-0.23231	0.439	0.602	357107
Arl4c	KO_AR	Ctrl_AR	resident mac	Tie2_20wkHFD	2.42873e+07	-0.232626	0.521	0.616	0.00754192
Eif3j1	KO_AR	Ctrl_AR	resident mac	Tie2_20wkHFD	6.96095	-0.232628	0.46	0.62	216159
Mrc1	KO_AR	Ctrl_AR	resident mac	Tie2_20wkHFD	5.86825e-06	-0.23332	0.994	0.995	1.82227
Pet100	KO_AR	Ctrl_AR	resident mac	Tie2_20wkHFD	3.71569	-0.234227	0.383	0.544	115383
Pf4	KO_AR	Ctrl_AR	resident mac	Tie2_20wkHFD	8.80519	-0.23484	0.95	0.975	273428
Cd55	KO_AR	Ctrl_AR	resident mac	Tie2_20wkHFD	0.0709422	-0.236824	0.036	0.127	2202.97
P2ry12	KO_AR	Ctrl_AR	resident mac	Tie2_20wkHFD	9.76831	-0.23709	0.411	0.569	303335
Etv1	KO_AR	Ctrl_AR	resident mac	Tie2_20wkHFD	100946	-0.238435	0.502	0.621	3.13466e+09
Tmco1	KO_AR	Ctrl_AR	resident mac	Tie2_20wkHFD	310.18	-0.239943	0.595	0.713	9.63201e+06
Mylip	KO_AR	Ctrl_AR	resident mac	Tie2_20wkHFD	8.09598e+06	-0.242145	0.56	0.675	0.00251405
Cmah	KO_AR	Ctrl_AR	resident mac	Tie2_20wkHFD	2.26152e+06	-0.243018	0.511	0.617	0.000702269
St8sia4	KO_AR	Ctrl_AR	resident mac	Tie2_20wkHFD	163.031	-0.243305	0.507	0.659	5.0626e+06
Sulf2	KO_AR	Ctrl_AR	resident mac	Tie2_20wkHFD	36565.1	-0.245329	0.584	0.707	1.13546e+09
Snrpg	KO_AR	Ctrl_AR	resident mac	Tie2_20wkHFD	1469.21	-0.246469	0.503	0.632	4.56233e+07
Raph1	KO_AR	Ctrl_AR	resident mac	Tie2_20wkHFD	198718	-0.246552	0.59	0.693	6.17078e+09
Atp5g3	KO_AR	Ctrl_AR	resident mac	Tie2_20wkHFD	2.38199e+06	-0.248348	0.549	0.666	0.00073968
Gpr34	KO_AR	Ctrl_AR	resident mac	Tie2_20wkHFD	101476	-0.248544	0.554	0.653	3.15113e+09
Ndufa2	KO_AR	Ctrl_AR	resident mac	Tie2_20wkHFD	0.226975	-0.249594	0.8	0.876	7048.27
Gpr160	KO_AR	Ctrl_AR	resident mac	Tie2_20wkHFD	6.88697	-0.250609	0.354	0.505	213861
Ptp4a2	KO_AR	Ctrl_AR	resident mac	Tie2_20wkHFD	0.0123963	-0.251717	0.936	0.955	384.941
Twf1	KO_AR	Ctrl_AR	resident mac	Tie2_20wkHFD	4837.66	-0.252422	0.571	0.676	1.50224e+08
Nrp1	KO_AR	Ctrl_AR	resident mac	Tie2_20wkHFD	0.0518816	-0.253811	0.846	0.926	16110.8
Fam43a	KO_AR	Ctrl_AR	resident mac	Tie2_20wkHFD	420950	-0.254113	0.314	0.424	0.000130718
Dpm3	KO_AR	Ctrl_AR	resident mac	Tie2_20wkHFD	0.0274206	-0.255147	0.473	0.637	851.491
Gadd45g	KO_AR	Ctrl_AR	resident mac	Tie2_20wkHFD	4241.71	-0.255602	0.109	0.213	1.31718e+08
Uqcrq	KO_AR	Ctrl_AR	resident mac	Tie2_20wkHFD	53089.6	-0.260657	0.731	0.811	1.64859e+09
Lgmn	KO_AR	Ctrl_AR	resident mac	Tie2_20wkHFD	4.60746e+07	-0.260983	0.97	0.976	0.0143076
Mbnl1	KO_AR	Ctrl_AR	resident mac	Tie2_20wkHFD	1.39719e-05	-0.263229	0.936	0.971	0.043387
Vcp	KO_AR	Ctrl_AR	resident mac	Tie2_20wkHFD	2112.55	-0.264186	0.77	0.847	6.56009e+07
Rpn1	KO_AR	Ctrl_AR	resident mac	Tie2_20wkHFD	538.33	-0.265286	0.54	0.666	1.67168e+08
Abcg1	KO_AR	Ctrl_AR	resident mac	Tie2_20wkHFD	1.15423e+07	-0.265729	0.325	0.421	0.00358423
Ap1b1	KO_AR	Ctrl_AR	resident mac	Tie2_20wkHFD	76.8971	-0.266772	0.722	0.808	2.38789e+06
Sh3bp5	KO_AR	Ctrl_AR	resident mac	Tie2_20wkHFD	9.1756	-0.27055	0.406	0.555	284930
Uqcr10	KO_AR	Ctrl_AR	resident mac	Tie2_20wkHFD	1.11589	-0.270948	0.63	0.758	34651.7
Ndufa1	KO_AR	Ctrl_AR	resident mac	Tie2_20wkHFD	0.00348486	-0.271853	0.481	0.66	108.215
Prkacb	KO_AR	Ctrl_AR	resident mac	Tie2_20wkHFD	23.7496	-0.277208	0.632	0.748	737497
Selenop	KO_AR	Ctrl_AR	resident mac	Tie2_20wkHFD	5.06876	-0.279305	0.973	0.985	15740
Tmem256	KO_AR	Ctrl_AR	resident mac	Tie2_20wkHFD	1.83572	-0.279717	0.696	0.787	570045
Gm10076	KO_AR	Ctrl_AR	resident mac	Tie2_20wkHFD	10.4971	-0.280974	0.657	0.793	325967
Rasgrp3	KO_AR	Ctrl_AR	resident mac	Tie2_20wkHFD	0.0722729	-0.284058	0.219	0.366	2244.29
Ptpre	KO_AR	Ctrl_AR	resident mac	Tie2_20wkHFD	1.75848	-0.286604	0.593	0.729	5460.62
Cd164	KO_AR	Ctrl_AR	resident mac	Tie2_20wkHFD	0.0406902	-0.28734	0.599	0.734	1263.55
Cox6c	KO_AR	Ctrl_AR	resident mac	Tie2_20wkHFD	0.000714069	-0.291013	0.869	0.916	22.174
Zeb2	KO_AR	Ctrl_AR	resident mac	Tie2_20wkHFD	2.16622e-11	-0.293303	0.977	0.99	6.72678e-07
Anapc13	KO_AR	Ctrl_AR	resident mac	Tie2_20wkHFD	0.00104784	-0.293307	0.472	0.625	325.387
Dse	KO_AR	Ctrl_AR	resident mac	Tie2_20wkHFD	0.0102083	-0.294023	0.707	0.82	316.999
Ugdh	KO_AR	Ctrl_AR	resident mac	Tie2_20wkHFD	1.87292e-24	-0.295108	0.012	0.167	5.81597e-20
Igf1	KO_AR	Ctrl_AR	resident mac	Tie2_20wkHFD	0.0551397	-0.297936	0.843	0.905	1712.25
mt-Nd4l	KO_AR	Ctrl_AR	resident mac	Tie2_20wkHFD	0.381298	-0.299204	0.684	0.802	1184.04
Lars2	KO_AR	Ctrl_AR	resident mac	Tie2_20wkHFD	101.492	-0.301832	0.838	0.874	315163
Cd93	KO_AR	Ctrl_AR	resident mac	Tie2_20wkHFD	7.54137	-0.301934	0.454	0.607	234182
Snx2	KO_AR	Ctrl_AR	resident mac	Tie2_20wkHFD	0.110386	-0.302004	0.884	0.935	3427.82
Maf	KO_AR	Ctrl_AR	resident mac	Tie2_20wkHFD	1.11793e-05	-0.3023	0.948	0.977	0.347149
Tfrc	KO_AR	Ctrl_AR	resident mac	Tie2_20wkHFD	7536.68	-0.304629	0.304	0.428	2.34036e+08
Hpgds	KO_AR	Ctrl_AR	resident mac	Tie2_20wkHFD	0.14012	-0.305834	0.666	0.801	4351.15
Msr1	KO_AR	Ctrl_AR	resident mac	Tie2_20wkHFD	0.00743031	-0.305909	0.582	0.728	230.734
Hbegf	KO_AR	Ctrl_AR	resident mac	Tie2_20wkHFD	5.38255e+07	-0.309944	0.225	0.314	0.0167144
Rpl39	KO_AR	Ctrl_AR	resident mac	Tie2_20wkHFD	3.86604e-19	-0.314421	0.987	0.99	1.20052e-15
Uqcr11	KO_AR	Ctrl_AR	resident mac	Tie2_20wkHFD	2.71879e-06	-0.316754	0.697	0.806	0.0844267
Tnfaip2	KO_AR	Ctrl_AR	resident mac	Tie2_20wkHFD	147.963	-0.318861	0.26	0.395	4.59468e+06
Rpl36	KO_AR	Ctrl_AR	resident mac	Tie2_20wkHFD	1.35838e-19	-0.318983	0.978	0.989	4.21818e-15
Ctsd	KO_AR	Ctrl_AR	resident mac	Tie2_20wkHFD	269451	-0.320247	0.887	0.94	8.36727e+09
Gja1	KO_AR	Ctrl_AR	resident mac	Tie2_20wkHFD	2099.19	-0.322877	0.061	0.143	6.51863e+07
Mrpl52	KO_AR	Ctrl_AR	resident mac	Tie2_20wkHFD	0.1503	-0.325153	0.6	0.71	4667.26
Cops9	KO_AR	Ctrl_AR	resident mac	Tie2_20wkHFD	0.000917112	-0.325237	0.57	0.71	28.4791
Romo1	KO_AR	Ctrl_AR	resident mac	Tie2_20wkHFD	4.95884e-06	-0.326162	0.539	0.693	0.153987
Usmg5	KO_AR	Ctrl_AR	resident mac	Tie2_20wkHFD	6.01511e-05	-0.326402	0.519	0.672	1.86787
Cox7c	KO_AR	Ctrl_AR	resident mac	Tie2_20wkHFD	9.85057e-17	-0.326655	0.904	0.964	3.0589e-12
Rcn3	KO_AR	Ctrl_AR	resident mac	Tie2_20wkHFD	1.25371e+06	-0.329613	0.454	0.558	0.000389315
Cltc	KO_AR	Ctrl_AR	resident mac	Tie2_20wkHFD	2.11599e-14	-0.330139	0.983	0.987	6.57079e-10
Clec4n	KO_AR	Ctrl_AR	resident mac	Tie2_20wkHFD	81458.5	-0.331139	0.339	0.455	2.52953e+09
Mef2c	KO_AR	Ctrl_AR	resident mac	Tie2_20wkHFD	8.48273e-05	-0.331562	0.885	0.929	2.63414
Abca1	KO_AR	Ctrl_AR	resident mac	Tie2_20wkHFD	1964.16	-0.332351	0.904	0.935	6.09932e+07
Tomm7	KO_AR	Ctrl_AR	resident mac	Tie2_20wkHFD	2.81175e-10	-0.33357	0.733	0.865	8.73132e-06
Atp6v0a1	KO_AR	Ctrl_AR	resident mac	Tie2_20wkHFD	2.82962e-06	-0.336215	0.514	0.677	0.0878682
Lgals1	KO_AR	Ctrl_AR	resident mac	Tie2_20wkHFD	0.000324582	-0.337854	0.864	0.944	10.0792
Sec61g	KO_AR	Ctrl_AR	resident mac	Tie2_20wkHFD	3.82889e-09	-0.338476	0.773	0.865	0.000118898
Ddx60	KO_AR	Ctrl_AR	resident mac	Tie2_20wkHFD	272.549	-0.338734	0.475	0.616	8.46346e+06
Rpl35	KO_AR	Ctrl_AR	resident mac	Tie2_20wkHFD	2.41058e-21	-0.344618	0.968	0.981	7.48556e-18
Atp5e	KO_AR	Ctrl_AR	resident mac	Tie2_20wkHFD	1.20472e-08	-0.345373	0.835	0.913	0.000374103
Rsrp1	KO_AR	Ctrl_AR	resident mac	Tie2_20wkHFD	5.98863e-06	-0.346621	0.803	0.882	0.185965
Gpr183	KO_AR	Ctrl_AR	resident mac	Tie2_20wkHFD	9.57444e-05	-0.352096	0.44	0.623	2.97315
Pgk1	KO_AR	Ctrl_AR	resident mac	Tie2_20wkHFD	1.28025e-14	-0.360663	0.182	0.392	3.97556e-10
mt-Atp8	KO_AR	Ctrl_AR	resident mac	Tie2_20wkHFD	1.929e-11	-0.361118	0.504	0.697	5.99011e-07
Rps27	KO_AR	Ctrl_AR	resident mac	Tie2_20wkHFD	4.28881e-23	-0.361322	0.987	0.984	1.3318e-18
Serpinf1	KO_AR	Ctrl_AR	resident mac	Tie2_20wkHFD	4.14269e-16	-0.364097	0.099	0.293	1.28643e-11
mt-Nd3	KO_AR	Ctrl_AR	resident mac	Tie2_20wkHFD	9.74543e-14	-0.364286	0.914	0.964	3.02625e-09
Dab2	KO_AR	Ctrl_AR	resident mac	Tie2_20wkHFD	5.46528e-22	-0.366077	0.981	0.988	1.69713e-17
Rpl37	KO_AR	Ctrl_AR	resident mac	Tie2_20wkHFD	1.26451e-36	-0.368736	0.996	0.994	3.92669e-32
Sesn1	KO_AR	Ctrl_AR	resident mac	Tie2_20wkHFD	9.1659e-11	-0.371235	0.334	0.528	2.84629e-06
Rnase4	KO_AR	Ctrl_AR	resident mac	Tie2_20wkHFD	2.08748e-05	-0.376756	0.717	0.837	0.648224
Ccl24	KO_AR	Ctrl_AR	resident mac	Tie2_20wkHFD	308.621	-0.38144	0.675	0.758	9.58362e+06
Slc40a1	KO_AR	Ctrl_AR	resident mac	Tie2_20wkHFD	6.66174e-11	-0.391141	0.098	0.26	2.06867e-06
Cfp	KO_AR	Ctrl_AR	resident mac	Tie2_20wkHFD	3.35253e-07	-0.393581	0.835	0.917	0.0104106
Igfbp4	KO_AR	Ctrl_AR	resident mac	Tie2_20wkHFD	3.61212e-13	-0.407014	0.779	0.886	1.12167e-08
AC160336.1	KO_AR	Ctrl_AR	resident mac	Tie2_20wkHFD	297.818	-0.414997	0.475	0.601	9.24815e+06
Rps29	KO_AR	Ctrl_AR	resident mac	Tie2_20wkHFD	5.218e-73	-0.424957	1	0.998	1.62034e-68
Rpl37a	KO_AR	Ctrl_AR	resident mac	Tie2_20wkHFD	4.37127e-56	-0.426922	0.995	0.998	1.35741e-51
Ndufa3	KO_AR	Ctrl_AR	resident mac	Tie2_20wkHFD	1.14333e-19	-0.433067	0.5	0.724	3.55038e-15
Stab1	KO_AR	Ctrl_AR	resident mac	Tie2_20wkHFD	1.4403e-14	-0.434575	0.864	0.924	4.47258e-11
2010107E04Rik	KO_AR	Ctrl_AR	resident mac	Tie2_20wkHFD	1.91989e-17	-0.444984	0.603	0.781	5.96182e-13
Atp5k	KO_AR	Ctrl_AR	resident mac	Tie2_20wkHFD	1.97174e-18	-0.448166	0.562	0.739	6.12284e-14
Rps21	KO_AR	Ctrl_AR	resident mac	Tie2_20wkHFD	3.54086e-70	-0.451239	0.998	0.997	1.09954e-65
Gm42418	KO_AR	Ctrl_AR	resident mac	Tie2_20wkHFD	4.51469e-42	-0.45137	0.998	0.996	1.40195e-39
Fcna	KO_AR	Ctrl_AR	resident mac	Tie2_20wkHFD	2.50754e+06	-0.490803	0.489	0.585	0.000778666
Wwp1	KO_AR	Ctrl_AR	resident mac	Tie2_20wkHFD	8.00394e-31	-0.495679	0.9	0.955	2.48546e-26
Hspa1b	KO_AR	Ctrl_AR	resident mac	Tie2_20wkHFD	1.4704e+06	-0.516342	0.593	0.669	0.000456604
C3	KO_AR	Ctrl_AR	resident mac	Tie2_20wkHFD	2.27848e-31	-0.531638	0.004	0.171	7.07536e-27
Rpl38	KO_AR	Ctrl_AR	resident mac	Tie2_20wkHFD	4.98687e-76	-0.534627	0.979	0.993	1.54857e-70
Rpl41	KO_AR	Ctrl_AR	resident mac	Tie2_20wkHFD	4.59686e-84	-0.573283	0.985	0.997	1.42746e-79
Cd36	KO_AR	Ctrl_AR	resident mac	Tie2_20wkHFD	2.50147e-22	-0.59674	0.795	0.887	7.76781e-18
Hspb1	KO_AR	Ctrl_AR	resident mac	Tie2_20wkHFD	0.00595739	-0.600099	0.057	0.163	1849.95
Rps28	KO_AR	Ctrl_AR	resident mac	Tie2_20wkHFD	5.84386e-116	-0.662503	0.976	0.994	1.81469e-111
Siglech	KO_AR	Ctrl_AR	resident mac	Tie2_20wkHFD	3.64844e-11	-0.67675	0.204	0.38	1.13295e-06
Gsn	KO_AR	Ctrl_AR	resident mac	Tie2_20wkHFD	1.24228e-80	-0.780892	0.008	0.334	3.85767e-76

## Sheet: Tie2_20wkHFD - res mac - AP
gene	ident1	ident2	cellType	mouseSet	p_val.RNAwithSoupXwithLists	avg_log2FC.RNAwithSoupXwithLists	pct.1.RNAwithSoupXwithLists	pct.2.RNAwithSoupXwithLists	p_val_adj.RNAwithSoupXwithLists
Rps28	KO_AP	Ctrl_AP	resident mac	Tie2_20wkHFD	0	1.42496	0.997	0.972	0
Hal	KO_AP	Ctrl_AP	resident mac	Tie2_20wkHFD	1.17537e-80	1.12441	0.577	0.16	3.64987e-76
mt-Nd3	KO_AP	Ctrl_AP	resident mac	Tie2_20wkHFD	2.96286e-116	0.944497	0.982	0.9	9.20057e-112
Rpl38	KO_AP	Ctrl_AP	resident mac	Tie2_20wkHFD	1.24939e-191	0.859415	0.996	0.981	3.87974e-187
Rps29	KO_AP	Ctrl_AP	resident mac	Tie2_20wkHFD	1.61202e-234	0.822883	1	0.999	5.00581e-230
Rpl41	KO_AP	Ctrl_AP	resident mac	Tie2_20wkHFD	2.90567e-163	0.768994	0.998	0.994	9.02297e-158
Fkbp5	KO_AP	Ctrl_AP	resident mac	Tie2_20wkHFD	1.51282e-94	0.733234	0.641	0.204	4.69776e-89
Rpl39	KO_AP	Ctrl_AP	resident mac	Tie2_20wkHFD	7.83535e-118	0.684352	0.996	0.99	2.43311e-113
Mt1	KO_AP	Ctrl_AP	resident mac	Tie2_20wkHFD	5.56869e-17	0.645224	0.945	0.887	1.72925e-12
Rps27	KO_AP	Ctrl_AP	resident mac	Tie2_20wkHFD	1.22907e-112	0.643654	0.996	0.988	3.81662e-108
Gpnmb	KO_AP	Ctrl_AP	resident mac	Tie2_20wkHFD	2.63829e-60	0.631681	0.342	0.046	8.19267e-56
Crip1	KO_AP	Ctrl_AP	resident mac	Tie2_20wkHFD	2.60109e-21	0.627563	0.971	0.908	8.07717e-17
Rps21	KO_AP	Ctrl_AP	resident mac	Tie2_20wkHFD	3.03224e-132	0.614331	0.999	0.994	9.416e-128
AC160336.1	KO_AP	Ctrl_AP	resident mac	Tie2_20wkHFD	7.6445e-14	0.608141	0.609	0.385	2.37385e-09
Fabp5	KO_AP	Ctrl_AP	resident mac	Tie2_20wkHFD	2.38021e-23	0.566895	0.204	0.035	7.39127e-20
Jdp2	KO_AP	Ctrl_AP	resident mac	Tie2_20wkHFD	2.56199e-36	0.548393	0.652	0.356	7.95576e-32
Gm26532	KO_AP	Ctrl_AP	resident mac	Tie2_20wkHFD	7.22079e-16	0.540967	0.822	0.642	2.24227e-11
Rpl37	KO_AP	Ctrl_AP	resident mac	Tie2_20wkHFD	5.82036e-87	0.527323	0.999	0.992	1.8074e-82
Retnla	KO_AP	Ctrl_AP	resident mac	Tie2_20wkHFD	4.74284	0.516035	0.564	0.406	147279
Fos	KO_AP	Ctrl_AP	resident mac	Tie2_20wkHFD	2.07564e-19	0.503839	0.97	0.951	6.44548e-15
Mt2	KO_AP	Ctrl_AP	resident mac	Tie2_20wkHFD	93117.1	0.481207	0.513	0.401	2.89156e+09
Rpl37a	KO_AP	Ctrl_AP	resident mac	Tie2_20wkHFD	1.28901e-84	0.478543	1	0.998	4.00275e-80
Tomm7	KO_AP	Ctrl_AP	resident mac	Tie2_20wkHFD	2.06132e-36	0.474249	0.885	0.706	6.40103e-32
Klf9	KO_AP	Ctrl_AP	resident mac	Tie2_20wkHFD	1.0015e-17	0.444512	0.746	0.519	3.10996e-13
Mmp12	KO_AP	Ctrl_AP	resident mac	Tie2_20wkHFD	6.46438e-07	0.442139	0.165	0.045	0.0200738
Usmg5	KO_AP	Ctrl_AP	resident mac	Tie2_20wkHFD	1.25134e-25	0.441343	0.72	0.485	3.8858e-23
Cd5l	KO_AP	Ctrl_AP	resident mac	Tie2_20wkHFD	1.16728e-06	0.433183	0.266	0.116	0.0362474
2010107E04Rik	KO_AP	Ctrl_AP	resident mac	Tie2_20wkHFD	2.91578e-22	0.423237	0.813	0.598	9.05436e-18
Rps26	KO_AP	Ctrl_AP	resident mac	Tie2_20wkHFD	1.02725e-29	0.41955	0.992	0.971	3.18992e-25
Cox7c	KO_AP	Ctrl_AP	resident mac	Tie2_20wkHFD	1.52652e-27	0.408064	0.971	0.904	4.74029e-23
Rpl36	KO_AP	Ctrl_AP	resident mac	Tie2_20wkHFD	2.26245e-37	0.403475	0.995	0.99	7.02559e-33
Klf4	KO_AP	Ctrl_AP	resident mac	Tie2_20wkHFD	0.182839	0.395962	0.94	0.881	567.769
Atp5k	KO_AP	Ctrl_AP	resident mac	Tie2_20wkHFD	3.71537e-15	0.38406	0.793	0.622	1.15373e-10
Lpl	KO_AP	Ctrl_AP	resident mac	Tie2_20wkHFD	6.55278e-14	0.383501	0.45	0.216	2.03483e-09
Spp1	KO_AP	Ctrl_AP	resident mac	Tie2_20wkHFD	4.75752e-27	0.375087	0.29	0.073	1.47735e-22
Polr2l	KO_AP	Ctrl_AP	resident mac	Tie2_20wkHFD	0.763666	0.363517	0.377	0.229	23714.1
Sec61g	KO_AP	Ctrl_AP	resident mac	Tie2_20wkHFD	2.34823e-16	0.362418	0.894	0.759	7.29194e-13
Atp5e	KO_AP	Ctrl_AP	resident mac	Tie2_20wkHFD	4.4714e-12	0.358054	0.922	0.853	1.3885e-07
Lpin1	KO_AP	Ctrl_AP	resident mac	Tie2_20wkHFD	4.07973e-11	0.340542	0.468	0.258	1.26688e-06
Cd163	KO_AP	Ctrl_AP	resident mac	Tie2_20wkHFD	1.64043e+06	0.333265	0.702	0.622	0.000509401
Rpl36al	KO_AP	Ctrl_AP	resident mac	Tie2_20wkHFD	1.68066e-07	0.329087	0.806	0.673	0.00521894
Ndufa3	KO_AP	Ctrl_AP	resident mac	Tie2_20wkHFD	3.17475e-11	0.328799	0.764	0.567	9.85856e-07
Egr1	KO_AP	Ctrl_AP	resident mac	Tie2_20wkHFD	1.38832	0.327223	0.929	0.895	43111.6
Rpl29	KO_AP	Ctrl_AP	resident mac	Tie2_20wkHFD	1.25197e-18	0.320814	0.988	0.939	3.88774e-14
Gm26778	KO_AP	Ctrl_AP	resident mac	Tie2_20wkHFD	0.00444167	0.320593	0.593	0.414	1379.27
Atf3	KO_AP	Ctrl_AP	resident mac	Tie2_20wkHFD	0.27635	0.319253	0.926	0.852	8581.49
Rpl34	KO_AP	Ctrl_AP	resident mac	Tie2_20wkHFD	2.33486e-28	0.318619	0.998	0.996	7.25044e-24
AY036118	KO_AP	Ctrl_AP	resident mac	Tie2_20wkHFD	0.000378737	0.317877	0.859	0.712	1176.09
Gpr65	KO_AP	Ctrl_AP	resident mac	Tie2_20wkHFD	11.2665	0.316299	0.517	0.363	349859
Neat1	KO_AP	Ctrl_AP	resident mac	Tie2_20wkHFD	264.161	0.316215	0.963	0.929	8.20298e+06
Gm42031	KO_AP	Ctrl_AP	resident mac	Tie2_20wkHFD	4.70255e-14	0.313783	0.46	0.237	1.46028e-09
Dusp1	KO_AP	Ctrl_AP	resident mac	Tie2_20wkHFD	4.05241e-06	0.312696	0.981	0.964	0.125839
Ctsl	KO_AP	Ctrl_AP	resident mac	Tie2_20wkHFD	0.0224686	0.309897	0.909	0.8	697.718
St13	KO_AP	Ctrl_AP	resident mac	Tie2_20wkHFD	2.74986e-10	0.307016	0.902	0.8	8.53914e-06
Lst1	KO_AP	Ctrl_AP	resident mac	Tie2_20wkHFD	2.31468	0.306527	0.812	0.699	71877.8
Rpl27	KO_AP	Ctrl_AP	resident mac	Tie2_20wkHFD	1.93751e-08	0.305035	0.913	0.798	0.000601655
Cops9	KO_AP	Ctrl_AP	resident mac	Tie2_20wkHFD	1.81995e-05	0.304622	0.742	0.579	0.565148
Cyth1	KO_AP	Ctrl_AP	resident mac	Tie2_20wkHFD	2.73816e-06	0.304018	0.574	0.366	0.0850282
Rpl36a	KO_AP	Ctrl_AP	resident mac	Tie2_20wkHFD	2.619e-11	0.303657	0.975	0.944	8.13277e-07
Mfge8	KO_AP	Ctrl_AP	resident mac	Tie2_20wkHFD	1.56227e-10	0.29998	0.33	0.143	4.85132e-06
Nr4a1	KO_AP	Ctrl_AP	resident mac	Tie2_20wkHFD	10215	0.294232	0.725	0.608	3.17206e+08
Tnfaip2	KO_AP	Ctrl_AP	resident mac	Tie2_20wkHFD	1.48396e+08	0.293525	0.4	0.301	0.0460814
Rnf169	KO_AP	Ctrl_AP	resident mac	Tie2_20wkHFD	6.53635e-08	0.292335	0.621	0.403	0.000202973
mt-Atp8	KO_AP	Ctrl_AP	resident mac	Tie2_20wkHFD	1.57264e-05	0.29194	0.66	0.468	0.488351
Rpl6	KO_AP	Ctrl_AP	resident mac	Tie2_20wkHFD	5.24606e-18	0.290718	0.996	0.993	1.62906e-14
Dip2b	KO_AP	Ctrl_AP	resident mac	Tie2_20wkHFD	4.59344e-05	0.290168	0.618	0.426	1.4264
Cox6c	KO_AP	Ctrl_AP	resident mac	Tie2_20wkHFD	2.49206e-07	0.287383	0.931	0.864	0.00773858
Cd83	KO_AP	Ctrl_AP	resident mac	Tie2_20wkHFD	1.1276e-06	0.284682	0.897	0.731	0.350154
Cox17	KO_AP	Ctrl_AP	resident mac	Tie2_20wkHFD	5.62312e-11	0.284492	0.507	0.285	1.74615e-06
Pet100	KO_AP	Ctrl_AP	resident mac	Tie2_20wkHFD	8.02479e-08	0.281094	0.608	0.395	0.00249194
Ndufa1	KO_AP	Ctrl_AP	resident mac	Tie2_20wkHFD	0.000597213	0.279198	0.682	0.507	1.85452
C4b	KO_AP	Ctrl_AP	resident mac	Tie2_20wkHFD	186.714	0.278234	0.888	0.861	5.79803e+06
Rpl35a	KO_AP	Ctrl_AP	resident mac	Tie2_20wkHFD	1.02914e-20	0.277564	0.998	0.998	3.19579e-16
Sqstm1	KO_AP	Ctrl_AP	resident mac	Tie2_20wkHFD	21828.7	0.277286	0.766	0.643	6.77847e+08
Rnaset2a	KO_AP	Ctrl_AP	resident mac	Tie2_20wkHFD	3.62723e-10	0.276906	0.48	0.268	1.12636e-05
Ost4	KO_AP	Ctrl_AP	resident mac	Tie2_20wkHFD	2.84541e-05	0.274209	0.794	0.643	0.883584
Adap2os	KO_AP	Ctrl_AP	resident mac	Tie2_20wkHFD	4.20623e-09	0.271577	0.399	0.2	0.000130616
Tsc22d4	KO_AP	Ctrl_AP	resident mac	Tie2_20wkHFD	0.051334	0.268938	0.815	0.695	1594.08
Romo1	KO_AP	Ctrl_AP	resident mac	Tie2_20wkHFD	0.0084932	0.268676	0.728	0.563	2637.39
AC149090.1	KO_AP	Ctrl_AP	resident mac	Tie2_20wkHFD	7.25832	0.268186	0.821	0.715	225393
Ier2	KO_AP	Ctrl_AP	resident mac	Tie2_20wkHFD	531.546	0.266891	0.906	0.835	1.65061e+07
Cwc22	KO_AP	Ctrl_AP	resident mac	Tie2_20wkHFD	4.93217e-08	0.266057	0.707	0.472	0.00153159
Mertk	KO_AP	Ctrl_AP	resident mac	Tie2_20wkHFD	1.46501	0.265931	0.702	0.56	45492.9
Hk2	KO_AP	Ctrl_AP	resident mac	Tie2_20wkHFD	1.20779	0.26455	0.344	0.199	37505.6
Clk1	KO_AP	Ctrl_AP	resident mac	Tie2_20wkHFD	9.83064	0.261813	0.878	0.794	305271
Fosb	KO_AP	Ctrl_AP	resident mac	Tie2_20wkHFD	38351.5	0.260956	0.925	0.887	1.19093e+09
Crebrf	KO_AP	Ctrl_AP	resident mac	Tie2_20wkHFD	101.123	0.256165	0.652	0.488	3.14017e+06
Ap2a2	KO_AP	Ctrl_AP	resident mac	Tie2_20wkHFD	0.000107866	0.255174	0.948	0.876	3.34957
Ccl6	KO_AP	Ctrl_AP	resident mac	Tie2_20wkHFD	136.906	0.254217	0.957	0.927	4.25134e+06
Snrpg	KO_AP	Ctrl_AP	resident mac	Tie2_20wkHFD	1.01006	0.250386	0.694	0.528	31365.3
Tmem256	KO_AP	Ctrl_AP	resident mac	Tie2_20wkHFD	9.15037	0.249533	0.786	0.678	2.84146e+06
Slc15a3	KO_AP	Ctrl_AP	resident mac	Tie2_20wkHFD	49306.9	0.249068	0.623	0.48	1.53113e+09
Cyr61	KO_AP	Ctrl_AP	resident mac	Tie2_20wkHFD	2.40851e+06	0.245415	0.21	0.124	0.000747916
Nmt1	KO_AP	Ctrl_AP	resident mac	Tie2_20wkHFD	0.0132017	0.244127	0.58	0.385	409.951
Pdcd4	KO_AP	Ctrl_AP	resident mac	Tie2_20wkHFD	3.79312e-05	0.242858	0.425	0.241	1.17788
Ddx5	KO_AP	Ctrl_AP	resident mac	Tie2_20wkHFD	8.32569e-06	0.239607	0.995	0.993	0.258538
Dync1i2	KO_AP	Ctrl_AP	resident mac	Tie2_20wkHFD	0.211503	0.239572	0.825	0.692	6567.82
Gm42418	KO_AP	Ctrl_AP	resident mac	Tie2_20wkHFD	2.77886	0.239055	0.996	0.999	86292.1
Atp5j2	KO_AP	Ctrl_AP	resident mac	Tie2_20wkHFD	313.906	0.237977	0.864	0.783	9.74771e+06
Nars	KO_AP	Ctrl_AP	resident mac	Tie2_20wkHFD	7.22717	0.237671	0.797	0.664	224425
Nr4a3	KO_AP	Ctrl_AP	resident mac	Tie2_20wkHFD	1.33523e+07	0.237049	0.258	0.167	0.00414629
Fabp4	KO_AP	Ctrl_AP	resident mac	Tie2_20wkHFD	1.68278e-06	0.235067	0.113	0.019	0.00522555
Dpm3	KO_AP	Ctrl_AP	resident mac	Tie2_20wkHFD	5.56641	0.234184	0.678	0.504	172854
Klf13	KO_AP	Ctrl_AP	resident mac	Tie2_20wkHFD	1017.77	0.233811	0.825	0.698	3.16047e+07
Rplp2	KO_AP	Ctrl_AP	resident mac	Tie2_20wkHFD	1.12977e-11	0.233178	0.999	0.994	3.50827e-07
Irf2	KO_AP	Ctrl_AP	resident mac	Tie2_20wkHFD	3.24266	0.229535	0.808	0.672	1.00694e+06
Anxa1	KO_AP	Ctrl_AP	resident mac	Tie2_20wkHFD	1.58118e+07	0.229156	0.402	0.293	0.00491005
Cbr2	KO_AP	Ctrl_AP	resident mac	Tie2_20wkHFD	7978.7	0.228854	0.921	0.896	2.47763e+08
Snrpf	KO_AP	Ctrl_AP	resident mac	Tie2_20wkHFD	0.0165614	0.228426	0.71	0.521	5142.81
Rps27rt	KO_AP	Ctrl_AP	resident mac	Tie2_20wkHFD	5.87706e-09	0.227483	0.325	0.147	0.0001825
Tmem258	KO_AP	Ctrl_AP	resident mac	Tie2_20wkHFD	48.9407	0.226997	0.684	0.523	1.51976e+06
Jun	KO_AP	Ctrl_AP	resident mac	Tie2_20wkHFD	367485	0.226396	0.971	0.967	0.000114115
Man2a1	KO_AP	Ctrl_AP	resident mac	Tie2_20wkHFD	1089.1	0.225206	0.748	0.601	3.38198e+07
Anapc13	KO_AP	Ctrl_AP	resident mac	Tie2_20wkHFD	3.72656	0.222668	0.646	0.476	115721
Cd209b	KO_AP	Ctrl_AP	resident mac	Tie2_20wkHFD	2.31938e+07	0.221798	0.287	0.19	0.00720239
Bcl10	KO_AP	Ctrl_AP	resident mac	Tie2_20wkHFD	15.3725	0.218531	0.796	0.636	477364
Jup	KO_AP	Ctrl_AP	resident mac	Tie2_20wkHFD	0.0435825	0.218317	0.548	0.365	135.337
Taf1d	KO_AP	Ctrl_AP	resident mac	Tie2_20wkHFD	0.0378048	0.216863	0.503	0.333	1.17395e+06
Nsa2	KO_AP	Ctrl_AP	resident mac	Tie2_20wkHFD	88606.8	0.214451	0.838	0.729	2.75151e+09
Btg2	KO_AP	Ctrl_AP	resident mac	Tie2_20wkHFD	842773	0.214009	0.968	0.925	0.000261706
Cxcr4	KO_AP	Ctrl_AP	resident mac	Tie2_20wkHFD	343466	0.212209	0.452	0.329	0.000106657
Maf	KO_AP	Ctrl_AP	resident mac	Tie2_20wkHFD	15260.8	0.211826	0.964	0.955	4.73893e+08
Rcsd1	KO_AP	Ctrl_AP	resident mac	Tie2_20wkHFD	24942.1	0.211644	0.606	0.459	7.74526e+08
Ethe1	KO_AP	Ctrl_AP	resident mac	Tie2_20wkHFD	2.18611	0.210406	0.492	0.327	6788.53
Uqcr10	KO_AP	Ctrl_AP	resident mac	Tie2_20wkHFD	34945.9	0.210003	0.748	0.642	1.08517e+09
H2-Eb1	KO_AP	Ctrl_AP	resident mac	Tie2_20wkHFD	1.60707e+08	0.209966	0.798	0.733	0.0499045
Got1	KO_AP	Ctrl_AP	resident mac	Tie2_20wkHFD	179.469	0.209923	0.334	0.202	5.57305e+06
Timd4	KO_AP	Ctrl_AP	resident mac	Tie2_20wkHFD	2.83219e+06	0.209595	0.519	0.386	0.000879479
Rpl31	KO_AP	Ctrl_AP	resident mac	Tie2_20wkHFD	0.889623	0.208255	0.974	0.935	27625.5
Tec	KO_AP	Ctrl_AP	resident mac	Tie2_20wkHFD	0.153518	0.207452	0.484	0.308	4767.19
Tuba1c	KO_AP	Ctrl_AP	resident mac	Tie2_20wkHFD	3950.57	0.206909	0.531	0.382	1.22677e+08
Itgb2	KO_AP	Ctrl_AP	resident mac	Tie2_20wkHFD	34444.8	0.206903	0.748	0.638	1.06961e+08
Scpep1	KO_AP	Ctrl_AP	resident mac	Tie2_20wkHFD	252.75	0.206816	0.814	0.678	7.84866e+06
Tns1	KO_AP	Ctrl_AP	resident mac	Tie2_20wkHFD	5.38323e+06	0.206613	0.771	0.665	0.00167166
Elob	KO_AP	Ctrl_AP	resident mac	Tie2_20wkHFD	1223.16	0.206378	0.88	0.792	3.79828e+07
Bola2	KO_AP	Ctrl_AP	resident mac	Tie2_20wkHFD	241960	0.206262	0.578	0.453	7.51357e+09
Hmgb2	KO_AP	Ctrl_AP	resident mac	Tie2_20wkHFD	9.18023e+07	0.202858	0.645	0.539	0.0285074
Pla2g2d	KO_AP	Ctrl_AP	resident mac	Tie2_20wkHFD	2.02228e+07	0.202263	0.579	0.465	0.00627978
Tsc22d3	KO_AP	Ctrl_AP	resident mac	Tie2_20wkHFD	236.311	0.201973	0.917	0.826	7.33818e+07
Nfkbid	KO_AP	Ctrl_AP	resident mac	Tie2_20wkHFD	3.60852e+07	0.200867	0.829	0.743	0.0112055
Pcf11	KO_AP	Ctrl_AP	resident mac	Tie2_20wkHFD	769365	0.200781	0.671	0.54	0.00238911
Filip1l	KO_AP	Ctrl_AP	resident mac	Tie2_20wkHFD	40239	0.200501	0.617	0.462	1.24954e+09
Ubl5	KO_AP	Ctrl_AP	resident mac	Tie2_20wkHFD	811.544	0.198808	0.904	0.81	2.52009e+07
Slirp	KO_AP	Ctrl_AP	resident mac	Tie2_20wkHFD	48.6822	0.198119	0.586	0.415	1.51173e+06
Son	KO_AP	Ctrl_AP	resident mac	Tie2_20wkHFD	252.78	0.197625	0.968	0.937	7.84959e+06
Frmd4b	KO_AP	Ctrl_AP	resident mac	Tie2_20wkHFD	9.69224e+06	0.19743	0.861	0.822	0.00300973
Syk	KO_AP	Ctrl_AP	resident mac	Tie2_20wkHFD	234933	0.197176	0.837	0.75	7.29537e+09
Atp6v1e1	KO_AP	Ctrl_AP	resident mac	Tie2_20wkHFD	11140.8	0.196791	0.816	0.702	3.45956e+08
Nfe2l2	KO_AP	Ctrl_AP	resident mac	Tie2_20wkHFD	556443	0.196353	0.891	0.794	0.000172792
Nfkbia	KO_AP	Ctrl_AP	resident mac	Tie2_20wkHFD	0.308923	0.194789	0.982	0.919	95929.9
mt-Nd4l	KO_AP	Ctrl_AP	resident mac	Tie2_20wkHFD	4.95031e+06	0.194455	0.797	0.708	0.00153722
Jade2	KO_AP	Ctrl_AP	resident mac	Tie2_20wkHFD	1.32404	0.191541	0.431	0.262	41115.4
Rab8b	KO_AP	Ctrl_AP	resident mac	Tie2_20wkHFD	115542	0.190704	0.84	0.727	3.58794e+08
Ccnl1	KO_AP	Ctrl_AP	resident mac	Tie2_20wkHFD	215272	0.187784	0.956	0.916	6.68484e+09
Pnrc1	KO_AP	Ctrl_AP	resident mac	Tie2_20wkHFD	917.871	0.185073	0.955	0.903	2.85027e+07
Gm15655	KO_AP	Ctrl_AP	resident mac	Tie2_20wkHFD	0.502922	0.184673	0.355	0.202	15617.2
Ppp1r10	KO_AP	Ctrl_AP	resident mac	Tie2_20wkHFD	2.12979e+06	0.184376	0.74	0.599	0.000661364
Gps2	KO_AP	Ctrl_AP	resident mac	Tie2_20wkHFD	9.87833	0.183716	0.507	0.337	306752
Dstn	KO_AP	Ctrl_AP	resident mac	Tie2_20wkHFD	278612	0.18367	0.859	0.748	8.65173e+09
Gm12840	KO_AP	Ctrl_AP	resident mac	Tie2_20wkHFD	8.07152e+07	0.1833	0.155	0.088	0.0250645
Tank	KO_AP	Ctrl_AP	resident mac	Tie2_20wkHFD	1.03045e+06	0.180614	0.657	0.512	0.000319985
Mknk2	KO_AP	Ctrl_AP	resident mac	Tie2_20wkHFD	445534	0.180504	0.568	0.428	0.000138352
Dclre1c	KO_AP	Ctrl_AP	resident mac	Tie2_20wkHFD	9.06057e+07	0.180496	0.75	0.638	0.0281358
Arid4a	KO_AP	Ctrl_AP	resident mac	Tie2_20wkHFD	2.48751e+06	0.18011	0.735	0.604	0.000772447
Adam15	KO_AP	Ctrl_AP	resident mac	Tie2_20wkHFD	2.14694e+07	0.179546	0.84	0.772	0.00666689
Tmem37	KO_AP	Ctrl_AP	resident mac	Tie2_20wkHFD	1.78034e+06	0.178463	0.696	0.572	0.00055285
Ubap2l	KO_AP	Ctrl_AP	resident mac	Tie2_20wkHFD	5.13749e+06	0.176113	0.863	0.756	0.00159535
Tle4	KO_AP	Ctrl_AP	resident mac	Tie2_20wkHFD	67354.1	0.175284	0.652	0.5	2.09155e+09
Sptbn1	KO_AP	Ctrl_AP	resident mac	Tie2_20wkHFD	476262	0.173987	0.623	0.49	0.000147894
Ptafr	KO_AP	Ctrl_AP	resident mac	Tie2_20wkHFD	977555	0.172739	0.853	0.763	0.00030356
Uqcr11	KO_AP	Ctrl_AP	resident mac	Tie2_20wkHFD	328463	0.172272	0.806	0.7	0.000101997
Sec62	KO_AP	Ctrl_AP	resident mac	Tie2_20wkHFD	171298	0.172246	0.895	0.811	5.31932e+09
Snhg6	KO_AP	Ctrl_AP	resident mac	Tie2_20wkHFD	1.47565e-05	0.171415	0.202	0.073	0.458235
Tmco1	KO_AP	Ctrl_AP	resident mac	Tie2_20wkHFD	9.08918e+06	0.171302	0.744	0.628	0.00282246
Ndufc1	KO_AP	Ctrl_AP	resident mac	Tie2_20wkHFD	1.22603e+07	0.171242	0.639	0.502	0.0038072
Ubc	KO_AP	Ctrl_AP	resident mac	Tie2_20wkHFD	2.2726e+07	0.17111	0.997	0.989	0.0070571
Kansl1l	KO_AP	Ctrl_AP	resident mac	Tie2_20wkHFD	198377	0.171001	0.488	0.351	6.16021e+09
Rps15a	KO_AP	Ctrl_AP	resident mac	Tie2_20wkHFD	14616.1	0.170494	0.996	0.99	4.53873e+08
Tmod1	KO_AP	Ctrl_AP	resident mac	Tie2_20wkHFD	581698	0.170062	0.537	0.395	0.000180635
Casp4	KO_AP	Ctrl_AP	resident mac	Tie2_20wkHFD	9.60409e+06	0.1699	0.729	0.613	0.00298236
Cox7a2	KO_AP	Ctrl_AP	resident mac	Tie2_20wkHFD	6.47252e+07	0.16926	0.829	0.747	0.0200991
Ier3ip1	KO_AP	Ctrl_AP	resident mac	Tie2_20wkHFD	121296	0.168652	0.694	0.545	3.7666e+09
Tnrc6b	KO_AP	Ctrl_AP	resident mac	Tie2_20wkHFD	334399	0.167954	0.608	0.474	0.000103841
1700017B05Rik	KO_AP	Ctrl_AP	resident mac	Tie2_20wkHFD	5.78354e+06	0.166602	0.546	0.41	0.00179596
Myof	KO_AP	Ctrl_AP	resident mac	Tie2_20wkHFD	5.63722e+06	0.165263	0.67	0.547	0.0175052
S100a1	KO_AP	Ctrl_AP	resident mac	Tie2_20wkHFD	751800	0.165192	0.622	0.477	0.000233456
Pabpc1	KO_AP	Ctrl_AP	resident mac	Tie2_20wkHFD	6.67854e+07	0.163433	0.953	0.925	0.0207389
Gm2a	KO_AP	Ctrl_AP	resident mac	Tie2_20wkHFD	7.56298e+07	0.163196	0.664	0.545	0.0234853
Per1	KO_AP	Ctrl_AP	resident mac	Tie2_20wkHFD	3316.17	0.162273	0.659	0.484	1.02977e+08
Tslp	KO_AP	Ctrl_AP	resident mac	Tie2_20wkHFD	614028	0.161418	0.395	0.274	0.000190674
Cdkn1c	KO_AP	Ctrl_AP	resident mac	Tie2_20wkHFD	138141	0.161406	0.195	0.104	4.28971e+09
Slc38a2	KO_AP	Ctrl_AP	resident mac	Tie2_20wkHFD	5.43322e+06	0.161394	0.861	0.758	0.00168718
Brd9	KO_AP	Ctrl_AP	resident mac	Tie2_20wkHFD	37003.5	0.158722	0.422	0.285	1.14907e+09
Uvrag	KO_AP	Ctrl_AP	resident mac	Tie2_20wkHFD	7.59206e+07	0.15864	0.604	0.487	0.0235756
Klhl24	KO_AP	Ctrl_AP	resident mac	Tie2_20wkHFD	2.67817e+07	0.156701	0.642	0.505	0.00831653
Sem1	KO_AP	Ctrl_AP	resident mac	Tie2_20wkHFD	74153.7	0.153396	0.968	0.93	2.30269e+08
Smim27	KO_AP	Ctrl_AP	resident mac	Tie2_20wkHFD	3549.07	0.152791	0.286	0.166	1.10209e+08
Hbp1	KO_AP	Ctrl_AP	resident mac	Tie2_20wkHFD	2.88423e+06	0.152403	0.567	0.425	0.000895641
Nudcd3	KO_AP	Ctrl_AP	resident mac	Tie2_20wkHFD	1.15859e+06	0.150206	0.521	0.377	0.000359778
Tob1	KO_AP	Ctrl_AP	resident mac	Tie2_20wkHFD	18519.1	0.150133	0.342	0.212	5.75075e+08
Cdk12	KO_AP	Ctrl_AP	resident mac	Tie2_20wkHFD	5.50647e+07	0.149902	0.567	0.437	0.0170992
Glul	KO_AP	Ctrl_AP	resident mac	Tie2_20wkHFD	1.52413e+07	0.149741	0.94	0.903	0.00473287
Fermt3	KO_AP	Ctrl_AP	resident mac	Tie2_20wkHFD	6.21902e+07	0.149685	0.769	0.646	0.0193119
Crybg3	KO_AP	Ctrl_AP	resident mac	Tie2_20wkHFD	1.73509e+06	0.148424	0.551	0.41	0.000538797
Gns	KO_AP	Ctrl_AP	resident mac	Tie2_20wkHFD	7.6131e+06	0.147873	0.892	0.817	0.0023641
Mras	KO_AP	Ctrl_AP	resident mac	Tie2_20wkHFD	10.1427	0.147776	0.263	0.137	314961
Fau	KO_AP	Ctrl_AP	resident mac	Tie2_20wkHFD	3053.88	0.147548	0.999	0.999	9.48322e+07
Ciita	KO_AP	Ctrl_AP	resident mac	Tie2_20wkHFD	5.95911e+07	0.147173	0.41	0.299	0.0185048
Gm26518	KO_AP	Ctrl_AP	resident mac	Tie2_20wkHFD	0.309413	0.146591	0.214	0.094	9608.2
Zmiz1	KO_AP	Ctrl_AP	resident mac	Tie2_20wkHFD	4.16987e+07	0.146538	0.752	0.651	0.0129487
Pnpla2	KO_AP	Ctrl_AP	resident mac	Tie2_20wkHFD	116932	0.146519	0.363	0.245	0.000363108
Ndufv3	KO_AP	Ctrl_AP	resident mac	Tie2_20wkHFD	3.56561e+07	0.146473	0.615	0.492	0.0110723
Ctss	KO_AP	Ctrl_AP	resident mac	Tie2_20wkHFD	4.6867e+06	0.146263	0.997	0.991	0.0145536
Ap3d1	KO_AP	Ctrl_AP	resident mac	Tie2_20wkHFD	1.49727e+07	0.145879	0.598	0.466	0.00464948
Dhx9	KO_AP	Ctrl_AP	resident mac	Tie2_20wkHFD	2.52741e+06	0.144936	0.576	0.424	0.000784836
Casp3	KO_AP	Ctrl_AP	resident mac	Tie2_20wkHFD	394336	0.143331	0.356	0.236	0.000122453
Fxr1	KO_AP	Ctrl_AP	resident mac	Tie2_20wkHFD	1.56855e+07	0.142763	0.658	0.516	0.00487083
Dirc2	KO_AP	Ctrl_AP	resident mac	Tie2_20wkHFD	266119	0.142598	0.408	0.276	8.2638e+09
Ccnd3	KO_AP	Ctrl_AP	resident mac	Tie2_20wkHFD	961624	0.142566	0.503	0.363	0.000298613
Gng5	KO_AP	Ctrl_AP	resident mac	Tie2_20wkHFD	8.24366e+06	0.141553	0.983	0.959	0.0025599
Mlxip	KO_AP	Ctrl_AP	resident mac	Tie2_20wkHFD	372515	0.141462	0.508	0.352	0.000115677
Agtrap	KO_AP	Ctrl_AP	resident mac	Tie2_20wkHFD	4.57049e+07	0.140795	0.565	0.442	0.0141927
Nsrp1	KO_AP	Ctrl_AP	resident mac	Tie2_20wkHFD	7.05865e+07	0.140217	0.393	0.279	0.0219192
Malat1	KO_AP	Ctrl_AP	resident mac	Tie2_20wkHFD	3.77906e+07	0.139718	0.996	0.993	0.0117351
Rpl22	KO_AP	Ctrl_AP	resident mac	Tie2_20wkHFD	849570	0.139498	0.995	0.978	0.000263817
Adrb1	KO_AP	Ctrl_AP	resident mac	Tie2_20wkHFD	624053	0.13861	0.204	0.12	0.00193787
Rpl24	KO_AP	Ctrl_AP	resident mac	Tie2_20wkHFD	1.94684e+07	0.13846	0.998	0.987	0.00604552
Lncpint	KO_AP	Ctrl_AP	resident mac	Tie2_20wkHFD	2.15614e+06	0.13841	0.397	0.276	0.000669545
Rreb1	KO_AP	Ctrl_AP	resident mac	Tie2_20wkHFD	1.39786e+08	0.137978	0.631	0.504	0.0434078
Gab3	KO_AP	Ctrl_AP	resident mac	Tie2_20wkHFD	1.31989	0.137279	0.273	0.138	40986.5
Gabarapl1	KO_AP	Ctrl_AP	resident mac	Tie2_20wkHFD	9.81633e+07	0.135217	0.453	0.341	0.0304826
Sh2b3	KO_AP	Ctrl_AP	resident mac	Tie2_20wkHFD	7.87874e+07	0.135077	0.585	0.445	0.0244659
Idh3b	KO_AP	Ctrl_AP	resident mac	Tie2_20wkHFD	1.42405e+07	0.134271	0.431	0.312	0.00442211
Nfkbiz	KO_AP	Ctrl_AP	resident mac	Tie2_20wkHFD	8.67166e+06	0.133769	0.956	0.907	0.00269281
Stx2	KO_AP	Ctrl_AP	resident mac	Tie2_20wkHFD	9.68718e+06	0.132871	0.347	0.237	0.00300816
Slamf7	KO_AP	Ctrl_AP	resident mac	Tie2_20wkHFD	1.57279e+07	0.132768	0.342	0.233	0.00488398
Kcnk6	KO_AP	Ctrl_AP	resident mac	Tie2_20wkHFD	1.60244e+07	0.131937	0.491	0.357	0.00497607
Pak1	KO_AP	Ctrl_AP	resident mac	Tie2_20wkHFD	3.5424e+06	0.131265	0.34	0.229	0.00110002
Selplg	KO_AP	Ctrl_AP	resident mac	Tie2_20wkHFD	6.37006e+07	0.13103	0.686	0.555	0.0197809
N4bp2l1	KO_AP	Ctrl_AP	resident mac	Tie2_20wkHFD	215098	0.130756	0.409	0.284	0.000667943
Gramd3	KO_AP	Ctrl_AP	resident mac	Tie2_20wkHFD	104883	0.130606	0.317	0.197	3.25692e+09
Rps17	KO_AP	Ctrl_AP	resident mac	Tie2_20wkHFD	491680	0.129466	0.991	0.986	0.000152681
Lyn	KO_AP	Ctrl_AP	resident mac	Tie2_20wkHFD	9.16606e+06	0.128926	0.837	0.749	0.0284634
Notch2	KO_AP	Ctrl_AP	resident mac	Tie2_20wkHFD	1.51368e+07	0.127962	0.647	0.507	0.00470044
Xlr	KO_AP	Ctrl_AP	resident mac	Tie2_20wkHFD	2.73702e+07	0.127833	0.303	0.203	0.00849925
Tnfrsf1b	KO_AP	Ctrl_AP	resident mac	Tie2_20wkHFD	1.69515e+07	0.127786	0.565	0.426	0.00526394
Gfra2	KO_AP	Ctrl_AP	resident mac	Tie2_20wkHFD	9.10125e+06	0.126129	0.451	0.325	0.00282621
Abcd1	KO_AP	Ctrl_AP	resident mac	Tie2_20wkHFD	6.12253e+07	0.124518	0.487	0.366	0.0190123
B2m	KO_AP	Ctrl_AP	resident mac	Tie2_20wkHFD	1.09372e+08	0.122841	0.997	0.999	0.0339632
Lmo4	KO_AP	Ctrl_AP	resident mac	Tie2_20wkHFD	1.37788e+06	0.12222	0.41	0.28	0.000427874
AI413582	KO_AP	Ctrl_AP	resident mac	Tie2_20wkHFD	2.98554e+07	0.121948	0.444	0.324	0.009271
Rps8	KO_AP	Ctrl_AP	resident mac	Tie2_20wkHFD	1.03384e+06	0.121686	0.999	0.995	0.00032104
Fbxo32	KO_AP	Ctrl_AP	resident mac	Tie2_20wkHFD	3.60723	0.119635	0.118	0.041	1.12015e+07
Cmklr1	KO_AP	Ctrl_AP	resident mac	Tie2_20wkHFD	1.51828e+08	0.119593	0.688	0.551	0.047147
Amd2	KO_AP	Ctrl_AP	resident mac	Tie2_20wkHFD	2.34608	0.118825	0.171	0.068	72852.9
Pnpla7	KO_AP	Ctrl_AP	resident mac	Tie2_20wkHFD	1.85516e+07	0.117483	0.372	0.254	0.00576084
Trpv4	KO_AP	Ctrl_AP	resident mac	Tie2_20wkHFD	1.17702e+08	0.117349	0.432	0.315	0.0365501
Irs2	KO_AP	Ctrl_AP	resident mac	Tie2_20wkHFD	1.08643e+07	0.114105	0.425	0.316	0.0337369
Upf2	KO_AP	Ctrl_AP	resident mac	Tie2_20wkHFD	8.89106e+06	0.113974	0.393	0.275	0.0276094
Tbc1d10a	KO_AP	Ctrl_AP	resident mac	Tie2_20wkHFD	24241	0.113943	0.258	0.145	7.52756e+08
Stmn1	KO_AP	Ctrl_AP	resident mac	Tie2_20wkHFD	106440	0.11361	0.104	0.039	3.30529e+08
Hist1h4d	KO_AP	Ctrl_AP	resident mac	Tie2_20wkHFD	2.2477e+06	0.113335	0.183	0.101	0.000697978
Me2	KO_AP	Ctrl_AP	resident mac	Tie2_20wkHFD	1.0762e+08	0.113174	0.234	0.153	0.0334191
Dnm1l	KO_AP	Ctrl_AP	resident mac	Tie2_20wkHFD	4.35509e+06	0.112907	0.405	0.275	0.00135239
Cnot3	KO_AP	Ctrl_AP	resident mac	Tie2_20wkHFD	3.56405e+07	0.11134	0.402	0.282	0.0110674
Plekhg2	KO_AP	Ctrl_AP	resident mac	Tie2_20wkHFD	1.79387e+06	0.110677	0.202	0.12	0.00557049
Zfp991	KO_AP	Ctrl_AP	resident mac	Tie2_20wkHFD	3.53702e+06	0.10953	0.261	0.164	0.00109835
Snhg12	KO_AP	Ctrl_AP	resident mac	Tie2_20wkHFD	3.58184e+06	0.109053	0.377	0.253	0.00111227
Phykpl	KO_AP	Ctrl_AP	resident mac	Tie2_20wkHFD	71527.2	0.10413	0.171	0.084	2.22113e+09
Hypk	KO_AP	Ctrl_AP	resident mac	Tie2_20wkHFD	9.38089e+07	0.103107	0.368	0.257	0.0291305
Ulk1	KO_AP	Ctrl_AP	resident mac	Tie2_20wkHFD	4.92775e+07	0.102824	0.247	0.157	0.0153021
Gdap2	KO_AP	Ctrl_AP	resident mac	Tie2_20wkHFD	462489	0.101241	0.226	0.128	0.000143617
Plbd2	KO_AP	Ctrl_AP	resident mac	Tie2_20wkHFD	4.3836e+07	0.100868	0.56	0.415	0.0136124
Gm17056	KO_AP	Ctrl_AP	resident mac	Tie2_20wkHFD	8.97004e+07	0.100511	0.159	0.091	0.0278547
Pim3	KO_AP	Ctrl_AP	resident mac	Tie2_20wkHFD	2.05797e+06	0.100433	0.386	0.267	0.00639062
Ppia	KO_AP	Ctrl_AP	resident mac	Tie2_20wkHFD	1.57908e+08	-0.100224	0.996	0.994	0.0490351
C1qa	KO_AP	Ctrl_AP	resident mac	Tie2_20wkHFD	7.67439e+07	-0.111862	0.977	0.982	0.0238313
Rpl18	KO_AP	Ctrl_AP	resident mac	Tie2_20wkHFD	9.17082e+07	-0.117258	0.993	0.986	0.0284782
Rpl13	KO_AP	Ctrl_AP	resident mac	Tie2_20wkHFD	6.79948e+07	-0.117414	0.999	0.997	0.0211144
Rpl8	KO_AP	Ctrl_AP	resident mac	Tie2_20wkHFD	4.52068e+07	-0.121361	0.996	0.982	0.0140381
Rpl17	KO_AP	Ctrl_AP	resident mac	Tie2_20wkHFD	8.46922e+06	-0.124264	0.996	0.994	0.00262995
C1qb	KO_AP	Ctrl_AP	resident mac	Tie2_20wkHFD	235511	-0.128292	0.983	0.99	7.31334e+09
Rpl19	KO_AP	Ctrl_AP	resident mac	Tie2_20wkHFD	24514.9	-0.13349	0.996	0.994	7.61262e+08
mt-Cytb	KO_AP	Ctrl_AP	resident mac	Tie2_20wkHFD	5.37434e+07	-0.134404	0.996	0.994	0.0166889
mt-Co2	KO_AP	Ctrl_AP	resident mac	Tie2_20wkHFD	7805.95	-0.136757	1	0.998	2.42398e+08
Cox4i1	KO_AP	Ctrl_AP	resident mac	Tie2_20wkHFD	9.53081e+06	-0.141218	0.98	0.967	0.0029596
Unc93b1	KO_AP	Ctrl_AP	resident mac	Tie2_20wkHFD	5.21282e+06	-0.142792	0.983	0.971	0.00161874
Rpl3	KO_AP	Ctrl_AP	resident mac	Tie2_20wkHFD	3.41568e+06	-0.14292	0.996	0.988	0.00106067
Rps14	KO_AP	Ctrl_AP	resident mac	Tie2_20wkHFD	102.967	-0.143079	0.998	0.998	3.19742e+07
mt-Co1	KO_AP	Ctrl_AP	resident mac	Tie2_20wkHFD	5.899	-0.149274	0.998	0.998	183182
Actb	KO_AP	Ctrl_AP	resident mac	Tie2_20wkHFD	370620	-0.149905	1	1	0.000115089
Rpl11	KO_AP	Ctrl_AP	resident mac	Tie2_20wkHFD	46965.2	-0.152099	0.996	0.992	1.45841e+09
Ptprc	KO_AP	Ctrl_AP	resident mac	Tie2_20wkHFD	5.607e+07	-0.154743	0.947	0.952	0.0174114
Rps3	KO_AP	Ctrl_AP	resident mac	Tie2_20wkHFD	2075.48	-0.15488	0.994	0.994	6.44499e+07
Tpt1	KO_AP	Ctrl_AP	resident mac	Tie2_20wkHFD	0.0116687	-0.155013	1	0.999	362.347
Ubb	KO_AP	Ctrl_AP	resident mac	Tie2_20wkHFD	7.77695e+07	-0.156975	0.996	0.994	0.0241498
Arpc2	KO_AP	Ctrl_AP	resident mac	Tie2_20wkHFD	8.77944e+06	-0.162564	0.991	0.99	0.00272628
Rps9	KO_AP	Ctrl_AP	resident mac	Tie2_20wkHFD	0.0016434	-0.165662	0.998	0.998	5103.24
Lgmn	KO_AP	Ctrl_AP	resident mac	Tie2_20wkHFD	2.21839e+06	-0.168432	0.968	0.967	0.00688877
Tspo	KO_AP	Ctrl_AP	resident mac	Tie2_20wkHFD	3.24799e+07	-0.169118	0.909	0.896	0.010086
Ccdc85b	KO_AP	Ctrl_AP	resident mac	Tie2_20wkHFD	4670.9	-0.171381	0.109	0.202	1.45046e+08
mt-Atp6	KO_AP	Ctrl_AP	resident mac	Tie2_20wkHFD	0.99068	-0.17181	1	0.998	30763.6
Rps4x	KO_AP	Ctrl_AP	resident mac	Tie2_20wkHFD	23.9747	-0.172969	0.997	0.995	74448.5
Pfdn5	KO_AP	Ctrl_AP	resident mac	Tie2_20wkHFD	1.31153e+07	-0.173101	0.946	0.947	0.0040727
Mid1	KO_AP	Ctrl_AP	resident mac	Tie2_20wkHFD	1.70859e+06	-0.173571	0.097	0.171	0.000530569
Lcp1	KO_AP	Ctrl_AP	resident mac	Tie2_20wkHFD	5.52527e+07	-0.176182	0.986	0.979	0.0171576
Reep5	KO_AP	Ctrl_AP	resident mac	Tie2_20wkHFD	6.15214e+06	-0.17782	0.841	0.844	0.00191043
Rpl7	KO_AP	Ctrl_AP	resident mac	Tie2_20wkHFD	35.2609	-0.178131	0.996	0.995	1.09496e+06
Gstp1	KO_AP	Ctrl_AP	resident mac	Tie2_20wkHFD	20080.2	-0.18011	0.075	0.155	6.23549e+08
Clic1	KO_AP	Ctrl_AP	resident mac	Tie2_20wkHFD	3.6291e+06	-0.181335	0.928	0.924	0.00112694
Arf5	KO_AP	Ctrl_AP	resident mac	Tie2_20wkHFD	1.25964e+06	-0.184366	0.838	0.849	0.00391155
Tnfaip8	KO_AP	Ctrl_AP	resident mac	Tie2_20wkHFD	2.39143e+06	-0.185625	0.803	0.82	0.000742612
Mrfap1	KO_AP	Ctrl_AP	resident mac	Tie2_20wkHFD	1.56688e+06	-0.186729	0.896	0.888	0.000486565
Rpl5	KO_AP	Ctrl_AP	resident mac	Tie2_20wkHFD	0.000347753	-0.186985	0.988	0.989	10.7988
Psmb8	KO_AP	Ctrl_AP	resident mac	Tie2_20wkHFD	1.95011e+07	-0.187414	0.845	0.85	0.00605569
Rabac1	KO_AP	Ctrl_AP	resident mac	Tie2_20wkHFD	1.67842e+07	-0.187627	0.845	0.856	0.00521201
Rnf7	KO_AP	Ctrl_AP	resident mac	Tie2_20wkHFD	9.81418e+07	-0.187976	0.565	0.595	0.030476
Spcs2	KO_AP	Ctrl_AP	resident mac	Tie2_20wkHFD	1.27571e+08	-0.192472	0.748	0.746	0.0396145
Tmsb4x	KO_AP	Ctrl_AP	resident mac	Tie2_20wkHFD	0.00418314	-0.19274	1	1	129.899
Rps3a1	KO_AP	Ctrl_AP	resident mac	Tie2_20wkHFD	0.000396276	-0.194934	0.999	0.999	12.3055
Rpl9	KO_AP	Ctrl_AP	resident mac	Tie2_20wkHFD	0.00111395	-0.198304	0.998	0.995	34.5913
Ahsa1	KO_AP	Ctrl_AP	resident mac	Tie2_20wkHFD	4.16873e+07	-0.202943	0.448	0.501	0.0129452
Ehd4	KO_AP	Ctrl_AP	resident mac	Tie2_20wkHFD	909.36	-0.20423	0.98	0.982	2.82384e+08
Ndufb10	KO_AP	Ctrl_AP	resident mac	Tie2_20wkHFD	4.38929e+07	-0.204786	0.66	0.692	0.0136301
Rps7	KO_AP	Ctrl_AP	resident mac	Tie2_20wkHFD	0.310866	-0.209852	0.995	0.986	9653.33
Cd63	KO_AP	Ctrl_AP	resident mac	Tie2_20wkHFD	286809	-0.210613	0.915	0.916	8.90628e+09
Eif3a	KO_AP	Ctrl_AP	resident mac	Tie2_20wkHFD	618940	-0.211476	0.885	0.904	0.000192199
Cst3	KO_AP	Ctrl_AP	resident mac	Tie2_20wkHFD	2.12506	-0.21326	0.999	0.999	65989.6
Oaz1	KO_AP	Ctrl_AP	resident mac	Tie2_20wkHFD	0.0226282	-0.214668	0.985	0.978	70.2674
Spred1	KO_AP	Ctrl_AP	resident mac	Tie2_20wkHFD	1.86716e+07	-0.215704	0.697	0.737	0.00579809
Rps6	KO_AP	Ctrl_AP	resident mac	Tie2_20wkHFD	0.000126697	-0.2166	0.992	0.987	3.93433
Tgfbr2	KO_AP	Ctrl_AP	resident mac	Tie2_20wkHFD	436697	-0.217807	0.858	0.867	0.000135608
Eid1	KO_AP	Ctrl_AP	resident mac	Tie2_20wkHFD	17008.8	-0.220023	0.877	0.865	5.28173e+08
Uba52	KO_AP	Ctrl_AP	resident mac	Tie2_20wkHFD	1.52202e+07	-0.221219	0.631	0.646	0.00472634
Fth1	KO_AP	Ctrl_AP	resident mac	Tie2_20wkHFD	7.47859e-08	-0.222482	1	1	0.00232233
Cysltr1	KO_AP	Ctrl_AP	resident mac	Tie2_20wkHFD	5.30704e+06	-0.223961	0.6	0.638	0.001648
Hnrnpd	KO_AP	Ctrl_AP	resident mac	Tie2_20wkHFD	56910.9	-0.229588	0.648	0.694	1.76725e+09
Sirpa	KO_AP	Ctrl_AP	resident mac	Tie2_20wkHFD	2049.53	-0.229696	0.867	0.884	6.36441e+07
Ctsc	KO_AP	Ctrl_AP	resident mac	Tie2_20wkHFD	0.00235687	-0.241362	0.998	0.998	73.1879
Bmp2k	KO_AP	Ctrl_AP	resident mac	Tie2_20wkHFD	2.38408e+06	-0.249364	0.765	0.782	0.000740329
Ahr	KO_AP	Ctrl_AP	resident mac	Tie2_20wkHFD	276.824	-0.262319	0.202	0.306	8.59623e+07
Runx1	KO_AP	Ctrl_AP	resident mac	Tie2_20wkHFD	1.83971e+06	-0.263726	0.846	0.85	0.000571286
Pdgfc	KO_AP	Ctrl_AP	resident mac	Tie2_20wkHFD	3.62267e+06	-0.266427	0.39	0.446	0.00112495
Basp1	KO_AP	Ctrl_AP	resident mac	Tie2_20wkHFD	9.14955e+07	-0.278143	0.366	0.437	0.0284121
Rpl10	KO_AP	Ctrl_AP	resident mac	Tie2_20wkHFD	7.73704e-19	-0.28443	0.997	0.991	2.40258e-13
Hspa1a	KO_AP	Ctrl_AP	resident mac	Tie2_20wkHFD	6.60586e+07	-0.28495	0.801	0.832	0.0205132
Mid1ip1	KO_AP	Ctrl_AP	resident mac	Tie2_20wkHFD	6.70329e+06	-0.286696	0.388	0.45	0.00208157
Hpgds	KO_AP	Ctrl_AP	resident mac	Tie2_20wkHFD	24092.7	-0.288479	0.724	0.751	7.4815e+08
Ddx60	KO_AP	Ctrl_AP	resident mac	Tie2_20wkHFD	43441.8	-0.298951	0.581	0.625	0.001349
Snx2	KO_AP	Ctrl_AP	resident mac	Tie2_20wkHFD	3.54265	-0.299603	0.917	0.915	110010
St8sia4	KO_AP	Ctrl_AP	resident mac	Tie2_20wkHFD	34011.3	-0.304885	0.528	0.602	1.05615e+09
Fcgr1	KO_AP	Ctrl_AP	resident mac	Tie2_20wkHFD	1.26453e+07	-0.309533	0.718	0.726	0.00392674
Arl4c	KO_AP	Ctrl_AP	resident mac	Tie2_20wkHFD	4.14349e+06	-0.312564	0.529	0.575	0.00128668
Erh	KO_AP	Ctrl_AP	resident mac	Tie2_20wkHFD	2.19547e-09	-0.317812	0.192	0.351	6.8176e-05
Rab3il1	KO_AP	Ctrl_AP	resident mac	Tie2_20wkHFD	0.202524	-0.319935	0.781	0.811	6288.99
Rsrp1	KO_AP	Ctrl_AP	resident mac	Tie2_20wkHFD	1.77667	-0.321722	0.865	0.86	55171
Dab2	KO_AP	Ctrl_AP	resident mac	Tie2_20wkHFD	3.03053e-10	-0.332756	0.973	0.982	9.4107e-06
Trem2	KO_AP	Ctrl_AP	resident mac	Tie2_20wkHFD	24455.7	-0.334032	0.661	0.704	7.59422e+08
Cd93	KO_AP	Ctrl_AP	resident mac	Tie2_20wkHFD	2.07717e+06	-0.336226	0.394	0.478	0.000645022
Gadd45g	KO_AP	Ctrl_AP	resident mac	Tie2_20wkHFD	15.6529	-0.415595	0.04	0.124	486070
Ccnd1	KO_AP	Ctrl_AP	resident mac	Tie2_20wkHFD	12520	-0.459516	0.405	0.498	3.88784e+08
Ccr5	KO_AP	Ctrl_AP	resident mac	Tie2_20wkHFD	0.0442493	-0.554606	0.592	0.678	137.407
Il4ra	KO_AP	Ctrl_AP	resident mac	Tie2_20wkHFD	1.92397e+06	-0.565578	0.647	0.642	0.000597451
Hspb1	KO_AP	Ctrl_AP	resident mac	Tie2_20wkHFD	21710.7	-0.611535	0.063	0.135	6.74182e+09
Clec4n	KO_AP	Ctrl_AP	resident mac	Tie2_20wkHFD	1586.74	-0.619965	0.347	0.431	4.92729e+07
Hspa1b	KO_AP	Ctrl_AP	resident mac	Tie2_20wkHFD	4.30369	-0.630652	0.603	0.696	133642
Gm10076	KO_AP	Ctrl_AP	resident mac	Tie2_20wkHFD	3.18308e-59	-0.685436	0.711	0.854	9.88441e-55
Ccl12	KO_AP	Ctrl_AP	resident mac	Tie2_20wkHFD	1.25615e+08	-0.71377	0.599	0.641	0.0390072

## Sheet: Tie2_20wkHFD - Trem2 mac - AR
gene	ident1	ident2	cellType	mouseSet	p_val.RNAwithSoupXwithLists	avg_log2FC.RNAwithSoupXwithLists	pct.1.RNAwithSoupXwithLists	pct.2.RNAwithSoupXwithLists	p_val_adj.RNAwithSoupXwithLists
Spp1	KO_AR	Ctrl_AR	Trem2 mac	Tie2_20wkHFD	3.42988e+06	3.11945	0.747	0.286	0.00106508
Ctsl	KO_AR	Ctrl_AR	Trem2 mac	Tie2_20wkHFD	61400.9	2.68013	0.96	0.81	1.90668e+09
Cd5l	KO_AR	Ctrl_AR	Trem2 mac	Tie2_20wkHFD	385.062	2.26065	0.819	0.262	1.19573e+07
Fabp5	KO_AR	Ctrl_AR	Trem2 mac	Tie2_20wkHFD	7.89714	1.67398	0.949	0.5	2.4523e+07
Ctsd	KO_AR	Ctrl_AR	Trem2 mac	Tie2_20wkHFD	0.154611	1.64082	1	0.929	48011.4
Trem2	KO_AR	Ctrl_AR	Trem2 mac	Tie2_20wkHFD	0.0048503	1.63266	0.98	0.786	15.0616
Gpnmb	KO_AR	Ctrl_AR	Trem2 mac	Tie2_20wkHFD	15561.9	1.58766	0.908	0.333	4.83242e+08
Syngr1	KO_AR	Ctrl_AR	Trem2 mac	Tie2_20wkHFD	7.11536	1.51509	0.917	0.333	220953
Fth1	KO_AR	Ctrl_AR	Trem2 mac	Tie2_20wkHFD	0.022054	1.50621	1	1	6848.42
Txn1	KO_AR	Ctrl_AR	Trem2 mac	Tie2_20wkHFD	168.132	1.47336	0.978	0.786	5.221e+07
Apoe	KO_AR	Ctrl_AR	Trem2 mac	Tie2_20wkHFD	401.323	1.45763	0.993	0.905	1.24623e+07
Creg1	KO_AR	Ctrl_AR	Trem2 mac	Tie2_20wkHFD	0.520444	1.3802	0.996	0.857	16161.4
Il18bp	KO_AR	Ctrl_AR	Trem2 mac	Tie2_20wkHFD	2812.04	1.26473	0.906	0.286	8.73222e+07
Atp6v0d2	KO_AR	Ctrl_AR	Trem2 mac	Tie2_20wkHFD	16329	1.25013	0.899	0.357	5.07065e+07
Ear2	KO_AR	Ctrl_AR	Trem2 mac	Tie2_20wkHFD	775874	1.20918	0.814	0.333	0.000240932
Hist1h2bc	KO_AR	Ctrl_AR	Trem2 mac	Tie2_20wkHFD	815.631	1.20287	0.879	0.405	2.53278e+07
Mgst1	KO_AR	Ctrl_AR	Trem2 mac	Tie2_20wkHFD	464.602	1.20157	0.872	0.357	1.44273e+07
Serpinb6a	KO_AR	Ctrl_AR	Trem2 mac	Tie2_20wkHFD	218.214	1.19314	0.962	0.786	6.77619e+06
Lyz2	KO_AR	Ctrl_AR	Trem2 mac	Tie2_20wkHFD	239135	1.18773	0.996	0.929	0.000742585
S100a1	KO_AR	Ctrl_AR	Trem2 mac	Tie2_20wkHFD	6.86125e+06	1.18697	0.911	0.571	0.00213062
Acp5	KO_AR	Ctrl_AR	Trem2 mac	Tie2_20wkHFD	3164.96	1.1777	0.964	0.548	9.82816e+07
Plpp3	KO_AR	Ctrl_AR	Trem2 mac	Tie2_20wkHFD	58467.2	1.15267	0.685	0.143	1.81558e+09
Mgll	KO_AR	Ctrl_AR	Trem2 mac	Tie2_20wkHFD	356985	1.14735	0.723	0.19	0.000110854
Pld3	KO_AR	Ctrl_AR	Trem2 mac	Tie2_20wkHFD	322.436	1.12541	0.989	0.857	1.00126e+07
Gpx4	KO_AR	Ctrl_AR	Trem2 mac	Tie2_20wkHFD	142.903	1.11381	0.964	0.738	4.43758e+06
Gadd45a	KO_AR	Ctrl_AR	Trem2 mac	Tie2_20wkHFD	12674.4	1.10814	0.794	0.286	3.9358e+09
Msrb1	KO_AR	Ctrl_AR	Trem2 mac	Tie2_20wkHFD	2230.34	1.0802	0.966	0.524	6.92589e+07
Ftl1	KO_AR	Ctrl_AR	Trem2 mac	Tie2_20wkHFD	40.3995	1.06794	1	1	1.25453e+06
Psap	KO_AR	Ctrl_AR	Trem2 mac	Tie2_20wkHFD	444.723	1.05439	1	1	1.381e+08
Colec12	KO_AR	Ctrl_AR	Trem2 mac	Tie2_20wkHFD	2.33058e+07	1.02992	0.544	0.071	0.00723717
Epas1	KO_AR	Ctrl_AR	Trem2 mac	Tie2_20wkHFD	1.2767e+06	1.00193	0.711	0.238	0.000396454
Ctsb	KO_AR	Ctrl_AR	Trem2 mac	Tie2_20wkHFD	846.268	0.995398	1	1	2.62792e+07
Gngt2	KO_AR	Ctrl_AR	Trem2 mac	Tie2_20wkHFD	18317.2	0.987713	0.991	0.81	5.68803e+08
Fbxo32	KO_AR	Ctrl_AR	Trem2 mac	Tie2_20wkHFD	2.34958e+06	0.987579	0.886	0.405	0.000729616
Htra1	KO_AR	Ctrl_AR	Trem2 mac	Tie2_20wkHFD	104796	0.987502	0.749	0.214	3.25423e+09
Lgals3	KO_AR	Ctrl_AR	Trem2 mac	Tie2_20wkHFD	1.88631e+06	0.948656	1	0.976	0.000585756
Gpr137b	KO_AR	Ctrl_AR	Trem2 mac	Tie2_20wkHFD	105105	0.935478	0.946	0.571	3.26383e+09
Gyg	KO_AR	Ctrl_AR	Trem2 mac	Tie2_20wkHFD	13698.7	0.930472	0.913	0.286	4.25385e+08
Lpl	KO_AR	Ctrl_AR	Trem2 mac	Tie2_20wkHFD	3.43943e+06	0.921936	0.973	0.667	0.00106805
Lipa	KO_AR	Ctrl_AR	Trem2 mac	Tie2_20wkHFD	314789	0.910758	0.987	0.833	9.77513e+09
Bcl2a1b	KO_AR	Ctrl_AR	Trem2 mac	Tie2_20wkHFD	36076.7	0.90846	0.96	0.833	1.12029e+09
Prdx1	KO_AR	Ctrl_AR	Trem2 mac	Tie2_20wkHFD	6.33379e+06	0.881119	0.996	0.952	0.00196683
Adcy3	KO_AR	Ctrl_AR	Trem2 mac	Tie2_20wkHFD	143658	0.878	0.787	0.357	4.46102e+09
Clec1b	KO_AR	Ctrl_AR	Trem2 mac	Tie2_20wkHFD	2.39976e+06	0.872609	0.852	0.381	0.00745196
Gng11	KO_AR	Ctrl_AR	Trem2 mac	Tie2_20wkHFD	2.35401e+07	0.866782	0.66	0.214	0.00730989
Smpdl3a	KO_AR	Ctrl_AR	Trem2 mac	Tie2_20wkHFD	9592.42	0.861594	0.949	0.476	2.97873e+08
Hal	KO_AR	Ctrl_AR	Trem2 mac	Tie2_20wkHFD	425654	0.856429	0.734	0.167	0.000132178
Cd63	KO_AR	Ctrl_AR	Trem2 mac	Tie2_20wkHFD	12650.1	0.85166	0.989	0.976	3.92823e+08
Gnas	KO_AR	Ctrl_AR	Trem2 mac	Tie2_20wkHFD	358.316	0.833412	0.991	0.857	1.11268e+08
Ctsz	KO_AR	Ctrl_AR	Trem2 mac	Tie2_20wkHFD	2284.48	0.821122	1	0.976	7.09399e+07
Nceh1	KO_AR	Ctrl_AR	Trem2 mac	Tie2_20wkHFD	1.05894e+06	0.798297	0.94	0.548	0.000328833
Cd68	KO_AR	Ctrl_AR	Trem2 mac	Tie2_20wkHFD	66923.6	0.758283	0.998	0.929	2.07818e+09
Cyba	KO_AR	Ctrl_AR	Trem2 mac	Tie2_20wkHFD	29443.2	0.749522	1	0.952	9.14298e+08
Pltp	KO_AR	Ctrl_AR	Trem2 mac	Tie2_20wkHFD	1.84906e+06	0.745049	0.989	0.905	0.000574188
Sgk1	KO_AR	Ctrl_AR	Trem2 mac	Tie2_20wkHFD	3.77656e+06	0.744511	0.904	0.595	0.00117273
Epb41l3	KO_AR	Ctrl_AR	Trem2 mac	Tie2_20wkHFD	6.93553e+07	0.742399	0.763	0.262	0.0215369
Bri3	KO_AR	Ctrl_AR	Trem2 mac	Tie2_20wkHFD	122667	0.731825	0.989	0.857	3.80919e+09
Hexa	KO_AR	Ctrl_AR	Trem2 mac	Tie2_20wkHFD	603690	0.726132	0.989	0.881	0.000187464
Cela1	KO_AR	Ctrl_AR	Trem2 mac	Tie2_20wkHFD	2.17569e+07	0.716264	0.745	0.31	0.00675617
Timp2	KO_AR	Ctrl_AR	Trem2 mac	Tie2_20wkHFD	5.44373e+07	0.715232	0.982	0.905	0.0169044
Hebp1	KO_AR	Ctrl_AR	Trem2 mac	Tie2_20wkHFD	4.97546e+06	0.714642	0.919	0.571	0.00154503
Ncoa4	KO_AR	Ctrl_AR	Trem2 mac	Tie2_20wkHFD	221352	0.712138	0.908	0.524	0.000687364
Arhgap19	KO_AR	Ctrl_AR	Trem2 mac	Tie2_20wkHFD	1220.46	0.703093	0.828	0.31	3.7899e+08
Atp6v1e1	KO_AR	Ctrl_AR	Trem2 mac	Tie2_20wkHFD	2.39654e+06	0.695913	0.966	0.762	0.00744198
Atp6v1d	KO_AR	Ctrl_AR	Trem2 mac	Tie2_20wkHFD	199449	0.69348	0.94	0.524	6.19349e+09
Taldo1	KO_AR	Ctrl_AR	Trem2 mac	Tie2_20wkHFD	17301.8	0.690583	0.993	0.881	5.37273e+09
Hadha	KO_AR	Ctrl_AR	Trem2 mac	Tie2_20wkHFD	384879	0.682733	0.944	0.595	0.00119516
Npc2	KO_AR	Ctrl_AR	Trem2 mac	Tie2_20wkHFD	23.5752	0.67174	0.998	0.976	7.32082e+06
Soat1	KO_AR	Ctrl_AR	Trem2 mac	Tie2_20wkHFD	1.02983e+08	0.665908	0.942	0.619	0.0319794
Ly9	KO_AR	Ctrl_AR	Trem2 mac	Tie2_20wkHFD	180398	0.663381	0.843	0.357	5.6019e+09
Atp6v1g1	KO_AR	Ctrl_AR	Trem2 mac	Tie2_20wkHFD	661957	0.661927	0.991	0.905	0.000205558
Aldh2	KO_AR	Ctrl_AR	Trem2 mac	Tie2_20wkHFD	1.69706e+06	0.660495	0.957	0.786	0.000526987
Actn1	KO_AR	Ctrl_AR	Trem2 mac	Tie2_20wkHFD	2.70215e+07	0.657059	0.888	0.524	0.00839097
Tbxas1	KO_AR	Ctrl_AR	Trem2 mac	Tie2_20wkHFD	2.72713e+06	0.650094	0.899	0.548	0.000846856
Cstb	KO_AR	Ctrl_AR	Trem2 mac	Tie2_20wkHFD	1.00242e+08	0.64322	0.996	0.881	0.0311281
Fabp4	KO_AR	Ctrl_AR	Trem2 mac	Tie2_20wkHFD	2.44723e+06	0.640747	0.779	0.31	0.000759938
Atp6v1f	KO_AR	Ctrl_AR	Trem2 mac	Tie2_20wkHFD	1.09548e+06	0.632069	0.982	0.905	0.000340178
Lgals3bp	KO_AR	Ctrl_AR	Trem2 mac	Tie2_20wkHFD	1.33654e+08	0.627204	0.969	0.833	0.0415037
Cox5a	KO_AR	Ctrl_AR	Trem2 mac	Tie2_20wkHFD	3.31552e+06	0.618436	0.991	0.929	0.00102957
Hadhb	KO_AR	Ctrl_AR	Trem2 mac	Tie2_20wkHFD	4.74365e+06	0.618395	0.879	0.571	0.00147304
Mpc1	KO_AR	Ctrl_AR	Trem2 mac	Tie2_20wkHFD	2.72372e+07	0.605733	0.957	0.857	0.00845798
Atp6v1c1	KO_AR	Ctrl_AR	Trem2 mac	Tie2_20wkHFD	4.12583e+07	0.603848	0.913	0.571	0.0128119
Psen2	KO_AR	Ctrl_AR	Trem2 mac	Tie2_20wkHFD	5.86795e+06	0.603549	0.895	0.452	0.00182217
Esd	KO_AR	Ctrl_AR	Trem2 mac	Tie2_20wkHFD	1.23183e+08	0.592424	0.964	0.738	0.0382521
Tyrobp	KO_AR	Ctrl_AR	Trem2 mac	Tie2_20wkHFD	68638.1	0.590175	0.996	1	2.13142e+09
Plekhm2	KO_AR	Ctrl_AR	Trem2 mac	Tie2_20wkHFD	3.96901e+07	0.586575	0.897	0.476	0.012325
Idh1	KO_AR	Ctrl_AR	Trem2 mac	Tie2_20wkHFD	9.19785e+07	0.584597	0.886	0.548	0.0285621
Scd1	KO_AR	Ctrl_AR	Trem2 mac	Tie2_20wkHFD	6.836e+06	0.576175	0.812	0.357	0.0212278
Atp6v0e	KO_AR	Ctrl_AR	Trem2 mac	Tie2_20wkHFD	4.3519e+06	0.570873	0.989	0.905	0.0013514
Paqr9	KO_AR	Ctrl_AR	Trem2 mac	Tie2_20wkHFD	8.47428e+07	0.553951	0.653	0.167	0.0263152
Hist1h4i	KO_AR	Ctrl_AR	Trem2 mac	Tie2_20wkHFD	1.32586e+06	0.552419	0.613	0.095	0.000411719
Adam8	KO_AR	Ctrl_AR	Trem2 mac	Tie2_20wkHFD	2.44944e+07	0.552148	0.796	0.262	0.00760625
Dad1	KO_AR	Ctrl_AR	Trem2 mac	Tie2_20wkHFD	1.37593e+08	0.541774	0.982	0.762	0.0427269
Pkp4	KO_AR	Ctrl_AR	Trem2 mac	Tie2_20wkHFD	3.15016e+07	0.54085	0.673	0.238	0.0097822
Hmox2	KO_AR	Ctrl_AR	Trem2 mac	Tie2_20wkHFD	7.30438e+06	0.535802	0.922	0.714	0.00226823
Eepd1	KO_AR	Ctrl_AR	Trem2 mac	Tie2_20wkHFD	1.49838e+07	0.523142	0.796	0.381	0.00465293
B430306N03Rik	KO_AR	Ctrl_AR	Trem2 mac	Tie2_20wkHFD	1.76846e+07	0.519236	0.727	0.31	0.00549161
Tmem140	KO_AR	Ctrl_AR	Trem2 mac	Tie2_20wkHFD	3.08292e+07	0.510987	0.814	0.381	0.00957338
Dpp7	KO_AR	Ctrl_AR	Trem2 mac	Tie2_20wkHFD	7.84792e+07	0.500312	0.792	0.405	0.0243701
Cox4i1	KO_AR	Ctrl_AR	Trem2 mac	Tie2_20wkHFD	2.20269e+06	0.499869	0.998	0.976	0.000684002
Kif3a	KO_AR	Ctrl_AR	Trem2 mac	Tie2_20wkHFD	6.98945e+06	0.480356	0.694	0.19	0.00217043
Gsto1	KO_AR	Ctrl_AR	Trem2 mac	Tie2_20wkHFD	1.52316e+07	0.474939	0.864	0.381	0.00472987
Cpq	KO_AR	Ctrl_AR	Trem2 mac	Tie2_20wkHFD	1.326e+08	0.469192	0.837	0.452	0.0411763
Klc4	KO_AR	Ctrl_AR	Trem2 mac	Tie2_20wkHFD	5.7154e+06	0.467449	0.752	0.31	0.0017748
Vti1b	KO_AR	Ctrl_AR	Trem2 mac	Tie2_20wkHFD	8.57773e+07	0.466165	0.877	0.524	0.0266364
Gdpd1	KO_AR	Ctrl_AR	Trem2 mac	Tie2_20wkHFD	1.02224e+08	0.462824	0.826	0.381	0.0317437
Atp6v1a	KO_AR	Ctrl_AR	Trem2 mac	Tie2_20wkHFD	1.59303e+08	0.456485	0.955	0.762	0.0494682
P2ry14	KO_AR	Ctrl_AR	Trem2 mac	Tie2_20wkHFD	4.00616e+07	0.450307	0.709	0.286	0.0124403
Shisa9	KO_AR	Ctrl_AR	Trem2 mac	Tie2_20wkHFD	7.82236e+06	0.440683	0.6	0.143	0.00242908
Gm14461	KO_AR	Ctrl_AR	Trem2 mac	Tie2_20wkHFD	5.10426e+07	0.407074	0.55	0.143	0.0158503
Cbr3	KO_AR	Ctrl_AR	Trem2 mac	Tie2_20wkHFD	1.73171e+07	0.35068	0.577	0.119	0.00537749
Cmc1	KO_AR	Ctrl_AR	Trem2 mac	Tie2_20wkHFD	1.3372e+07	0.348281	0.736	0.286	0.041524
Rasgrp4	KO_AR	Ctrl_AR	Trem2 mac	Tie2_20wkHFD	33990.4	-0.155837	0.011	0.167	1.0555e+09
Ralgps2	KO_AR	Ctrl_AR	Trem2 mac	Tie2_20wkHFD	5119.58	-0.156572	0.009	0.167	1.58978e+08
Cd163	KO_AR	Ctrl_AR	Trem2 mac	Tie2_20wkHFD	217698	-0.160165	0.004	0.119	6.76016e+09
AI839979	KO_AR	Ctrl_AR	Trem2 mac	Tie2_20wkHFD	2.41744e+06	-0.162753	0.022	0.19	0.000750688
Zfp607a	KO_AR	Ctrl_AR	Trem2 mac	Tie2_20wkHFD	7.26066e+07	-0.177573	0.058	0.262	0.0225465
Cp	KO_AR	Ctrl_AR	Trem2 mac	Tie2_20wkHFD	3.63503e+07	-0.242051	0.009	0.119	0.0112879
Cebpd	KO_AR	Ctrl_AR	Trem2 mac	Tie2_20wkHFD	648836	-0.242766	0.078	0.381	0.000201483
Il1rl1	KO_AR	Ctrl_AR	Trem2 mac	Tie2_20wkHFD	203334	-0.253901	0.004	0.119	6.31412e+09
Igsf9	KO_AR	Ctrl_AR	Trem2 mac	Tie2_20wkHFD	12159	-0.280471	0.043	0.286	3.77573e+08
Etv1	KO_AR	Ctrl_AR	Trem2 mac	Tie2_20wkHFD	0.115175	-0.325906	0.007	0.19	3576.52
Maml3	KO_AR	Ctrl_AR	Trem2 mac	Tie2_20wkHFD	8.81715e+06	-0.35307	0.105	0.381	0.00273799
Rtn1	KO_AR	Ctrl_AR	Trem2 mac	Tie2_20wkHFD	3.29745e+06	-0.364575	0.058	0.286	0.00102396
Alox5	KO_AR	Ctrl_AR	Trem2 mac	Tie2_20wkHFD	1.65663e-06	-0.372736	0.002	0.214	0.0514434
Rasgrp1	KO_AR	Ctrl_AR	Trem2 mac	Tie2_20wkHFD	1.4307e+08	-0.376529	0.074	0.286	0.0444274
Gm48065	KO_AR	Ctrl_AR	Trem2 mac	Tie2_20wkHFD	54.323	-0.376695	0.025	0.262	1.68689e+06
Tmem119	KO_AR	Ctrl_AR	Trem2 mac	Tie2_20wkHFD	53458.1	-0.379957	0.022	0.214	1.66003e+08
Rplp2	KO_AR	Ctrl_AR	Trem2 mac	Tie2_20wkHFD	52447.7	-0.391372	0.991	0.976	0.00162866
Pdlim1	KO_AR	Ctrl_AR	Trem2 mac	Tie2_20wkHFD	13731.8	-0.421674	0.04	0.286	4.26414e+07
Ch25h	KO_AR	Ctrl_AR	Trem2 mac	Tie2_20wkHFD	338468	-0.443234	0.011	0.143	0.00105104
Rpl41	KO_AR	Ctrl_AR	Trem2 mac	Tie2_20wkHFD	3.33266e+06	-0.458294	0.998	1	0.0103489
2010107E04Rik	KO_AR	Ctrl_AR	Trem2 mac	Tie2_20wkHFD	6.93289e+07	-0.474769	0.935	0.929	0.0215287
Rpl35a	KO_AR	Ctrl_AR	Trem2 mac	Tie2_20wkHFD	46856.5	-0.485737	0.996	0.952	0.000145503
Rpl37	KO_AR	Ctrl_AR	Trem2 mac	Tie2_20wkHFD	620485	-0.509622	0.993	0.976	0.000192679
Adrb2	KO_AR	Ctrl_AR	Trem2 mac	Tie2_20wkHFD	2.55245	-0.519904	0.054	0.381	79261.3
Rpl38	KO_AR	Ctrl_AR	Trem2 mac	Tie2_20wkHFD	347013	-0.533128	0.991	0.952	0.000107758
Tln1	KO_AR	Ctrl_AR	Trem2 mac	Tie2_20wkHFD	2.59484e+07	-0.543752	0.951	0.952	0.00805776
Arap3	KO_AR	Ctrl_AR	Trem2 mac	Tie2_20wkHFD	36422	-0.552575	0.074	0.357	1.13101e+09
Hnrnpa0	KO_AR	Ctrl_AR	Trem2 mac	Tie2_20wkHFD	3.11349e+06	-0.560623	0.897	0.929	0.00966831
Rpl37a	KO_AR	Ctrl_AR	Trem2 mac	Tie2_20wkHFD	932.116	-0.562013	1	0.976	2.8945e+08
Set	KO_AR	Ctrl_AR	Trem2 mac	Tie2_20wkHFD	1.37362e+08	-0.562655	0.893	0.929	0.0426551
Rpl36	KO_AR	Ctrl_AR	Trem2 mac	Tie2_20wkHFD	174.82	-0.563956	0.984	0.952	5.42868e+06
Rpl36a	KO_AR	Ctrl_AR	Trem2 mac	Tie2_20wkHFD	3.65468e+06	-0.56575	0.987	0.952	0.00113489
Gsn	KO_AR	Ctrl_AR	Trem2 mac	Tie2_20wkHFD	27.2905	-0.58179	0.161	0.667	847453
Olfm1	KO_AR	Ctrl_AR	Trem2 mac	Tie2_20wkHFD	1.07324e+07	-0.582503	0.101	0.357	0.00333272
AY036118	KO_AR	Ctrl_AR	Trem2 mac	Tie2_20wkHFD	1.35169e+06	-0.593537	0.378	0.81	0.000419739
Hnrnpk	KO_AR	Ctrl_AR	Trem2 mac	Tie2_20wkHFD	1.08375e+08	-0.5944	0.935	0.952	0.0336538
Tpm3	KO_AR	Ctrl_AR	Trem2 mac	Tie2_20wkHFD	233292	-0.599209	0.957	0.929	0.00724442
Eps8	KO_AR	Ctrl_AR	Trem2 mac	Tie2_20wkHFD	40.1559	-0.602383	0.065	0.381	1.24696e+07
Nfkbie	KO_AR	Ctrl_AR	Trem2 mac	Tie2_20wkHFD	1.55637e+08	-0.613021	0.128	0.381	0.0483301
Tnip3	KO_AR	Ctrl_AR	Trem2 mac	Tie2_20wkHFD	1.4141e+07	-0.633793	0.049	0.262	0.00439121
Spred1	KO_AR	Ctrl_AR	Trem2 mac	Tie2_20wkHFD	1.95875e+07	-0.634305	0.436	0.69	0.00608251
Nes	KO_AR	Ctrl_AR	Trem2 mac	Tie2_20wkHFD	4.06328e+07	-0.637805	0.087	0.333	0.0126177
Cysltr1	KO_AR	Ctrl_AR	Trem2 mac	Tie2_20wkHFD	3.09908e+06	-0.647968	0.157	0.452	0.000962358
Creb5	KO_AR	Ctrl_AR	Trem2 mac	Tie2_20wkHFD	3.89654e+06	-0.650108	0.114	0.381	0.0120999
Tra2a	KO_AR	Ctrl_AR	Trem2 mac	Tie2_20wkHFD	6.69262e+07	-0.652654	0.689	0.857	0.0207826
Lifr	KO_AR	Ctrl_AR	Trem2 mac	Tie2_20wkHFD	1.00598	-0.653648	0.045	0.357	31238.5
Ddx5	KO_AR	Ctrl_AR	Trem2 mac	Tie2_20wkHFD	1.08351e+06	-0.666804	0.955	1	0.000336464
Plekho2	KO_AR	Ctrl_AR	Trem2 mac	Tie2_20wkHFD	1.27563e+06	-0.670518	0.834	0.929	0.0396122
Rpsa	KO_AR	Ctrl_AR	Trem2 mac	Tie2_20wkHFD	6.38791e+07	-0.676582	0.991	0.952	0.0198364
Jarid2	KO_AR	Ctrl_AR	Trem2 mac	Tie2_20wkHFD	378774	-0.677239	0.226	0.595	0.000117621
Ptger4	KO_AR	Ctrl_AR	Trem2 mac	Tie2_20wkHFD	4.2359e+07	-0.677477	0.15	0.429	0.0131537
Igfbp4	KO_AR	Ctrl_AR	Trem2 mac	Tie2_20wkHFD	273.929	-0.692447	0.067	0.405	8.50631e+06
Rps29	KO_AR	Ctrl_AR	Trem2 mac	Tie2_20wkHFD	66.8691	-0.697031	0.998	0.952	2.07648e+06
Klf10	KO_AR	Ctrl_AR	Trem2 mac	Tie2_20wkHFD	151.116	-0.698526	0.157	0.548	4.69261e+06
Rps21	KO_AR	Ctrl_AR	Trem2 mac	Tie2_20wkHFD	167.043	-0.70291	0.996	1	5.18718e+07
Rpl39	KO_AR	Ctrl_AR	Trem2 mac	Tie2_20wkHFD	262730	-0.704116	0.993	0.952	8.15854e+09
Rps26	KO_AR	Ctrl_AR	Trem2 mac	Tie2_20wkHFD	3474.24	-0.712578	0.993	0.976	1.07886e+09
Gm42418	KO_AR	Ctrl_AR	Trem2 mac	Tie2_20wkHFD	1.97236e+07	-0.724155	0.966	0.952	0.00612478
Nupr1	KO_AR	Ctrl_AR	Trem2 mac	Tie2_20wkHFD	1.87886e+07	-0.72606	0.103	0.381	0.00583443
Gas7	KO_AR	Ctrl_AR	Trem2 mac	Tie2_20wkHFD	1.39937e+08	-0.732887	0.295	0.571	0.0434546
Rps28	KO_AR	Ctrl_AR	Trem2 mac	Tie2_20wkHFD	1.28149	-0.747629	0.987	0.952	39794.1
St3gal6	KO_AR	Ctrl_AR	Trem2 mac	Tie2_20wkHFD	5.661e-14	-0.770957	0.018	0.405	1.75791e-09
Mbnl1	KO_AR	Ctrl_AR	Trem2 mac	Tie2_20wkHFD	7030.29	-0.776773	0.935	0.976	2.18312e+08
Cfh	KO_AR	Ctrl_AR	Trem2 mac	Tie2_20wkHFD	9.91018	-0.777502	0.074	0.452	30774.1
Sf3b1	KO_AR	Ctrl_AR	Trem2 mac	Tie2_20wkHFD	4.13171e+06	-0.794874	0.886	0.952	0.00128302
Socs3	KO_AR	Ctrl_AR	Trem2 mac	Tie2_20wkHFD	319689	-0.797143	0.089	0.381	9.92729e+09
Gm34084	KO_AR	Ctrl_AR	Trem2 mac	Tie2_20wkHFD	31.8067	-0.805876	0.051	0.357	987693
Skil	KO_AR	Ctrl_AR	Trem2 mac	Tie2_20wkHFD	1.17568e+08	-0.810269	0.577	0.81	0.0365085
Ccnd2	KO_AR	Ctrl_AR	Trem2 mac	Tie2_20wkHFD	38616.4	-0.810898	0.029	0.238	1.19915e+09
Cbr2	KO_AR	Ctrl_AR	Trem2 mac	Tie2_20wkHFD	0.000267477	-0.811449	0.016	0.286	8.30597
H3f3b	KO_AR	Ctrl_AR	Trem2 mac	Tie2_20wkHFD	2.97755e+06	-0.820686	0.984	0.976	0.00092462
Hmgb2	KO_AR	Ctrl_AR	Trem2 mac	Tie2_20wkHFD	10762.9	-0.832075	0.347	0.738	3.34219e+08
Naaa	KO_AR	Ctrl_AR	Trem2 mac	Tie2_20wkHFD	5.47855e+07	-0.836518	0.152	0.405	0.0170125
App	KO_AR	Ctrl_AR	Trem2 mac	Tie2_20wkHFD	1.05526e+07	-0.847753	0.872	0.929	0.00327689
Phlda1	KO_AR	Ctrl_AR	Trem2 mac	Tie2_20wkHFD	15059.4	-0.864017	0.065	0.357	4.6764e+08
Eid1	KO_AR	Ctrl_AR	Trem2 mac	Tie2_20wkHFD	4.31446e+07	-0.877398	0.682	0.833	0.0133977
Junb	KO_AR	Ctrl_AR	Trem2 mac	Tie2_20wkHFD	1.21176e+08	-0.881709	0.781	0.952	0.0376287
Ptma	KO_AR	Ctrl_AR	Trem2 mac	Tie2_20wkHFD	2.63036e+07	-0.891931	0.978	0.952	0.00816806
Hnrnpa1	KO_AR	Ctrl_AR	Trem2 mac	Tie2_20wkHFD	2419.3	-0.893595	0.7	0.929	7.51265e+06
Plbd1	KO_AR	Ctrl_AR	Trem2 mac	Tie2_20wkHFD	39.9325	-0.902898	0.089	0.452	1.24002e+06
Pld4	KO_AR	Ctrl_AR	Trem2 mac	Tie2_20wkHFD	5.01237e+06	-0.906707	0.479	0.786	0.00155649
Ier2	KO_AR	Ctrl_AR	Trem2 mac	Tie2_20wkHFD	6.05066e+06	-0.932492	0.293	0.69	0.00187891
Rps27	KO_AR	Ctrl_AR	Trem2 mac	Tie2_20wkHFD	75.1464	-0.946621	0.982	0.952	2.33352e+06
Lsp1	KO_AR	Ctrl_AR	Trem2 mac	Tie2_20wkHFD	1.52856e+07	-0.961072	0.253	0.619	0.00474665
Clec4a1	KO_AR	Ctrl_AR	Trem2 mac	Tie2_20wkHFD	0.0863373	-0.964071	0.166	0.643	2681.03
Itgam	KO_AR	Ctrl_AR	Trem2 mac	Tie2_20wkHFD	5.66828e+07	-0.96663	0.353	0.619	0.0176017
Cd86	KO_AR	Ctrl_AR	Trem2 mac	Tie2_20wkHFD	5.6139e+06	-0.973532	0.55	0.81	0.00174328
Clec4a3	KO_AR	Ctrl_AR	Trem2 mac	Tie2_20wkHFD	2.29791e+07	-0.975064	0.638	0.81	0.0071357
Trps1	KO_AR	Ctrl_AR	Trem2 mac	Tie2_20wkHFD	1.14152e+08	-0.987685	0.566	0.762	0.0354476
Ighm	KO_AR	Ctrl_AR	Trem2 mac	Tie2_20wkHFD	4.36751e-06	-1.00411	0.031	0.381	0.135624
Col14a1	KO_AR	Ctrl_AR	Trem2 mac	Tie2_20wkHFD	3.27487e-07	-1.01468	0.047	0.476	0.0101695
Fus	KO_AR	Ctrl_AR	Trem2 mac	Tie2_20wkHFD	6.47365e+06	-1.02289	0.758	0.857	0.00201026
Tcf4	KO_AR	Ctrl_AR	Trem2 mac	Tie2_20wkHFD	32424.1	-1.02943	0.711	0.929	1.00686e+09
Gmfg	KO_AR	Ctrl_AR	Trem2 mac	Tie2_20wkHFD	3.95299e+06	-1.06119	0.289	0.595	0.00122752
Sdc4	KO_AR	Ctrl_AR	Trem2 mac	Tie2_20wkHFD	1.82491e+06	-1.07159	0.302	0.643	0.000566688
Lst1	KO_AR	Ctrl_AR	Trem2 mac	Tie2_20wkHFD	1.56166e+08	-1.07986	0.77	0.929	0.0484942
Ccl7	KO_AR	Ctrl_AR	Trem2 mac	Tie2_20wkHFD	81.6295	-1.09417	0.043	0.333	2.53484e+06
Ccr5	KO_AR	Ctrl_AR	Trem2 mac	Tie2_20wkHFD	3.54523e+07	-1.10431	0.28	0.571	0.011009
Dst	KO_AR	Ctrl_AR	Trem2 mac	Tie2_20wkHFD	329629	-1.1245	0.275	0.619	0.00010236
Ccnl1	KO_AR	Ctrl_AR	Trem2 mac	Tie2_20wkHFD	288111	-1.16932	0.779	0.976	8.94671e+09
Rbpj	KO_AR	Ctrl_AR	Trem2 mac	Tie2_20wkHFD	7721.82	-1.19948	0.389	0.738	2.39786e+08
Tgfbi	KO_AR	Ctrl_AR	Trem2 mac	Tie2_20wkHFD	4.59541e+06	-1.21705	0.425	0.786	0.00142701
Ccl9	KO_AR	Ctrl_AR	Trem2 mac	Tie2_20wkHFD	2.62793e+07	-1.23025	0.548	0.81	0.00816051
Egr1	KO_AR	Ctrl_AR	Trem2 mac	Tie2_20wkHFD	1481.25	-1.25915	0.257	0.762	4.59972e+07
Alox5ap	KO_AR	Ctrl_AR	Trem2 mac	Tie2_20wkHFD	63917.2	-1.2703	0.306	0.69	1.98482e+09
Cd81	KO_AR	Ctrl_AR	Trem2 mac	Tie2_20wkHFD	3.17343e+07	-1.29157	0.622	0.833	0.00985444
Klf2	KO_AR	Ctrl_AR	Trem2 mac	Tie2_20wkHFD	9.66621e+06	-1.29167	0.452	0.833	0.00300165
Ifitm3	KO_AR	Ctrl_AR	Trem2 mac	Tie2_20wkHFD	132.446	-1.30818	0.389	0.81	4.11285e+09
Mgl2	KO_AR	Ctrl_AR	Trem2 mac	Tie2_20wkHFD	0.0190309	-1.32094	0.02	0.286	590.966
Ctsc	KO_AR	Ctrl_AR	Trem2 mac	Tie2_20wkHFD	1.85795e+06	-1.32539	0.951	0.952	0.000576948
Ccl12	KO_AR	Ctrl_AR	Trem2 mac	Tie2_20wkHFD	3606.21	-1.33228	0.038	0.286	1.11984e+08
Pid1	KO_AR	Ctrl_AR	Trem2 mac	Tie2_20wkHFD	2.30497e+07	-1.36701	0.575	0.762	0.00715761
Klf6	KO_AR	Ctrl_AR	Trem2 mac	Tie2_20wkHFD	3804.71	-1.36721	0.902	0.976	1.18148e+08
Marcksl1	KO_AR	Ctrl_AR	Trem2 mac	Tie2_20wkHFD	1.92059e-18	-1.36865	0.018	0.452	5.96402e-15
F13a1	KO_AR	Ctrl_AR	Trem2 mac	Tie2_20wkHFD	44.3302	-1.43915	0.013	0.214	1.37659e+06
Zfp36l1	KO_AR	Ctrl_AR	Trem2 mac	Tie2_20wkHFD	1.17104e+08	-1.47222	0.579	0.833	0.0363642
Ccl2	KO_AR	Ctrl_AR	Trem2 mac	Tie2_20wkHFD	2.59169e-05	-1.49857	0.063	0.5	0.804799
Serinc3	KO_AR	Ctrl_AR	Trem2 mac	Tie2_20wkHFD	2.28036e+06	-1.52611	0.868	0.905	0.000708119
Ccnd1	KO_AR	Ctrl_AR	Trem2 mac	Tie2_20wkHFD	4.65484e-08	-1.53954	0.089	0.595	1.44547e-05
Ifitm2	KO_AR	Ctrl_AR	Trem2 mac	Tie2_20wkHFD	61735	-1.54644	0.443	0.762	0.000191706
Nfkbiz	KO_AR	Ctrl_AR	Trem2 mac	Tie2_20wkHFD	509.235	-1.60968	0.224	0.667	1.58133e+06
Ccr2	KO_AR	Ctrl_AR	Trem2 mac	Tie2_20wkHFD	9.79483e-05	-1.7282	0.04	0.405	3.04159
Ifi27l2a	KO_AR	Ctrl_AR	Trem2 mac	Tie2_20wkHFD	2.21606e-05	-1.80169	0.19	0.786	0.688154
Malat1	KO_AR	Ctrl_AR	Trem2 mac	Tie2_20wkHFD	1.8387e+06	-1.81139	0.781	1	0.00057097
Hspa1a	KO_AR	Ctrl_AR	Trem2 mac	Tie2_20wkHFD	1.66212e+06	-1.83168	0.445	0.762	0.00516139
Dab2	KO_AR	Ctrl_AR	Trem2 mac	Tie2_20wkHFD	48329.2	-1.89	0.465	0.786	1.50077e+09
Hspa1b	KO_AR	Ctrl_AR	Trem2 mac	Tie2_20wkHFD	1.34287e+07	-1.92756	0.275	0.571	0.0417001
Cx3cr1	KO_AR	Ctrl_AR	Trem2 mac	Tie2_20wkHFD	0.36183	-1.94563	0.145	0.595	11235.9
Tmem176a	KO_AR	Ctrl_AR	Trem2 mac	Tie2_20wkHFD	5.75859e-15	-2.1121	0.069	0.619	1.78821e-12
Tmem176b	KO_AR	Ctrl_AR	Trem2 mac	Tie2_20wkHFD	2.04327e-08	-2.1269	0.098	0.619	0.000634498
Pf4	KO_AR	Ctrl_AR	Trem2 mac	Tie2_20wkHFD	5.4797e-05	-2.12811	0.107	0.595	1.70161

## Sheet: Tie2_20wkHFD - Trem2 mac - AP
gene	ident1	ident2	cellType	mouseSet	p_val.RNAwithSoupXwithLists	avg_log2FC.RNAwithSoupXwithLists	pct.1.RNAwithSoupXwithLists	pct.2.RNAwithSoupXwithLists	p_val_adj.RNAwithSoupXwithLists
Rps28	KO_AP	Ctrl_AP	Trem2 mac	Tie2_20wkHFD	1.91998e-156	1.53259	0.999	0.99	5.96212e-153
Tnfaip2	KO_AP	Ctrl_AP	Trem2 mac	Tie2_20wkHFD	2.41149e-44	1.12876	0.975	0.899	7.48841e-40
Rps29	KO_AP	Ctrl_AP	Trem2 mac	Tie2_20wkHFD	1.00666e-116	0.954858	1	1	3.12598e-112
Rpl38	KO_AP	Ctrl_AP	Trem2 mac	Tie2_20wkHFD	2.014e-114	0.92875	0.999	0.996	6.25409e-109
Slc40a1	KO_AP	Ctrl_AP	Trem2 mac	Tie2_20wkHFD	1.58052e-14	0.824247	0.881	0.746	4.90798e-10
Rpl41	KO_AP	Ctrl_AP	Trem2 mac	Tie2_20wkHFD	2.28317e-89	0.788977	1	0.996	7.08994e-85
Ear2	KO_AP	Ctrl_AP	Trem2 mac	Tie2_20wkHFD	5.46856e-07	0.764877	0.832	0.631	0.0169815
mt-Nd3	KO_AP	Ctrl_AP	Trem2 mac	Tie2_20wkHFD	4.60207e-31	0.745564	0.974	0.943	1.42908e-26
Rpl39	KO_AP	Ctrl_AP	Trem2 mac	Tie2_20wkHFD	1.58407e-74	0.728999	0.999	0.996	4.919e-70
Glul	KO_AP	Ctrl_AP	Trem2 mac	Tie2_20wkHFD	1.74828e-21	0.714787	0.938	0.874	5.42892e-16
Selenop	KO_AP	Ctrl_AP	Trem2 mac	Tie2_20wkHFD	0.000153008	0.713092	0.994	0.987	0.475137
Rps27	KO_AP	Ctrl_AP	Trem2 mac	Tie2_20wkHFD	1.87161e-55	0.709861	1	0.99	5.8119e-52
Colec12	KO_AP	Ctrl_AP	Trem2 mac	Tie2_20wkHFD	57.1673	0.706391	0.434	0.254	1.77522e+06
Tfrc	KO_AP	Ctrl_AP	Trem2 mac	Tie2_20wkHFD	0.0786174	0.681284	0.582	0.39	2441.31
Vcam1	KO_AP	Ctrl_AP	Trem2 mac	Tie2_20wkHFD	198.684	0.663838	0.745	0.6	6.16973e+07
Rps21	KO_AP	Ctrl_AP	Trem2 mac	Tie2_20wkHFD	8.92624e-74	0.653256	0.999	0.998	2.77186e-69
Gdf15	KO_AP	Ctrl_AP	Trem2 mac	Tie2_20wkHFD	1.28972e-07	0.642754	0.722	0.491	0.00400497
Rpl37	KO_AP	Ctrl_AP	Trem2 mac	Tie2_20wkHFD	7.93235e-64	0.621172	0.997	0.996	2.46323e-58
Gm42418	KO_AP	Ctrl_AP	Trem2 mac	Tie2_20wkHFD	1.86523e-06	0.611187	0.983	0.975	0.0579209
Tomm7	KO_AP	Ctrl_AP	Trem2 mac	Tie2_20wkHFD	1.16423e-48	0.593689	0.977	0.935	3.61529e-44
Rpl37a	KO_AP	Ctrl_AP	Trem2 mac	Tie2_20wkHFD	9.55252e-57	0.580088	1	0.996	2.96634e-52
Ccdc152	KO_AP	Ctrl_AP	Trem2 mac	Tie2_20wkHFD	836.461	0.560345	0.621	0.488	2.59746e+08
Paqr9	KO_AP	Ctrl_AP	Trem2 mac	Tie2_20wkHFD	1.79777e-16	0.557532	0.645	0.363	5.58263e-12
Fbxo32	KO_AP	Ctrl_AP	Trem2 mac	Tie2_20wkHFD	1.41094e-05	0.546775	0.867	0.698	0.43814
Ndufa3	KO_AP	Ctrl_AP	Trem2 mac	Tie2_20wkHFD	3.79255e-42	0.545956	0.965	0.881	1.1777e-39
Usmg5	KO_AP	Ctrl_AP	Trem2 mac	Tie2_20wkHFD	5.21881e-31	0.539877	0.967	0.887	1.6206e-26
Cops9	KO_AP	Ctrl_AP	Trem2 mac	Tie2_20wkHFD	1.16992e-24	0.493423	0.983	0.943	3.63295e-20
Pld3	KO_AP	Ctrl_AP	Trem2 mac	Tie2_20wkHFD	8.07762e-11	0.489896	0.975	0.958	2.50834e-06
Atp5k	KO_AP	Ctrl_AP	Trem2 mac	Tie2_20wkHFD	8.54168e-34	0.482693	0.978	0.918	2.65245e-29
Mertk	KO_AP	Ctrl_AP	Trem2 mac	Tie2_20wkHFD	1.25697e-16	0.480112	0.922	0.853	3.90326e-11
Sdc3	KO_AP	Ctrl_AP	Trem2 mac	Tie2_20wkHFD	6.38216e-19	0.476704	0.978	0.931	1.98185e-13
Sec61g	KO_AP	Ctrl_AP	Trem2 mac	Tie2_20wkHFD	1.72573e-27	0.47567	0.988	0.956	5.35892e-24
2010107E04Rik	KO_AP	Ctrl_AP	Trem2 mac	Tie2_20wkHFD	2.12126e-30	0.471706	0.981	0.92	6.58715e-26
Rpl36al	KO_AP	Ctrl_AP	Trem2 mac	Tie2_20wkHFD	1.66533e-24	0.454123	0.978	0.922	5.17134e-20
Mgll	KO_AP	Ctrl_AP	Trem2 mac	Tie2_20wkHFD	150622	0.448713	0.703	0.537	4.67726e+07
Cox7c	KO_AP	Ctrl_AP	Trem2 mac	Tie2_20wkHFD	1.28287e-43	0.44768	0.991	0.983	3.98371e-40
Maf	KO_AP	Ctrl_AP	Trem2 mac	Tie2_20wkHFD	0.426998	0.446285	0.793	0.604	13259.6
Cox17	KO_AP	Ctrl_AP	Trem2 mac	Tie2_20wkHFD	8.24602e-26	0.438159	0.896	0.717	2.56064e-19
Nmt1	KO_AP	Ctrl_AP	Trem2 mac	Tie2_20wkHFD	1.85276e-21	0.432578	0.962	0.868	5.75337e-18
Ly9	KO_AP	Ctrl_AP	Trem2 mac	Tie2_20wkHFD	2.27137e-14	0.430783	0.86	0.717	7.05329e-10
Rpl36	KO_AP	Ctrl_AP	Trem2 mac	Tie2_20wkHFD	5.69541e-33	0.42829	0.996	0.994	1.7686e-28
Lst1	KO_AP	Ctrl_AP	Trem2 mac	Tie2_20wkHFD	2.54543e+07	0.42398	0.877	0.786	0.00790433
Cd36	KO_AP	Ctrl_AP	Trem2 mac	Tie2_20wkHFD	432358	0.422245	0.886	0.792	0.0013426
Dync1i2	KO_AP	Ctrl_AP	Trem2 mac	Tie2_20wkHFD	6.03678e-21	0.416514	0.97	0.901	1.8746e-16
Fos	KO_AP	Ctrl_AP	Trem2 mac	Tie2_20wkHFD	2.66516e+06	0.413456	0.522	0.352	0.000827611
Actn1	KO_AP	Ctrl_AP	Trem2 mac	Tie2_20wkHFD	0.00123988	0.408041	0.899	0.834	38.5019
Lyn	KO_AP	Ctrl_AP	Trem2 mac	Tie2_20wkHFD	9.14153e-09	0.40406	0.968	0.91	2.83872e-05
Pltp	KO_AP	Ctrl_AP	Trem2 mac	Tie2_20wkHFD	299.238	0.402386	0.97	0.96	929225
Cd5l	KO_AP	Ctrl_AP	Trem2 mac	Tie2_20wkHFD	7931.34	0.401704	0.842	0.618	2.46292e+08
Scd1	KO_AP	Ctrl_AP	Trem2 mac	Tie2_20wkHFD	154.711	0.397561	0.839	0.767	4.80425e+06
Ccdc148	KO_AP	Ctrl_AP	Trem2 mac	Tie2_20wkHFD	1.30952	0.396954	0.692	0.488	40664.6
Slfn5	KO_AP	Ctrl_AP	Trem2 mac	Tie2_20wkHFD	4.64988e-09	0.3931	0.861	0.683	0.000144393
St13	KO_AP	Ctrl_AP	Trem2 mac	Tie2_20wkHFD	1.05885e-17	0.390403	0.962	0.914	3.28806e-13
4931406C07Rik	KO_AP	Ctrl_AP	Trem2 mac	Tie2_20wkHFD	5.99969e-11	0.389237	0.876	0.734	1.86308e-06
Ifi207	KO_AP	Ctrl_AP	Trem2 mac	Tie2_20wkHFD	1.19053e-11	0.38592	0.97	0.914	3.69697e-06
Romo1	KO_AP	Ctrl_AP	Trem2 mac	Tie2_20wkHFD	1.74274e-12	0.381045	0.961	0.91	5.41172e-08
Rps26	KO_AP	Ctrl_AP	Trem2 mac	Tie2_20wkHFD	1.9956e-07	0.379573	0.996	0.985	0.00619694
Cfp	KO_AP	Ctrl_AP	Trem2 mac	Tie2_20wkHFD	0.08309	0.378873	0.931	0.857	2580.19
Atp5e	KO_AP	Ctrl_AP	Trem2 mac	Tie2_20wkHFD	5.69786e-19	0.378042	0.988	0.987	1.76936e-13
Aplp2	KO_AP	Ctrl_AP	Trem2 mac	Tie2_20wkHFD	1240.88	0.376708	0.946	0.931	3.8533e+07
Lgals3bp	KO_AP	Ctrl_AP	Trem2 mac	Tie2_20wkHFD	1.60608e-06	0.37263	0.97	0.939	0.0498735
Eif5b	KO_AP	Ctrl_AP	Trem2 mac	Tie2_20wkHFD	1.13174e-15	0.368972	0.973	0.935	3.51441e-11
Epb41l3	KO_AP	Ctrl_AP	Trem2 mac	Tie2_20wkHFD	357.968	0.362764	0.757	0.591	1.1116e+07
Epas1	KO_AP	Ctrl_AP	Trem2 mac	Tie2_20wkHFD	1.79507e+06	0.361689	0.685	0.547	0.000557423
Syk	KO_AP	Ctrl_AP	Trem2 mac	Tie2_20wkHFD	6.35468e-10	0.358706	0.952	0.914	1.97332e-05
Sqstm1	KO_AP	Ctrl_AP	Trem2 mac	Tie2_20wkHFD	0.00491018	0.358106	0.932	0.847	152.476
Sod1	KO_AP	Ctrl_AP	Trem2 mac	Tie2_20wkHFD	3.46196e-10	0.355681	0.922	0.774	1.07504e-05
Ncoa4	KO_AP	Ctrl_AP	Trem2 mac	Tie2_20wkHFD	1.43459	0.354467	0.91	0.826	4454.82
Slc15a3	KO_AP	Ctrl_AP	Trem2 mac	Tie2_20wkHFD	0.327917	0.353638	0.973	0.933	10182.8
Tcf7l2	KO_AP	Ctrl_AP	Trem2 mac	Tie2_20wkHFD	6.19475e-06	0.349282	0.753	0.547	0.192366
Lpl	KO_AP	Ctrl_AP	Trem2 mac	Tie2_20wkHFD	9371.02	0.345559	0.975	0.958	2.90998e+08
Axl	KO_AP	Ctrl_AP	Trem2 mac	Tie2_20wkHFD	0.00151414	0.339845	0.957	0.914	47.0186
Pira2	KO_AP	Ctrl_AP	Trem2 mac	Tie2_20wkHFD	73.9396	0.33916	0.808	0.652	22960.5
Gabarapl1	KO_AP	Ctrl_AP	Trem2 mac	Tie2_20wkHFD	0.00859248	0.338256	0.836	0.734	266.822
Slco2b1	KO_AP	Ctrl_AP	Trem2 mac	Tie2_20wkHFD	2.99563e-06	0.333664	0.679	0.426	0.0930232
Lipa	KO_AP	Ctrl_AP	Trem2 mac	Tie2_20wkHFD	0.00066664	0.331667	0.987	0.99	0.207012
Myo9a	KO_AP	Ctrl_AP	Trem2 mac	Tie2_20wkHFD	414.715	0.326438	0.899	0.843	1.28781e+06
Trf	KO_AP	Ctrl_AP	Trem2 mac	Tie2_20wkHFD	3961.7	0.325505	0.957	0.929	1.23023e+08
Plekhm2	KO_AP	Ctrl_AP	Trem2 mac	Tie2_20wkHFD	0.073055	0.322997	0.906	0.845	2268.58
Cat	KO_AP	Ctrl_AP	Trem2 mac	Tie2_20wkHFD	3.41875	0.322863	0.907	0.834	106162
Hadha	KO_AP	Ctrl_AP	Trem2 mac	Tie2_20wkHFD	0.0456517	0.318123	0.938	0.891	1417.62
Eif2s2	KO_AP	Ctrl_AP	Trem2 mac	Tie2_20wkHFD	1.16081e-05	0.317852	0.975	0.939	0.0360466
Abhd12	KO_AP	Ctrl_AP	Trem2 mac	Tie2_20wkHFD	9.40793e-10	0.317836	0.974	0.973	2.92144e-06
Pet100	KO_AP	Ctrl_AP	Trem2 mac	Tie2_20wkHFD	8.32424e-08	0.315835	0.913	0.795	0.258493
Hadhb	KO_AP	Ctrl_AP	Trem2 mac	Tie2_20wkHFD	1.10997	0.315752	0.877	0.832	34468
Idh1	KO_AP	Ctrl_AP	Trem2 mac	Tie2_20wkHFD	33.6429	0.315256	0.906	0.834	1.04471e+06
Stat1	KO_AP	Ctrl_AP	Trem2 mac	Tie2_20wkHFD	9.14841e-05	0.314216	0.832	0.7	0.284086
Cox6c	KO_AP	Ctrl_AP	Trem2 mac	Tie2_20wkHFD	2.3046e-11	0.313085	0.993	0.983	7.15649e-07
Bola2	KO_AP	Ctrl_AP	Trem2 mac	Tie2_20wkHFD	0.115498	0.312364	0.942	0.901	3586.57
Kcna2	KO_AP	Ctrl_AP	Trem2 mac	Tie2_20wkHFD	144.874	0.312312	0.473	0.281	4.49876e+06
Rpl27	KO_AP	Ctrl_AP	Trem2 mac	Tie2_20wkHFD	5.10467e-09	0.310842	0.978	0.962	1.58515e-05
Ndufa1	KO_AP	Ctrl_AP	Trem2 mac	Tie2_20wkHFD	0.997331	0.309262	0.962	0.937	30970.1
Ankrd12	KO_AP	Ctrl_AP	Trem2 mac	Tie2_20wkHFD	24.2431	0.309122	0.932	0.874	752821
Rpl36a	KO_AP	Ctrl_AP	Trem2 mac	Tie2_20wkHFD	0.000308981	0.308879	0.996	0.992	9.59478
Parp14	KO_AP	Ctrl_AP	Trem2 mac	Tie2_20wkHFD	11135.2	0.308469	0.826	0.7	3.45782e+08
Uqcr11	KO_AP	Ctrl_AP	Trem2 mac	Tie2_20wkHFD	0.137385	0.305903	0.983	0.945	42.6621
Pcyox1	KO_AP	Ctrl_AP	Trem2 mac	Tie2_20wkHFD	0.03055	0.305687	0.857	0.742	948.67
Serpinb6a	KO_AP	Ctrl_AP	Trem2 mac	Tie2_20wkHFD	963.537	0.305335	0.957	0.927	2.99207e+07
Susd6	KO_AP	Ctrl_AP	Trem2 mac	Tie2_20wkHFD	9.35858e-09	0.30435	0.81	0.646	0.000290612
Fcgr4	KO_AP	Ctrl_AP	Trem2 mac	Tie2_20wkHFD	32.8062	0.303847	0.952	0.874	1.01873e+06
Pou3f1	KO_AP	Ctrl_AP	Trem2 mac	Tie2_20wkHFD	0.525792	0.302359	0.41	0.193	16327.4
Atp6v1e1	KO_AP	Ctrl_AP	Trem2 mac	Tie2_20wkHFD	9334.58	0.300698	0.973	0.95	2.89867e+07
Rpl34	KO_AP	Ctrl_AP	Trem2 mac	Tie2_20wkHFD	2.31259e-07	0.294011	0.994	0.996	0.0071813
2022-03-01	KO_AP	Ctrl_AP	Trem2 mac	Tie2_20wkHFD	5.41344	0.29375	0.86	0.725	168103
Rpl6	KO_AP	Ctrl_AP	Trem2 mac	Tie2_20wkHFD	1.81879e-08	0.292454	0.999	1	0.000564789
Zfp703	KO_AP	Ctrl_AP	Trem2 mac	Tie2_20wkHFD	6.6274	0.292397	0.802	0.642	205801
Hs6st1	KO_AP	Ctrl_AP	Trem2 mac	Tie2_20wkHFD	0.319576	0.292286	0.81	0.715	9923.8
Tgm2	KO_AP	Ctrl_AP	Trem2 mac	Tie2_20wkHFD	605748	0.290768	0.912	0.83	0.000188103
Clec1b	KO_AP	Ctrl_AP	Trem2 mac	Tie2_20wkHFD	5.34091e+06	0.288721	0.847	0.721	0.00165851
Abcg1	KO_AP	Ctrl_AP	Trem2 mac	Tie2_20wkHFD	1.55137e-05	0.284191	0.987	0.966	0.481748
Ndufa2	KO_AP	Ctrl_AP	Trem2 mac	Tie2_20wkHFD	3.39718e-07	0.284152	0.981	0.969	0.0105492
Plxna1	KO_AP	Ctrl_AP	Trem2 mac	Tie2_20wkHFD	2.88293	0.283757	0.813	0.65	89523.7
Tsc22d4	KO_AP	Ctrl_AP	Trem2 mac	Tie2_20wkHFD	4.48947e-05	0.283531	0.926	0.816	13.9411
Ptafr	KO_AP	Ctrl_AP	Trem2 mac	Tie2_20wkHFD	18.6384	0.283282	0.886	0.809	578778
Ifi203	KO_AP	Ctrl_AP	Trem2 mac	Tie2_20wkHFD	0.825698	0.283229	0.732	0.497	25640.4
C77080	KO_AP	Ctrl_AP	Trem2 mac	Tie2_20wkHFD	26.3331	0.282872	0.709	0.553	817722
Card11	KO_AP	Ctrl_AP	Trem2 mac	Tie2_20wkHFD	0.0447799	0.282825	0.683	0.465	1390.55
Mndal	KO_AP	Ctrl_AP	Trem2 mac	Tie2_20wkHFD	5.09442	0.282692	0.795	0.602	158197
Samd4	KO_AP	Ctrl_AP	Trem2 mac	Tie2_20wkHFD	0.000523615	0.282401	0.612	0.39	16.2598
Pla2g15	KO_AP	Ctrl_AP	Trem2 mac	Tie2_20wkHFD	0.0152663	0.281373	0.918	0.853	474.064
Rpl35a	KO_AP	Ctrl_AP	Trem2 mac	Tie2_20wkHFD	4.65675e-05	0.281074	0.999	0.998	1.44606
Myo10	KO_AP	Ctrl_AP	Trem2 mac	Tie2_20wkHFD	5785.29	0.280598	0.554	0.403	1.79651e+08
Lpin1	KO_AP	Ctrl_AP	Trem2 mac	Tie2_20wkHFD	0.0122556	0.27948	0.703	0.526	380.575
AB124611	KO_AP	Ctrl_AP	Trem2 mac	Tie2_20wkHFD	652.245	0.279194	0.945	0.839	2.02542e+07
Gm42031	KO_AP	Ctrl_AP	Trem2 mac	Tie2_20wkHFD	2.94323e-09	0.278697	0.454	0.157	9.13962e-05
Slc43a2	KO_AP	Ctrl_AP	Trem2 mac	Tie2_20wkHFD	2759.2	0.277596	0.928	0.866	8.56815e+07
Rpl22	KO_AP	Ctrl_AP	Trem2 mac	Tie2_20wkHFD	4.83803e-06	0.277345	0.994	0.983	0.150235
Dpm3	KO_AP	Ctrl_AP	Trem2 mac	Tie2_20wkHFD	0.0936235	0.275389	0.9	0.786	2907.29
mt-Nd4l	KO_AP	Ctrl_AP	Trem2 mac	Tie2_20wkHFD	0.834959	0.275372	0.877	0.813	25928
Palld	KO_AP	Ctrl_AP	Trem2 mac	Tie2_20wkHFD	483360	0.27209	0.683	0.535	0.000150098
Gm1673	KO_AP	Ctrl_AP	Trem2 mac	Tie2_20wkHFD	2.45746e+06	0.272066	0.492	0.335	0.000763114
Arhgap19	KO_AP	Ctrl_AP	Trem2 mac	Tie2_20wkHFD	113.423	0.269678	0.832	0.671	3.52214e+06
Plekhm1	KO_AP	Ctrl_AP	Trem2 mac	Tie2_20wkHFD	73.6673	0.269233	0.763	0.639	2.28759e+06
Gpr65	KO_AP	Ctrl_AP	Trem2 mac	Tie2_20wkHFD	42817	0.269006	0.858	0.717	1.32959e+09
Slc6a6	KO_AP	Ctrl_AP	Trem2 mac	Tie2_20wkHFD	228.194	0.268952	0.965	0.958	7.08611e+06
Ubl5	KO_AP	Ctrl_AP	Trem2 mac	Tie2_20wkHFD	0.0003523	0.267168	0.99	0.971	10.94
Dusp1	KO_AP	Ctrl_AP	Trem2 mac	Tie2_20wkHFD	2.16998e+06	0.26316	0.768	0.581	0.000673845
Colgalt1	KO_AP	Ctrl_AP	Trem2 mac	Tie2_20wkHFD	10851.9	0.262431	0.945	0.912	3.36985e+08
Gyg	KO_AP	Ctrl_AP	Trem2 mac	Tie2_20wkHFD	15039.9	0.261104	0.899	0.82	4.67033e+08
Hal	KO_AP	Ctrl_AP	Trem2 mac	Tie2_20wkHFD	2358.37	0.26037	0.658	0.407	7.32343e+07
Nars	KO_AP	Ctrl_AP	Trem2 mac	Tie2_20wkHFD	7.82665	0.260306	0.942	0.876	243041
Rpl31	KO_AP	Ctrl_AP	Trem2 mac	Tie2_20wkHFD	0.022709	0.260056	0.988	0.987	705.184
Itpripl2	KO_AP	Ctrl_AP	Trem2 mac	Tie2_20wkHFD	867.095	0.259992	0.878	0.82	2.69259e+07
Rnf213	KO_AP	Ctrl_AP	Trem2 mac	Tie2_20wkHFD	251204	0.259991	0.682	0.543	7.80064e+09
Fcna	KO_AP	Ctrl_AP	Trem2 mac	Tie2_20wkHFD	41.31	0.259772	0.359	0.184	1.2828e+06
Kif1a	KO_AP	Ctrl_AP	Trem2 mac	Tie2_20wkHFD	0.521398	0.259636	0.395	0.193	16191
Stab2	KO_AP	Ctrl_AP	Trem2 mac	Tie2_20wkHFD	0.00105384	0.258259	0.625	0.398	32.7248
Rplp2	KO_AP	Ctrl_AP	Trem2 mac	Tie2_20wkHFD	2.95911e-11	0.256906	1	0.994	9.18892e-07
Oasl2	KO_AP	Ctrl_AP	Trem2 mac	Tie2_20wkHFD	2.79641e-05	0.256052	0.562	0.296	0.86837
Pip4k2a	KO_AP	Ctrl_AP	Trem2 mac	Tie2_20wkHFD	0.759346	0.254985	0.935	0.868	23580
Tmem26	KO_AP	Ctrl_AP	Trem2 mac	Tie2_20wkHFD	23.6353	0.25201	0.511	0.314	733947
Pitpnc1	KO_AP	Ctrl_AP	Trem2 mac	Tie2_20wkHFD	697.85	0.250607	0.858	0.769	2.16703e+07
Ndufa6	KO_AP	Ctrl_AP	Trem2 mac	Tie2_20wkHFD	6.33166	0.250421	0.965	0.929	196.617
Ndufv3	KO_AP	Ctrl_AP	Trem2 mac	Tie2_20wkHFD	17141.4	0.250012	0.944	0.874	5.32291e+08
Hpcal1	KO_AP	Ctrl_AP	Trem2 mac	Tie2_20wkHFD	0.00282557	0.249856	0.919	0.841	87.7424
Arpp19	KO_AP	Ctrl_AP	Trem2 mac	Tie2_20wkHFD	0.0211063	0.249517	0.97	0.91	655.415
Slirp	KO_AP	Ctrl_AP	Trem2 mac	Tie2_20wkHFD	0.52537	0.24913	0.907	0.818	16314.3
Chd3	KO_AP	Ctrl_AP	Trem2 mac	Tie2_20wkHFD	14382.1	0.248594	0.868	0.742	4.46608e+08
Tmem65	KO_AP	Ctrl_AP	Trem2 mac	Tie2_20wkHFD	61109.7	0.24855	0.909	0.839	1.89764e+09
Por	KO_AP	Ctrl_AP	Trem2 mac	Tie2_20wkHFD	15308.5	0.248424	0.835	0.721	4.75375e+07
Slc16a9	KO_AP	Ctrl_AP	Trem2 mac	Tie2_20wkHFD	8.60594e-08	0.248143	0.41	0.166	0.026724
Adcy3	KO_AP	Ctrl_AP	Trem2 mac	Tie2_20wkHFD	2.89811e+06	0.247172	0.8	0.713	0.000899949
Tmcc3	KO_AP	Ctrl_AP	Trem2 mac	Tie2_20wkHFD	56.4985	0.24681	0.829	0.69	1.75445e+06
Gns	KO_AP	Ctrl_AP	Trem2 mac	Tie2_20wkHFD	156.872	0.245798	0.977	0.969	4.87134e+06
Snrpg	KO_AP	Ctrl_AP	Trem2 mac	Tie2_20wkHFD	55.4846	0.245277	0.891	0.765	1.72296e+06
Tnfaip3	KO_AP	Ctrl_AP	Trem2 mac	Tie2_20wkHFD	39527.9	0.244111	0.611	0.423	1.22746e+09
M6pr	KO_AP	Ctrl_AP	Trem2 mac	Tie2_20wkHFD	10.1974	0.242614	0.952	0.92	316660
Trim30a	KO_AP	Ctrl_AP	Trem2 mac	Tie2_20wkHFD	5.5185	0.241636	0.844	0.713	171366
Nfe2l1	KO_AP	Ctrl_AP	Trem2 mac	Tie2_20wkHFD	17.5192	0.241392	0.816	0.736	544022
Cela1	KO_AP	Ctrl_AP	Trem2 mac	Tie2_20wkHFD	137189	0.239982	0.721	0.558	4.26012e+09
2900097C17Rik	KO_AP	Ctrl_AP	Trem2 mac	Tie2_20wkHFD	1.19747e+08	0.23987	0.855	0.824	0.0371849
Pmp22	KO_AP	Ctrl_AP	Trem2 mac	Tie2_20wkHFD	1.19897e+06	0.238828	0.781	0.646	0.000372316
Morf4l1	KO_AP	Ctrl_AP	Trem2 mac	Tie2_20wkHFD	0.0598709	0.236081	0.99	0.975	185.917
Nfe2l2	KO_AP	Ctrl_AP	Trem2 mac	Tie2_20wkHFD	40743.1	0.236042	0.973	0.958	1.2652e+09
Rps27rt	KO_AP	Ctrl_AP	Trem2 mac	Tie2_20wkHFD	6.64843e-11	0.235863	0.541	0.252	2.06454e-06
Hist1h4i	KO_AP	Ctrl_AP	Trem2 mac	Tie2_20wkHFD	0.583165	0.234329	0.478	0.283	18109
Tmem258	KO_AP	Ctrl_AP	Trem2 mac	Tie2_20wkHFD	119.052	0.233566	0.944	0.872	3.69691e+07
Uqcr10	KO_AP	Ctrl_AP	Trem2 mac	Tie2_20wkHFD	114506	0.232094	0.962	0.914	3.55574e+09
Abca1	KO_AP	Ctrl_AP	Trem2 mac	Tie2_20wkHFD	430955	0.231336	0.975	0.969	0.000133825
Anapc13	KO_AP	Ctrl_AP	Trem2 mac	Tie2_20wkHFD	8488.81	0.230959	0.919	0.82	2.63603e+08
Psme1	KO_AP	Ctrl_AP	Trem2 mac	Tie2_20wkHFD	281.881	0.22952	0.973	0.929	8.75326e+06
Sgpl1	KO_AP	Ctrl_AP	Trem2 mac	Tie2_20wkHFD	6259.11	0.229173	0.935	0.904	1.94364e+08
Creg1	KO_AP	Ctrl_AP	Trem2 mac	Tie2_20wkHFD	3.18209e+07	0.229032	0.994	0.983	0.00988135
Rab8b	KO_AP	Ctrl_AP	Trem2 mac	Tie2_20wkHFD	137.004	0.22823	0.941	0.897	4.25438e+08
Stk10	KO_AP	Ctrl_AP	Trem2 mac	Tie2_20wkHFD	138885	0.225879	0.831	0.725	4.31281e+09
Sp100	KO_AP	Ctrl_AP	Trem2 mac	Tie2_20wkHFD	0.0863336	0.225455	0.754	0.545	2680.92
Ano6	KO_AP	Ctrl_AP	Trem2 mac	Tie2_20wkHFD	377.034	0.224118	0.808	0.671	1.1708e+07
Soat1	KO_AP	Ctrl_AP	Trem2 mac	Tie2_20wkHFD	763365	0.222714	0.971	0.927	0.000237048
Xdh	KO_AP	Ctrl_AP	Trem2 mac	Tie2_20wkHFD	38965.7	0.222688	0.825	0.66	1.21e+09
Acp2	KO_AP	Ctrl_AP	Trem2 mac	Tie2_20wkHFD	9667.31	0.221056	0.916	0.862	3.00199e+08
Wdr45b	KO_AP	Ctrl_AP	Trem2 mac	Tie2_20wkHFD	0.0016463	0.220356	0.734	0.545	5.11225
Themis2	KO_AP	Ctrl_AP	Trem2 mac	Tie2_20wkHFD	18.4937	0.219265	0.728	0.528	574285
Snrpf	KO_AP	Ctrl_AP	Trem2 mac	Tie2_20wkHFD	762.379	0.218928	0.902	0.795	2.36742e+07
Nsa2	KO_AP	Ctrl_AP	Trem2 mac	Tie2_20wkHFD	800.805	0.218904	0.964	0.941	2.48674e+07
Atp5j2	KO_AP	Ctrl_AP	Trem2 mac	Tie2_20wkHFD	2.34428	0.218787	0.98	0.964	72797
Lcp2	KO_AP	Ctrl_AP	Trem2 mac	Tie2_20wkHFD	46946.8	0.218432	0.855	0.742	1.45784e+09
Pdxk	KO_AP	Ctrl_AP	Trem2 mac	Tie2_20wkHFD	250842	0.217888	0.87	0.782	7.78939e+09
Sec62	KO_AP	Ctrl_AP	Trem2 mac	Tie2_20wkHFD	7.94221	0.217203	0.973	0.939	246630
Mindy1	KO_AP	Ctrl_AP	Trem2 mac	Tie2_20wkHFD	214784	0.217001	0.7	0.581	6.6697e+09
Zfp385a	KO_AP	Ctrl_AP	Trem2 mac	Tie2_20wkHFD	77.9205	0.216569	0.751	0.597	2.41967e+06
Snrpb2	KO_AP	Ctrl_AP	Trem2 mac	Tie2_20wkHFD	158.787	0.215444	0.874	0.734	4.93081e+06
Clstn1	KO_AP	Ctrl_AP	Trem2 mac	Tie2_20wkHFD	0.662816	0.215294	0.465	0.268	20582.4
Pianp	KO_AP	Ctrl_AP	Trem2 mac	Tie2_20wkHFD	9800.95	0.215109	0.547	0.354	3.04349e+08
Polr2l	KO_AP	Ctrl_AP	Trem2 mac	Tie2_20wkHFD	163.057	0.215035	0.656	0.474	506342
mt-Atp8	KO_AP	Ctrl_AP	Trem2 mac	Tie2_20wkHFD	2.67618	0.214338	0.787	0.61	83103.5
Ifi204	KO_AP	Ctrl_AP	Trem2 mac	Tie2_20wkHFD	9.6978e+06	0.213431	0.821	0.706	0.00301146
Hipk2	KO_AP	Ctrl_AP	Trem2 mac	Tie2_20wkHFD	9.34203e+07	0.212804	0.874	0.803	0.0290098
Xrcc1	KO_AP	Ctrl_AP	Trem2 mac	Tie2_20wkHFD	16462.3	0.212729	0.666	0.514	5.11203e+08
Ost4	KO_AP	Ctrl_AP	Trem2 mac	Tie2_20wkHFD	235.173	0.211732	0.959	0.933	7.30282e+06
Spty2d1	KO_AP	Ctrl_AP	Trem2 mac	Tie2_20wkHFD	1.21779e+07	0.210265	0.67	0.549	0.00378159
Tmem256	KO_AP	Ctrl_AP	Trem2 mac	Tie2_20wkHFD	755782	0.210241	0.955	0.922	0.000234693
Serbp1	KO_AP	Ctrl_AP	Trem2 mac	Tie2_20wkHFD	92045.5	0.210101	0.978	0.964	2.85829e+08
Fnip1	KO_AP	Ctrl_AP	Trem2 mac	Tie2_20wkHFD	198482	0.2091	0.868	0.788	6.16346e+09
Slc1a3	KO_AP	Ctrl_AP	Trem2 mac	Tie2_20wkHFD	1.94065e-06	0.20592	0.343	0.111	0.0060263
Rtp4	KO_AP	Ctrl_AP	Trem2 mac	Tie2_20wkHFD	0.779247	0.205743	0.498	0.262	24198
Klra8	KO_AP	Ctrl_AP	Trem2 mac	Tie2_20wkHFD	168.147	0.205572	0.35	0.172	5.22148e+06
Ppp1r18	KO_AP	Ctrl_AP	Trem2 mac	Tie2_20wkHFD	358.03	0.204877	0.906	0.832	1.11179e+07
Actn4	KO_AP	Ctrl_AP	Trem2 mac	Tie2_20wkHFD	7.94589e+06	0.204682	0.92	0.82	0.00246744
Irf8	KO_AP	Ctrl_AP	Trem2 mac	Tie2_20wkHFD	915920	0.204126	0.983	0.95	0.000284421
Tpp1	KO_AP	Ctrl_AP	Trem2 mac	Tie2_20wkHFD	19063.9	0.203841	0.97	0.96	5.91992e+08
Atp6v0d1	KO_AP	Ctrl_AP	Trem2 mac	Tie2_20wkHFD	71906.2	0.20354	0.952	0.897	2.2329e+09
Wwp1	KO_AP	Ctrl_AP	Trem2 mac	Tie2_20wkHFD	1.98587e+07	0.20317	0.841	0.73	0.00616671
Tuba1c	KO_AP	Ctrl_AP	Trem2 mac	Tie2_20wkHFD	795504	0.202631	0.847	0.702	0.000247028
Klhl9	KO_AP	Ctrl_AP	Trem2 mac	Tie2_20wkHFD	213840	0.202185	0.8	0.683	6.64036e+09
Ywhaz	KO_AP	Ctrl_AP	Trem2 mac	Tie2_20wkHFD	735088	0.201941	0.958	0.927	0.000228267
AL590144.2	KO_AP	Ctrl_AP	Trem2 mac	Tie2_20wkHFD	0.006822	0.200841	0.504	0.283	211.844
Fau	KO_AP	Ctrl_AP	Trem2 mac	Tie2_20wkHFD	545.046	0.200581	1	0.998	1.69253e+07
Sema6d	KO_AP	Ctrl_AP	Trem2 mac	Tie2_20wkHFD	267.672	0.200558	0.412	0.224	8.31202e+06
Tmco1	KO_AP	Ctrl_AP	Trem2 mac	Tie2_20wkHFD	328.442	0.200448	0.918	0.843	1.01991e+08
Fmnl2	KO_AP	Ctrl_AP	Trem2 mac	Tie2_20wkHFD	312901	0.200118	0.583	0.436	9.7165e+08
Cpeb4	KO_AP	Ctrl_AP	Trem2 mac	Tie2_20wkHFD	8.26257e+07	0.199597	0.845	0.734	0.0256578
Pcolce2	KO_AP	Ctrl_AP	Trem2 mac	Tie2_20wkHFD	0.000729649	0.199275	0.197	0.023	2.26578
Dstn	KO_AP	Ctrl_AP	Trem2 mac	Tie2_20wkHFD	1.98114e+07	0.198559	0.941	0.899	0.00615205
Serpine1	KO_AP	Ctrl_AP	Trem2 mac	Tie2_20wkHFD	1.47876e+07	0.197896	0.379	0.226	0.00459199
Pkp4	KO_AP	Ctrl_AP	Trem2 mac	Tie2_20wkHFD	7.15923e+07	0.19686	0.683	0.564	0.0222315
Rassf3	KO_AP	Ctrl_AP	Trem2 mac	Tie2_20wkHFD	407883	0.19622	0.857	0.767	0.00012666
Rasgrp2	KO_AP	Ctrl_AP	Trem2 mac	Tie2_20wkHFD	2.03949e+06	0.196108	0.522	0.384	0.000633322
Sat1	KO_AP	Ctrl_AP	Trem2 mac	Tie2_20wkHFD	1.18227e+07	0.195486	0.994	0.996	0.00367131
Slc30a1	KO_AP	Ctrl_AP	Trem2 mac	Tie2_20wkHFD	2.03188e+06	0.194366	0.725	0.579	0.000630959
Adipor1	KO_AP	Ctrl_AP	Trem2 mac	Tie2_20wkHFD	24701.9	0.194337	0.952	0.906	7.67068e+08
Atp5l	KO_AP	Ctrl_AP	Trem2 mac	Tie2_20wkHFD	7202.9	0.194072	0.996	0.987	2.23672e+08
Ndufc1	KO_AP	Ctrl_AP	Trem2 mac	Tie2_20wkHFD	2.90066e+06	0.1938	0.955	0.893	0.000900742
Snrnp27	KO_AP	Ctrl_AP	Trem2 mac	Tie2_20wkHFD	441.233	0.193514	0.818	0.715	1.37016e+09
Dram2	KO_AP	Ctrl_AP	Trem2 mac	Tie2_20wkHFD	1130.2	0.193248	0.855	0.742	3.50959e+07
Rragc	KO_AP	Ctrl_AP	Trem2 mac	Tie2_20wkHFD	1.90312e+06	0.193136	0.931	0.866	0.000590975
Tbxas1	KO_AP	Ctrl_AP	Trem2 mac	Tie2_20wkHFD	3.85786e+06	0.192934	0.889	0.862	0.00119798
Ddx60	KO_AP	Ctrl_AP	Trem2 mac	Tie2_20wkHFD	8.6574	0.192752	0.535	0.327	268838
Sh3bgrl2	KO_AP	Ctrl_AP	Trem2 mac	Tie2_20wkHFD	0.165709	0.192521	0.524	0.31	5145.77
Snx5	KO_AP	Ctrl_AP	Trem2 mac	Tie2_20wkHFD	31105.6	0.192469	0.981	0.971	9.65922e+08
Tlr7	KO_AP	Ctrl_AP	Trem2 mac	Tie2_20wkHFD	307590	0.192345	0.679	0.537	9.55158e+09
Klf9	KO_AP	Ctrl_AP	Trem2 mac	Tie2_20wkHFD	23.9156	0.191901	0.485	0.26	742650
Rnaset2a	KO_AP	Ctrl_AP	Trem2 mac	Tie2_20wkHFD	2.52876e-06	0.191841	0.647	0.375	0.0785256
Tpra1	KO_AP	Ctrl_AP	Trem2 mac	Tie2_20wkHFD	11925.8	0.191583	0.692	0.539	3.70332e+08
Calm2	KO_AP	Ctrl_AP	Trem2 mac	Tie2_20wkHFD	1.42415e+06	0.190929	0.981	0.975	0.00044224
Dusp3	KO_AP	Ctrl_AP	Trem2 mac	Tie2_20wkHFD	1.4904e+08	0.1897	0.938	0.908	0.0462813
Otulin	KO_AP	Ctrl_AP	Trem2 mac	Tie2_20wkHFD	106.898	0.189571	0.883	0.784	3.31951e+06
Sh3bp5	KO_AP	Ctrl_AP	Trem2 mac	Tie2_20wkHFD	2.82391e+06	0.189483	0.631	0.488	0.000876908
Comt	KO_AP	Ctrl_AP	Trem2 mac	Tie2_20wkHFD	4.29425e+07	0.188801	0.958	0.922	0.0133349
Wdfy3	KO_AP	Ctrl_AP	Trem2 mac	Tie2_20wkHFD	1.12321e+07	0.188383	0.849	0.734	0.00348792
Pea15a	KO_AP	Ctrl_AP	Trem2 mac	Tie2_20wkHFD	266811	0.188291	0.949	0.918	8.28529e+09
Sort1	KO_AP	Ctrl_AP	Trem2 mac	Tie2_20wkHFD	0.721	0.187532	0.502	0.298	22389.2
Tenm4	KO_AP	Ctrl_AP	Trem2 mac	Tie2_20wkHFD	3.98961e+07	0.187458	0.41	0.273	0.0123889
Ube2q1	KO_AP	Ctrl_AP	Trem2 mac	Tie2_20wkHFD	10265	0.186835	0.922	0.826	3.1876e+07
Hpgds	KO_AP	Ctrl_AP	Trem2 mac	Tie2_20wkHFD	3.56441e+06	0.186127	0.97	0.943	0.00110686
Fblim1	KO_AP	Ctrl_AP	Trem2 mac	Tie2_20wkHFD	1.0053e+06	0.184437	0.874	0.813	0.000312176
Csnk2a1	KO_AP	Ctrl_AP	Trem2 mac	Tie2_20wkHFD	4.75824	0.184427	0.787	0.6	147758
Rplp1	KO_AP	Ctrl_AP	Trem2 mac	Tie2_20wkHFD	160.069	0.183506	0.999	0.998	4.97064e+06
Atp13a2	KO_AP	Ctrl_AP	Trem2 mac	Tie2_20wkHFD	5.13354e+07	0.183187	0.945	0.87	0.0159412
Clec2d	KO_AP	Ctrl_AP	Trem2 mac	Tie2_20wkHFD	62592.8	0.182355	0.792	0.612	1.94369e+09
Pin4	KO_AP	Ctrl_AP	Trem2 mac	Tie2_20wkHFD	89325.9	0.18192	0.874	0.759	2.77384e+09
Vdac1	KO_AP	Ctrl_AP	Trem2 mac	Tie2_20wkHFD	340042	0.181641	0.897	0.828	0.000105593
Syn1	KO_AP	Ctrl_AP	Trem2 mac	Tie2_20wkHFD	66.7351	0.181627	0.514	0.325	2.07233e+06
Picalm	KO_AP	Ctrl_AP	Trem2 mac	Tie2_20wkHFD	4.65847e+06	0.181177	0.962	0.912	0.00144659
Ap2a2	KO_AP	Ctrl_AP	Trem2 mac	Tie2_20wkHFD	4144.26	0.181068	0.777	0.639	1.28692e+08
Rps17	KO_AP	Ctrl_AP	Trem2 mac	Tie2_20wkHFD	25486	0.1807	0.996	0.992	7.91416e+07
Zcchc9	KO_AP	Ctrl_AP	Trem2 mac	Tie2_20wkHFD	39.2659	0.180666	0.67	0.465	1.21932e+06
Pnpla2	KO_AP	Ctrl_AP	Trem2 mac	Tie2_20wkHFD	1.59142e+07	0.180592	0.799	0.692	0.00494185
Itch	KO_AP	Ctrl_AP	Trem2 mac	Tie2_20wkHFD	10011.1	0.180518	0.813	0.681	3.10875e+08
Shtn1	KO_AP	Ctrl_AP	Trem2 mac	Tie2_20wkHFD	4.19548e+07	0.180379	0.884	0.811	0.0130282
Epb41l4aos	KO_AP	Ctrl_AP	Trem2 mac	Tie2_20wkHFD	755571	0.180216	0.521	0.358	0.000234628
Ier3ip1	KO_AP	Ctrl_AP	Trem2 mac	Tie2_20wkHFD	1.11458e+06	0.180078	0.932	0.878	0.000346109
Fosb	KO_AP	Ctrl_AP	Trem2 mac	Tie2_20wkHFD	1.8769e+06	0.18004	0.326	0.182	0.00582834
Kcnj16	KO_AP	Ctrl_AP	Trem2 mac	Tie2_20wkHFD	9.07511e-06	0.179318	0.243	0.05	2.81809
Dtx3l	KO_AP	Ctrl_AP	Trem2 mac	Tie2_20wkHFD	54607.6	0.179256	0.65	0.499	1.69573e+09
Eif4g3	KO_AP	Ctrl_AP	Trem2 mac	Tie2_20wkHFD	1.31225e+06	0.179032	0.874	0.782	0.000407492
Marcks	KO_AP	Ctrl_AP	Trem2 mac	Tie2_20wkHFD	1.8243e+07	0.178911	0.981	0.964	0.005665
Stk17b	KO_AP	Ctrl_AP	Trem2 mac	Tie2_20wkHFD	5.01459e+07	0.178838	0.764	0.642	0.0155718
Tmem140	KO_AP	Ctrl_AP	Trem2 mac	Tie2_20wkHFD	9.41393e+07	0.178773	0.81	0.711	0.0292331
Rell1	KO_AP	Ctrl_AP	Trem2 mac	Tie2_20wkHFD	1885.43	0.178263	0.761	0.602	5.85484e+07
G6pdx	KO_AP	Ctrl_AP	Trem2 mac	Tie2_20wkHFD	143999	0.178164	0.793	0.669	4.47159e+09
Taf1d	KO_AP	Ctrl_AP	Trem2 mac	Tie2_20wkHFD	30332.2	0.177645	0.709	0.547	9.41905e+08
Pabpc1	KO_AP	Ctrl_AP	Trem2 mac	Tie2_20wkHFD	214053	0.176822	0.983	0.962	0.000664697
Lrp12	KO_AP	Ctrl_AP	Trem2 mac	Tie2_20wkHFD	1.61882e+06	0.176323	0.768	0.654	0.00502691
Ddx5	KO_AP	Ctrl_AP	Trem2 mac	Tie2_20wkHFD	1.54194e+08	0.175603	0.98	0.979	0.047882
Lmbrd2	KO_AP	Ctrl_AP	Trem2 mac	Tie2_20wkHFD	7.94876e+07	0.175386	0.766	0.677	0.0246833
Pcyt1a	KO_AP	Ctrl_AP	Trem2 mac	Tie2_20wkHFD	1.22192e+08	0.175066	0.842	0.759	0.0379443
Pnpla7	KO_AP	Ctrl_AP	Trem2 mac	Tie2_20wkHFD	1.33212e+06	0.174935	0.818	0.683	0.000413662
Syne2	KO_AP	Ctrl_AP	Trem2 mac	Tie2_20wkHFD	5554.93	0.174602	0.457	0.268	1.72497e+08
Ttc3	KO_AP	Ctrl_AP	Trem2 mac	Tie2_20wkHFD	9.56806e+06	0.17405	0.777	0.66	0.00297117
Cd22	KO_AP	Ctrl_AP	Trem2 mac	Tie2_20wkHFD	5.07193e+07	0.173919	0.777	0.686	0.0157499
Csk	KO_AP	Ctrl_AP	Trem2 mac	Tie2_20wkHFD	6.10816e+06	0.173535	0.871	0.797	0.00189677
Ubc	KO_AP	Ctrl_AP	Trem2 mac	Tie2_20wkHFD	194543	0.17324	0.988	0.99	6.04114e+09
Tmem245	KO_AP	Ctrl_AP	Trem2 mac	Tie2_20wkHFD	3.69733e+07	0.173151	0.68	0.572	0.0114813
Fcho2	KO_AP	Ctrl_AP	Trem2 mac	Tie2_20wkHFD	2.20864e+07	0.171997	0.835	0.719	0.00685848
Slfn8	KO_AP	Ctrl_AP	Trem2 mac	Tie2_20wkHFD	0.0352599	0.171927	0.569	0.338	1094.92
Ndufb2	KO_AP	Ctrl_AP	Trem2 mac	Tie2_20wkHFD	4.77714e+07	0.171872	0.904	0.826	0.0148345
U2af2	KO_AP	Ctrl_AP	Trem2 mac	Tie2_20wkHFD	17988.1	0.170378	0.789	0.618	5.58586e+09
Cebpz	KO_AP	Ctrl_AP	Trem2 mac	Tie2_20wkHFD	132966	0.170133	0.802	0.658	4.129e+09
Ephx1	KO_AP	Ctrl_AP	Trem2 mac	Tie2_20wkHFD	1.3616e+06	0.169708	0.527	0.373	0.000422819
Dip2b	KO_AP	Ctrl_AP	Trem2 mac	Tie2_20wkHFD	26187.7	0.169061	0.744	0.591	8.13206e+07
Klhl24	KO_AP	Ctrl_AP	Trem2 mac	Tie2_20wkHFD	54603.4	0.168838	0.754	0.608	1.6956e+09
Jdp2	KO_AP	Ctrl_AP	Trem2 mac	Tie2_20wkHFD	6.63049e+07	0.16856	0.498	0.354	0.0205897
Eif3j1	KO_AP	Ctrl_AP	Trem2 mac	Tie2_20wkHFD	2.29158e+07	0.168327	0.86	0.751	0.00711606
Lta4h	KO_AP	Ctrl_AP	Trem2 mac	Tie2_20wkHFD	4424.31	0.168215	0.683	0.532	1.37388e+09
Irf7	KO_AP	Ctrl_AP	Trem2 mac	Tie2_20wkHFD	1.05125	0.167968	0.368	0.161	32644.3
Mier1	KO_AP	Ctrl_AP	Trem2 mac	Tie2_20wkHFD	586939	0.167803	0.894	0.78	0.00182262
Dnm1l	KO_AP	Ctrl_AP	Trem2 mac	Tie2_20wkHFD	4171.83	0.167503	0.709	0.543	1.29548e+08
Ddx58	KO_AP	Ctrl_AP	Trem2 mac	Tie2_20wkHFD	2.62932	0.166961	0.511	0.294	81648.3
Man1c1	KO_AP	Ctrl_AP	Trem2 mac	Tie2_20wkHFD	9.18216e+06	0.166818	0.829	0.753	0.00285134
Dcakd	KO_AP	Ctrl_AP	Trem2 mac	Tie2_20wkHFD	66666.6	0.165985	0.524	0.361	0.00020702
Nrros	KO_AP	Ctrl_AP	Trem2 mac	Tie2_20wkHFD	9397.85	0.165661	0.893	0.82	2.91831e+09
Usp8	KO_AP	Ctrl_AP	Trem2 mac	Tie2_20wkHFD	3.53621e+07	0.165491	0.909	0.836	0.010981
Snx10	KO_AP	Ctrl_AP	Trem2 mac	Tie2_20wkHFD	1.12368e+08	0.164576	0.893	0.843	0.0348938
Ist1	KO_AP	Ctrl_AP	Trem2 mac	Tie2_20wkHFD	8386.99	0.164509	0.686	0.509	2.60441e+08
Tec	KO_AP	Ctrl_AP	Trem2 mac	Tie2_20wkHFD	1.34502e+06	0.16427	0.753	0.625	0.0041767
Rhog	KO_AP	Ctrl_AP	Trem2 mac	Tie2_20wkHFD	8.58403e+06	0.163762	0.922	0.895	0.0026656
Smim4	KO_AP	Ctrl_AP	Trem2 mac	Tie2_20wkHFD	142967	0.16334	0.666	0.547	0.000443954
Rsad2	KO_AP	Ctrl_AP	Trem2 mac	Tie2_20wkHFD	1.68781e-05	0.163326	0.381	0.147	5.24114
Amz1	KO_AP	Ctrl_AP	Trem2 mac	Tie2_20wkHFD	5.6452e+06	0.163108	0.699	0.589	0.001753
Epb41l1	KO_AP	Ctrl_AP	Trem2 mac	Tie2_20wkHFD	209670	0.162976	0.583	0.43	6.51089e+09
Enpp1	KO_AP	Ctrl_AP	Trem2 mac	Tie2_20wkHFD	7.01454e+07	0.161702	0.669	0.545	0.0217823
Ufsp2	KO_AP	Ctrl_AP	Trem2 mac	Tie2_20wkHFD	408276	0.161613	0.793	0.637	0.00126782
Tbc1d10a	KO_AP	Ctrl_AP	Trem2 mac	Tie2_20wkHFD	1948.49	0.161384	0.719	0.572	6.05063e+07
Bbx	KO_AP	Ctrl_AP	Trem2 mac	Tie2_20wkHFD	521086	0.161294	0.709	0.581	0.000161813
Metap2	KO_AP	Ctrl_AP	Trem2 mac	Tie2_20wkHFD	1.15308e+06	0.159893	0.957	0.914	0.00358067
Cpq	KO_AP	Ctrl_AP	Trem2 mac	Tie2_20wkHFD	9.3769e+07	0.159561	0.87	0.807	0.0291181
Kctd12b	KO_AP	Ctrl_AP	Trem2 mac	Tie2_20wkHFD	123052	0.159442	0.527	0.361	3.82112e+09
Mrpl52	KO_AP	Ctrl_AP	Trem2 mac	Tie2_20wkHFD	1.0904e+08	0.159341	0.977	0.964	0.03386
Shisa9	KO_AP	Ctrl_AP	Trem2 mac	Tie2_20wkHFD	11423.5	0.158989	0.603	0.417	3.54733e+07
Jade2	KO_AP	Ctrl_AP	Trem2 mac	Tie2_20wkHFD	31864.6	0.158658	0.654	0.484	9.89492e+07
Plod1	KO_AP	Ctrl_AP	Trem2 mac	Tie2_20wkHFD	5265.1	0.158295	0.803	0.646	1.63497e+08
Kitl	KO_AP	Ctrl_AP	Trem2 mac	Tie2_20wkHFD	473337	0.157793	0.449	0.287	0.000146985
Tor1aip1	KO_AP	Ctrl_AP	Trem2 mac	Tie2_20wkHFD	1.2223e+08	0.157498	0.92	0.876	0.0379562
C5ar2	KO_AP	Ctrl_AP	Trem2 mac	Tie2_20wkHFD	484.73	0.157384	0.512	0.312	1.50523e+06
Elob	KO_AP	Ctrl_AP	Trem2 mac	Tie2_20wkHFD	1.43811e+06	0.156251	0.99	0.977	0.00446577
Clec12a	KO_AP	Ctrl_AP	Trem2 mac	Tie2_20wkHFD	2248.13	0.155525	0.946	0.904	6.98111e+07
Son	KO_AP	Ctrl_AP	Trem2 mac	Tie2_20wkHFD	2.35919e+06	0.155435	0.986	0.977	0.000732599
Golph3l	KO_AP	Ctrl_AP	Trem2 mac	Tie2_20wkHFD	494.101	0.155219	0.588	0.4	1.53433e+07
Zmiz1	KO_AP	Ctrl_AP	Trem2 mac	Tie2_20wkHFD	1.65914e+07	0.154941	0.933	0.904	0.00515212
Ap2b1	KO_AP	Ctrl_AP	Trem2 mac	Tie2_20wkHFD	21561	0.153734	0.826	0.675	6.69534e+08
Hsd17b11	KO_AP	Ctrl_AP	Trem2 mac	Tie2_20wkHFD	5.47051e+07	0.152864	0.906	0.832	0.0169876
Slc8b1	KO_AP	Ctrl_AP	Trem2 mac	Tie2_20wkHFD	2.20966e+06	0.152847	0.802	0.683	0.000686166
Ptbp3	KO_AP	Ctrl_AP	Trem2 mac	Tie2_20wkHFD	4.35526e+07	0.152765	0.949	0.931	0.0135244
Cln8	KO_AP	Ctrl_AP	Trem2 mac	Tie2_20wkHFD	1.85121e+06	0.152708	0.889	0.765	0.000574858
Fyn	KO_AP	Ctrl_AP	Trem2 mac	Tie2_20wkHFD	6.28982e+06	0.152012	0.664	0.518	0.00195318
Bcl7b	KO_AP	Ctrl_AP	Trem2 mac	Tie2_20wkHFD	587750	0.151589	0.757	0.631	0.00182514
Prpf4b	KO_AP	Ctrl_AP	Trem2 mac	Tie2_20wkHFD	1.67806e+07	0.151409	0.876	0.786	0.00521086
Adi1	KO_AP	Ctrl_AP	Trem2 mac	Tie2_20wkHFD	5.07497	0.151392	0.589	0.384	1.57593e+06
Foxo3	KO_AP	Ctrl_AP	Trem2 mac	Tie2_20wkHFD	4.7883e+06	0.151141	0.615	0.453	0.00148691
Ttyh2	KO_AP	Ctrl_AP	Trem2 mac	Tie2_20wkHFD	1.39845e+08	0.150672	0.728	0.6	0.0434261
Mmp27	KO_AP	Ctrl_AP	Trem2 mac	Tie2_20wkHFD	4.6957e+07	0.150188	0.653	0.501	0.0145816
Gm21188	KO_AP	Ctrl_AP	Trem2 mac	Tie2_20wkHFD	6.84505e+06	0.150124	0.514	0.365	0.00212559
Max	KO_AP	Ctrl_AP	Trem2 mac	Tie2_20wkHFD	127712	0.150022	0.835	0.679	3.96585e+09
Nudcd3	KO_AP	Ctrl_AP	Trem2 mac	Tie2_20wkHFD	8405.06	0.150019	0.841	0.704	2.61002e+08
Ifit2	KO_AP	Ctrl_AP	Trem2 mac	Tie2_20wkHFD	624.474	0.148172	0.258	0.092	1.93918e+07
Ddx24	KO_AP	Ctrl_AP	Trem2 mac	Tie2_20wkHFD	9.39918e+07	0.147851	0.959	0.931	0.0291873
Zmynd8	KO_AP	Ctrl_AP	Trem2 mac	Tie2_20wkHFD	7.86348e+06	0.147702	0.821	0.681	0.00244185
Crebrf	KO_AP	Ctrl_AP	Trem2 mac	Tie2_20wkHFD	1.01109e+06	0.146684	0.627	0.457	0.000313974
Kif16b	KO_AP	Ctrl_AP	Trem2 mac	Tie2_20wkHFD	6641.86	0.146302	0.556	0.379	2.0625e+09
Rragd	KO_AP	Ctrl_AP	Trem2 mac	Tie2_20wkHFD	313081	0.145756	0.563	0.415	0.000972212
Selplg	KO_AP	Ctrl_AP	Trem2 mac	Tie2_20wkHFD	688878	0.145564	0.912	0.83	0.000213917
Brd7	KO_AP	Ctrl_AP	Trem2 mac	Tie2_20wkHFD	3.6225e+07	0.143739	0.841	0.715	0.0112489
Cttnbp2nl	KO_AP	Ctrl_AP	Trem2 mac	Tie2_20wkHFD	4.10276e+07	0.143305	0.821	0.717	0.0127403
B430306N03Rik	KO_AP	Ctrl_AP	Trem2 mac	Tie2_20wkHFD	1.21811e+08	0.14275	0.712	0.566	0.0378261
Dennd6a	KO_AP	Ctrl_AP	Trem2 mac	Tie2_20wkHFD	48175	0.142576	0.653	0.497	1.49598e+09
Rnpep	KO_AP	Ctrl_AP	Trem2 mac	Tie2_20wkHFD	6.70617e+07	0.141856	0.88	0.816	0.0208247
Dock2	KO_AP	Ctrl_AP	Trem2 mac	Tie2_20wkHFD	1.02421e+08	0.141675	0.926	0.851	0.0318047
Ubald1	KO_AP	Ctrl_AP	Trem2 mac	Tie2_20wkHFD	7.43831e+07	0.14148	0.845	0.761	0.0230982
Tma7	KO_AP	Ctrl_AP	Trem2 mac	Tie2_20wkHFD	1.73627e+07	0.141468	0.986	0.969	0.00539163
Tle4	KO_AP	Ctrl_AP	Trem2 mac	Tie2_20wkHFD	6.93208e+06	0.141328	0.715	0.574	0.00215262
Irf9	KO_AP	Ctrl_AP	Trem2 mac	Tie2_20wkHFD	3.05365e+06	0.141314	0.612	0.459	0.00094825
Hk2	KO_AP	Ctrl_AP	Trem2 mac	Tie2_20wkHFD	5.95066e+06	0.141103	0.541	0.388	0.00184786
Sft2d1	KO_AP	Ctrl_AP	Trem2 mac	Tie2_20wkHFD	5.5289e+07	0.140922	0.87	0.786	0.0171689
Stom	KO_AP	Ctrl_AP	Trem2 mac	Tie2_20wkHFD	3.04069e+06	0.139716	0.737	0.612	0.000944226
Dennd2a	KO_AP	Ctrl_AP	Trem2 mac	Tie2_20wkHFD	185903	0.139603	0.528	0.361	5.77284e+09
Jup	KO_AP	Ctrl_AP	Trem2 mac	Tie2_20wkHFD	28118.6	0.139369	0.563	0.371	8.73166e+08
Snhg6	KO_AP	Ctrl_AP	Trem2 mac	Tie2_20wkHFD	27.9479	0.138934	0.475	0.268	867868
Abl1	KO_AP	Ctrl_AP	Trem2 mac	Tie2_20wkHFD	837328	0.138567	0.599	0.43	0.000260015
Eif4ebp2	KO_AP	Ctrl_AP	Trem2 mac	Tie2_20wkHFD	8.51129e+07	0.138292	0.781	0.683	0.0264301
Samd9l	KO_AP	Ctrl_AP	Trem2 mac	Tie2_20wkHFD	421258	0.13827	0.541	0.365	0.000130813
Wbp11	KO_AP	Ctrl_AP	Trem2 mac	Tie2_20wkHFD	4.04703e+07	0.137705	0.822	0.717	0.0125672
Rasa4	KO_AP	Ctrl_AP	Trem2 mac	Tie2_20wkHFD	8.63249e+07	0.137369	0.812	0.725	0.0268065
Smim27	KO_AP	Ctrl_AP	Trem2 mac	Tie2_20wkHFD	19688.2	0.135465	0.52	0.344	6.11378e+08
Mmd	KO_AP	Ctrl_AP	Trem2 mac	Tie2_20wkHFD	1.16736e+08	0.135347	0.606	0.48	0.0362502
Nck1	KO_AP	Ctrl_AP	Trem2 mac	Tie2_20wkHFD	25021.6	0.135343	0.663	0.505	7.76997e+08
Il12rb2	KO_AP	Ctrl_AP	Trem2 mac	Tie2_20wkHFD	464566	0.135127	0.514	0.354	0.000144262
Laptm5	KO_AP	Ctrl_AP	Trem2 mac	Tie2_20wkHFD	1.80486e+07	0.13503	1	0.998	0.00560462
Abcd2	KO_AP	Ctrl_AP	Trem2 mac	Tie2_20wkHFD	1.68081e+07	0.134953	0.625	0.48	0.00521943
Znfx1	KO_AP	Ctrl_AP	Trem2 mac	Tie2_20wkHFD	9.95188e+06	0.133428	0.737	0.61	0.00309036
Kcnj10	KO_AP	Ctrl_AP	Trem2 mac	Tie2_20wkHFD	163135	0.132358	0.334	0.168	5.06582e+08
Cetn2	KO_AP	Ctrl_AP	Trem2 mac	Tie2_20wkHFD	120159	0.132183	0.716	0.57	0.00037313
2022-03-06	KO_AP	Ctrl_AP	Trem2 mac	Tie2_20wkHFD	117780	0.132104	0.66	0.512	3.65741e+09
Klra3	KO_AP	Ctrl_AP	Trem2 mac	Tie2_20wkHFD	1.26365e+08	0.130684	0.514	0.365	0.0392403
Tcea1	KO_AP	Ctrl_AP	Trem2 mac	Tie2_20wkHFD	9.5181e+07	0.130273	0.855	0.767	0.0295566
Arid1b	KO_AP	Ctrl_AP	Trem2 mac	Tie2_20wkHFD	3.81973e+07	0.129299	0.679	0.537	0.0118614
Grk2	KO_AP	Ctrl_AP	Trem2 mac	Tie2_20wkHFD	8.70826e+06	0.128841	0.887	0.824	0.00270418
Fxr1	KO_AP	Ctrl_AP	Trem2 mac	Tie2_20wkHFD	1.94113e+07	0.128835	0.796	0.675	0.00602778
Slc46a3	KO_AP	Ctrl_AP	Trem2 mac	Tie2_20wkHFD	40462.6	0.128557	0.462	0.289	1.25649e+09
Nbr1	KO_AP	Ctrl_AP	Trem2 mac	Tie2_20wkHFD	7.12816e+06	0.128245	0.657	0.507	0.00221351
Rnaset2b	KO_AP	Ctrl_AP	Trem2 mac	Tie2_20wkHFD	818.927	0.12752	0.527	0.314	2.54301e+07
Tlr8	KO_AP	Ctrl_AP	Trem2 mac	Tie2_20wkHFD	352019	0.12652	0.596	0.407	0.000109312
Pja2	KO_AP	Ctrl_AP	Trem2 mac	Tie2_20wkHFD	1.76661e+07	0.125973	0.67	0.522	0.00548586
Erlin2	KO_AP	Ctrl_AP	Trem2 mac	Tie2_20wkHFD	4.68467e+06	0.125586	0.618	0.493	0.0145473
Dysf	KO_AP	Ctrl_AP	Trem2 mac	Tie2_20wkHFD	23845.6	0.125574	0.414	0.237	7.40478e+07
Tk2	KO_AP	Ctrl_AP	Trem2 mac	Tie2_20wkHFD	3.47507e+07	0.125132	0.579	0.44	0.0107911
Btk	KO_AP	Ctrl_AP	Trem2 mac	Tie2_20wkHFD	6.95822e+06	0.124846	0.728	0.589	0.0216074
Spic	KO_AP	Ctrl_AP	Trem2 mac	Tie2_20wkHFD	39879.1	0.123622	0.434	0.262	0.000123837
Gps2	KO_AP	Ctrl_AP	Trem2 mac	Tie2_20wkHFD	3.15201e+07	0.123547	0.722	0.57	0.00978794
Ddx18	KO_AP	Ctrl_AP	Trem2 mac	Tie2_20wkHFD	1.95589e+06	0.12325	0.773	0.629	0.000607363
Bank1	KO_AP	Ctrl_AP	Trem2 mac	Tie2_20wkHFD	671931	0.123034	0.304	0.155	0.000208655
Tmbim6	KO_AP	Ctrl_AP	Trem2 mac	Tie2_20wkHFD	1.81257e+07	0.122813	0.987	0.99	0.00562856
Isg15	KO_AP	Ctrl_AP	Trem2 mac	Tie2_20wkHFD	1.44978	0.122649	0.359	0.14	45020
Cpt1a	KO_AP	Ctrl_AP	Trem2 mac	Tie2_20wkHFD	2.51348e+06	0.122549	0.758	0.612	0.00078051
Dhx58	KO_AP	Ctrl_AP	Trem2 mac	Tie2_20wkHFD	1089.68	0.121594	0.436	0.243	3.38378e+07
Tnfrsf1b	KO_AP	Ctrl_AP	Trem2 mac	Tie2_20wkHFD	1.48286e+08	0.121486	0.86	0.763	0.0460471
Amd2	KO_AP	Ctrl_AP	Trem2 mac	Tie2_20wkHFD	0.000309343	0.121185	0.37	0.143	9.60601
Pdcd4	KO_AP	Ctrl_AP	Trem2 mac	Tie2_20wkHFD	146.465	0.120813	0.433	0.22	4.54817e+06
AI413582	KO_AP	Ctrl_AP	Trem2 mac	Tie2_20wkHFD	4.71494e+07	0.120393	0.883	0.784	0.0146413
Stat2	KO_AP	Ctrl_AP	Trem2 mac	Tie2_20wkHFD	6207.56	0.119894	0.437	0.243	1.92763e+08
Parp12	KO_AP	Ctrl_AP	Trem2 mac	Tie2_20wkHFD	3.04028e+06	0.119606	0.521	0.352	0.000944097
Tusc1	KO_AP	Ctrl_AP	Trem2 mac	Tie2_20wkHFD	1.12513e+07	0.118587	0.547	0.407	0.00349385
Nedd9	KO_AP	Ctrl_AP	Trem2 mac	Tie2_20wkHFD	575063	0.118375	0.41	0.243	0.000178574
Abhd4	KO_AP	Ctrl_AP	Trem2 mac	Tie2_20wkHFD	2.72542e+06	0.117951	0.632	0.507	0.00846325
Fam168a	KO_AP	Ctrl_AP	Trem2 mac	Tie2_20wkHFD	839135	0.115776	0.658	0.499	0.000260577
Cystm1	KO_AP	Ctrl_AP	Trem2 mac	Tie2_20wkHFD	4.33096e+06	0.115693	0.402	0.243	0.00134489
Lrrc47	KO_AP	Ctrl_AP	Trem2 mac	Tie2_20wkHFD	3.81266e+06	0.114883	0.567	0.396	0.00118394
Lbh	KO_AP	Ctrl_AP	Trem2 mac	Tie2_20wkHFD	1.43119e+06	0.114571	0.53	0.375	0.00444427
Msantd4	KO_AP	Ctrl_AP	Trem2 mac	Tie2_20wkHFD	534219	0.114197	0.515	0.34	0.000165891
Ppp3r1	KO_AP	Ctrl_AP	Trem2 mac	Tie2_20wkHFD	5.96509e+07	0.111915	0.767	0.608	0.0185234
Vamp5	KO_AP	Ctrl_AP	Trem2 mac	Tie2_20wkHFD	3.18986e+06	0.111243	0.444	0.294	0.000990547
Zcchc11	KO_AP	Ctrl_AP	Trem2 mac	Tie2_20wkHFD	1.47922e+07	0.110806	0.728	0.581	0.0459344
Tmem242	KO_AP	Ctrl_AP	Trem2 mac	Tie2_20wkHFD	1.42625e+08	0.110244	0.598	0.461	0.0442893
Rnf114	KO_AP	Ctrl_AP	Trem2 mac	Tie2_20wkHFD	2.83504e+06	0.109584	0.612	0.447	0.000880366
Irgm1	KO_AP	Ctrl_AP	Trem2 mac	Tie2_20wkHFD	2.60675e+07	0.109079	0.385	0.249	0.00809474
Cpeb2	KO_AP	Ctrl_AP	Trem2 mac	Tie2_20wkHFD	8.61272e+07	0.107958	0.576	0.43	0.0267451
Cnot3	KO_AP	Ctrl_AP	Trem2 mac	Tie2_20wkHFD	1.27627e+07	0.107126	0.562	0.392	0.00396319
Mast4	KO_AP	Ctrl_AP	Trem2 mac	Tie2_20wkHFD	181469	0.107048	0.346	0.184	5.63514e+09
Trp53inp1	KO_AP	Ctrl_AP	Trem2 mac	Tie2_20wkHFD	2.95021e+06	0.106561	0.401	0.254	0.000916128
Xaf1	KO_AP	Ctrl_AP	Trem2 mac	Tie2_20wkHFD	117880	0.104629	0.438	0.254	3.66052e+09
Adap2os	KO_AP	Ctrl_AP	Trem2 mac	Tie2_20wkHFD	1709.47	0.104333	0.52	0.304	5.3084e+07
Rab29	KO_AP	Ctrl_AP	Trem2 mac	Tie2_20wkHFD	8.41471e+06	0.103041	0.369	0.22	0.00261302
Slc12a2	KO_AP	Ctrl_AP	Trem2 mac	Tie2_20wkHFD	4.69179e+07	0.10288	0.337	0.208	0.0145694
Wdfy2	KO_AP	Ctrl_AP	Trem2 mac	Tie2_20wkHFD	7.03605e+07	0.102191	0.554	0.409	0.0218491
Ifi209	KO_AP	Ctrl_AP	Trem2 mac	Tie2_20wkHFD	573241	0.102117	0.378	0.216	0.000178008
Trim12a	KO_AP	Ctrl_AP	Trem2 mac	Tie2_20wkHFD	1.34851e+06	0.101771	0.454	0.287	0.000418752
Emc1	KO_AP	Ctrl_AP	Trem2 mac	Tie2_20wkHFD	1.37848e+08	0.101519	0.618	0.474	0.042806
Ampd3	KO_AP	Ctrl_AP	Trem2 mac	Tie2_20wkHFD	19.0223	0.101177	0.307	0.128	5.907e+06
Pnrc1	KO_AP	Ctrl_AP	Trem2 mac	Tie2_20wkHFD	5.30695e+07	0.100876	0.864	0.784	0.0164797
Gda	KO_AP	Ctrl_AP	Trem2 mac	Tie2_20wkHFD	8.08585e+07	-0.101726	0.074	0.168	0.025109
Fmnl1	KO_AP	Ctrl_AP	Trem2 mac	Tie2_20wkHFD	162782	-0.108958	0.156	0.306	5.05488e+09
Chchd10	KO_AP	Ctrl_AP	Trem2 mac	Tie2_20wkHFD	2.12135e+07	-0.120636	0.096	0.199	0.00658744
Emilin1	KO_AP	Ctrl_AP	Trem2 mac	Tie2_20wkHFD	3055.56	-0.121367	0.094	0.235	9.48842e+07
Tmed10	KO_AP	Ctrl_AP	Trem2 mac	Tie2_20wkHFD	1.58262e+08	-0.127243	0.98	0.983	0.049145
H2-Q4	KO_AP	Ctrl_AP	Trem2 mac	Tie2_20wkHFD	3.12797e+07	-0.129371	0.101	0.203	0.0097133
Tpt1	KO_AP	Ctrl_AP	Trem2 mac	Tie2_20wkHFD	857147	-0.130367	1	1	0.00026617
Eps8	KO_AP	Ctrl_AP	Trem2 mac	Tie2_20wkHFD	1.93387e+07	-0.131416	0.082	0.187	0.00600524
Rps9	KO_AP	Ctrl_AP	Trem2 mac	Tie2_20wkHFD	2.92546e+06	-0.134634	0.997	0.996	0.000908442
Dynlt1f	KO_AP	Ctrl_AP	Trem2 mac	Tie2_20wkHFD	3.74715e+06	-0.14132	0.368	0.484	0.011636
Rpl10a	KO_AP	Ctrl_AP	Trem2 mac	Tie2_20wkHFD	1.44164e+07	-0.1425	0.999	1	0.00447673
Ube2m	KO_AP	Ctrl_AP	Trem2 mac	Tie2_20wkHFD	2.91249e+07	-0.144932	0.899	0.901	0.00904415
Erp29	KO_AP	Ctrl_AP	Trem2 mac	Tie2_20wkHFD	1.52814e+08	-0.145913	0.974	0.969	0.0474535
Eef1b2	KO_AP	Ctrl_AP	Trem2 mac	Tie2_20wkHFD	2.77534e+07	-0.146355	0.987	0.99	0.00861827
Bloc1s2	KO_AP	Ctrl_AP	Trem2 mac	Tie2_20wkHFD	1.58238e+08	-0.147289	0.551	0.614	0.0491376
Mrpl20	KO_AP	Ctrl_AP	Trem2 mac	Tie2_20wkHFD	9.08335e+06	-0.149363	0.899	0.901	0.00282065
Lage3	KO_AP	Ctrl_AP	Trem2 mac	Tie2_20wkHFD	1.22173e+08	-0.149413	0.592	0.66	0.0379384
Tmem147	KO_AP	Ctrl_AP	Trem2 mac	Tie2_20wkHFD	1.55457e+08	-0.152141	0.79	0.792	0.0482741
Rbx1	KO_AP	Ctrl_AP	Trem2 mac	Tie2_20wkHFD	4.60067e+06	-0.152992	0.983	0.979	0.00142865
Rps10	KO_AP	Ctrl_AP	Trem2 mac	Tie2_20wkHFD	5596.53	-0.154106	0.997	0.994	1.73789e+08
Tmem208	KO_AP	Ctrl_AP	Trem2 mac	Tie2_20wkHFD	1.12805e+08	-0.157381	0.852	0.86	0.0350293
Htr2b	KO_AP	Ctrl_AP	Trem2 mac	Tie2_20wkHFD	230.517	-0.157436	0.133	0.279	7.15825e+08
Pomp	KO_AP	Ctrl_AP	Trem2 mac	Tie2_20wkHFD	562830	-0.159276	0.977	0.977	0.000174775
Mrpl18	KO_AP	Ctrl_AP	Trem2 mac	Tie2_20wkHFD	1.27695e+07	-0.159387	0.793	0.841	0.0396531
Ebp	KO_AP	Ctrl_AP	Trem2 mac	Tie2_20wkHFD	2.47288e+07	-0.160618	0.748	0.807	0.00767903
Phb	KO_AP	Ctrl_AP	Trem2 mac	Tie2_20wkHFD	8.99179e+06	-0.163459	0.564	0.642	0.00279222
Psmb2	KO_AP	Ctrl_AP	Trem2 mac	Tie2_20wkHFD	8.37419e+07	-0.165112	0.915	0.893	0.0260044
Ndufb9	KO_AP	Ctrl_AP	Trem2 mac	Tie2_20wkHFD	3.41559e+06	-0.166942	0.952	0.927	0.00106064
Ctsz	KO_AP	Ctrl_AP	Trem2 mac	Tie2_20wkHFD	9.79107e+07	-0.167011	0.994	0.998	0.0304042
Eif3k	KO_AP	Ctrl_AP	Trem2 mac	Tie2_20wkHFD	7.11878e+06	-0.168759	0.962	0.958	0.00221059
Txndc17	KO_AP	Ctrl_AP	Trem2 mac	Tie2_20wkHFD	4.12832e+07	-0.16984	0.959	0.939	0.0128197
Creb5	KO_AP	Ctrl_AP	Trem2 mac	Tie2_20wkHFD	7.62817e+07	-0.171019	0.198	0.325	0.0236878
Rps2	KO_AP	Ctrl_AP	Trem2 mac	Tie2_20wkHFD	761532	-0.171691	0.997	0.994	0.000236479
Csf1	KO_AP	Ctrl_AP	Trem2 mac	Tie2_20wkHFD	7.96477e+06	-0.173062	0.065	0.161	0.0024733
Cnih4	KO_AP	Ctrl_AP	Trem2 mac	Tie2_20wkHFD	2.38488e+06	-0.173362	0.841	0.868	0.00740577
Ube2n	KO_AP	Ctrl_AP	Trem2 mac	Tie2_20wkHFD	1.32162e+08	-0.173712	0.803	0.851	0.0410402
Atp6v0b	KO_AP	Ctrl_AP	Trem2 mac	Tie2_20wkHFD	108238	-0.174483	0.993	0.994	0.000336111
Calm1	KO_AP	Ctrl_AP	Trem2 mac	Tie2_20wkHFD	1.36155e+06	-0.174757	0.997	0.998	0.00422803
Calm3	KO_AP	Ctrl_AP	Trem2 mac	Tie2_20wkHFD	1.2181e+08	-0.177037	0.945	0.948	0.0378256
Rps16	KO_AP	Ctrl_AP	Trem2 mac	Tie2_20wkHFD	136.003	-0.182138	0.996	0.996	422329
Napsa	KO_AP	Ctrl_AP	Trem2 mac	Tie2_20wkHFD	1363.72	-0.182468	0.162	0.323	4.23476e+08
Ndufb10	KO_AP	Ctrl_AP	Trem2 mac	Tie2_20wkHFD	1.21179e+07	-0.182612	0.897	0.918	0.0376297
Dad1	KO_AP	Ctrl_AP	Trem2 mac	Tie2_20wkHFD	1.77154e+07	-0.182699	0.967	0.966	0.00550118
Arf5	KO_AP	Ctrl_AP	Trem2 mac	Tie2_20wkHFD	1.57231e+07	-0.183223	0.962	0.956	0.00488249
Ybx3	KO_AP	Ctrl_AP	Trem2 mac	Tie2_20wkHFD	354085	-0.183674	0.518	0.616	0.0109954
Ccdc85b	KO_AP	Ctrl_AP	Trem2 mac	Tie2_20wkHFD	2.18553e-06	-0.184764	0.142	0.358	0.0678673
Mrps18a	KO_AP	Ctrl_AP	Trem2 mac	Tie2_20wkHFD	1.67496e+07	-0.184993	0.728	0.776	0.00520127
Psmb1	KO_AP	Ctrl_AP	Trem2 mac	Tie2_20wkHFD	1.92447e+06	-0.18575	0.939	0.954	0.000597606
Rpl17	KO_AP	Ctrl_AP	Trem2 mac	Tie2_20wkHFD	35959.8	-0.186261	0.997	0.996	1.11666e+09
Ctse	KO_AP	Ctrl_AP	Trem2 mac	Tie2_20wkHFD	4.21591e-11	-0.186287	0.094	0.338	1.30917e-07
Mien1	KO_AP	Ctrl_AP	Trem2 mac	Tie2_20wkHFD	39629.5	-0.186315	0.887	0.891	0.000123061
Lamtor5	KO_AP	Ctrl_AP	Trem2 mac	Tie2_20wkHFD	3.05916e+06	-0.187123	0.92	0.922	0.000949961
Atp5g3	KO_AP	Ctrl_AP	Trem2 mac	Tie2_20wkHFD	1.16704e+08	-0.188152	0.912	0.91	0.03624
Rhoa	KO_AP	Ctrl_AP	Trem2 mac	Tie2_20wkHFD	805840	-0.1882	0.996	0.981	0.000250237
Ostc	KO_AP	Ctrl_AP	Trem2 mac	Tie2_20wkHFD	1.16544e+08	-0.188324	0.779	0.818	0.0361906
C1qb	KO_AP	Ctrl_AP	Trem2 mac	Tie2_20wkHFD	51572.3	-0.189353	0.99	0.994	1.60147e+09
Atp5h	KO_AP	Ctrl_AP	Trem2 mac	Tie2_20wkHFD	5517.43	-0.189767	0.986	0.99	1.71333e+08
Psmb4	KO_AP	Ctrl_AP	Trem2 mac	Tie2_20wkHFD	540881	-0.18991	0.936	0.925	0.00016796
Fcer1g	KO_AP	Ctrl_AP	Trem2 mac	Tie2_20wkHFD	269.351	-0.193486	0.997	1	8.36415e+06
Eif1ax	KO_AP	Ctrl_AP	Trem2 mac	Tie2_20wkHFD	4.44739e+06	-0.195345	0.643	0.704	0.00138105
Nhp2	KO_AP	Ctrl_AP	Trem2 mac	Tie2_20wkHFD	4.81208e+07	-0.19592	0.738	0.734	0.0149429
Jpt1	KO_AP	Ctrl_AP	Trem2 mac	Tie2_20wkHFD	4.22598e+06	-0.198469	0.891	0.912	0.0131229
Ndufb5	KO_AP	Ctrl_AP	Trem2 mac	Tie2_20wkHFD	4.63065e+07	-0.198828	0.935	0.929	0.0143795
Rack1	KO_AP	Ctrl_AP	Trem2 mac	Tie2_20wkHFD	448.646	-0.199197	0.99	0.99	1.39318e+07
Arpc3	KO_AP	Ctrl_AP	Trem2 mac	Tie2_20wkHFD	7963.49	-0.201969	0.986	0.987	2.4729e+08
Rpl19	KO_AP	Ctrl_AP	Trem2 mac	Tie2_20wkHFD	0.265168	-0.202792	0.999	0.998	8234.27
Comtd1	KO_AP	Ctrl_AP	Trem2 mac	Tie2_20wkHFD	7.31838e+07	-0.203747	0.676	0.73	0.0227258
Ssna1	KO_AP	Ctrl_AP	Trem2 mac	Tie2_20wkHFD	5.45609e+07	-0.204013	0.588	0.658	0.0169428
Tmsb4x	KO_AP	Ctrl_AP	Trem2 mac	Tie2_20wkHFD	9941.5	-0.205041	0.999	1	3.08713e+08
Ndufb11	KO_AP	Ctrl_AP	Trem2 mac	Tie2_20wkHFD	3.07525e+07	-0.20535	0.929	0.95	0.00954958
Rps3a1	KO_AP	Ctrl_AP	Trem2 mac	Tie2_20wkHFD	6.0531	-0.206219	0.994	0.996	187967
Rex1bd	KO_AP	Ctrl_AP	Trem2 mac	Tie2_20wkHFD	730916	-0.206787	0.89	0.887	0.00226971
Hnrnpa3	KO_AP	Ctrl_AP	Trem2 mac	Tie2_20wkHFD	1.45215e+08	-0.207701	0.929	0.933	0.0450936
Ran	KO_AP	Ctrl_AP	Trem2 mac	Tie2_20wkHFD	3.4149e+06	-0.208708	0.894	0.918	0.00106043
Pdia3	KO_AP	Ctrl_AP	Trem2 mac	Tie2_20wkHFD	4.31809e+07	-0.210628	0.987	0.973	0.013409
Fkbp1a	KO_AP	Ctrl_AP	Trem2 mac	Tie2_20wkHFD	1.70383e+07	-0.212687	0.884	0.893	0.00529091
Cnbp	KO_AP	Ctrl_AP	Trem2 mac	Tie2_20wkHFD	9.34193e+07	-0.213028	0.838	0.847	0.0290095
Spcs2	KO_AP	Ctrl_AP	Trem2 mac	Tie2_20wkHFD	55245.3	-0.215959	0.955	0.952	1.71553e+08
Rabac1	KO_AP	Ctrl_AP	Trem2 mac	Tie2_20wkHFD	129054	-0.217238	0.962	0.977	4.00753e+09
Ppp1r14b	KO_AP	Ctrl_AP	Trem2 mac	Tie2_20wkHFD	1.01773e+06	-0.217324	0.802	0.851	0.000316035
Edf1	KO_AP	Ctrl_AP	Trem2 mac	Tie2_20wkHFD	1.21444e+06	-0.21825	0.968	0.973	0.000377121
Sub1	KO_AP	Ctrl_AP	Trem2 mac	Tie2_20wkHFD	3.54994e+06	-0.220219	0.923	0.914	0.00110236
Atp5d	KO_AP	Ctrl_AP	Trem2 mac	Tie2_20wkHFD	16124.5	-0.220239	0.955	0.958	5.00715e+08
Eif1	KO_AP	Ctrl_AP	Trem2 mac	Tie2_20wkHFD	0.0604454	-0.220355	0.993	0.994	1877.01
Taf10	KO_AP	Ctrl_AP	Trem2 mac	Tie2_20wkHFD	6835.24	-0.224087	0.949	0.956	2.12255e+08
Tbcb	KO_AP	Ctrl_AP	Trem2 mac	Tie2_20wkHFD	41130.1	-0.225628	0.909	0.901	1.27721e+08
Rap2a	KO_AP	Ctrl_AP	Trem2 mac	Tie2_20wkHFD	2.67104e+07	-0.22713	0.781	0.843	0.00829439
Rpl5	KO_AP	Ctrl_AP	Trem2 mac	Tie2_20wkHFD	0.0160185	-0.229722	0.996	0.99	497.422
Eef1g	KO_AP	Ctrl_AP	Trem2 mac	Tie2_20wkHFD	10639.9	-0.229737	0.961	0.943	3.304e+08
Rpl12	KO_AP	Ctrl_AP	Trem2 mac	Tie2_20wkHFD	1.58367	-0.231109	0.993	0.99	49177.8
Tmed2	KO_AP	Ctrl_AP	Trem2 mac	Tie2_20wkHFD	1.3113e+08	-0.232932	0.9	0.881	0.0407198
Vdac2	KO_AP	Ctrl_AP	Trem2 mac	Tie2_20wkHFD	139713	-0.233251	0.964	0.964	0.00043385
Selenof	KO_AP	Ctrl_AP	Trem2 mac	Tie2_20wkHFD	2513.76	-0.233554	0.933	0.956	7.80598e+07
Pebp1	KO_AP	Ctrl_AP	Trem2 mac	Tie2_20wkHFD	160794	-0.236122	0.938	0.941	4.99315e+09
Mcub	KO_AP	Ctrl_AP	Trem2 mac	Tie2_20wkHFD	1.14398e+06	-0.236237	0.47	0.61	0.000355241
Itga6	KO_AP	Ctrl_AP	Trem2 mac	Tie2_20wkHFD	1.21508e+07	-0.236436	0.616	0.702	0.00377319
Sdf2l1	KO_AP	Ctrl_AP	Trem2 mac	Tie2_20wkHFD	5.87254e+07	-0.237683	0.847	0.843	0.018236
Psma2	KO_AP	Ctrl_AP	Trem2 mac	Tie2_20wkHFD	587.603	-0.237722	0.939	0.939	1.82468e+07
Rpl7	KO_AP	Ctrl_AP	Trem2 mac	Tie2_20wkHFD	0.234377	-0.238471	0.986	0.994	727.811
Arpc1b	KO_AP	Ctrl_AP	Trem2 mac	Tie2_20wkHFD	0.185628	-0.238907	0.996	0.992	5764.29
Dpep2	KO_AP	Ctrl_AP	Trem2 mac	Tie2_20wkHFD	1.36924e+08	-0.239493	0.161	0.26	0.0425192
Psma4	KO_AP	Ctrl_AP	Trem2 mac	Tie2_20wkHFD	676.532	-0.239542	0.919	0.925	2.10083e+06
Tmem14c	KO_AP	Ctrl_AP	Trem2 mac	Tie2_20wkHFD	7.03507	-0.241014	0.965	0.954	218460
Sod2	KO_AP	Ctrl_AP	Trem2 mac	Tie2_20wkHFD	3.82798e+07	-0.24139	0.816	0.813	0.011887
Rbm3	KO_AP	Ctrl_AP	Trem2 mac	Tie2_20wkHFD	2.71505e+07	-0.241415	0.903	0.891	0.00843103
Crlf2	KO_AP	Ctrl_AP	Trem2 mac	Tie2_20wkHFD	1182.71	-0.243687	0.929	0.92	3.67268e+07
Rpl15	KO_AP	Ctrl_AP	Trem2 mac	Tie2_20wkHFD	0.0301821	-0.244353	0.99	0.994	937.246
Eif3i	KO_AP	Ctrl_AP	Trem2 mac	Tie2_20wkHFD	825.23	-0.244747	0.88	0.891	2.56259e+07
Srsf3	KO_AP	Ctrl_AP	Trem2 mac	Tie2_20wkHFD	4.98817e+07	-0.24539	0.848	0.866	0.0154898
Pgam1	KO_AP	Ctrl_AP	Trem2 mac	Tie2_20wkHFD	1.19133e+08	-0.245421	0.825	0.845	0.0369943
Atp5o.1	KO_AP	Ctrl_AP	Trem2 mac	Tie2_20wkHFD	26432.6	-0.246712	0.913	0.92	8.20811e+08
Psmb5	KO_AP	Ctrl_AP	Trem2 mac	Tie2_20wkHFD	611540	-0.248372	0.933	0.931	0.000189902
Rpl13	KO_AP	Ctrl_AP	Trem2 mac	Tie2_20wkHFD	0.000751777	-0.249062	0.997	1	23.3449
Cd63	KO_AP	Ctrl_AP	Trem2 mac	Tie2_20wkHFD	101.291	-0.251002	0.991	0.996	3.14539e+06
Rps5	KO_AP	Ctrl_AP	Trem2 mac	Tie2_20wkHFD	7.61086e-05	-0.252282	0.996	0.996	23.634
Rps3	KO_AP	Ctrl_AP	Trem2 mac	Tie2_20wkHFD	5.39346e-07	-0.254509	0.997	0.996	0.00167483
Lat2	KO_AP	Ctrl_AP	Trem2 mac	Tie2_20wkHFD	1032.03	-0.257898	0.755	0.868	3.20476e+07
Ldha	KO_AP	Ctrl_AP	Trem2 mac	Tie2_20wkHFD	968217	-0.260095	0.863	0.857	0.00030066
Psmb6	KO_AP	Ctrl_AP	Trem2 mac	Tie2_20wkHFD	5256.85	-0.260936	0.975	0.966	1.63241e+08
Btf3	KO_AP	Ctrl_AP	Trem2 mac	Tie2_20wkHFD	356.883	-0.261098	0.974	0.979	1.10823e+07
Nav1	KO_AP	Ctrl_AP	Trem2 mac	Tie2_20wkHFD	195827	-0.262498	0.601	0.702	6.081e+09
Sumo2	KO_AP	Ctrl_AP	Trem2 mac	Tie2_20wkHFD	662.983	-0.262968	0.932	0.95	2.05876e+06
Vma21	KO_AP	Ctrl_AP	Trem2 mac	Tie2_20wkHFD	2.73894e+07	-0.265165	0.724	0.759	0.00850523
Tpm4	KO_AP	Ctrl_AP	Trem2 mac	Tie2_20wkHFD	4.11108e+06	-0.265388	0.876	0.914	0.00127661
Pmepa1	KO_AP	Ctrl_AP	Trem2 mac	Tie2_20wkHFD	174074	-0.265955	0.152	0.306	5.40553e+09
Itgam	KO_AP	Ctrl_AP	Trem2 mac	Tie2_20wkHFD	1.16742e+06	-0.268219	0.36	0.505	0.00036252
Nme1	KO_AP	Ctrl_AP	Trem2 mac	Tie2_20wkHFD	117.184	-0.268673	0.938	0.939	3.63891e+07
Oaz1	KO_AP	Ctrl_AP	Trem2 mac	Tie2_20wkHFD	3.07393e-05	-0.269045	0.993	0.996	0.954548
Sap18	KO_AP	Ctrl_AP	Trem2 mac	Tie2_20wkHFD	1.74437	-0.271499	0.779	0.828	54167.8
Rpl11	KO_AP	Ctrl_AP	Trem2 mac	Tie2_20wkHFD	1.79681e-09	-0.271557	0.996	0.996	5.57964e-05
Cyba	KO_AP	Ctrl_AP	Trem2 mac	Tie2_20wkHFD	37.5784	-0.274212	0.999	0.998	1.16692e+06
Rpl18	KO_AP	Ctrl_AP	Trem2 mac	Tie2_20wkHFD	1.31662e-09	-0.27423	0.994	0.998	4.08851e-05
Wdr83os	KO_AP	Ctrl_AP	Trem2 mac	Tie2_20wkHFD	0.994504	-0.274425	0.858	0.887	308823
Clic1	KO_AP	Ctrl_AP	Trem2 mac	Tie2_20wkHFD	484989	-0.275186	0.971	0.983	0.000150604
Atp6v0e	KO_AP	Ctrl_AP	Trem2 mac	Tie2_20wkHFD	3.68126	-0.276059	0.988	0.992	114314
H2afz	KO_AP	Ctrl_AP	Trem2 mac	Tie2_20wkHFD	1.24998e+06	-0.276654	0.965	0.971	0.000388155
Ahsa1	KO_AP	Ctrl_AP	Trem2 mac	Tie2_20wkHFD	14.3867	-0.27755	0.735	0.805	446750
Ppia	KO_AP	Ctrl_AP	Trem2 mac	Tie2_20wkHFD	0.000304683	-0.278075	0.996	0.994	9.46133
Psmd1	KO_AP	Ctrl_AP	Trem2 mac	Tie2_20wkHFD	1.11198e+08	-0.285949	0.849	0.855	0.0345302
Ssr4	KO_AP	Ctrl_AP	Trem2 mac	Tie2_20wkHFD	0.0633299	-0.290553	0.974	0.979	1966.58
mt-Cytb	KO_AP	Ctrl_AP	Trem2 mac	Tie2_20wkHFD	275.49	-0.291113	0.986	0.981	8.55481e+06
Rpl8	KO_AP	Ctrl_AP	Trem2 mac	Tie2_20wkHFD	1.18175e-09	-0.29167	0.99	0.99	3.66968e-05
Reep5	KO_AP	Ctrl_AP	Trem2 mac	Tie2_20wkHFD	0.000486041	-0.292336	0.973	0.998	15.093
Capg	KO_AP	Ctrl_AP	Trem2 mac	Tie2_20wkHFD	5.35474e+07	-0.29355	0.959	0.958	0.0166281
H3f3a	KO_AP	Ctrl_AP	Trem2 mac	Tie2_20wkHFD	0.0962131	-0.294162	0.99	0.987	2987.7
Sh3bgrl3	KO_AP	Ctrl_AP	Trem2 mac	Tie2_20wkHFD	1.44894	-0.296213	0.993	0.996	4499.4
Ctsa	KO_AP	Ctrl_AP	Trem2 mac	Tie2_20wkHFD	1.40209e+07	-0.296297	0.744	0.864	0.00435392
Fxyd5	KO_AP	Ctrl_AP	Trem2 mac	Tie2_20wkHFD	8.63041e+06	-0.299556	0.977	0.977	0.00268
Rps4x	KO_AP	Ctrl_AP	Trem2 mac	Tie2_20wkHFD	0.00644229	-0.299731	0.994	0.994	200.052
Atp5g1	KO_AP	Ctrl_AP	Trem2 mac	Tie2_20wkHFD	78.3707	-0.301186	0.965	0.956	2.43364e+06
Mmp14	KO_AP	Ctrl_AP	Trem2 mac	Tie2_20wkHFD	3651.98	-0.302209	0.889	0.908	1.13405e+08
Bcl2a1d	KO_AP	Ctrl_AP	Trem2 mac	Tie2_20wkHFD	443338	-0.304199	0.556	0.658	0.0013767
Prdx4	KO_AP	Ctrl_AP	Trem2 mac	Tie2_20wkHFD	27.3459	-0.307189	0.407	0.593	849173
Ppib	KO_AP	Ctrl_AP	Trem2 mac	Tie2_20wkHFD	0.00207932	-0.309347	0.962	0.971	64.5691
Rpsa	KO_AP	Ctrl_AP	Trem2 mac	Tie2_20wkHFD	2.51508	-0.310378	0.997	0.996	78100.9
Calr	KO_AP	Ctrl_AP	Trem2 mac	Tie2_20wkHFD	8.0056e+06	-0.313276	0.98	0.981	0.00248598
Gapdh	KO_AP	Ctrl_AP	Trem2 mac	Tie2_20wkHFD	4035.37	-0.313647	0.984	0.979	1.2531e+08
Ndufb8	KO_AP	Ctrl_AP	Trem2 mac	Tie2_20wkHFD	0.0306091	-0.314696	0.957	0.966	950.504
Rps6	KO_AP	Ctrl_AP	Trem2 mac	Tie2_20wkHFD	6.26663e-10	-0.319486	0.987	0.994	1.94598e-05
Rpl3	KO_AP	Ctrl_AP	Trem2 mac	Tie2_20wkHFD	1.12911e-09	-0.322926	0.986	0.996	3.50623e-05
Tspo	KO_AP	Ctrl_AP	Trem2 mac	Tie2_20wkHFD	1.97855e+06	-0.326545	0.952	0.945	0.00614399
S100a11	KO_AP	Ctrl_AP	Trem2 mac	Tie2_20wkHFD	52674.3	-0.330315	0.527	0.675	1.6357e+09
Erh	KO_AP	Ctrl_AP	Trem2 mac	Tie2_20wkHFD	2.88552e-11	-0.33564	0.557	0.736	8.96042e-07
Lgals3	KO_AP	Ctrl_AP	Trem2 mac	Tie2_20wkHFD	1.39173e+06	-0.343729	1	1	0.000432175
Sdc4	KO_AP	Ctrl_AP	Trem2 mac	Tie2_20wkHFD	321851	-0.352946	0.307	0.455	9.99445e+09
Rpl10	KO_AP	Ctrl_AP	Trem2 mac	Tie2_20wkHFD	4.40474e-22	-0.357621	0.997	0.996	1.36781e-17
Rnh1	KO_AP	Ctrl_AP	Trem2 mac	Tie2_20wkHFD	6611.26	-0.357971	0.948	0.962	2.05299e+08
Pdia6	KO_AP	Ctrl_AP	Trem2 mac	Tie2_20wkHFD	2323.24	-0.362881	0.91	0.922	7.21437e+06
Rpl9	KO_AP	Ctrl_AP	Trem2 mac	Tie2_20wkHFD	1.052e-18	-0.36575	0.997	0.992	3.26679e-14
Rplp0	KO_AP	Ctrl_AP	Trem2 mac	Tie2_20wkHFD	3.07933e-10	-0.379147	0.988	1	9.56223e-06
Ubb	KO_AP	Ctrl_AP	Trem2 mac	Tie2_20wkHFD	1.53449e-14	-0.382443	0.99	1	4.76506e-11
Fcrls	KO_AP	Ctrl_AP	Trem2 mac	Tie2_20wkHFD	1.20036e+07	-0.382771	0.113	0.222	0.00372747
Emp3	KO_AP	Ctrl_AP	Trem2 mac	Tie2_20wkHFD	0.514893	-0.386685	0.928	0.96	159890
H3f3b	KO_AP	Ctrl_AP	Trem2 mac	Tie2_20wkHFD	205.86	-0.387033	0.983	0.987	6.39257e+06
Rps7	KO_AP	Ctrl_AP	Trem2 mac	Tie2_20wkHFD	1.75496e-19	-0.389556	0.996	0.998	5.44968e-15
Msrb1	KO_AP	Ctrl_AP	Trem2 mac	Tie2_20wkHFD	769.193	-0.402032	0.954	0.929	2.38857e+07
Uba52	KO_AP	Ctrl_AP	Trem2 mac	Tie2_20wkHFD	3.76549e-21	-0.411102	0.913	0.937	1.1693e-16
Tagln2	KO_AP	Ctrl_AP	Trem2 mac	Tie2_20wkHFD	1.32666e+06	-0.424737	0.903	0.916	0.00411967
Ahnak	KO_AP	Ctrl_AP	Trem2 mac	Tie2_20wkHFD	4.37846e+06	-0.427803	0.593	0.709	0.00135964
Aprt	KO_AP	Ctrl_AP	Trem2 mac	Tie2_20wkHFD	7.93545e-05	-0.428436	0.928	0.945	2.4642
Anxa1	KO_AP	Ctrl_AP	Trem2 mac	Tie2_20wkHFD	1.45899e+08	-0.431403	0.806	0.855	0.0453059
Tgfbi	KO_AP	Ctrl_AP	Trem2 mac	Tie2_20wkHFD	10483.4	-0.44249	0.491	0.66	3.25542e+08
Coro1a	KO_AP	Ctrl_AP	Trem2 mac	Tie2_20wkHFD	1644.3	-0.445968	0.916	0.952	5.10605e+06
Eno1	KO_AP	Ctrl_AP	Trem2 mac	Tie2_20wkHFD	5.75134e-07	-0.454178	0.679	0.805	0.0178596
Ifitm2	KO_AP	Ctrl_AP	Trem2 mac	Tie2_20wkHFD	1203.52	-0.480612	0.601	0.723	3.7373e+07
Gstp1	KO_AP	Ctrl_AP	Trem2 mac	Tie2_20wkHFD	1.76628e-29	-0.523971	0.395	0.69	5.48481e-25
Lsp1	KO_AP	Ctrl_AP	Trem2 mac	Tie2_20wkHFD	176799	-0.547807	0.318	0.486	5.49014e+09
Vim	KO_AP	Ctrl_AP	Trem2 mac	Tie2_20wkHFD	121787	-0.639675	0.839	0.889	0.000378185
S100a10	KO_AP	Ctrl_AP	Trem2 mac	Tie2_20wkHFD	0.0948521	-0.64313	0.327	0.556	2945.44
Nes	KO_AP	Ctrl_AP	Trem2 mac	Tie2_20wkHFD	1.06468	-0.700344	0.096	0.256	33061.5
Gm10076	KO_AP	Ctrl_AP	Trem2 mac	Tie2_20wkHFD	4.30136e-66	-0.784574	0.964	0.964	1.3357e-61
Pf4	KO_AP	Ctrl_AP	Trem2 mac	Tie2_20wkHFD	1.40384e+06	-1.0081	0.21	0.34	0.000435934
Cd9	KO_AP	Ctrl_AP	Trem2 mac	Tie2_20wkHFD	1.43528e-13	-1.02127	0.858	0.939	4.45698e-09

[truncated: 9 more sheets: Tie2_20wkHFD - T cells- AR, Tie2_20wkHFD - T cells- AP, Tie2_20wkHFD - monocytes- AR, Tie2_20wkHFD - monocytes- AP, Tie2_20wkHFD - prolifer.- AR, Tie2_20wkHFD - prolifer.- AP, Tie2_20wkHFD - B cells- AR, Tie2_20wkHFD - B cells- AP, Sheet13]
