# Supplementary material for: The angiopoietin receptor Tie2 is atheroprotective in arterial endothelium
Source: Nat Cardiovasc Res. 2023 Mar 13;2(3):307–21. doi: 10.1038/s44161-023-00224-y (PMC7614785; doi:10.1038/s44161-023-00224-y)
Supplement: Supplementary file 4 — Differentially expressed genes from clusters in Extended Data Fig. 3d. [file 44161_2023_224_MOESM4_ESM.xlsx]

## Sheet: imreclu_resi Mac_AR
gene	ident1	ident2	cellType	mouseSet	p_val.RNAwithSoupXwithLists	avg_log2FC.RNAwithSoupXwithLists	pct.1.RNAwithSoupXwithLists	pct.2.RNAwithSoupXwithLists	p_val_adj.RNAwithSoupXwithLists
H2-Eb1	KO_AR	Ctrl_AR	residnet Mac	Tie2_20wkHFD-immunecells reclustering	2.48486e-13	1.54217	0.763	0.573	7.71625e-10
H2-Aa	KO_AR	Ctrl_AR	residnet Mac	Tie2_20wkHFD-immunecells reclustering	1.74602e-12	1.41791	0.802	0.665	5.42193e-09
H2-Ab1	KO_AR	Ctrl_AR	residnet Mac	Tie2_20wkHFD-immunecells reclustering	1.65047e-09	1.4161	0.789	0.679	5.12522e-06
Cd74	KO_AR	Ctrl_AR	residnet Mac	Tie2_20wkHFD-immunecells reclustering	1.4687e-16	1.32105	0.897	0.838	4.56076e-13
Hal	KO_AR	Ctrl_AR	residnet Mac	Tie2_20wkHFD-immunecells reclustering	8.74168e-37	1.17333	0.77	0.304	2.71455e-32
Fkbp5	KO_AR	Ctrl_AR	residnet Mac	Tie2_20wkHFD-immunecells reclustering	1.19691e-24	0.655501	0.557	0.2	3.71677e-20
H2-DMa	KO_AR	Ctrl_AR	residnet Mac	Tie2_20wkHFD-immunecells reclustering	0.000248693	0.632184	0.72	0.542	0.772268
Fosb	KO_AR	Ctrl_AR	residnet Mac	Tie2_20wkHFD-immunecells reclustering	0.0163815	0.585852	0.944	0.907	508.695
H2-DMb1	KO_AR	Ctrl_AR	residnet Mac	Tie2_20wkHFD-immunecells reclustering	0.00289401	0.582399	0.643	0.461	89.8678
Cebpb	KO_AR	Ctrl_AR	residnet Mac	Tie2_20wkHFD-immunecells reclustering	5.69533e-06	0.558663	0.966	0.933	0.176857
Cd14	KO_AR	Ctrl_AR	residnet Mac	Tie2_20wkHFD-immunecells reclustering	2.42048	0.521633	0.931	0.884	75163
Cd83	KO_AR	Ctrl_AR	residnet Mac	Tie2_20wkHFD-immunecells reclustering	381.264	0.509543	0.871	0.765	1.18394e+07
C6	KO_AR	Ctrl_AR	residnet Mac	Tie2_20wkHFD-immunecells reclustering	15602.8	0.49474	0.621	0.497	4.84514e+08
Cdkn1a	KO_AR	Ctrl_AR	residnet Mac	Tie2_20wkHFD-immunecells reclustering	1.01859e+08	0.493008	0.596	0.513	0.0316304
Fos	KO_AR	Ctrl_AR	residnet Mac	Tie2_20wkHFD-immunecells reclustering	1.46491	0.480042	0.953	0.952	45489.8
Gm26532	KO_AR	Ctrl_AR	residnet Mac	Tie2_20wkHFD-immunecells reclustering	74.1428	0.460645	0.837	0.684	2.30235e+06
H2-T23	KO_AR	Ctrl_AR	residnet Mac	Tie2_20wkHFD-immunecells reclustering	0.264639	0.458546	0.813	0.705	8217.82
Jdp2	KO_AR	Ctrl_AR	residnet Mac	Tie2_20wkHFD-immunecells reclustering	0.146566	0.448972	0.607	0.432	4551.3
Tnfaip3	KO_AR	Ctrl_AR	residnet Mac	Tie2_20wkHFD-immunecells reclustering	1.45014e+06	0.44171	0.654	0.509	0.000450313
Dusp1	KO_AR	Ctrl_AR	residnet Mac	Tie2_20wkHFD-immunecells reclustering	2.25062	0.436758	0.951	0.957	69888.4
Atf3	KO_AR	Ctrl_AR	residnet Mac	Tie2_20wkHFD-immunecells reclustering	6960.85	0.433346	0.918	0.872	2.16155e+08
Naaa	KO_AR	Ctrl_AR	residnet Mac	Tie2_20wkHFD-immunecells reclustering	105.038	0.418774	0.721	0.599	3.26173e+06
Srgn	KO_AR	Ctrl_AR	residnet Mac	Tie2_20wkHFD-immunecells reclustering	2.4479	0.413321	0.946	0.87	760148
Cxcr4	KO_AR	Ctrl_AR	residnet Mac	Tie2_20wkHFD-immunecells reclustering	1.05954e+08	0.411759	0.49	0.389	0.032902
Pnrc1	KO_AR	Ctrl_AR	residnet Mac	Tie2_20wkHFD-immunecells reclustering	4.68965	0.391756	0.929	0.914	145628
Ciita	KO_AR	Ctrl_AR	residnet Mac	Tie2_20wkHFD-immunecells reclustering	29.4726	0.384178	0.331	0.15	915214
Zfp36	KO_AR	Ctrl_AR	residnet Mac	Tie2_20wkHFD-immunecells reclustering	2893.36	0.373906	0.961	0.926	8.98474e+07
Hmox1	KO_AR	Ctrl_AR	residnet Mac	Tie2_20wkHFD-immunecells reclustering	277353	0.366781	0.931	0.917	0.00861264
Klf9	KO_AR	Ctrl_AR	residnet Mac	Tie2_20wkHFD-immunecells reclustering	40.9026	0.363198	0.789	0.641	1.27015e+06
Klf13	KO_AR	Ctrl_AR	residnet Mac	Tie2_20wkHFD-immunecells reclustering	2.56253	0.361217	0.836	0.727	7957.42
Btg2	KO_AR	Ctrl_AR	residnet Mac	Tie2_20wkHFD-immunecells reclustering	244591	0.355854	0.938	0.915	7.59529e+09
Ifi207	KO_AR	Ctrl_AR	residnet Mac	Tie2_20wkHFD-immunecells reclustering	0.0811114	0.354681	0.978	0.95	25187.5
Plbd1	KO_AR	Ctrl_AR	residnet Mac	Tie2_20wkHFD-immunecells reclustering	327205	0.343375	0.264	0.133	0.000101607
Tpt1	KO_AR	Ctrl_AR	residnet Mac	Tie2_20wkHFD-immunecells reclustering	5.29588e-14	0.340252	0.998	0.998	1.64453e-09
Ubb	KO_AR	Ctrl_AR	residnet Mac	Tie2_20wkHFD-immunecells reclustering	0.0839453	0.332141	0.996	0.988	2606.75
Kdm6b	KO_AR	Ctrl_AR	residnet Mac	Tie2_20wkHFD-immunecells reclustering	154358	0.330783	0.796	0.693	4.79326e+09
H2-D1	KO_AR	Ctrl_AR	residnet Mac	Tie2_20wkHFD-immunecells reclustering	1.25504e-05	0.328527	0.996	0.993	38.9726
Bcl2a1b	KO_AR	Ctrl_AR	residnet Mac	Tie2_20wkHFD-immunecells reclustering	21845.7	0.32774	0.31	0.155	6.78376e+08
Pim1	KO_AR	Ctrl_AR	residnet Mac	Tie2_20wkHFD-immunecells reclustering	1.33571e+08	0.324771	0.712	0.618	0.0414777
Slamf7	KO_AR	Ctrl_AR	residnet Mac	Tie2_20wkHFD-immunecells reclustering	434930	0.31503	0.262	0.14	0.00135059
Rpl10	KO_AR	Ctrl_AR	residnet Mac	Tie2_20wkHFD-immunecells reclustering	0.00014773	0.313478	0.996	0.981	4.58746
Cyth1	KO_AR	Ctrl_AR	residnet Mac	Tie2_20wkHFD-immunecells reclustering	1.17628e+06	0.309626	0.604	0.477	0.00036527
Neat1	KO_AR	Ctrl_AR	residnet Mac	Tie2_20wkHFD-immunecells reclustering	2.47811e+07	0.307492	0.964	0.953	0.00769527
Ifitm2	KO_AR	Ctrl_AR	residnet Mac	Tie2_20wkHFD-immunecells reclustering	1293.59	0.307363	0.993	0.988	4.01699e+07
Gda	KO_AR	Ctrl_AR	residnet Mac	Tie2_20wkHFD-immunecells reclustering	7.72274e+06	0.306724	0.877	0.774	0.00239814
Apoe	KO_AR	Ctrl_AR	residnet Mac	Tie2_20wkHFD-immunecells reclustering	11092	0.305402	0.993	0.998	3.4444e+08
Birc3	KO_AR	Ctrl_AR	residnet Mac	Tie2_20wkHFD-immunecells reclustering	855396	0.30346	0.72	0.594	0.000265626
Rpl29	KO_AR	Ctrl_AR	residnet Mac	Tie2_20wkHFD-immunecells reclustering	0.177737	0.302198	0.964	0.952	5519.27
Jund	KO_AR	Ctrl_AR	residnet Mac	Tie2_20wkHFD-immunecells reclustering	2.83775e+06	0.297858	0.987	0.988	0.000881205
Nfkbiz	KO_AR	Ctrl_AR	residnet Mac	Tie2_20wkHFD-immunecells reclustering	9.13473e+07	0.297431	0.92	0.877	0.0283661
Tmem37	KO_AR	Ctrl_AR	residnet Mac	Tie2_20wkHFD-immunecells reclustering	69592.9	0.296086	0.736	0.627	2.16107e+09
Junb	KO_AR	Ctrl_AR	residnet Mac	Tie2_20wkHFD-immunecells reclustering	4.33266e+06	0.291965	0.951	0.943	0.00134542
Ly6e	KO_AR	Ctrl_AR	residnet Mac	Tie2_20wkHFD-immunecells reclustering	68045.2	0.291279	0.983	0.983	2.11301e+09
Rpl15	KO_AR	Ctrl_AR	residnet Mac	Tie2_20wkHFD-immunecells reclustering	19.5531	0.290823	0.972	0.974	607181
Rps7	KO_AR	Ctrl_AR	residnet Mac	Tie2_20wkHFD-immunecells reclustering	12.3375	0.287522	0.987	0.971	383116
Tspo	KO_AR	Ctrl_AR	residnet Mac	Tie2_20wkHFD-immunecells reclustering	533451	0.287423	0.901	0.893	0.000165652
Tmem176a	KO_AR	Ctrl_AR	residnet Mac	Tie2_20wkHFD-immunecells reclustering	2.71382e+07	0.285907	0.905	0.855	0.00842723
Sde2	KO_AR	Ctrl_AR	residnet Mac	Tie2_20wkHFD-immunecells reclustering	1.08468e+08	0.283535	0.658	0.561	0.0336827
Ifitm3	KO_AR	Ctrl_AR	residnet Mac	Tie2_20wkHFD-immunecells reclustering	111192	0.282446	0.994	0.988	3.45285e+09
Psmb8	KO_AR	Ctrl_AR	residnet Mac	Tie2_20wkHFD-immunecells reclustering	4.06261e+07	0.280784	0.809	0.767	0.0126156
Rnf169	KO_AR	Ctrl_AR	residnet Mac	Tie2_20wkHFD-immunecells reclustering	513459	0.272742	0.617	0.508	0.00159444
Fcrls	KO_AR	Ctrl_AR	residnet Mac	Tie2_20wkHFD-immunecells reclustering	5938.32	0.271845	0.942	0.86	1.84403e+09
Selenok	KO_AR	Ctrl_AR	residnet Mac	Tie2_20wkHFD-immunecells reclustering	590382	0.269032	0.886	0.87	0.000183331
Rps18	KO_AR	Ctrl_AR	residnet Mac	Tie2_20wkHFD-immunecells reclustering	5171.77	0.267032	0.983	0.991	1.60599e+08
Ubc	KO_AR	Ctrl_AR	residnet Mac	Tie2_20wkHFD-immunecells reclustering	4.20519e+06	0.264935	0.985	0.99	0.00130584
Eif1	KO_AR	Ctrl_AR	residnet Mac	Tie2_20wkHFD-immunecells reclustering	0.0207532	0.25409	1	0.993	644.448
C1qb	KO_AR	Ctrl_AR	residnet Mac	Tie2_20wkHFD-immunecells reclustering	0.289024	0.250894	1	0.997	8975.06
Rpl9	KO_AR	Ctrl_AR	residnet Mac	Tie2_20wkHFD-immunecells reclustering	161.29	0.250801	0.991	0.99	5.00852e+06
Tsc22d3	KO_AR	Ctrl_AR	residnet Mac	Tie2_20wkHFD-immunecells reclustering	5.16939e+07	0.250517	0.914	0.883	0.0160525
Lyz2	KO_AR	Ctrl_AR	residnet Mac	Tie2_20wkHFD-immunecells reclustering	491993	0.248126	0.998	0.998	0.000152779
Rps16	KO_AR	Ctrl_AR	residnet Mac	Tie2_20wkHFD-immunecells reclustering	1.86409	0.245792	0.998	0.995	57885.5
H3f3a	KO_AR	Ctrl_AR	residnet Mac	Tie2_20wkHFD-immunecells reclustering	104.931	0.245549	1	0.983	3.25844e+06
Ccl8	KO_AR	Ctrl_AR	residnet Mac	Tie2_20wkHFD-immunecells reclustering	6.16828e+06	0.242929	0.908	0.801	0.00191544
C4b	KO_AR	Ctrl_AR	residnet Mac	Tie2_20wkHFD-immunecells reclustering	1.43616e+08	0.241663	0.963	0.953	0.0445969
Stxbp3	KO_AR	Ctrl_AR	residnet Mac	Tie2_20wkHFD-immunecells reclustering	1.12759e+08	0.234886	0.712	0.667	0.035015
Mcl1	KO_AR	Ctrl_AR	residnet Mac	Tie2_20wkHFD-immunecells reclustering	220160	0.233991	0.987	0.978	0.00683664
Rpl17	KO_AR	Ctrl_AR	residnet Mac	Tie2_20wkHFD-immunecells reclustering	6783.89	0.226	0.996	0.99	2.1066e+08
Rps10	KO_AR	Ctrl_AR	residnet Mac	Tie2_20wkHFD-immunecells reclustering	33061.6	0.216866	0.996	0.988	1.02666e+09
Jade2	KO_AR	Ctrl_AR	residnet Mac	Tie2_20wkHFD-immunecells reclustering	1.32738e+06	0.21663	0.404	0.282	0.0412192
Lrg1	KO_AR	Ctrl_AR	residnet Mac	Tie2_20wkHFD-immunecells reclustering	5.95672e+06	0.216381	0.176	0.071	0.00184974
Itm2b	KO_AR	Ctrl_AR	residnet Mac	Tie2_20wkHFD-immunecells reclustering	4764.73	0.215452	1	0.998	1.47959e+08
Rpl10a	KO_AR	Ctrl_AR	residnet Mac	Tie2_20wkHFD-immunecells reclustering	4.13688e+07	0.214604	0.979	0.976	0.0128462
Rps2	KO_AR	Ctrl_AR	residnet Mac	Tie2_20wkHFD-immunecells reclustering	1.49168e+06	0.213845	0.991	0.983	0.00463213
Ftl1	KO_AR	Ctrl_AR	residnet Mac	Tie2_20wkHFD-immunecells reclustering	58123.8	0.213371	1	0.998	1.80492e+09
H2-K1	KO_AR	Ctrl_AR	residnet Mac	Tie2_20wkHFD-immunecells reclustering	1.55804e+06	0.210595	0.994	0.984	0.00483819
Rps3	KO_AR	Ctrl_AR	residnet Mac	Tie2_20wkHFD-immunecells reclustering	7.70886e+06	0.209743	0.987	0.981	0.00239383
Rplp0	KO_AR	Ctrl_AR	residnet Mac	Tie2_20wkHFD-immunecells reclustering	4.80537e+07	0.209216	0.978	0.984	0.0149221
Rpl19	KO_AR	Ctrl_AR	residnet Mac	Tie2_20wkHFD-immunecells reclustering	2692.95	0.205366	0.996	0.993	8.36242e+07
Rpl18a	KO_AR	Ctrl_AR	residnet Mac	Tie2_20wkHFD-immunecells reclustering	872250	0.20436	0.998	0.983	0.00027086
Rpl23	KO_AR	Ctrl_AR	residnet Mac	Tie2_20wkHFD-immunecells reclustering	5075.8	0.203477	0.996	0.993	1.57619e+08
Rps6	KO_AR	Ctrl_AR	residnet Mac	Tie2_20wkHFD-immunecells reclustering	7.11638e+07	0.201563	0.983	0.976	0.0220985
Rpl26	KO_AR	Ctrl_AR	residnet Mac	Tie2_20wkHFD-immunecells reclustering	9830.27	0.195922	0.994	0.981	3.0526e+08
Rps13	KO_AR	Ctrl_AR	residnet Mac	Tie2_20wkHFD-immunecells reclustering	229005	0.193832	0.994	0.988	7.11129e+09
Rps27a	KO_AR	Ctrl_AR	residnet Mac	Tie2_20wkHFD-immunecells reclustering	1.57137e+06	0.192482	0.996	0.995	0.000487958
Rpl11	KO_AR	Ctrl_AR	residnet Mac	Tie2_20wkHFD-immunecells reclustering	6.98839e+07	0.190749	0.991	0.983	0.021701
Rpl3	KO_AR	Ctrl_AR	residnet Mac	Tie2_20wkHFD-immunecells reclustering	768519	0.190742	0.983	0.99	0.00238648
Clta	KO_AR	Ctrl_AR	residnet Mac	Tie2_20wkHFD-immunecells reclustering	1.77012e+06	0.186971	0.993	0.979	0.000549674
Rps11	KO_AR	Ctrl_AR	residnet Mac	Tie2_20wkHFD-immunecells reclustering	103905	0.186788	0.998	0.988	0.000322657
Rps24	KO_AR	Ctrl_AR	residnet Mac	Tie2_20wkHFD-immunecells reclustering	350393	0.184339	0.994	0.995	0.000108808
Fcer1g	KO_AR	Ctrl_AR	residnet Mac	Tie2_20wkHFD-immunecells reclustering	2.92487e+07	0.178255	0.998	0.997	0.00908259
Ccl6	KO_AR	Ctrl_AR	residnet Mac	Tie2_20wkHFD-immunecells reclustering	2.06327e+06	0.176813	1	0.991	0.000640706
Rpl13	KO_AR	Ctrl_AR	residnet Mac	Tie2_20wkHFD-immunecells reclustering	5.74458e+07	0.162551	0.996	0.995	0.0178387
Tmsb4x	KO_AR	Ctrl_AR	residnet Mac	Tie2_20wkHFD-immunecells reclustering	9.07947e+07	0.141213	1	1	0.0281945
C1qa	KO_AR	Ctrl_AR	residnet Mac	Tie2_20wkHFD-immunecells reclustering	6.23879e+07	0.135683	1	1	0.0193733
Ccl9	KO_AR	Ctrl_AR	residnet Mac	Tie2_20wkHFD-immunecells reclustering	488409	0.129909	0.994	0.983	0.000151666
Gm17056	KO_AR	Ctrl_AR	residnet Mac	Tie2_20wkHFD-immunecells reclustering	2.22672e+06	0.129786	0.166	0.059	0.000691462
Pam	KO_AR	Ctrl_AR	residnet Mac	Tie2_20wkHFD-immunecells reclustering	3.78309e+06	-0.103045	0.024	0.109	0.00117476
Maged1	KO_AR	Ctrl_AR	residnet Mac	Tie2_20wkHFD-immunecells reclustering	2.7929e+07	-0.132469	0.189	0.34	0.0086728
Smim27	KO_AR	Ctrl_AR	residnet Mac	Tie2_20wkHFD-immunecells reclustering	6.52862e+07	-0.137974	0.121	0.24	0.0202733
Npr1	KO_AR	Ctrl_AR	residnet Mac	Tie2_20wkHFD-immunecells reclustering	1.2734e+08	-0.140327	0.107	0.218	0.0395428
Tada1	KO_AR	Ctrl_AR	residnet Mac	Tie2_20wkHFD-immunecells reclustering	1.32053e+08	-0.140576	0.107	0.218	0.0410064
Serinc3	KO_AR	Ctrl_AR	residnet Mac	Tie2_20wkHFD-immunecells reclustering	175509	-0.153428	0.998	0.995	0.00545008
Bcl2	KO_AR	Ctrl_AR	residnet Mac	Tie2_20wkHFD-immunecells reclustering	3.29459e+07	-0.154009	0.103	0.216	0.0102307
Mrc1	KO_AR	Ctrl_AR	residnet Mac	Tie2_20wkHFD-immunecells reclustering	8.55237e+06	-0.163467	0.998	0.997	0.00265577
Ankrd49	KO_AR	Ctrl_AR	residnet Mac	Tie2_20wkHFD-immunecells reclustering	1.27439e+07	-0.166969	0.101	0.209	0.0395736
P2ry13	KO_AR	Ctrl_AR	residnet Mac	Tie2_20wkHFD-immunecells reclustering	732708	-0.175289	0.222	0.383	0.000227528
Ctsb	KO_AR	Ctrl_AR	residnet Mac	Tie2_20wkHFD-immunecells reclustering	1.26873e+07	-0.180021	0.998	1	0.00393978
Pf4	KO_AR	Ctrl_AR	residnet Mac	Tie2_20wkHFD-immunecells reclustering	1.54669e+08	-0.18599	1	0.997	0.0480292
Actn1	KO_AR	Ctrl_AR	residnet Mac	Tie2_20wkHFD-immunecells reclustering	3.1885e+06	-0.18895	0.067	0.178	0.000990126
Gpx3	KO_AR	Ctrl_AR	residnet Mac	Tie2_20wkHFD-immunecells reclustering	3.17507e+07	-0.190689	0.095	0.209	0.00985955
Yipf5	KO_AR	Ctrl_AR	residnet Mac	Tie2_20wkHFD-immunecells reclustering	5.35865e+07	-0.190868	0.26	0.415	0.0166402
Sh3bgrl2	KO_AR	Ctrl_AR	residnet Mac	Tie2_20wkHFD-immunecells reclustering	1.54878e+08	-0.193933	0.17	0.294	0.0480943
Selenop	KO_AR	Ctrl_AR	residnet Mac	Tie2_20wkHFD-immunecells reclustering	7.16856e+07	-0.197416	1	0.993	0.0222605
Ivns1abp	KO_AR	Ctrl_AR	residnet Mac	Tie2_20wkHFD-immunecells reclustering	3.01936e+06	-0.198087	0.348	0.504	0.00937601
G3bp2	KO_AR	Ctrl_AR	residnet Mac	Tie2_20wkHFD-immunecells reclustering	1.33201e+08	-0.20058	0.83	0.902	0.0413629
Etv5	KO_AR	Ctrl_AR	residnet Mac	Tie2_20wkHFD-immunecells reclustering	1.53465e+07	-0.202976	0.258	0.399	0.00476554
Dmpk	KO_AR	Ctrl_AR	residnet Mac	Tie2_20wkHFD-immunecells reclustering	1.60907e+08	-0.208626	0.06	0.145	0.0499666
Wdr43	KO_AR	Ctrl_AR	residnet Mac	Tie2_20wkHFD-immunecells reclustering	2.78458e+07	-0.208814	0.2	0.342	0.00864696
Crtap	KO_AR	Ctrl_AR	residnet Mac	Tie2_20wkHFD-immunecells reclustering	1.04059e+08	-0.214091	0.185	0.311	0.0323134
Ndufa1	KO_AR	Ctrl_AR	residnet Mac	Tie2_20wkHFD-immunecells reclustering	1.2017e+08	-0.224301	0.52	0.677	0.0373164
Rhoj	KO_AR	Ctrl_AR	residnet Mac	Tie2_20wkHFD-immunecells reclustering	166.296	-0.229055	0.062	0.212	5.16399e+06
Mif	KO_AR	Ctrl_AR	residnet Mac	Tie2_20wkHFD-immunecells reclustering	3.29585e+07	-0.229519	0.335	0.501	0.0102346
Serbp1	KO_AR	Ctrl_AR	residnet Mac	Tie2_20wkHFD-immunecells reclustering	471021	-0.229686	0.85	0.926	0.00146266
Cnrip1	KO_AR	Ctrl_AR	residnet Mac	Tie2_20wkHFD-immunecells reclustering	1.53757e+08	-0.233903	0.204	0.337	0.0477461
Pikfyve	KO_AR	Ctrl_AR	residnet Mac	Tie2_20wkHFD-immunecells reclustering	2.92833e+07	-0.235536	0.479	0.641	0.00909336
Cox6c	KO_AR	Ctrl_AR	residnet Mac	Tie2_20wkHFD-immunecells reclustering	1.2598e+08	-0.238774	0.893	0.929	0.0391205
Gpr160	KO_AR	Ctrl_AR	residnet Mac	Tie2_20wkHFD-immunecells reclustering	3.91684e+07	-0.238944	0.422	0.573	0.012163
Rps26	KO_AR	Ctrl_AR	residnet Mac	Tie2_20wkHFD-immunecells reclustering	751722	-0.238965	0.981	0.991	0.000233432
Cbx3	KO_AR	Ctrl_AR	residnet Mac	Tie2_20wkHFD-immunecells reclustering	1.69035e+07	-0.239189	0.452	0.617	0.00524904
1110004F10Rik	KO_AR	Ctrl_AR	residnet Mac	Tie2_20wkHFD-immunecells reclustering	1.44895e+08	-0.240619	0.443	0.573	0.0449943
Fpr1	KO_AR	Ctrl_AR	residnet Mac	Tie2_20wkHFD-immunecells reclustering	161545	-0.240834	0.022	0.114	5.01647e+09
Abhd12	KO_AR	Ctrl_AR	residnet Mac	Tie2_20wkHFD-immunecells reclustering	1.28425e+08	-0.241915	0.748	0.824	0.0398797
Atp5l	KO_AR	Ctrl_AR	residnet Mac	Tie2_20wkHFD-immunecells reclustering	5.53697e+07	-0.243102	0.92	0.957	0.017194
Dync1i2	KO_AR	Ctrl_AR	residnet Mac	Tie2_20wkHFD-immunecells reclustering	1.63772e+07	-0.243577	0.714	0.815	0.00508563
Gm42418	KO_AR	Ctrl_AR	residnet Mac	Tie2_20wkHFD-immunecells reclustering	5.6797e+06	-0.244973	0.998	0.995	0.00176372
Metap2	KO_AR	Ctrl_AR	residnet Mac	Tie2_20wkHFD-immunecells reclustering	2.42264e+07	-0.246162	0.654	0.762	0.00752301
Bola2	KO_AR	Ctrl_AR	residnet Mac	Tie2_20wkHFD-immunecells reclustering	1.01996e+07	-0.249011	0.415	0.585	0.00316727
Fbxo33	KO_AR	Ctrl_AR	residnet Mac	Tie2_20wkHFD-immunecells reclustering	2.22263e+07	-0.249184	0.305	0.463	0.00690192
Spred1	KO_AR	Ctrl_AR	residnet Mac	Tie2_20wkHFD-immunecells reclustering	283405	-0.253398	0.721	0.829	0.000880056
Igf1	KO_AR	Ctrl_AR	residnet Mac	Tie2_20wkHFD-immunecells reclustering	45498.4	-0.260764	0.925	0.962	0.000141286
Rpl36al	KO_AR	Ctrl_AR	residnet Mac	Tie2_20wkHFD-immunecells reclustering	2.06812e+06	-0.261	0.686	0.834	0.000642212
Ndufa2	KO_AR	Ctrl_AR	residnet Mac	Tie2_20wkHFD-immunecells reclustering	971506	-0.261259	0.811	0.876	0.000301682
Tmco1	KO_AR	Ctrl_AR	residnet Mac	Tie2_20wkHFD-immunecells reclustering	3.19788e+06	-0.261806	0.63	0.755	0.000993038
Dpm3	KO_AR	Ctrl_AR	residnet Mac	Tie2_20wkHFD-immunecells reclustering	2.31444e+06	-0.264023	0.508	0.668	0.000718704
Etv1	KO_AR	Ctrl_AR	residnet Mac	Tie2_20wkHFD-immunecells reclustering	6.36254e+06	-0.264821	0.621	0.767	0.00197576
Maf	KO_AR	Ctrl_AR	residnet Mac	Tie2_20wkHFD-immunecells reclustering	1194.22	-0.267516	0.989	0.993	3.70841e+07
Atp5e	KO_AR	Ctrl_AR	residnet Mac	Tie2_20wkHFD-immunecells reclustering	518337	-0.273251	0.822	0.898	0.000160959
Hpgds	KO_AR	Ctrl_AR	residnet Mac	Tie2_20wkHFD-immunecells reclustering	5.30708e+07	-0.275347	0.707	0.831	0.0164801
Prdx1	KO_AR	Ctrl_AR	residnet Mac	Tie2_20wkHFD-immunecells reclustering	843052	-0.275834	0.899	0.946	0.000261793
Ptp4a2	KO_AR	Ctrl_AR	residnet Mac	Tie2_20wkHFD-immunecells reclustering	36851.9	-0.27753	0.946	0.957	1.14436e+09
Ndufs6	KO_AR	Ctrl_AR	residnet Mac	Tie2_20wkHFD-immunecells reclustering	2.9475e+07	-0.277845	0.538	0.715	0.00915288
Copz1	KO_AR	Ctrl_AR	residnet Mac	Tie2_20wkHFD-immunecells reclustering	273459	-0.278576	0.301	0.492	8.49173e+08
Gimap6	KO_AR	Ctrl_AR	residnet Mac	Tie2_20wkHFD-immunecells reclustering	0.00418138	-0.282475	0.093	0.302	129.844
Gpr34	KO_AR	Ctrl_AR	residnet Mac	Tie2_20wkHFD-immunecells reclustering	6.19304e+07	-0.284723	0.606	0.708	0.0192313
Vcp	KO_AR	Ctrl_AR	residnet Mac	Tie2_20wkHFD-immunecells reclustering	4.23639e+07	-0.287669	0.778	0.879	0.0131553
Tsc22d4	KO_AR	Ctrl_AR	residnet Mac	Tie2_20wkHFD-immunecells reclustering	646863	-0.288378	0.671	0.808	0.00020087
Lgals1	KO_AR	Ctrl_AR	residnet Mac	Tie2_20wkHFD-immunecells reclustering	612266	-0.288703	0.91	0.953	0.000190127
Cltc	KO_AR	Ctrl_AR	residnet Mac	Tie2_20wkHFD-immunecells reclustering	12.2622	-0.28877	0.991	0.983	380779
Anapc13	KO_AR	Ctrl_AR	residnet Mac	Tie2_20wkHFD-immunecells reclustering	2.99094e+07	-0.289328	0.48	0.618	0.00928777
Rpl36	KO_AR	Ctrl_AR	residnet Mac	Tie2_20wkHFD-immunecells reclustering	4.60574	-0.290337	0.976	0.99	143022
Sh3bp5	KO_AR	Ctrl_AR	residnet Mac	Tie2_20wkHFD-immunecells reclustering	6.42875e+06	-0.291043	0.46	0.618	0.00199632
St8sia4	KO_AR	Ctrl_AR	residnet Mac	Tie2_20wkHFD-immunecells reclustering	2.92253e+06	-0.291941	0.508	0.674	0.000907532
Tomm7	KO_AR	Ctrl_AR	residnet Mac	Tie2_20wkHFD-immunecells reclustering	5323.67	-0.293638	0.759	0.855	1.65316e+09
Uqcr11	KO_AR	Ctrl_AR	residnet Mac	Tie2_20wkHFD-immunecells reclustering	102940	-0.294018	0.727	0.838	3.19658e+09
Vat1	KO_AR	Ctrl_AR	residnet Mac	Tie2_20wkHFD-immunecells reclustering	7.91917e+06	-0.294472	0.499	0.653	0.00245914
Rpn1	KO_AR	Ctrl_AR	residnet Mac	Tie2_20wkHFD-immunecells reclustering	3.98e+07	-0.295261	0.566	0.715	0.0123591
Cfp	KO_AR	Ctrl_AR	residnet Mac	Tie2_20wkHFD-immunecells reclustering	115548	-0.301081	0.948	0.972	3.58811e+09
Rpl39	KO_AR	Ctrl_AR	residnet Mac	Tie2_20wkHFD-immunecells reclustering	0.00669321	-0.305193	0.991	0.988	207.844
Rpl35	KO_AR	Ctrl_AR	residnet Mac	Tie2_20wkHFD-immunecells reclustering	0.120584	-0.308758	0.968	0.974	3744.51
Cox7c	KO_AR	Ctrl_AR	residnet Mac	Tie2_20wkHFD-immunecells reclustering	0.495172	-0.311187	0.916	0.96	15376.6
Serpinf1	KO_AR	Ctrl_AR	residnet Mac	Tie2_20wkHFD-immunecells reclustering	19.9497	-0.31209	0.056	0.211	619497
Lrp1	KO_AR	Ctrl_AR	residnet Mac	Tie2_20wkHFD-immunecells reclustering	522278	-0.314406	0.658	0.829	0.000162183
Cops9	KO_AR	Ctrl_AR	residnet Mac	Tie2_20wkHFD-immunecells reclustering	607497	-0.314605	0.572	0.701	0.000188646
Rasgrp3	KO_AR	Ctrl_AR	residnet Mac	Tie2_20wkHFD-immunecells reclustering	456639	-0.319981	0.271	0.427	0.0001418
mt-Nd4l	KO_AR	Ctrl_AR	residnet Mac	Tie2_20wkHFD-immunecells reclustering	431657	-0.322096	0.695	0.817	0.000134042
Cd164	KO_AR	Ctrl_AR	residnet Mac	Tie2_20wkHFD-immunecells reclustering	10673.7	-0.324049	0.695	0.817	3.3145e+07
Usmg5	KO_AR	Ctrl_AR	residnet Mac	Tie2_20wkHFD-immunecells reclustering	447409	-0.325503	0.52	0.668	0.000138934
Zeb2	KO_AR	Ctrl_AR	residnet Mac	Tie2_20wkHFD-immunecells reclustering	0.425138	-0.327303	0.987	0.99	13201.8
Fabp5	KO_AR	Ctrl_AR	residnet Mac	Tie2_20wkHFD-immunecells reclustering	9.40396	-0.330047	0.002	0.104	292021
Mef2c	KO_AR	Ctrl_AR	residnet Mac	Tie2_20wkHFD-immunecells reclustering	12384.4	-0.333536	0.88	0.926	3.84572e+08
Mbnl1	KO_AR	Ctrl_AR	residnet Mac	Tie2_20wkHFD-immunecells reclustering	7.07788	-0.339066	0.94	0.974	219789
Snx2	KO_AR	Ctrl_AR	residnet Mac	Tie2_20wkHFD-immunecells reclustering	42.0913	-0.339926	0.944	0.971	1.30706e+06
Tpi1	KO_AR	Ctrl_AR	residnet Mac	Tie2_20wkHFD-immunecells reclustering	45.3065	-0.340461	0.327	0.539	1.4069e+06
Igfbp4	KO_AR	Ctrl_AR	residnet Mac	Tie2_20wkHFD-immunecells reclustering	25.6158	-0.345886	0.908	0.96	795447
Rps29	KO_AR	Ctrl_AR	residnet Mac	Tie2_20wkHFD-immunecells reclustering	2.72668e-16	-0.347392	1	0.997	8.46717e-11
Ddx60	KO_AR	Ctrl_AR	residnet Mac	Tie2_20wkHFD-immunecells reclustering	6.72768e+07	-0.348464	0.615	0.737	0.0208915
Rpl37	KO_AR	Ctrl_AR	residnet Mac	Tie2_20wkHFD-immunecells reclustering	1.19659e-10	-0.350348	0.998	0.991	3.71576e-05
Sec61g	KO_AR	Ctrl_AR	residnet Mac	Tie2_20wkHFD-immunecells reclustering	1003.85	-0.350872	0.798	0.862	3.11725e+07
Rnase4	KO_AR	Ctrl_AR	residnet Mac	Tie2_20wkHFD-immunecells reclustering	31801.2	-0.351304	0.802	0.902	9.87524e+08
mt-Atp8	KO_AR	Ctrl_AR	residnet Mac	Tie2_20wkHFD-immunecells reclustering	736.661	-0.351802	0.527	0.722	2.28755e+06
Ptpre	KO_AR	Ctrl_AR	residnet Mac	Tie2_20wkHFD-immunecells reclustering	1919.12	-0.353768	0.529	0.713	5.95943e+07
Cd55	KO_AR	Ctrl_AR	residnet Mac	Tie2_20wkHFD-immunecells reclustering	9803.72	-0.35908	0.056	0.181	3.04435e+08
Msr1	KO_AR	Ctrl_AR	residnet Mac	Tie2_20wkHFD-immunecells reclustering	8903.96	-0.361601	0.63	0.788	2.76495e+08
S1pr1	KO_AR	Ctrl_AR	residnet Mac	Tie2_20wkHFD-immunecells reclustering	0.890073	-0.366187	0.417	0.646	27639.4
Rsrp1	KO_AR	Ctrl_AR	residnet Mac	Tie2_20wkHFD-immunecells reclustering	18.1404	-0.366939	0.869	0.943	563315
Fam43a	KO_AR	Ctrl_AR	residnet Mac	Tie2_20wkHFD-immunecells reclustering	1.83021e+06	-0.367044	0.415	0.565	0.000568335
Ugdh	KO_AR	Ctrl_AR	residnet Mac	Tie2_20wkHFD-immunecells reclustering	0.021142	-0.368006	0.011	0.147	656.523
Tfrc	KO_AR	Ctrl_AR	residnet Mac	Tie2_20wkHFD-immunecells reclustering	6.81205e+07	-0.369624	0.424	0.56	0.0211535
Rps27	KO_AR	Ctrl_AR	residnet Mac	Tie2_20wkHFD-immunecells reclustering	0.000120112	-0.373082	0.989	0.979	3.72984
Atp6v0a1	KO_AR	Ctrl_AR	residnet Mac	Tie2_20wkHFD-immunecells reclustering	7.58407	-0.375458	0.551	0.729	235508
Mrpl52	KO_AR	Ctrl_AR	residnet Mac	Tie2_20wkHFD-immunecells reclustering	1032.51	-0.377128	0.548	0.694	3.20624e+07
Romo1	KO_AR	Ctrl_AR	residnet Mac	Tie2_20wkHFD-immunecells reclustering	340.336	-0.37902	0.578	0.715	1.05685e+07
Cd93	KO_AR	Ctrl_AR	residnet Mac	Tie2_20wkHFD-immunecells reclustering	1.80022e+06	-0.379708	0.357	0.518	0.000559022
Ndufa3	KO_AR	Ctrl_AR	residnet Mac	Tie2_20wkHFD-immunecells reclustering	1.73713	-0.384053	0.505	0.724	53943.2
Gpr183	KO_AR	Ctrl_AR	residnet Mac	Tie2_20wkHFD-immunecells reclustering	0.700689	-0.388184	0.378	0.61	2175.85
Sesn1	KO_AR	Ctrl_AR	residnet Mac	Tie2_20wkHFD-immunecells reclustering	3.77603	-0.393969	0.387	0.577	117257
mt-Nd3	KO_AR	Ctrl_AR	residnet Mac	Tie2_20wkHFD-immunecells reclustering	0.000803399	-0.403272	0.927	0.976	24.9479
Stab1	KO_AR	Ctrl_AR	residnet Mac	Tie2_20wkHFD-immunecells reclustering	0.00119019	-0.418179	0.918	0.965	36.9591
Dab2	KO_AR	Ctrl_AR	residnet Mac	Tie2_20wkHFD-immunecells reclustering	1.2788e-12	-0.421606	0.998	0.991	3.97107e-08
Gja1	KO_AR	Ctrl_AR	residnet Mac	Tie2_20wkHFD-immunecells reclustering	2.1837e+07	-0.427239	0.084	0.188	0.00678104
Wwp1	KO_AR	Ctrl_AR	residnet Mac	Tie2_20wkHFD-immunecells reclustering	3.03381e-13	-0.433577	0.964	0.993	9.42088e-10
Rpl37a	KO_AR	Ctrl_AR	residnet Mac	Tie2_20wkHFD-immunecells reclustering	1.76309e-27	-0.436692	0.994	1	5.47491e-22
Pgk1	KO_AR	Ctrl_AR	residnet Mac	Tie2_20wkHFD-immunecells reclustering	2.71193e-05	-0.445444	0.14	0.377	0.842136
AC160336.1	KO_AR	Ctrl_AR	residnet Mac	Tie2_20wkHFD-immunecells reclustering	5.52103e+07	-0.447102	0.437	0.573	0.0171445
Slc40a1	KO_AR	Ctrl_AR	residnet Mac	Tie2_20wkHFD-immunecells reclustering	0.356113	-0.458319	0.136	0.333	11058.4
Rps21	KO_AR	Ctrl_AR	residnet Mac	Tie2_20wkHFD-immunecells reclustering	1.46873e-30	-0.46132	0.996	0.997	4.56083e-26
S100a6	KO_AR	Ctrl_AR	residnet Mac	Tie2_20wkHFD-immunecells reclustering	289812	-0.470552	0.256	0.449	8.99954e+09
2010107E04Rik	KO_AR	Ctrl_AR	residnet Mac	Tie2_20wkHFD-immunecells reclustering	0.00126341	-0.478588	0.634	0.798	39.2326
Rpl38	KO_AR	Ctrl_AR	residnet Mac	Tie2_20wkHFD-immunecells reclustering	2.05097e-23	-0.490775	0.979	0.993	6.36887e-19
Atp5k	KO_AR	Ctrl_AR	residnet Mac	Tie2_20wkHFD-immunecells reclustering	9.02874e-06	-0.494487	0.6	0.774	0.28037
Fcna	KO_AR	Ctrl_AR	residnet Mac	Tie2_20wkHFD-immunecells reclustering	15196.5	-0.520196	0.804	0.867	4.71895e+09
Rpl41	KO_AR	Ctrl_AR	residnet Mac	Tie2_20wkHFD-immunecells reclustering	4.95618e-38	-0.559638	0.993	0.997	1.53904e-33
Tnfaip2	KO_AR	Ctrl_AR	residnet Mac	Tie2_20wkHFD-immunecells reclustering	796.556	-0.560293	0.232	0.415	2.47355e+07
C3	KO_AR	Ctrl_AR	residnet Mac	Tie2_20wkHFD-immunecells reclustering	6.72608e-09	-0.596761	0.002	0.171	0.000208865
Hspb1	KO_AR	Ctrl_AR	residnet Mac	Tie2_20wkHFD-immunecells reclustering	50443.4	-0.62144	0.062	0.187	1.56642e+09
Cd36	KO_AR	Ctrl_AR	residnet Mac	Tie2_20wkHFD-immunecells reclustering	1.49827e-13	-0.625569	0.905	0.952	4.65257e-09
Siglech	KO_AR	Ctrl_AR	residnet Mac	Tie2_20wkHFD-immunecells reclustering	18.287	-0.688401	0.29	0.472	567868
Rps28	KO_AR	Ctrl_AR	residnet Mac	Tie2_20wkHFD-immunecells reclustering	4.73865e-56	-0.692165	0.979	0.998	1.47149e-51
Gsn	KO_AR	Ctrl_AR	residnet Mac	Tie2_20wkHFD-immunecells reclustering	6.24256e-24	-0.858497	0.004	0.278	1.9385e-19

## Sheet: imreclu_resi Mac_AP
gene	ident1	ident2	cellType	mouseSet	p_val.RNAwithSoupXwithLists	avg_log2FC.RNAwithSoupXwithLists	pct.1.RNAwithSoupXwithLists	pct.2.RNAwithSoupXwithLists	p_val_adj.RNAwithSoupXwithLists
Rps28	KO_AP	Ctrl_AP	residnet Mac	Tie2_20wkHFD-immunecells reclustering	1.27261e-152	1.39285	1	0.976	3.95183e-149
Hal	KO_AP	Ctrl_AP	residnet Mac	Tie2_20wkHFD-immunecells reclustering	2.3824e-70	1.23794	0.856	0.237	7.39806e-64
mt-Nd3	KO_AP	Ctrl_AP	residnet Mac	Tie2_20wkHFD-immunecells reclustering	1.94902e-51	0.879656	0.981	0.915	6.05228e-47
Rps29	KO_AP	Ctrl_AP	residnet Mac	Tie2_20wkHFD-immunecells reclustering	1.83557e-118	0.81114	1	0.998	5.69998e-113
Rpl38	KO_AP	Ctrl_AP	residnet Mac	Tie2_20wkHFD-immunecells reclustering	1.66133e-81	0.783958	0.996	0.984	5.15892e-78
Retnla	KO_AP	Ctrl_AP	residnet Mac	Tie2_20wkHFD-immunecells reclustering	0.184449	0.780955	0.79	0.586	5727.68
Mt1	KO_AP	Ctrl_AP	residnet Mac	Tie2_20wkHFD-immunecells reclustering	2.42869e-09	0.758917	0.968	0.897	7.5418e-05
Fkbp5	KO_AP	Ctrl_AP	residnet Mac	Tie2_20wkHFD-immunecells reclustering	1.06633e-44	0.747358	0.681	0.228	3.31126e-40
Rpl41	KO_AP	Ctrl_AP	residnet Mac	Tie2_20wkHFD-immunecells reclustering	1.30779e-82	0.726496	0.996	0.995	4.06107e-78
AC160336.1	KO_AP	Ctrl_AP	residnet Mac	Tie2_20wkHFD-immunecells reclustering	0.000154451	0.654783	0.634	0.378	4.79616
Crip1	KO_AP	Ctrl_AP	residnet Mac	Tie2_20wkHFD-immunecells reclustering	1.83805e-10	0.641708	0.989	0.964	5.70769e-06
Nr4a1	KO_AP	Ctrl_AP	residnet Mac	Tie2_20wkHFD-immunecells reclustering	12.566	0.631559	0.697	0.512	390212
Rpl39	KO_AP	Ctrl_AP	residnet Mac	Tie2_20wkHFD-immunecells reclustering	9.36926e-49	0.612828	1	0.99	2.90944e-45
Rps27	KO_AP	Ctrl_AP	residnet Mac	Tie2_20wkHFD-immunecells reclustering	1.45983e-48	0.596356	1	0.995	4.53322e-45
Mt2	KO_AP	Ctrl_AP	residnet Mac	Tie2_20wkHFD-immunecells reclustering	3.15365e+06	0.582933	0.599	0.467	0.00979303
Gpnmb	KO_AP	Ctrl_AP	residnet Mac	Tie2_20wkHFD-immunecells reclustering	7.40285e-22	0.577519	0.312	0.036	2.29881e-17
Rps21	KO_AP	Ctrl_AP	residnet Mac	Tie2_20wkHFD-immunecells reclustering	2.39472e-54	0.56811	1	0.993	7.43632e-50
Fos	KO_AP	Ctrl_AP	residnet Mac	Tie2_20wkHFD-immunecells reclustering	7.67848e-09	0.539919	0.97	0.945	0.00023844
Gm26532	KO_AP	Ctrl_AP	residnet Mac	Tie2_20wkHFD-immunecells reclustering	1.21607e-05	0.535431	0.844	0.625	0.377625
Jdp2	KO_AP	Ctrl_AP	residnet Mac	Tie2_20wkHFD-immunecells reclustering	8.15609e-14	0.527043	0.657	0.344	2.53271e-09
Klf9	KO_AP	Ctrl_AP	residnet Mac	Tie2_20wkHFD-immunecells reclustering	1.8273e-08	0.512488	0.821	0.586	0.00567431
Cd83	KO_AP	Ctrl_AP	residnet Mac	Tie2_20wkHFD-immunecells reclustering	2.98074e-08	0.507407	0.893	0.67	0.000925609
Cdkn1a	KO_AP	Ctrl_AP	residnet Mac	Tie2_20wkHFD-immunecells reclustering	0.208325	0.50598	0.613	0.375	6469.11
Fabp5	KO_AP	Ctrl_AP	residnet Mac	Tie2_20wkHFD-immunecells reclustering	2.27023e-10	0.48105	0.184	0.01	7.04973e-06
Atf3	KO_AP	Ctrl_AP	residnet Mac	Tie2_20wkHFD-immunecells reclustering	0.0128543	0.477237	0.919	0.819	399.166
Rpl37	KO_AP	Ctrl_AP	residnet Mac	Tie2_20wkHFD-immunecells reclustering	7.8921e-33	0.459969	1	0.993	2.45073e-28
Nfkbiz	KO_AP	Ctrl_AP	residnet Mac	Tie2_20wkHFD-immunecells reclustering	0.0214782	0.45586	0.956	0.866	666.961
Lpl	KO_AP	Ctrl_AP	residnet Mac	Tie2_20wkHFD-immunecells reclustering	6.46821e-06	0.449632	0.377	0.134	0.200857
Tomm7	KO_AP	Ctrl_AP	residnet Mac	Tie2_20wkHFD-immunecells reclustering	1.1572e-06	0.423613	0.876	0.705	0.0359346
Polr2l	KO_AP	Ctrl_AP	residnet Mac	Tie2_20wkHFD-immunecells reclustering	1.21913e+06	0.418763	0.342	0.191	0.000378575
Rpl37a	KO_AP	Ctrl_AP	residnet Mac	Tie2_20wkHFD-immunecells reclustering	2.49321e-29	0.411304	1	1	7.74216e-25
Cd5l	KO_AP	Ctrl_AP	residnet Mac	Tie2_20wkHFD-immunecells reclustering	144164	0.406182	0.235	0.109	0.000447672
Klf4	KO_AP	Ctrl_AP	residnet Mac	Tie2_20wkHFD-immunecells reclustering	8582.7	0.403426	0.974	0.927	2.66519e+08
Lpin1	KO_AP	Ctrl_AP	residnet Mac	Tie2_20wkHFD-immunecells reclustering	0.000581358	0.396318	0.592	0.321	18.0529
Usmg5	KO_AP	Ctrl_AP	residnet Mac	Tie2_20wkHFD-immunecells reclustering	0.0313526	0.390788	0.713	0.509	973.593
Cox7c	KO_AP	Ctrl_AP	residnet Mac	Tie2_20wkHFD-immunecells reclustering	1.09658e-07	0.390117	0.977	0.907	0.0034052
Rpl36	KO_AP	Ctrl_AP	residnet Mac	Tie2_20wkHFD-immunecells reclustering	1.92872e-11	0.384363	0.996	0.989	5.98926e-07
Rps26	KO_AP	Ctrl_AP	residnet Mac	Tie2_20wkHFD-immunecells reclustering	3.45268e-07	0.37322	0.995	0.969	0.0107216
Kansl1l	KO_AP	Ctrl_AP	residnet Mac	Tie2_20wkHFD-immunecells reclustering	0.0125937	0.368167	0.564	0.32	391.074
Nfkbia	KO_AP	Ctrl_AP	residnet Mac	Tie2_20wkHFD-immunecells reclustering	0.00223675	0.364834	0.977	0.9	69.4577
Egr1	KO_AP	Ctrl_AP	residnet Mac	Tie2_20wkHFD-immunecells reclustering	34545.7	0.362664	0.928	0.878	1.07275e+09
2010107E04Rik	KO_AP	Ctrl_AP	residnet Mac	Tie2_20wkHFD-immunecells reclustering	0.0225444	0.362053	0.827	0.615	700.07
Atp5e	KO_AP	Ctrl_AP	residnet Mac	Tie2_20wkHFD-immunecells reclustering	0.619239	0.359862	0.916	0.845	19229.2
Atp5k	KO_AP	Ctrl_AP	residnet Mac	Tie2_20wkHFD-immunecells reclustering	19.9416	0.357904	0.795	0.62	619247
Fosb	KO_AP	Ctrl_AP	residnet Mac	Tie2_20wkHFD-immunecells reclustering	4053.26	0.352938	0.939	0.897	1.25866e+09
Gm26778	KO_AP	Ctrl_AP	residnet Mac	Tie2_20wkHFD-immunecells reclustering	453.011	0.348712	0.608	0.405	1.40674e+08
Spp1	KO_AP	Ctrl_AP	residnet Mac	Tie2_20wkHFD-immunecells reclustering	9.23478e-12	0.347273	0.271	0.046	2.86768e-07
Gm42418	KO_AP	Ctrl_AP	residnet Mac	Tie2_20wkHFD-immunecells reclustering	0.00477656	0.347254	0.995	0.998	14.8326
Lst1	KO_AP	Ctrl_AP	residnet Mac	Tie2_20wkHFD-immunecells reclustering	31858.5	0.338633	0.832	0.713	9.89302e+08
Cox6c	KO_AP	Ctrl_AP	residnet Mac	Tie2_20wkHFD-immunecells reclustering	0.360281	0.338185	0.954	0.863	11187.8
Sqstm1	KO_AP	Ctrl_AP	residnet Mac	Tie2_20wkHFD-immunecells reclustering	951131	0.336132	0.751	0.61	0.000295355
Btg2	KO_AP	Ctrl_AP	residnet Mac	Tie2_20wkHFD-immunecells reclustering	4314.55	0.335191	0.961	0.896	1.3398e+09
Mertk	KO_AP	Ctrl_AP	residnet Mac	Tie2_20wkHFD-immunecells reclustering	57.9254	0.333667	0.779	0.61	1.79876e+06
St13	KO_AP	Ctrl_AP	residnet Mac	Tie2_20wkHFD-immunecells reclustering	0.0164401	0.333391	0.942	0.825	510.514
Junb	KO_AP	Ctrl_AP	residnet Mac	Tie2_20wkHFD-immunecells reclustering	4473.19	0.332859	0.961	0.931	138906
Romo1	KO_AP	Ctrl_AP	residnet Mac	Tie2_20wkHFD-immunecells reclustering	14.252	0.327914	0.774	0.56	442567
Rpl36al	KO_AP	Ctrl_AP	residnet Mac	Tie2_20wkHFD-immunecells reclustering	40.3185	0.324705	0.844	0.69	1.25201e+06
Kdm6b	KO_AP	Ctrl_AP	residnet Mac	Tie2_20wkHFD-immunecells reclustering	17800.5	0.324629	0.804	0.608	5.52758e+08
Neat1	KO_AP	Ctrl_AP	residnet Mac	Tie2_20wkHFD-immunecells reclustering	338537	0.316907	0.981	0.954	0.000105126
Mfge8	KO_AP	Ctrl_AP	residnet Mac	Tie2_20wkHFD-immunecells reclustering	0.327942	0.316504	0.303	0.111	1018.36
Pcf11	KO_AP	Ctrl_AP	residnet Mac	Tie2_20wkHFD-immunecells reclustering	131225	0.314643	0.699	0.519	4.07493e+09
Sec61g	KO_AP	Ctrl_AP	residnet Mac	Tie2_20wkHFD-immunecells reclustering	0.674285	0.313457	0.914	0.788	20938.6
Cox17	KO_AP	Ctrl_AP	residnet Mac	Tie2_20wkHFD-immunecells reclustering	0.0109279	0.308674	0.497	0.253	339.343
Gpr65	KO_AP	Ctrl_AP	residnet Mac	Tie2_20wkHFD-immunecells reclustering	81224.3	0.308095	0.438	0.256	2.52226e+09
Rpl29	KO_AP	Ctrl_AP	residnet Mac	Tie2_20wkHFD-immunecells reclustering	0.011656	0.30409	0.986	0.941	361.955
Dusp1	KO_AP	Ctrl_AP	residnet Mac	Tie2_20wkHFD-immunecells reclustering	8894.36	0.303289	0.979	0.967	2.76197e+08
Ddx5	KO_AP	Ctrl_AP	residnet Mac	Tie2_20wkHFD-immunecells reclustering	0.0307698	0.299905	0.998	0.992	955.493
Dip2b	KO_AP	Ctrl_AP	residnet Mac	Tie2_20wkHFD-immunecells reclustering	60992.7	0.299678	0.651	0.468	1.89401e+08
Ndufa3	KO_AP	Ctrl_AP	residnet Mac	Tie2_20wkHFD-immunecells reclustering	1686.9	0.296654	0.758	0.576	5.23834e+07
Ost4	KO_AP	Ctrl_AP	residnet Mac	Tie2_20wkHFD-immunecells reclustering	1225.03	0.296469	0.8	0.636	3.80407e+07
Clk1	KO_AP	Ctrl_AP	residnet Mac	Tie2_20wkHFD-immunecells reclustering	203212	0.296255	0.898	0.801	6.31034e+09
Gls	KO_AP	Ctrl_AP	residnet Mac	Tie2_20wkHFD-immunecells reclustering	718819	0.294218	0.83	0.688	0.000223215
Filip1l	KO_AP	Ctrl_AP	residnet Mac	Tie2_20wkHFD-immunecells reclustering	35913	0.290598	0.587	0.388	1.11521e+08
Ppp1r10	KO_AP	Ctrl_AP	residnet Mac	Tie2_20wkHFD-immunecells reclustering	2.37217e+06	0.290042	0.771	0.607	0.000736629
Rnf169	KO_AP	Ctrl_AP	residnet Mac	Tie2_20wkHFD-immunecells reclustering	0.959893	0.289657	0.671	0.414	29807.6
Crebrf	KO_AP	Ctrl_AP	residnet Mac	Tie2_20wkHFD-immunecells reclustering	2.14707e+07	0.28428	0.715	0.548	0.00666728
Hk2	KO_AP	Ctrl_AP	residnet Mac	Tie2_20wkHFD-immunecells reclustering	524814	0.283031	0.338	0.189	0.000162971
mt-Atp8	KO_AP	Ctrl_AP	residnet Mac	Tie2_20wkHFD-immunecells reclustering	1045.99	0.277729	0.695	0.457	3.24811e+07
Eif1a	KO_AP	Ctrl_AP	residnet Mac	Tie2_20wkHFD-immunecells reclustering	55104.4	0.274714	0.741	0.571	1.71116e+09
Rel	KO_AP	Ctrl_AP	residnet Mac	Tie2_20wkHFD-immunecells reclustering	136575	0.272813	0.722	0.522	4.24105e+09
Adap2os	KO_AP	Ctrl_AP	residnet Mac	Tie2_20wkHFD-immunecells reclustering	1.93086	0.271898	0.419	0.197	59958.9
Rnaset2a	KO_AP	Ctrl_AP	residnet Mac	Tie2_20wkHFD-immunecells reclustering	898.459	0.268993	0.508	0.299	2.78998e+06
Rpl34	KO_AP	Ctrl_AP	residnet Mac	Tie2_20wkHFD-immunecells reclustering	0.00788436	0.26837	1	0.995	244.833
Ccnl1	KO_AP	Ctrl_AP	residnet Mac	Tie2_20wkHFD-immunecells reclustering	566226	0.267464	0.963	0.9	0.00017583
Cyth1	KO_AP	Ctrl_AP	residnet Mac	Tie2_20wkHFD-immunecells reclustering	45855.1	0.267034	0.609	0.408	1.42394e+09
Irs2	KO_AP	Ctrl_AP	residnet Mac	Tie2_20wkHFD-immunecells reclustering	1.94535e+06	0.267023	0.471	0.303	0.000604089
Dclre1c	KO_AP	Ctrl_AP	residnet Mac	Tie2_20wkHFD-immunecells reclustering	1.55691e+08	0.266793	0.813	0.687	0.0483469
Pet100	KO_AP	Ctrl_AP	residnet Mac	Tie2_20wkHFD-immunecells reclustering	3050.4	0.266203	0.625	0.409	9.47242e+07
Cops9	KO_AP	Ctrl_AP	residnet Mac	Tie2_20wkHFD-immunecells reclustering	603671	0.263627	0.755	0.602	0.000187458
Dync1i2	KO_AP	Ctrl_AP	residnet Mac	Tie2_20wkHFD-immunecells reclustering	177850	0.263326	0.848	0.711	5.52279e+07
Nars	KO_AP	Ctrl_AP	residnet Mac	Tie2_20wkHFD-immunecells reclustering	2.28241e+06	0.257663	0.806	0.662	0.000708758
Elob	KO_AP	Ctrl_AP	residnet Mac	Tie2_20wkHFD-immunecells reclustering	115550	0.257495	0.886	0.777	3.58819e+09
Ier2	KO_AP	Ctrl_AP	residnet Mac	Tie2_20wkHFD-immunecells reclustering	1.64747e+07	0.25687	0.905	0.84	0.0051159
Snrpf	KO_AP	Ctrl_AP	residnet Mac	Tie2_20wkHFD-immunecells reclustering	3182.45	0.254362	0.716	0.498	9.88245e+06
Casp4	KO_AP	Ctrl_AP	residnet Mac	Tie2_20wkHFD-immunecells reclustering	224516	0.254222	0.743	0.573	6.97188e+09
Slc15a3	KO_AP	Ctrl_AP	residnet Mac	Tie2_20wkHFD-immunecells reclustering	1.38376e+06	0.252757	0.536	0.357	0.000429699
Anxa1	KO_AP	Ctrl_AP	residnet Mac	Tie2_20wkHFD-immunecells reclustering	5.58882e+07	0.252383	0.459	0.303	0.017355
Bcl10	KO_AP	Ctrl_AP	residnet Mac	Tie2_20wkHFD-immunecells reclustering	1.0705e+06	0.246457	0.806	0.643	0.000332423
Rpl6	KO_AP	Ctrl_AP	residnet Mac	Tie2_20wkHFD-immunecells reclustering	6.3806	0.245904	0.998	0.995	198137
Jmjd1c	KO_AP	Ctrl_AP	residnet Mac	Tie2_20wkHFD-immunecells reclustering	5.55439e+06	0.245461	0.897	0.775	0.00172481
Rpl27	KO_AP	Ctrl_AP	residnet Mac	Tie2_20wkHFD-immunecells reclustering	321963	0.245194	0.912	0.793	9.99793e+09
Ifi207	KO_AP	Ctrl_AP	residnet Mac	Tie2_20wkHFD-immunecells reclustering	68580.6	0.244138	0.986	0.951	2.12963e+09
Snrpg	KO_AP	Ctrl_AP	residnet Mac	Tie2_20wkHFD-immunecells reclustering	1.81412e+06	0.242679	0.683	0.504	0.000563339
Etf1	KO_AP	Ctrl_AP	residnet Mac	Tie2_20wkHFD-immunecells reclustering	7.63649e+07	0.241482	0.68	0.548	0.0237136
Rpl35a	KO_AP	Ctrl_AP	residnet Mac	Tie2_20wkHFD-immunecells reclustering	0.0196515	0.240915	0.998	0.997	610.238
Nmt1	KO_AP	Ctrl_AP	residnet Mac	Tie2_20wkHFD-immunecells reclustering	9383.34	0.239021	0.571	0.354	2.91381e+08
Ndufa1	KO_AP	Ctrl_AP	residnet Mac	Tie2_20wkHFD-immunecells reclustering	1.66004e+07	0.238507	0.702	0.553	0.00515492
Tmem256	KO_AP	Ctrl_AP	residnet Mac	Tie2_20wkHFD-immunecells reclustering	8.86532e+06	0.235429	0.799	0.706	0.0275295
Klf13	KO_AP	Ctrl_AP	residnet Mac	Tie2_20wkHFD-immunecells reclustering	7.53534e+06	0.23487	0.837	0.724	0.0233995
C4b	KO_AP	Ctrl_AP	residnet Mac	Tie2_20wkHFD-immunecells reclustering	1.2031e+07	0.234218	0.981	0.951	0.00373599
Rpl36a	KO_AP	Ctrl_AP	residnet Mac	Tie2_20wkHFD-immunecells reclustering	10710.3	0.233611	0.972	0.946	3.32585e+08
1700017B05Rik	KO_AP	Ctrl_AP	residnet Mac	Tie2_20wkHFD-immunecells reclustering	282853	0.232554	0.543	0.346	8.78342e+09
Atp6v1e1	KO_AP	Ctrl_AP	residnet Mac	Tie2_20wkHFD-immunecells reclustering	374434	0.232173	0.86	0.747	0.00116273
Ctsl	KO_AP	Ctrl_AP	residnet Mac	Tie2_20wkHFD-immunecells reclustering	8.3689e+07	0.231956	0.961	0.891	0.025988
Ubap2l	KO_AP	Ctrl_AP	residnet Mac	Tie2_20wkHFD-immunecells reclustering	1.13616e+08	0.231191	0.881	0.76	0.0352813
Pnrc1	KO_AP	Ctrl_AP	residnet Mac	Tie2_20wkHFD-immunecells reclustering	2.71941e+06	0.229331	0.968	0.899	0.000844458
Uqcr10	KO_AP	Ctrl_AP	residnet Mac	Tie2_20wkHFD-immunecells reclustering	1.4709e+06	0.225867	0.786	0.659	0.00456759
Itgb2	KO_AP	Ctrl_AP	residnet Mac	Tie2_20wkHFD-immunecells reclustering	2.5455e+06	0.22373	0.806	0.667	0.000790453
Frmd4b	KO_AP	Ctrl_AP	residnet Mac	Tie2_20wkHFD-immunecells reclustering	2.74532e+07	0.222897	0.954	0.915	0.00852505
Ier3ip1	KO_AP	Ctrl_AP	residnet Mac	Tie2_20wkHFD-immunecells reclustering	59815.5	0.221985	0.739	0.548	0.00185745
Plek	KO_AP	Ctrl_AP	residnet Mac	Tie2_20wkHFD-immunecells reclustering	1.80187e+06	0.220259	0.939	0.848	0.000559535
Irf2	KO_AP	Ctrl_AP	residnet Mac	Tie2_20wkHFD-immunecells reclustering	7.85048e+06	0.219132	0.8	0.664	0.0243781
Gm37233	KO_AP	Ctrl_AP	residnet Mac	Tie2_20wkHFD-immunecells reclustering	1.1561e+07	0.218482	0.342	0.196	0.00359004
Arid4a	KO_AP	Ctrl_AP	residnet Mac	Tie2_20wkHFD-immunecells reclustering	6.85403e+07	0.218191	0.776	0.613	0.0212838
Scpep1	KO_AP	Ctrl_AP	residnet Mac	Tie2_20wkHFD-immunecells reclustering	3.92419e+06	0.216844	0.872	0.713	0.00121858
Fnip1	KO_AP	Ctrl_AP	residnet Mac	Tie2_20wkHFD-immunecells reclustering	7.77669e+07	0.216367	0.776	0.657	0.024149
Pdcd4	KO_AP	Ctrl_AP	residnet Mac	Tie2_20wkHFD-immunecells reclustering	412661	0.21605	0.419	0.241	0.000128144
Midn	KO_AP	Ctrl_AP	residnet Mac	Tie2_20wkHFD-immunecells reclustering	9.0792e+06	0.21474	0.587	0.409	0.00281936
Slfn2	KO_AP	Ctrl_AP	residnet Mac	Tie2_20wkHFD-immunecells reclustering	6.25349e+07	0.21165	0.925	0.819	0.019419
Gm42031	KO_AP	Ctrl_AP	residnet Mac	Tie2_20wkHFD-immunecells reclustering	35649.5	0.211641	0.426	0.238	1.10702e+09
Tmem88	KO_AP	Ctrl_AP	residnet Mac	Tie2_20wkHFD-immunecells reclustering	422229	0.211333	0.436	0.253	0.000131115
Zmiz1	KO_AP	Ctrl_AP	residnet Mac	Tie2_20wkHFD-immunecells reclustering	7.91367e+06	0.209042	0.814	0.692	0.0245743
Tank	KO_AP	Ctrl_AP	residnet Mac	Tie2_20wkHFD-immunecells reclustering	1.0077e+08	0.208789	0.625	0.452	0.031292
Jup	KO_AP	Ctrl_AP	residnet Mac	Tie2_20wkHFD-immunecells reclustering	7.66618e+06	0.20809	0.664	0.47	0.00238058
Sars	KO_AP	Ctrl_AP	residnet Mac	Tie2_20wkHFD-immunecells reclustering	3.25211e+07	0.207812	0.471	0.321	0.0100988
Ethe1	KO_AP	Ctrl_AP	residnet Mac	Tie2_20wkHFD-immunecells reclustering	3.12287e+07	0.207664	0.524	0.365	0.00969744
Birc3	KO_AP	Ctrl_AP	residnet Mac	Tie2_20wkHFD-immunecells reclustering	6.16949e+07	0.207353	0.737	0.555	0.0191581
Pim3	KO_AP	Ctrl_AP	residnet Mac	Tie2_20wkHFD-immunecells reclustering	6.33294e+07	0.204124	0.394	0.246	0.0196657
Cwc22	KO_AP	Ctrl_AP	residnet Mac	Tie2_20wkHFD-immunecells reclustering	104439	0.203863	0.722	0.488	3.24313e+09
Son	KO_AP	Ctrl_AP	residnet Mac	Tie2_20wkHFD-immunecells reclustering	5.03707e+06	0.199433	0.967	0.943	0.00156416
Anapc13	KO_AP	Ctrl_AP	residnet Mac	Tie2_20wkHFD-immunecells reclustering	4.11759e+07	0.198249	0.674	0.501	0.0127864
Csrnp1	KO_AP	Ctrl_AP	residnet Mac	Tie2_20wkHFD-immunecells reclustering	5.43535e+07	0.196618	0.571	0.395	0.0168784
Tnrc6b	KO_AP	Ctrl_AP	residnet Mac	Tie2_20wkHFD-immunecells reclustering	9.12593e+07	0.195236	0.651	0.486	0.0283387
Mcl1	KO_AP	Ctrl_AP	residnet Mac	Tie2_20wkHFD-immunecells reclustering	534965	0.194076	0.998	0.985	0.00166123
Dirc2	KO_AP	Ctrl_AP	residnet Mac	Tie2_20wkHFD-immunecells reclustering	7.3237e+07	0.193332	0.473	0.318	0.0227423
Ifrd1	KO_AP	Ctrl_AP	residnet Mac	Tie2_20wkHFD-immunecells reclustering	3.6401e+06	0.192231	0.776	0.617	0.00113036
Plekho2	KO_AP	Ctrl_AP	residnet Mac	Tie2_20wkHFD-immunecells reclustering	9.72508e+06	0.190483	0.818	0.649	0.00301993
Jade2	KO_AP	Ctrl_AP	residnet Mac	Tie2_20wkHFD-immunecells reclustering	427941	0.190483	0.443	0.251	0.000132889
Tob1	KO_AP	Ctrl_AP	residnet Mac	Tie2_20wkHFD-immunecells reclustering	1.40583e+07	0.186995	0.399	0.24	0.00436553
Zc3h12a	KO_AP	Ctrl_AP	residnet Mac	Tie2_20wkHFD-immunecells reclustering	1.18155e+08	0.181077	0.473	0.308	0.0366907
Gm26518	KO_AP	Ctrl_AP	residnet Mac	Tie2_20wkHFD-immunecells reclustering	6731.09	0.175486	0.243	0.096	2.09021e+07
Lncpint	KO_AP	Ctrl_AP	residnet Mac	Tie2_20wkHFD-immunecells reclustering	5.78288e+06	0.174485	0.443	0.287	0.0179576
Gramd3	KO_AP	Ctrl_AP	residnet Mac	Tie2_20wkHFD-immunecells reclustering	5.73191e+07	0.174069	0.44	0.281	0.0177993
Gm26802	KO_AP	Ctrl_AP	residnet Mac	Tie2_20wkHFD-immunecells reclustering	9.08308e+06	0.172085	0.114	0.033	0.00282057
Rps27rt	KO_AP	Ctrl_AP	residnet Mac	Tie2_20wkHFD-immunecells reclustering	61748.9	0.17147	0.301	0.142	1.91749e+08
Per1	KO_AP	Ctrl_AP	residnet Mac	Tie2_20wkHFD-immunecells reclustering	2.3254e+07	0.171427	0.665	0.48	0.00722107
Plbd2	KO_AP	Ctrl_AP	residnet Mac	Tie2_20wkHFD-immunecells reclustering	2.10589e+07	0.16865	0.632	0.427	0.00653942
Rplp2	KO_AP	Ctrl_AP	residnet Mac	Tie2_20wkHFD-immunecells reclustering	94185.3	0.168595	1	0.995	2.92474e+09
Tec	KO_AP	Ctrl_AP	residnet Mac	Tie2_20wkHFD-immunecells reclustering	3.3366e+07	0.16668	0.499	0.328	0.0103611
Cacna1a	KO_AP	Ctrl_AP	residnet Mac	Tie2_20wkHFD-immunecells reclustering	1.00464e+08	0.163206	0.32	0.189	0.031197
Ap2a2	KO_AP	Ctrl_AP	residnet Mac	Tie2_20wkHFD-immunecells reclustering	9.96105e+07	0.160424	0.984	0.94	0.030932
Gab3	KO_AP	Ctrl_AP	residnet Mac	Tie2_20wkHFD-immunecells reclustering	5731.93	0.158948	0.327	0.153	1.77994e+08
Mmp12	KO_AP	Ctrl_AP	residnet Mac	Tie2_20wkHFD-immunecells reclustering	1.16642	0.155342	0.142	0.02	36220.9
Snhg6	KO_AP	Ctrl_AP	residnet Mac	Tie2_20wkHFD-immunecells reclustering	679182	0.147148	0.177	0.067	0.000210907
Amd2	KO_AP	Ctrl_AP	residnet Mac	Tie2_20wkHFD-immunecells reclustering	114359	0.135965	0.187	0.067	3.55119e+09
Tbc1d10a	KO_AP	Ctrl_AP	residnet Mac	Tie2_20wkHFD-immunecells reclustering	9.81556e+06	0.133667	0.292	0.162	0.0304803
6720427I07Rik	KO_AP	Ctrl_AP	residnet Mac	Tie2_20wkHFD-immunecells reclustering	4.40452e+07	0.132041	0.245	0.126	0.0136773
Fbxo32	KO_AP	Ctrl_AP	residnet Mac	Tie2_20wkHFD-immunecells reclustering	1.86182e+06	0.129256	0.144	0.047	0.000578151
Phpt1	KO_AP	Ctrl_AP	residnet Mac	Tie2_20wkHFD-immunecells reclustering	871891	0.110329	0.142	0.049	0.00270748
Zfp948	KO_AP	Ctrl_AP	residnet Mac	Tie2_20wkHFD-immunecells reclustering	3.17267e+06	0.103679	0.133	0.047	0.00985208
mt-Co3	KO_AP	Ctrl_AP	residnet Mac	Tie2_20wkHFD-immunecells reclustering	1.5162e+08	-0.146958	1	1	0.0470827
Rpl19	KO_AP	Ctrl_AP	residnet Mac	Tie2_20wkHFD-immunecells reclustering	6.88607e+06	-0.148589	0.998	0.995	0.00213833
Actb	KO_AP	Ctrl_AP	residnet Mac	Tie2_20wkHFD-immunecells reclustering	1.53397e+07	-0.159232	1	1	0.00476343
Rpl11	KO_AP	Ctrl_AP	residnet Mac	Tie2_20wkHFD-immunecells reclustering	1.17873e+07	-0.162526	0.996	0.992	0.036603
mt-Co2	KO_AP	Ctrl_AP	residnet Mac	Tie2_20wkHFD-immunecells reclustering	297505	-0.172379	1	1	9.23842e+09
Rpl18	KO_AP	Ctrl_AP	residnet Mac	Tie2_20wkHFD-immunecells reclustering	8.98834e+06	-0.175611	0.991	0.985	0.00279115
Rps5	KO_AP	Ctrl_AP	residnet Mac	Tie2_20wkHFD-immunecells reclustering	6.28675e+06	-0.177693	1	0.995	0.00195222
Rpl13	KO_AP	Ctrl_AP	residnet Mac	Tie2_20wkHFD-immunecells reclustering	9070.38	-0.186345	1	0.998	2.81663e+08
Rpl17	KO_AP	Ctrl_AP	residnet Mac	Tie2_20wkHFD-immunecells reclustering	2.28771e+06	-0.189123	0.998	0.997	0.000710403
Tmsb4x	KO_AP	Ctrl_AP	residnet Mac	Tie2_20wkHFD-immunecells reclustering	421.715	-0.191934	1	1	1.30955e+07
Rps3	KO_AP	Ctrl_AP	residnet Mac	Tie2_20wkHFD-immunecells reclustering	195074	-0.195727	0.996	0.995	6.05763e+09
Mrfap1	KO_AP	Ctrl_AP	residnet Mac	Tie2_20wkHFD-immunecells reclustering	1.05554e+08	-0.199428	0.921	0.923	0.0327776
Tpt1	KO_AP	Ctrl_AP	residnet Mac	Tie2_20wkHFD-immunecells reclustering	0.0979229	-0.200245	1	1	3040.8
mt-Co1	KO_AP	Ctrl_AP	residnet Mac	Tie2_20wkHFD-immunecells reclustering	5.64721	-0.201847	1	1	175363
Rpl10a	KO_AP	Ctrl_AP	residnet Mac	Tie2_20wkHFD-immunecells reclustering	2.93384e+06	-0.203637	0.988	0.982	0.000911044
Pf4	KO_AP	Ctrl_AP	residnet Mac	Tie2_20wkHFD-immunecells reclustering	3.16441e+07	-0.209268	1	1	0.00982645
Oaz1	KO_AP	Ctrl_AP	residnet Mac	Tie2_20wkHFD-immunecells reclustering	676888	-0.209817	0.993	0.984	0.000210194
Rps14	KO_AP	Ctrl_AP	residnet Mac	Tie2_20wkHFD-immunecells reclustering	1.16063	-0.223747	1	0.998	3604.09
mt-Atp6	KO_AP	Ctrl_AP	residnet Mac	Tie2_20wkHFD-immunecells reclustering	9.16584	-0.226992	1	1	284627
Rpl7	KO_AP	Ctrl_AP	residnet Mac	Tie2_20wkHFD-immunecells reclustering	155.563	-0.228737	0.996	0.997	4.83071e+06
Pfdn5	KO_AP	Ctrl_AP	residnet Mac	Tie2_20wkHFD-immunecells reclustering	2.26639e+06	-0.231406	0.953	0.956	0.000703783
Rps3a1	KO_AP	Ctrl_AP	residnet Mac	Tie2_20wkHFD-immunecells reclustering	1.1069	-0.231514	1	1	34372.7
Ctsc	KO_AP	Ctrl_AP	residnet Mac	Tie2_20wkHFD-immunecells reclustering	180.836	-0.232874	0.998	0.998	5.61551e+06
Arf5	KO_AP	Ctrl_AP	residnet Mac	Tie2_20wkHFD-immunecells reclustering	1.14534e+07	-0.239164	0.867	0.863	0.00355662
Rps9	KO_AP	Ctrl_AP	residnet Mac	Tie2_20wkHFD-immunecells reclustering	0.00266938	-0.241941	1	0.998	82.8922
Rps4x	KO_AP	Ctrl_AP	residnet Mac	Tie2_20wkHFD-immunecells reclustering	13.6436	-0.242492	0.996	0.998	423674
Tnfaip8	KO_AP	Ctrl_AP	residnet Mac	Tie2_20wkHFD-immunecells reclustering	2.30522e+07	-0.244097	0.785	0.812	0.00715839
Zfp36l2	KO_AP	Ctrl_AP	residnet Mac	Tie2_20wkHFD-immunecells reclustering	817026	-0.244387	0.956	0.956	0.000253711
Cst3	KO_AP	Ctrl_AP	residnet Mac	Tie2_20wkHFD-immunecells reclustering	160.108	-0.245474	1	1	4.97184e+06
Rpl5	KO_AP	Ctrl_AP	residnet Mac	Tie2_20wkHFD-immunecells reclustering	0.184722	-0.246589	0.995	0.99	5736.18
Rpl9	KO_AP	Ctrl_AP	residnet Mac	Tie2_20wkHFD-immunecells reclustering	0.0165595	-0.251451	1	0.995	51.4222
Gstp1	KO_AP	Ctrl_AP	residnet Mac	Tie2_20wkHFD-immunecells reclustering	300458	-0.256363	0.11	0.23	9.33011e+09
Rps6	KO_AP	Ctrl_AP	residnet Mac	Tie2_20wkHFD-immunecells reclustering	0.270108	-0.262597	0.996	0.99	8387.65
Rps7	KO_AP	Ctrl_AP	residnet Mac	Tie2_20wkHFD-immunecells reclustering	2.39965	-0.263067	0.998	0.989	74516.4
Cox7a2l	KO_AP	Ctrl_AP	residnet Mac	Tie2_20wkHFD-immunecells reclustering	1.60149e+06	-0.267081	0.911	0.914	0.000497311
Cd63	KO_AP	Ctrl_AP	residnet Mac	Tie2_20wkHFD-immunecells reclustering	275076	-0.269489	0.951	0.951	8.54193e+09
Prdx1	KO_AP	Ctrl_AP	residnet Mac	Tie2_20wkHFD-immunecells reclustering	9.6582e+07	-0.270076	0.923	0.923	0.0299916
Eid1	KO_AP	Ctrl_AP	residnet Mac	Tie2_20wkHFD-immunecells reclustering	8543.55	-0.30224	0.872	0.879	2.65303e+08
Pdgfc	KO_AP	Ctrl_AP	residnet Mac	Tie2_20wkHFD-immunecells reclustering	3.55071e+06	-0.305027	0.539	0.602	0.0011026
Dab2	KO_AP	Ctrl_AP	residnet Mac	Tie2_20wkHFD-immunecells reclustering	0.166748	-0.30922	0.995	1	5178.03
Erh	KO_AP	Ctrl_AP	residnet Mac	Tie2_20wkHFD-immunecells reclustering	515.768	-0.309448	0.194	0.347	1.60161e+07
Snx2	KO_AP	Ctrl_AP	residnet Mac	Tie2_20wkHFD-immunecells reclustering	374.353	-0.311914	0.968	0.964	1.16248e+08
Rab3il1	KO_AP	Ctrl_AP	residnet Mac	Tie2_20wkHFD-immunecells reclustering	6904	-0.31966	0.842	0.871	2.1439e+08
Rpl10	KO_AP	Ctrl_AP	residnet Mac	Tie2_20wkHFD-immunecells reclustering	1.78712e-09	-0.322289	1	0.993	5.54955e-05
Trem2	KO_AP	Ctrl_AP	residnet Mac	Tie2_20wkHFD-immunecells reclustering	8.63416e+07	-0.330828	0.655	0.706	0.0268116
Fth1	KO_AP	Ctrl_AP	residnet Mac	Tie2_20wkHFD-immunecells reclustering	1.84439e-11	-0.334522	1	1	5.72737e-07
Ddx60	KO_AP	Ctrl_AP	residnet Mac	Tie2_20wkHFD-immunecells reclustering	797297	-0.358032	0.701	0.76	0.000247585
Rsrp1	KO_AP	Ctrl_AP	residnet Mac	Tie2_20wkHFD-immunecells reclustering	86.1119	-0.366554	0.926	0.918	2.67403e+06
Mafb	KO_AP	Ctrl_AP	residnet Mac	Tie2_20wkHFD-immunecells reclustering	435208	-0.375575	0.991	0.99	0.00135145
Hspa1a	KO_AP	Ctrl_AP	residnet Mac	Tie2_20wkHFD-immunecells reclustering	1.0036e+08	-0.387999	0.842	0.884	0.0311648
Gm10076	KO_AP	Ctrl_AP	residnet Mac	Tie2_20wkHFD-immunecells reclustering	2.44238e-26	-0.675021	0.711	0.865	7.58432e-22
Hspb1	KO_AP	Ctrl_AP	residnet Mac	Tie2_20wkHFD-immunecells reclustering	1.31072e+07	-0.733994	0.079	0.179	0.00407019
Hspa1b	KO_AP	Ctrl_AP	residnet Mac	Tie2_20wkHFD-immunecells reclustering	0.155176	-0.770191	0.643	0.763	481869

## Sheet: imreclu_Cxcl2 Mac_AR
gene	ident1	ident2	cellType	mouseSet	p_val.RNAwithSoupXwithLists	avg_log2FC.RNAwithSoupXwithLists	pct.1.RNAwithSoupXwithLists	pct.2.RNAwithSoupXwithLists	p_val_adj.RNAwithSoupXwithLists
H2-Eb1	KO_AR	Ctrl_AR	Cxcl2 Mac	Tie2_20wkHFD-immunecells reclustering	4.79414e-05	1.00762	0.818	0.695	0.148872
H2-Ab1	KO_AR	Ctrl_AR	Cxcl2 Mac	Tie2_20wkHFD-immunecells reclustering	4.42305e-05	0.950741	0.857	0.771	1.37349
H2-Aa	KO_AR	Ctrl_AR	Cxcl2 Mac	Tie2_20wkHFD-immunecells reclustering	0.00259494	0.911722	0.832	0.762	80.5806
Cd74	KO_AR	Ctrl_AR	Cxcl2 Mac	Tie2_20wkHFD-immunecells reclustering	1.66041e-09	0.906385	0.936	0.879	5.15606e-05
Jdp2	KO_AR	Ctrl_AR	Cxcl2 Mac	Tie2_20wkHFD-immunecells reclustering	5.45569e-11	0.722874	0.729	0.49	1.69416e-06
Bcl2a1b	KO_AR	Ctrl_AR	Cxcl2 Mac	Tie2_20wkHFD-immunecells reclustering	0.621756	0.66982	0.697	0.53	1930.74
H2-DMb1	KO_AR	Ctrl_AR	Cxcl2 Mac	Tie2_20wkHFD-immunecells reclustering	1.06758	0.624252	0.705	0.55	33151.6
Fkbp5	KO_AR	Ctrl_AR	Cxcl2 Mac	Tie2_20wkHFD-immunecells reclustering	8.16745e-15	0.621024	0.57	0.294	2.53624e-10
Cd14	KO_AR	Ctrl_AR	Cxcl2 Mac	Tie2_20wkHFD-immunecells reclustering	3.3909e-07	0.614188	0.988	0.955	0.0105298
AY036118	KO_AR	Ctrl_AR	Cxcl2 Mac	Tie2_20wkHFD-immunecells reclustering	2.4952e-08	0.613494	0.936	0.825	0.000774836
Gm26532	KO_AR	Ctrl_AR	Cxcl2 Mac	Tie2_20wkHFD-immunecells reclustering	3293.5	0.589301	0.82	0.724	1.02273e+08
Cebpb	KO_AR	Ctrl_AR	Cxcl2 Mac	Tie2_20wkHFD-immunecells reclustering	2.28932e-08	0.569884	0.975	0.912	0.000710902
Ucp2	KO_AR	Ctrl_AR	Cxcl2 Mac	Tie2_20wkHFD-immunecells reclustering	1.75676e-10	0.486248	0.984	0.973	5.45525e-06
Ciita	KO_AR	Ctrl_AR	Cxcl2 Mac	Tie2_20wkHFD-immunecells reclustering	1.86589e+06	0.481935	0.379	0.238	0.000579416
Fos	KO_AR	Ctrl_AR	Cxcl2 Mac	Tie2_20wkHFD-immunecells reclustering	0.0961891	0.472753	0.98	0.989	2986.96
Filip1l	KO_AR	Ctrl_AR	Cxcl2 Mac	Tie2_20wkHFD-immunecells reclustering	32625.5	0.447827	0.682	0.56	1.01312e+09
H2-DMa	KO_AR	Ctrl_AR	Cxcl2 Mac	Tie2_20wkHFD-immunecells reclustering	46993.8	0.429726	0.752	0.676	0.00014593
Cytip	KO_AR	Ctrl_AR	Cxcl2 Mac	Tie2_20wkHFD-immunecells reclustering	292.536	0.419582	0.232	0.088	9.08412e+06
Runx3	KO_AR	Ctrl_AR	Cxcl2 Mac	Tie2_20wkHFD-immunecells reclustering	2.06472e+07	0.416561	0.328	0.216	0.00641157
Socs3	KO_AR	Ctrl_AR	Cxcl2 Mac	Tie2_20wkHFD-immunecells reclustering	362462	0.409681	0.826	0.762	0.000112555
Rnf169	KO_AR	Ctrl_AR	Cxcl2 Mac	Tie2_20wkHFD-immunecells reclustering	5887.23	0.404845	0.596	0.472	1.82816e+08
Dusp1	KO_AR	Ctrl_AR	Cxcl2 Mac	Tie2_20wkHFD-immunecells reclustering	42.395	0.40317	0.986	0.971	1.31649e+06
Fosb	KO_AR	Ctrl_AR	Cxcl2 Mac	Tie2_20wkHFD-immunecells reclustering	1.70135e+06	0.39215	0.953	0.957	0.00052832
Ccl6	KO_AR	Ctrl_AR	Cxcl2 Mac	Tie2_20wkHFD-immunecells reclustering	1.41353e+07	0.38223	0.873	0.856	0.00438942
Man2a1	KO_AR	Ctrl_AR	Cxcl2 Mac	Tie2_20wkHFD-immunecells reclustering	8907.63	0.378119	0.729	0.647	0.000276609
Slamf7	KO_AR	Ctrl_AR	Cxcl2 Mac	Tie2_20wkHFD-immunecells reclustering	508687	0.371955	0.373	0.238	0.00157963
Tnfaip3	KO_AR	Ctrl_AR	Cxcl2 Mac	Tie2_20wkHFD-immunecells reclustering	3.09744e+07	0.35929	0.812	0.706	0.00961849
Gm42031	KO_AR	Ctrl_AR	Cxcl2 Mac	Tie2_20wkHFD-immunecells reclustering	2.99586e+06	0.354564	0.445	0.315	0.000930304
Cyth1	KO_AR	Ctrl_AR	Cxcl2 Mac	Tie2_20wkHFD-immunecells reclustering	3.52305e+06	0.352799	0.543	0.429	0.00109401
Got1	KO_AR	Ctrl_AR	Cxcl2 Mac	Tie2_20wkHFD-immunecells reclustering	9.11439e+06	0.351625	0.398	0.27	0.00283029
Tm6sf1	KO_AR	Ctrl_AR	Cxcl2 Mac	Tie2_20wkHFD-immunecells reclustering	1231.36	0.344517	0.936	0.919	3.82373e+08
Srgn	KO_AR	Ctrl_AR	Cxcl2 Mac	Tie2_20wkHFD-immunecells reclustering	2.68333e+06	0.341412	0.967	0.948	0.00833254
Picalm	KO_AR	Ctrl_AR	Cxcl2 Mac	Tie2_20wkHFD-immunecells reclustering	89135.4	0.333797	0.977	0.959	2.76792e+09
Rpl29	KO_AR	Ctrl_AR	Cxcl2 Mac	Tie2_20wkHFD-immunecells reclustering	8.8883	0.333638	0.975	0.964	276008
Cd83	KO_AR	Ctrl_AR	Cxcl2 Mac	Tie2_20wkHFD-immunecells reclustering	18260.4	0.330447	0.951	0.861	5.67041e+08
Lyz2	KO_AR	Ctrl_AR	Cxcl2 Mac	Tie2_20wkHFD-immunecells reclustering	655.415	0.329788	0.996	0.995	2.03526e+06
Ptpn1	KO_AR	Ctrl_AR	Cxcl2 Mac	Tie2_20wkHFD-immunecells reclustering	5.02303e+07	0.329146	0.814	0.784	0.015598
Cd86	KO_AR	Ctrl_AR	Cxcl2 Mac	Tie2_20wkHFD-immunecells reclustering	1.64207e+07	0.324839	0.922	0.897	0.00509911
Klf13	KO_AR	Ctrl_AR	Cxcl2 Mac	Tie2_20wkHFD-immunecells reclustering	1.10987e+07	0.321846	0.768	0.703	0.00344647
Gm17056	KO_AR	Ctrl_AR	Cxcl2 Mac	Tie2_20wkHFD-immunecells reclustering	3.47772e+06	0.318383	0.271	0.141	0.00107994
Jund	KO_AR	Ctrl_AR	Cxcl2 Mac	Tie2_20wkHFD-immunecells reclustering	179351	0.310813	0.992	0.993	5.56938e+09
Slc3a2	KO_AR	Ctrl_AR	Cxcl2 Mac	Tie2_20wkHFD-immunecells reclustering	1.11647e+06	0.30947	0.879	0.836	0.000346697
Cdkn1a	KO_AR	Ctrl_AR	Cxcl2 Mac	Tie2_20wkHFD-immunecells reclustering	1.23534e+08	0.301609	0.74	0.631	0.0383611
Tpt1	KO_AR	Ctrl_AR	Cxcl2 Mac	Tie2_20wkHFD-immunecells reclustering	2.66236e-08	0.300296	1	0.998	0.000826743
Klf9	KO_AR	Ctrl_AR	Cxcl2 Mac	Tie2_20wkHFD-immunecells reclustering	2.93012e+06	0.299778	0.656	0.512	0.000909891
Tmem37	KO_AR	Ctrl_AR	Cxcl2 Mac	Tie2_20wkHFD-immunecells reclustering	5.93097e+07	0.299096	0.59	0.476	0.0184174
Runx1	KO_AR	Ctrl_AR	Cxcl2 Mac	Tie2_20wkHFD-immunecells reclustering	2.3293e+07	0.294977	0.934	0.899	0.00723319
Fcgr3	KO_AR	Ctrl_AR	Cxcl2 Mac	Tie2_20wkHFD-immunecells reclustering	67.377	0.293927	0.979	0.978	2.09226e+07
H2-D1	KO_AR	Ctrl_AR	Cxcl2 Mac	Tie2_20wkHFD-immunecells reclustering	1001.2	0.293701	0.996	0.995	3.10901e+08
Zfp36	KO_AR	Ctrl_AR	Cxcl2 Mac	Tie2_20wkHFD-immunecells reclustering	207458	0.288594	0.977	0.977	6.44218e+09
Fyb	KO_AR	Ctrl_AR	Cxcl2 Mac	Tie2_20wkHFD-immunecells reclustering	7.55465e+07	0.282082	0.941	0.944	0.0234595
Ifitm2	KO_AR	Ctrl_AR	Cxcl2 Mac	Tie2_20wkHFD-immunecells reclustering	328108	0.281533	0.982	0.977	0.000101887
Rpl10	KO_AR	Ctrl_AR	Cxcl2 Mac	Tie2_20wkHFD-immunecells reclustering	41.1185	0.278269	0.992	0.993	1.27685e+06
Rps18	KO_AR	Ctrl_AR	Cxcl2 Mac	Tie2_20wkHFD-immunecells reclustering	25389.9	0.266568	0.992	0.993	7.88431e+08
Tspo	KO_AR	Ctrl_AR	Cxcl2 Mac	Tie2_20wkHFD-immunecells reclustering	6.88546e+06	0.266185	0.891	0.861	0.00213814
Rpl18a	KO_AR	Ctrl_AR	Cxcl2 Mac	Tie2_20wkHFD-immunecells reclustering	479.568	0.265927	0.996	0.996	1.4892e+06
Clec4b1	KO_AR	Ctrl_AR	Cxcl2 Mac	Tie2_20wkHFD-immunecells reclustering	1.57545e+07	0.261935	0.322	0.186	0.00489224
Cwc22	KO_AR	Ctrl_AR	Cxcl2 Mac	Tie2_20wkHFD-immunecells reclustering	1.23992e+07	0.256127	0.686	0.562	0.0385031
Rpl15	KO_AR	Ctrl_AR	Cxcl2 Mac	Tie2_20wkHFD-immunecells reclustering	9.74305e+06	0.253901	0.984	0.984	0.00302551
C1qb	KO_AR	Ctrl_AR	Cxcl2 Mac	Tie2_20wkHFD-immunecells reclustering	0.00637239	0.251544	0.992	0.998	197.882
Rps7	KO_AR	Ctrl_AR	Cxcl2 Mac	Tie2_20wkHFD-immunecells reclustering	22274.2	0.245716	0.988	0.989	6.91682e+08
Ubb	KO_AR	Ctrl_AR	Cxcl2 Mac	Tie2_20wkHFD-immunecells reclustering	5827.38	0.24523	0.992	0.998	1.80958e+08
Sh3bgrl3	KO_AR	Ctrl_AR	Cxcl2 Mac	Tie2_20wkHFD-immunecells reclustering	6.55122e+07	0.242484	0.988	0.984	0.0203435
Rpl7a	KO_AR	Ctrl_AR	Cxcl2 Mac	Tie2_20wkHFD-immunecells reclustering	439305	0.239326	0.979	0.975	0.000136417
Rpl17	KO_AR	Ctrl_AR	Cxcl2 Mac	Tie2_20wkHFD-immunecells reclustering	21946.4	0.231504	0.996	0.995	6.81501e+08
Rps13	KO_AR	Ctrl_AR	Cxcl2 Mac	Tie2_20wkHFD-immunecells reclustering	17201.6	0.224823	0.986	0.996	5.34162e+08
Rps10	KO_AR	Ctrl_AR	Cxcl2 Mac	Tie2_20wkHFD-immunecells reclustering	30277.5	0.223179	0.99	0.998	9.40206e+08
Rpl3	KO_AR	Ctrl_AR	Cxcl2 Mac	Tie2_20wkHFD-immunecells reclustering	1.58335e+07	0.21997	0.988	0.991	0.0491678
Mcl1	KO_AR	Ctrl_AR	Cxcl2 Mac	Tie2_20wkHFD-immunecells reclustering	5.80256e+07	0.217121	0.994	0.987	0.0180187
Rpl8	KO_AR	Ctrl_AR	Cxcl2 Mac	Tie2_20wkHFD-immunecells reclustering	970629	0.213221	0.994	0.991	0.00301409
Rps4x	KO_AR	Ctrl_AR	Cxcl2 Mac	Tie2_20wkHFD-immunecells reclustering	6.16605e+07	0.209669	0.988	0.996	0.0191474
Rpl19	KO_AR	Ctrl_AR	Cxcl2 Mac	Tie2_20wkHFD-immunecells reclustering	868503	0.208654	0.994	0.989	0.000269696
Rpl13	KO_AR	Ctrl_AR	Cxcl2 Mac	Tie2_20wkHFD-immunecells reclustering	4.3724e+06	0.20782	0.998	0.998	0.00135776
Rps16	KO_AR	Ctrl_AR	Cxcl2 Mac	Tie2_20wkHFD-immunecells reclustering	21636.5	0.202887	0.99	0.996	6.7188e+08
Eif1	KO_AR	Ctrl_AR	Cxcl2 Mac	Tie2_20wkHFD-immunecells reclustering	16266.5	0.200927	0.996	0.995	5.05123e+08
Rpl9	KO_AR	Ctrl_AR	Cxcl2 Mac	Tie2_20wkHFD-immunecells reclustering	1.25151e+07	0.197722	0.988	0.993	0.00388632
Rpl11	KO_AR	Ctrl_AR	Cxcl2 Mac	Tie2_20wkHFD-immunecells reclustering	3.42369e+06	0.192933	0.994	0.989	0.00106316
Rps27a	KO_AR	Ctrl_AR	Cxcl2 Mac	Tie2_20wkHFD-immunecells reclustering	7.23967e+07	0.192864	0.998	0.993	0.0224813
Rps3	KO_AR	Ctrl_AR	Cxcl2 Mac	Tie2_20wkHFD-immunecells reclustering	7.52229e+06	0.191087	0.986	0.987	0.023359
C1qa	KO_AR	Ctrl_AR	Cxcl2 Mac	Tie2_20wkHFD-immunecells reclustering	11499.7	0.183935	0.988	0.995	3.57101e+08
Rps9	KO_AR	Ctrl_AR	Cxcl2 Mac	Tie2_20wkHFD-immunecells reclustering	1.59996e+08	0.182671	0.992	0.998	0.0496836
Rps14	KO_AR	Ctrl_AR	Cxcl2 Mac	Tie2_20wkHFD-immunecells reclustering	8.88931e+07	0.174794	0.988	0.991	0.027604
Rpl21	KO_AR	Ctrl_AR	Cxcl2 Mac	Tie2_20wkHFD-immunecells reclustering	1.18113e+08	0.173158	0.992	0.996	0.0366775
Rps11	KO_AR	Ctrl_AR	Cxcl2 Mac	Tie2_20wkHFD-immunecells reclustering	3.25697e+07	0.170598	0.988	0.996	0.0101139
Fcer1g	KO_AR	Ctrl_AR	Cxcl2 Mac	Tie2_20wkHFD-immunecells reclustering	5.65202e+06	0.152635	0.994	0.995	0.00175512
Zcchc10	KO_AR	Ctrl_AR	Cxcl2 Mac	Tie2_20wkHFD-immunecells reclustering	6.27357e+07	-0.123687	0.049	0.141	0.0194813
Ndufaf4	KO_AR	Ctrl_AR	Cxcl2 Mac	Tie2_20wkHFD-immunecells reclustering	1.30246e+08	-0.126114	0.088	0.196	0.0404452
Igsf10	KO_AR	Ctrl_AR	Cxcl2 Mac	Tie2_20wkHFD-immunecells reclustering	1.39054e+08	-0.132174	0.027	0.101	0.0431806
Pam	KO_AR	Ctrl_AR	Cxcl2 Mac	Tie2_20wkHFD-immunecells reclustering	1.51922e+07	-0.163761	0.029	0.114	0.00471762
Fundc2	KO_AR	Ctrl_AR	Cxcl2 Mac	Tie2_20wkHFD-immunecells reclustering	4.68084e+07	-0.165991	0.279	0.452	0.0145354
Rplp2	KO_AR	Ctrl_AR	Cxcl2 Mac	Tie2_20wkHFD-immunecells reclustering	3.67221e+06	-0.167998	0.992	0.998	0.00114033
Rhoj	KO_AR	Ctrl_AR	Cxcl2 Mac	Tie2_20wkHFD-immunecells reclustering	2.47714e+07	-0.194256	0.09	0.205	0.00769225
Pdxdc1	KO_AR	Ctrl_AR	Cxcl2 Mac	Tie2_20wkHFD-immunecells reclustering	1.59812e+08	-0.21023	0.227	0.368	0.0496265
Ugdh	KO_AR	Ctrl_AR	Cxcl2 Mac	Tie2_20wkHFD-immunecells reclustering	0.000130359	-0.211781	0.012	0.164	40.4804
Grap	KO_AR	Ctrl_AR	Cxcl2 Mac	Tie2_20wkHFD-immunecells reclustering	4.80726e+07	-0.217874	0.316	0.481	0.014928
Fkbp3	KO_AR	Ctrl_AR	Cxcl2 Mac	Tie2_20wkHFD-immunecells reclustering	3.75135e+07	-0.22093	0.326	0.505	0.0116491
Lamp1	KO_AR	Ctrl_AR	Cxcl2 Mac	Tie2_20wkHFD-immunecells reclustering	3.87641e+06	-0.220992	0.98	0.995	0.00120374
Pet100	KO_AR	Ctrl_AR	Cxcl2 Mac	Tie2_20wkHFD-immunecells reclustering	1.05806e+07	-0.222073	0.338	0.535	0.00328559
1810022K09Rik	KO_AR	Ctrl_AR	Cxcl2 Mac	Tie2_20wkHFD-immunecells reclustering	3.76613e+07	-0.22255	0.352	0.521	0.011695
Slirp	KO_AR	Ctrl_AR	Cxcl2 Mac	Tie2_20wkHFD-immunecells reclustering	1.07732e+06	-0.223413	0.334	0.53	0.000334539
Mbnl1	KO_AR	Ctrl_AR	Cxcl2 Mac	Tie2_20wkHFD-immunecells reclustering	3.25107e+06	-0.226731	0.928	0.971	0.00100956
Tmem258	KO_AR	Ctrl_AR	Cxcl2 Mac	Tie2_20wkHFD-immunecells reclustering	1.24385e+08	-0.234384	0.496	0.645	0.0386251
Abcg1	KO_AR	Ctrl_AR	Cxcl2 Mac	Tie2_20wkHFD-immunecells reclustering	1.4189e+07	-0.235607	0.168	0.31	0.0044061
Msr1	KO_AR	Ctrl_AR	Cxcl2 Mac	Tie2_20wkHFD-immunecells reclustering	8.0951e+07	-0.237818	0.562	0.706	0.0251377
Cd164	KO_AR	Ctrl_AR	Cxcl2 Mac	Tie2_20wkHFD-immunecells reclustering	1.36318e+08	-0.238557	0.5	0.643	0.042331
Polr2k	KO_AR	Ctrl_AR	Cxcl2 Mac	Tie2_20wkHFD-immunecells reclustering	9.16588e+07	-0.240694	0.305	0.45	0.0284628
Ctsb	KO_AR	Ctrl_AR	Cxcl2 Mac	Tie2_20wkHFD-immunecells reclustering	402559	-0.24156	0.996	0.998	0.00125007
Ubl5	KO_AR	Ctrl_AR	Cxcl2 Mac	Tie2_20wkHFD-immunecells reclustering	1.11031e+07	-0.241924	0.783	0.881	0.00344785
Ptp4a2	KO_AR	Ctrl_AR	Cxcl2 Mac	Tie2_20wkHFD-immunecells reclustering	724717	-0.243875	0.918	0.953	0.00225047
Rasgrp3	KO_AR	Ctrl_AR	Cxcl2 Mac	Tie2_20wkHFD-immunecells reclustering	1.24446e+08	-0.246579	0.199	0.33	0.0386442
Dpm3	KO_AR	Ctrl_AR	Cxcl2 Mac	Tie2_20wkHFD-immunecells reclustering	933655	-0.247642	0.426	0.616	0.000289928
Rpl36a	KO_AR	Ctrl_AR	Cxcl2 Mac	Tie2_20wkHFD-immunecells reclustering	1.73993e+07	-0.248212	0.918	0.964	0.00540301
Pf4	KO_AR	Ctrl_AR	Cxcl2 Mac	Tie2_20wkHFD-immunecells reclustering	7.30227e+06	-0.249859	0.965	0.989	0.00226757
Ndufb2	KO_AR	Ctrl_AR	Cxcl2 Mac	Tie2_20wkHFD-immunecells reclustering	4263.06	-0.250135	0.234	0.432	1.32381e+09
Sgpl1	KO_AR	Ctrl_AR	Cxcl2 Mac	Tie2_20wkHFD-immunecells reclustering	2.91059e+07	-0.252442	0.594	0.732	0.00903827
Fam3c	KO_AR	Ctrl_AR	Cxcl2 Mac	Tie2_20wkHFD-immunecells reclustering	2.48072e+07	-0.254424	0.314	0.474	0.00770338
P2ry12	KO_AR	Ctrl_AR	Cxcl2 Mac	Tie2_20wkHFD-immunecells reclustering	4.21325e+06	-0.256905	0.338	0.514	0.00130834
Sem1	KO_AR	Ctrl_AR	Cxcl2 Mac	Tie2_20wkHFD-immunecells reclustering	2.14768e+06	-0.257251	0.891	0.946	0.00066692
Atp6v1e1	KO_AR	Ctrl_AR	Cxcl2 Mac	Tie2_20wkHFD-immunecells reclustering	1.48561e+08	-0.262172	0.613	0.755	0.0461327
Atp5j2	KO_AR	Ctrl_AR	Cxcl2 Mac	Tie2_20wkHFD-immunecells reclustering	8.3056e+07	-0.263424	0.721	0.859	0.0257914
Gpr160	KO_AR	Ctrl_AR	Cxcl2 Mac	Tie2_20wkHFD-immunecells reclustering	3.88599e+07	-0.26637	0.291	0.443	0.0120672
Eif3j1	KO_AR	Ctrl_AR	Cxcl2 Mac	Tie2_20wkHFD-immunecells reclustering	950044	-0.268294	0.434	0.609	0.000295017
Mrc1	KO_AR	Ctrl_AR	Cxcl2 Mac	Tie2_20wkHFD-immunecells reclustering	9058.48	-0.268479	0.994	0.995	2.81293e+08
Ndufa5	KO_AR	Ctrl_AR	Cxcl2 Mac	Tie2_20wkHFD-immunecells reclustering	5707.29	-0.268658	0.365	0.589	1.77228e+08
Sulf2	KO_AR	Ctrl_AR	Cxcl2 Mac	Tie2_20wkHFD-immunecells reclustering	1.94983e+07	-0.268881	0.4	0.569	0.0060548
Grn	KO_AR	Ctrl_AR	Cxcl2 Mac	Tie2_20wkHFD-immunecells reclustering	18580.4	-0.27011	0.951	0.98	5.76977e+08
Tmem256	KO_AR	Ctrl_AR	Cxcl2 Mac	Tie2_20wkHFD-immunecells reclustering	6.6194e+07	-0.270472	0.656	0.777	0.0205552
Gas6	KO_AR	Ctrl_AR	Cxcl2 Mac	Tie2_20wkHFD-immunecells reclustering	381208	-0.273921	0.883	0.953	0.000118377
Ly6a	KO_AR	Ctrl_AR	Cxcl2 Mac	Tie2_20wkHFD-immunecells reclustering	5.43076e+06	-0.275029	0.027	0.115	0.00168641
Ndufa2	KO_AR	Ctrl_AR	Cxcl2 Mac	Tie2_20wkHFD-immunecells reclustering	807223	-0.275739	0.762	0.874	0.000250667
Sh3bp5	KO_AR	Ctrl_AR	Cxcl2 Mac	Tie2_20wkHFD-immunecells reclustering	8.19317e+06	-0.275861	0.359	0.528	0.00254423
Snx2	KO_AR	Ctrl_AR	Cxcl2 Mac	Tie2_20wkHFD-immunecells reclustering	5.48651e+07	-0.277662	0.824	0.899	0.0170373
Arrdc3	KO_AR	Ctrl_AR	Cxcl2 Mac	Tie2_20wkHFD-immunecells reclustering	7.80437e+07	-0.278403	0.203	0.348	0.0242349
Frmd6	KO_AR	Ctrl_AR	Cxcl2 Mac	Tie2_20wkHFD-immunecells reclustering	371122	-0.27916	0.107	0.24	0.000115245
Tcf4	KO_AR	Ctrl_AR	Cxcl2 Mac	Tie2_20wkHFD-immunecells reclustering	832079	-0.282466	0.875	0.941	0.000258386
Polr2l	KO_AR	Ctrl_AR	Cxcl2 Mac	Tie2_20wkHFD-immunecells reclustering	1.37462e+07	-0.283455	0.236	0.395	0.00426862
Ccdc50	KO_AR	Ctrl_AR	Cxcl2 Mac	Tie2_20wkHFD-immunecells reclustering	3.07135e+06	-0.285396	0.779	0.868	0.000953746
Romo1	KO_AR	Ctrl_AR	Cxcl2 Mac	Tie2_20wkHFD-immunecells reclustering	1.75693e+06	-0.286728	0.473	0.649	0.00054558
BC005537	KO_AR	Ctrl_AR	Cxcl2 Mac	Tie2_20wkHFD-immunecells reclustering	2.18093e+07	-0.288251	0.844	0.91	0.00677244
Pdgfc	KO_AR	Ctrl_AR	Cxcl2 Mac	Tie2_20wkHFD-immunecells reclustering	9.43039e+06	-0.290264	0.174	0.315	0.00292842
Dab2	KO_AR	Ctrl_AR	Cxcl2 Mac	Tie2_20wkHFD-immunecells reclustering	156.733	-0.292412	0.979	0.993	4.86702e+06
Myo5a	KO_AR	Ctrl_AR	Cxcl2 Mac	Tie2_20wkHFD-immunecells reclustering	112558	-0.300784	0.807	0.894	3.49526e+08
Uqcrq	KO_AR	Ctrl_AR	Cxcl2 Mac	Tie2_20wkHFD-immunecells reclustering	9.53617e+07	-0.30258	0.672	0.805	0.0296127
mt-Nd3	KO_AR	Ctrl_AR	Cxcl2 Mac	Tie2_20wkHFD-immunecells reclustering	23741.6	-0.305735	0.9	0.957	7.37246e+09
Twf1	KO_AR	Ctrl_AR	Cxcl2 Mac	Tie2_20wkHFD-immunecells reclustering	5.0307e+06	-0.305971	0.471	0.62	0.00156218
Hpgds	KO_AR	Ctrl_AR	Cxcl2 Mac	Tie2_20wkHFD-immunecells reclustering	2.48976e+06	-0.306381	0.693	0.822	0.000773145
Arpp19	KO_AR	Ctrl_AR	Cxcl2 Mac	Tie2_20wkHFD-immunecells reclustering	821501	-0.3089	0.463	0.641	0.000255101
Mef2c	KO_AR	Ctrl_AR	Cxcl2 Mac	Tie2_20wkHFD-immunecells reclustering	171246	-0.309493	0.92	0.944	5.3177e+09
Zeb2	KO_AR	Ctrl_AR	Cxcl2 Mac	Tie2_20wkHFD-immunecells reclustering	5.70252	-0.310017	0.969	0.989	177080
Rps27l	KO_AR	Ctrl_AR	Cxcl2 Mac	Tie2_20wkHFD-immunecells reclustering	3.46283e+07	-0.310403	0.738	0.832	0.0107531
F13a1	KO_AR	Ctrl_AR	Cxcl2 Mac	Tie2_20wkHFD-immunecells reclustering	3.94934e+06	-0.310429	0.877	0.96	0.00122639
Pltp	KO_AR	Ctrl_AR	Cxcl2 Mac	Tie2_20wkHFD-immunecells reclustering	126789	-0.313947	0.863	0.955	3.93718e+09
Gadd45g	KO_AR	Ctrl_AR	Cxcl2 Mac	Tie2_20wkHFD-immunecells reclustering	4.61906e+07	-0.315575	0.121	0.245	0.0143436
Anapc13	KO_AR	Ctrl_AR	Cxcl2 Mac	Tie2_20wkHFD-immunecells reclustering	21559.6	-0.315842	0.439	0.623	6.6949e+08
Egfl7	KO_AR	Ctrl_AR	Cxcl2 Mac	Tie2_20wkHFD-immunecells reclustering	245178	-0.317439	0.096	0.232	7.61352e+09
Rsrp1	KO_AR	Ctrl_AR	Cxcl2 Mac	Tie2_20wkHFD-immunecells reclustering	6.04447e+06	-0.319812	0.73	0.822	0.00187699
Maf	KO_AR	Ctrl_AR	Cxcl2 Mac	Tie2_20wkHFD-immunecells reclustering	165058	-0.320668	0.953	0.978	5.12555e+09
Atp6v0a1	KO_AR	Ctrl_AR	Cxcl2 Mac	Tie2_20wkHFD-immunecells reclustering	1.38948e+06	-0.322061	0.461	0.629	0.000431477
Rpl39	KO_AR	Ctrl_AR	Cxcl2 Mac	Tie2_20wkHFD-immunecells reclustering	0.000754576	-0.323562	0.98	0.991	23.4318
Igf1	KO_AR	Ctrl_AR	Cxcl2 Mac	Tie2_20wkHFD-immunecells reclustering	3.91876e+06	-0.324453	0.816	0.89	0.00121689
Uqcr10	KO_AR	Ctrl_AR	Cxcl2 Mac	Tie2_20wkHFD-immunecells reclustering	178162	-0.324899	0.586	0.75	5.53246e+09
Gpr183	KO_AR	Ctrl_AR	Cxcl2 Mac	Tie2_20wkHFD-immunecells reclustering	8.60199e+06	-0.329272	0.547	0.686	0.0267118
Cops9	KO_AR	Ctrl_AR	Cxcl2 Mac	Tie2_20wkHFD-immunecells reclustering	971270	-0.330378	0.535	0.695	0.000301609
Sesn1	KO_AR	Ctrl_AR	Cxcl2 Mac	Tie2_20wkHFD-immunecells reclustering	67116.7	-0.332833	0.305	0.494	2.08417e+09
Nfxl1	KO_AR	Ctrl_AR	Cxcl2 Mac	Tie2_20wkHFD-immunecells reclustering	20127.8	-0.333896	0.412	0.614	6.2503e+08
Rgl1	KO_AR	Ctrl_AR	Cxcl2 Mac	Tie2_20wkHFD-immunecells reclustering	4.75577e+07	-0.338001	0.588	0.737	0.0147681
Usmg5	KO_AR	Ctrl_AR	Cxcl2 Mac	Tie2_20wkHFD-immunecells reclustering	7169.94	-0.342868	0.477	0.652	2.22648e+08
Cox7c	KO_AR	Ctrl_AR	Cxcl2 Mac	Tie2_20wkHFD-immunecells reclustering	3.87852	-0.344529	0.877	0.964	120440
Rpl36	KO_AR	Ctrl_AR	Cxcl2 Mac	Tie2_20wkHFD-immunecells reclustering	3.52139e-06	-0.34644	0.979	0.989	0.10935
Ndufa1	KO_AR	Ctrl_AR	Cxcl2 Mac	Tie2_20wkHFD-immunecells reclustering	307.029	-0.349461	0.402	0.623	9.53418e+06
mt-Atp8	KO_AR	Ctrl_AR	Cxcl2 Mac	Tie2_20wkHFD-immunecells reclustering	927.312	-0.350222	0.467	0.661	2.87958e+07
Cltc	KO_AR	Ctrl_AR	Cxcl2 Mac	Tie2_20wkHFD-immunecells reclustering	0.357848	-0.350843	0.973	0.993	11112.3
Ltc4s	KO_AR	Ctrl_AR	Cxcl2 Mac	Tie2_20wkHFD-immunecells reclustering	5.27186e+07	-0.351485	0.564	0.683	0.0163707
Ighm	KO_AR	Ctrl_AR	Cxcl2 Mac	Tie2_20wkHFD-immunecells reclustering	6.52258e+06	-0.353877	0.66	0.778	0.00202546
Sec61g	KO_AR	Ctrl_AR	Cxcl2 Mac	Tie2_20wkHFD-immunecells reclustering	507.673	-0.353907	0.725	0.861	1.57648e+07
Selenop	KO_AR	Ctrl_AR	Cxcl2 Mac	Tie2_20wkHFD-immunecells reclustering	53.2131	-0.354028	0.988	0.995	1652.43
Lrp6	KO_AR	Ctrl_AR	Cxcl2 Mac	Tie2_20wkHFD-immunecells reclustering	385269	-0.356917	0.617	0.759	0.000119638
Uqcr11	KO_AR	Ctrl_AR	Cxcl2 Mac	Tie2_20wkHFD-immunecells reclustering	4000.09	-0.358254	0.629	0.766	1.24215e+08
Rnase4	KO_AR	Ctrl_AR	Cxcl2 Mac	Tie2_20wkHFD-immunecells reclustering	274765	-0.359611	0.697	0.811	8.53227e+09
Ddx60	KO_AR	Ctrl_AR	Cxcl2 Mac	Tie2_20wkHFD-immunecells reclustering	3.24996e+07	-0.359918	0.346	0.499	0.0100921
Rps27	KO_AR	Ctrl_AR	Cxcl2 Mac	Tie2_20wkHFD-immunecells reclustering	3.63218e-05	-0.364279	0.982	0.989	1.1279
Nrp1	KO_AR	Ctrl_AR	Cxcl2 Mac	Tie2_20wkHFD-immunecells reclustering	746.013	-0.366689	0.787	0.912	2.31659e+07
Cox6c	KO_AR	Ctrl_AR	Cxcl2 Mac	Tie2_20wkHFD-immunecells reclustering	185.412	-0.371858	0.826	0.901	5.75761e+06
Slc40a1	KO_AR	Ctrl_AR	Cxcl2 Mac	Tie2_20wkHFD-immunecells reclustering	2113.64	-0.373037	0.066	0.209	6.5635e+07
Gm10076	KO_AR	Ctrl_AR	Cxcl2 Mac	Tie2_20wkHFD-immunecells reclustering	15509.6	-0.373459	0.6	0.78	4.8162e+08
Dse	KO_AR	Ctrl_AR	Cxcl2 Mac	Tie2_20wkHFD-immunecells reclustering	6324.13	-0.377943	0.619	0.791	1.96383e+08
Pgk1	KO_AR	Ctrl_AR	Cxcl2 Mac	Tie2_20wkHFD-immunecells reclustering	0.253143	-0.378077	0.152	0.369	786.086
Rpl35	KO_AR	Ctrl_AR	Cxcl2 Mac	Tie2_20wkHFD-immunecells reclustering	0.000181512	-0.379385	0.961	0.987	5.63649
Rpl37	KO_AR	Ctrl_AR	Cxcl2 Mac	Tie2_20wkHFD-immunecells reclustering	1.53898e-11	-0.387723	0.992	0.996	4.779e-07
Stab1	KO_AR	Ctrl_AR	Cxcl2 Mac	Tie2_20wkHFD-immunecells reclustering	4462.15	-0.394558	0.885	0.932	1.38563e+08
Tomm7	KO_AR	Ctrl_AR	Cxcl2 Mac	Tie2_20wkHFD-immunecells reclustering	0.0986008	-0.397689	0.668	0.872	3061.85
Rpl37a	KO_AR	Ctrl_AR	Cxcl2 Mac	Tie2_20wkHFD-immunecells reclustering	1.7112e-14	-0.408832	0.994	0.996	5.31378e-10
Ap1b1	KO_AR	Ctrl_AR	Cxcl2 Mac	Tie2_20wkHFD-immunecells reclustering	16.6996	-0.410483	0.645	0.789	518572
AC160336.1	KO_AR	Ctrl_AR	Cxcl2 Mac	Tie2_20wkHFD-immunecells reclustering	1.07601e+08	-0.410638	0.506	0.627	0.0334134
2010107E04Rik	KO_AR	Ctrl_AR	Cxcl2 Mac	Tie2_20wkHFD-immunecells reclustering	6.01918	-0.419329	0.537	0.751	186914
Ctsd	KO_AR	Ctrl_AR	Cxcl2 Mac	Tie2_20wkHFD-immunecells reclustering	674637	-0.4205	0.797	0.903	0.000209495
Lars2	KO_AR	Ctrl_AR	Cxcl2 Mac	Tie2_20wkHFD-immunecells reclustering	0.0600025	-0.424354	0.811	0.892	18632.6
Ednrb	KO_AR	Ctrl_AR	Cxcl2 Mac	Tie2_20wkHFD-immunecells reclustering	35824.9	-0.426631	0.15	0.315	1.11247e+09
Rps21	KO_AR	Ctrl_AR	Cxcl2 Mac	Tie2_20wkHFD-immunecells reclustering	8.26095e-20	-0.427045	1	0.996	2.56527e-15
C3	KO_AR	Ctrl_AR	Cxcl2 Mac	Tie2_20wkHFD-immunecells reclustering	4.86297e-07	-0.43441	0.004	0.169	0.015101
Atp5e	KO_AR	Ctrl_AR	Cxcl2 Mac	Tie2_20wkHFD-immunecells reclustering	0.0029555	-0.44422	0.822	0.923	91.7771
Serpinf1	KO_AR	Ctrl_AR	Cxcl2 Mac	Tie2_20wkHFD-immunecells reclustering	0.00732164	-0.451202	0.156	0.398	227.359
Ccl24	KO_AR	Ctrl_AR	Cxcl2 Mac	Tie2_20wkHFD-immunecells reclustering	2180.43	-0.451221	0.506	0.676	6.77088e+07
Atp5k	KO_AR	Ctrl_AR	Cxcl2 Mac	Tie2_20wkHFD-immunecells reclustering	2.69339	-0.452246	0.479	0.688	83637.9
Lgals1	KO_AR	Ctrl_AR	Cxcl2 Mac	Tie2_20wkHFD-immunecells reclustering	49.6302	-0.454755	0.82	0.946	1.54117e+06
Igfbp4	KO_AR	Ctrl_AR	Cxcl2 Mac	Tie2_20wkHFD-immunecells reclustering	0.0107232	-0.461787	0.713	0.863	3329.88
Rps29	KO_AR	Ctrl_AR	Cxcl2 Mac	Tie2_20wkHFD-immunecells reclustering	5.69003e-36	-0.483044	1	0.998	1.76692e-32
Ndufa3	KO_AR	Ctrl_AR	Cxcl2 Mac	Tie2_20wkHFD-immunecells reclustering	0.00075926	-0.48553	0.469	0.708	23.5773
Wwp1	KO_AR	Ctrl_AR	Cxcl2 Mac	Tie2_20wkHFD-immunecells reclustering	6.86117e-08	-0.54591	0.877	0.95	0.0021306
Rpl38	KO_AR	Ctrl_AR	Cxcl2 Mac	Tie2_20wkHFD-immunecells reclustering	1.28304e-31	-0.559328	0.975	0.993	3.98424e-27
Cfp	KO_AR	Ctrl_AR	Cxcl2 Mac	Tie2_20wkHFD-immunecells reclustering	0.0303531	-0.594614	0.691	0.854	942.555
Cd36	KO_AR	Ctrl_AR	Cxcl2 Mac	Tie2_20wkHFD-immunecells reclustering	0.00407143	-0.610891	0.691	0.831	126.43
Rpl41	KO_AR	Ctrl_AR	Cxcl2 Mac	Tie2_20wkHFD-immunecells reclustering	5.68677e-35	-0.615825	0.975	0.998	1.76591e-30
Gm42418	KO_AR	Ctrl_AR	Cxcl2 Mac	Tie2_20wkHFD-immunecells reclustering	2.62826e-39	-0.623439	0.998	0.996	8.16154e-35
Rps28	KO_AR	Ctrl_AR	Cxcl2 Mac	Tie2_20wkHFD-immunecells reclustering	5.19997e-43	-0.652553	0.967	0.989	1.61475e-39
Hspb1	KO_AR	Ctrl_AR	Cxcl2 Mac	Tie2_20wkHFD-immunecells reclustering	3.10812e+07	-0.679313	0.041	0.13	0.00965163
Siglech	KO_AR	Ctrl_AR	Cxcl2 Mac	Tie2_20wkHFD-immunecells reclustering	32.0196	-0.69347	0.135	0.314	994306
Hspa1b	KO_AR	Ctrl_AR	Cxcl2 Mac	Tie2_20wkHFD-immunecells reclustering	717724	-0.715216	0.514	0.62	0.0222875
Gsn	KO_AR	Ctrl_AR	Cxcl2 Mac	Tie2_20wkHFD-immunecells reclustering	1.64027e-36	-0.789854	0.004	0.371	5.09353e-32

## Sheet: imreclu_Cxcl2 Mac_AP
gene	ident1	ident2	cellType	mouseSet	p_val.RNAwithSoupXwithLists	avg_log2FC.RNAwithSoupXwithLists	pct.1.RNAwithSoupXwithLists	pct.2.RNAwithSoupXwithLists	p_val_adj.RNAwithSoupXwithLists
Rps28	KO_AP	Ctrl_AP	Cxcl2 Mac	Tie2_20wkHFD-immunecells reclustering	3.79466e-130	1.50346	0.998	0.964	1.17836e-125
mt-Nd3	KO_AP	Ctrl_AP	Cxcl2 Mac	Tie2_20wkHFD-immunecells reclustering	1.59769e-40	0.996322	0.985	0.878	4.96131e-37
Rpl38	KO_AP	Ctrl_AP	Cxcl2 Mac	Tie2_20wkHFD-immunecells reclustering	2.61972e-87	0.975716	1	0.974	8.13501e-83
Rpl41	KO_AP	Ctrl_AP	Cxcl2 Mac	Tie2_20wkHFD-immunecells reclustering	6.03004e-74	0.857429	1	0.993	1.87251e-68
Rps29	KO_AP	Ctrl_AP	Cxcl2 Mac	Tie2_20wkHFD-immunecells reclustering	6.83396e-95	0.832901	1	1	2.12215e-90
Rpl39	KO_AP	Ctrl_AP	Cxcl2 Mac	Tie2_20wkHFD-immunecells reclustering	4.74209e-58	0.775856	0.994	0.987	1.47256e-53
Fkbp5	KO_AP	Ctrl_AP	Cxcl2 Mac	Tie2_20wkHFD-immunecells reclustering	6.04835e-31	0.755035	0.619	0.185	1.87819e-26
Hal	KO_AP	Ctrl_AP	Cxcl2 Mac	Tie2_20wkHFD-immunecells reclustering	1.44956e-05	0.732943	0.29	0.073	0.0450131
Gpnmb	KO_AP	Ctrl_AP	Cxcl2 Mac	Tie2_20wkHFD-immunecells reclustering	5.5365e-21	0.716683	0.394	0.066	1.71925e-17
Lpl	KO_AP	Ctrl_AP	Cxcl2 Mac	Tie2_20wkHFD-immunecells reclustering	0.0399163	0.693088	0.485	0.23	1239.52
Rps27	KO_AP	Ctrl_AP	Cxcl2 Mac	Tie2_20wkHFD-immunecells reclustering	3.80086e-43	0.68648	0.989	0.983	1.18028e-38
Crip1	KO_AP	Ctrl_AP	Cxcl2 Mac	Tie2_20wkHFD-immunecells reclustering	0.025415	0.679844	0.947	0.835	789.212
Ccl6	KO_AP	Ctrl_AP	Cxcl2 Mac	Tie2_20wkHFD-immunecells reclustering	6.62752	0.667769	0.909	0.843	2.05804e+06
Rps21	KO_AP	Ctrl_AP	Cxcl2 Mac	Tie2_20wkHFD-immunecells reclustering	7.45126e-55	0.658928	0.998	0.994	2.31384e-50
Fabp5	KO_AP	Ctrl_AP	Cxcl2 Mac	Tie2_20wkHFD-immunecells reclustering	0.148084	0.634759	0.222	0.051	459.846
Rpl37	KO_AP	Ctrl_AP	Cxcl2 Mac	Tie2_20wkHFD-immunecells reclustering	1.29674e-36	0.605529	0.998	0.989	4.02676e-32
Rpl37a	KO_AP	Ctrl_AP	Cxcl2 Mac	Tie2_20wkHFD-immunecells reclustering	2.03542e-42	0.586087	1	0.996	6.32058e-38
Jdp2	KO_AP	Ctrl_AP	Cxcl2 Mac	Tie2_20wkHFD-immunecells reclustering	5.2587e-09	0.582323	0.674	0.386	0.000163299
AC160336.1	KO_AP	Ctrl_AP	Cxcl2 Mac	Tie2_20wkHFD-immunecells reclustering	262456	0.569372	0.57	0.399	8.15005e+09
Gm26532	KO_AP	Ctrl_AP	Cxcl2 Mac	Tie2_20wkHFD-immunecells reclustering	333.24	0.559663	0.807	0.674	1.03481e+08
Tomm7	KO_AP	Ctrl_AP	Cxcl2 Mac	Tie2_20wkHFD-immunecells reclustering	7.72565e-15	0.551864	0.886	0.691	2.39905e-10
Rps26	KO_AP	Ctrl_AP	Cxcl2 Mac	Tie2_20wkHFD-immunecells reclustering	4.52098e-13	0.494893	0.994	0.968	1.4039e-08
Cd163	KO_AP	Ctrl_AP	Cxcl2 Mac	Tie2_20wkHFD-immunecells reclustering	1.07093e+06	0.488876	0.703	0.581	0.00332557
2010107E04Rik	KO_AP	Ctrl_AP	Cxcl2 Mac	Tie2_20wkHFD-immunecells reclustering	0.000111317	0.480776	0.784	0.545	0.345672
Usmg5	KO_AP	Ctrl_AP	Cxcl2 Mac	Tie2_20wkHFD-immunecells reclustering	2.80845e-06	0.473134	0.71	0.44	0.00872108
Fos	KO_AP	Ctrl_AP	Cxcl2 Mac	Tie2_20wkHFD-immunecells reclustering	927.271	0.452561	0.972	0.957	2.87945e+07
Rpl36	KO_AP	Ctrl_AP	Cxcl2 Mac	Tie2_20wkHFD-immunecells reclustering	2.1853e-14	0.448219	0.994	0.991	6.78602e-10
Cox7c	KO_AP	Ctrl_AP	Cxcl2 Mac	Tie2_20wkHFD-immunecells reclustering	0.000348426	0.443564	0.962	0.891	10.8197
Cd5l	KO_AP	Ctrl_AP	Cxcl2 Mac	Tie2_20wkHFD-immunecells reclustering	5907.92	0.435603	0.307	0.135	1.83459e+08
Sec61g	KO_AP	Ctrl_AP	Cxcl2 Mac	Tie2_20wkHFD-immunecells reclustering	0.170546	0.431728	0.873	0.706	5295.97
Atp5k	KO_AP	Ctrl_AP	Cxcl2 Mac	Tie2_20wkHFD-immunecells reclustering	1.03807	0.412276	0.782	0.596	32235.3
Ap2a2	KO_AP	Ctrl_AP	Cxcl2 Mac	Tie2_20wkHFD-immunecells reclustering	0.849159	0.408884	0.911	0.8	26368.9
Cxcr4	KO_AP	Ctrl_AP	Cxcl2 Mac	Tie2_20wkHFD-immunecells reclustering	410156	0.402658	0.417	0.249	0.000127366
AY036118	KO_AP	Ctrl_AP	Cxcl2 Mac	Tie2_20wkHFD-immunecells reclustering	12.3721	0.399352	0.922	0.785	3.84192e+06
Rpl36a	KO_AP	Ctrl_AP	Cxcl2 Mac	Tie2_20wkHFD-immunecells reclustering	0.00694488	0.394991	0.983	0.934	215.659
Gm42031	KO_AP	Ctrl_AP	Cxcl2 Mac	Tie2_20wkHFD-immunecells reclustering	0.114629	0.3946	0.483	0.24	3559.56
Spp1	KO_AP	Ctrl_AP	Cxcl2 Mac	Tie2_20wkHFD-immunecells reclustering	17.0158	0.394048	0.309	0.112	528393
Rpl27	KO_AP	Ctrl_AP	Cxcl2 Mac	Tie2_20wkHFD-immunecells reclustering	0.266433	0.390789	0.909	0.794	827.356
Atp5e	KO_AP	Ctrl_AP	Cxcl2 Mac	Tie2_20wkHFD-immunecells reclustering	4.9257	0.390055	0.928	0.843	152958
Ndufa3	KO_AP	Ctrl_AP	Cxcl2 Mac	Tie2_20wkHFD-immunecells reclustering	51.4854	0.382625	0.75	0.532	1.59878e+06
Ccl9	KO_AP	Ctrl_AP	Cxcl2 Mac	Tie2_20wkHFD-immunecells reclustering	1.66561e+06	0.368021	0.924	0.858	0.000517221
Rpl34	KO_AP	Ctrl_AP	Cxcl2 Mac	Tie2_20wkHFD-immunecells reclustering	2.44742e-09	0.364906	0.996	0.998	7.59998e-05
Cyth1	KO_AP	Ctrl_AP	Cxcl2 Mac	Tie2_20wkHFD-immunecells reclustering	7108.14	0.362009	0.517	0.311	2.20729e+09
Cops9	KO_AP	Ctrl_AP	Cxcl2 Mac	Tie2_20wkHFD-immunecells reclustering	9528.26	0.359321	0.716	0.524	2.95881e+08
Rpl29	KO_AP	Ctrl_AP	Cxcl2 Mac	Tie2_20wkHFD-immunecells reclustering	0.00285149	0.357229	0.989	0.934	88.5473
Ctsl	KO_AP	Ctrl_AP	Cxcl2 Mac	Tie2_20wkHFD-immunecells reclustering	43739.9	0.355986	0.871	0.749	0.000135825
Cwc22	KO_AP	Ctrl_AP	Cxcl2 Mac	Tie2_20wkHFD-immunecells reclustering	28.5434	0.355396	0.697	0.442	886359
Tsc22d4	KO_AP	Ctrl_AP	Cxcl2 Mac	Tie2_20wkHFD-immunecells reclustering	5803.62	0.354471	0.807	0.672	1.8022e+08
Rpl6	KO_AP	Ctrl_AP	Cxcl2 Mac	Tie2_20wkHFD-immunecells reclustering	0.000170551	0.340564	0.996	0.989	5.29612
Mfge8	KO_AP	Ctrl_AP	Cxcl2 Mac	Tie2_20wkHFD-immunecells reclustering	9160.68	0.337296	0.369	0.178	2.84467e+08
Rpl35a	KO_AP	Ctrl_AP	Cxcl2 Mac	Tie2_20wkHFD-immunecells reclustering	2.34155e-08	0.333917	0.998	0.998	0.00072712
Rpl36al	KO_AP	Ctrl_AP	Cxcl2 Mac	Tie2_20wkHFD-immunecells reclustering	1.22496e+07	0.331547	0.739	0.637	0.00380386
Got1	KO_AP	Ctrl_AP	Cxcl2 Mac	Tie2_20wkHFD-immunecells reclustering	235775	0.330898	0.345	0.184	7.32153e+09
Ndufa1	KO_AP	Ctrl_AP	Cxcl2 Mac	Tie2_20wkHFD-immunecells reclustering	7118.03	0.329165	0.638	0.433	2.21036e+08
Gm2a	KO_AP	Ctrl_AP	Cxcl2 Mac	Tie2_20wkHFD-immunecells reclustering	6.02205e+07	0.327258	0.657	0.494	0.0187003
Nsa2	KO_AP	Ctrl_AP	Cxcl2 Mac	Tie2_20wkHFD-immunecells reclustering	4.93144e+06	0.321652	0.824	0.73	0.00153136
Rplp2	KO_AP	Ctrl_AP	Cxcl2 Mac	Tie2_20wkHFD-immunecells reclustering	2.46996e-08	0.321547	0.998	0.991	0.000766998
Pet100	KO_AP	Ctrl_AP	Cxcl2 Mac	Tie2_20wkHFD-immunecells reclustering	6178.16	0.318257	0.566	0.358	1.9185e+08
Lst1	KO_AP	Ctrl_AP	Cxcl2 Mac	Tie2_20wkHFD-immunecells reclustering	1.52507e+08	0.313123	0.818	0.7	0.047358
Tsc22d3	KO_AP	Ctrl_AP	Cxcl2 Mac	Tie2_20wkHFD-immunecells reclustering	1.08924e+06	0.312899	0.888	0.781	0.000338242
Maf	KO_AP	Ctrl_AP	Cxcl2 Mac	Tie2_20wkHFD-immunecells reclustering	1.36652e+06	0.308201	0.96	0.955	0.00424347
Dpm3	KO_AP	Ctrl_AP	Cxcl2 Mac	Tie2_20wkHFD-immunecells reclustering	5.52408e+06	0.305685	0.64	0.464	0.00171539
Rcsd1	KO_AP	Ctrl_AP	Cxcl2 Mac	Tie2_20wkHFD-immunecells reclustering	2.68105e+07	0.304501	0.587	0.423	0.00832546
AC149090.1	KO_AP	Ctrl_AP	Cxcl2 Mac	Tie2_20wkHFD-immunecells reclustering	9.26448e+06	0.304161	0.756	0.62	0.0028769
Tmem258	KO_AP	Ctrl_AP	Cxcl2 Mac	Tie2_20wkHFD-immunecells reclustering	575547	0.303406	0.697	0.487	0.000178725
mt-Atp8	KO_AP	Ctrl_AP	Cxcl2 Mac	Tie2_20wkHFD-immunecells reclustering	5.97432e+06	0.300325	0.612	0.459	0.00185521
Rnaset2a	KO_AP	Ctrl_AP	Cxcl2 Mac	Tie2_20wkHFD-immunecells reclustering	1449.66	0.293671	0.447	0.238	4.50164e+07
Taf1d	KO_AP	Ctrl_AP	Cxcl2 Mac	Tie2_20wkHFD-immunecells reclustering	6.22772e+06	0.293642	0.47	0.296	0.00193389
Bola2	KO_AP	Ctrl_AP	Cxcl2 Mac	Tie2_20wkHFD-immunecells reclustering	2.24068e+07	0.292003	0.576	0.423	0.00695799
Dusp1	KO_AP	Ctrl_AP	Cxcl2 Mac	Tie2_20wkHFD-immunecells reclustering	6.84772e+06	0.289581	0.981	0.963	0.00212642
Rps27rt	KO_AP	Ctrl_AP	Cxcl2 Mac	Tie2_20wkHFD-immunecells reclustering	209.119	0.289005	0.337	0.146	6.49377e+06
St13	KO_AP	Ctrl_AP	Cxcl2 Mac	Tie2_20wkHFD-immunecells reclustering	1.06098e+06	0.288407	0.854	0.768	0.000329467
Klf9	KO_AP	Ctrl_AP	Cxcl2 Mac	Tie2_20wkHFD-immunecells reclustering	6.29473e+06	0.281181	0.672	0.489	0.0019547
Irf2	KO_AP	Ctrl_AP	Cxcl2 Mac	Tie2_20wkHFD-immunecells reclustering	9.64468e+06	0.281161	0.799	0.644	0.00299496
Lpin1	KO_AP	Ctrl_AP	Cxcl2 Mac	Tie2_20wkHFD-immunecells reclustering	9.9464e+06	0.279577	0.337	0.191	0.00308866
Rnf169	KO_AP	Ctrl_AP	Cxcl2 Mac	Tie2_20wkHFD-immunecells reclustering	2.15307e+07	0.279284	0.576	0.399	0.00668594
Atp5j2	KO_AP	Ctrl_AP	Cxcl2 Mac	Tie2_20wkHFD-immunecells reclustering	5.0712e+06	0.278378	0.858	0.751	0.00157476
Dip2b	KO_AP	Ctrl_AP	Cxcl2 Mac	Tie2_20wkHFD-immunecells reclustering	747441	0.27162	0.583	0.378	0.000232103
Tmem256	KO_AP	Ctrl_AP	Cxcl2 Mac	Tie2_20wkHFD-immunecells reclustering	1.06505e+07	0.267988	0.771	0.627	0.0330731
Snrpg	KO_AP	Ctrl_AP	Cxcl2 Mac	Tie2_20wkHFD-immunecells reclustering	6.48892e+07	0.265815	0.693	0.521	0.02015
Rpl31	KO_AP	Ctrl_AP	Cxcl2 Mac	Tie2_20wkHFD-immunecells reclustering	4694.12	0.265646	0.975	0.925	1.45767e+07
Cox17	KO_AP	Ctrl_AP	Cxcl2 Mac	Tie2_20wkHFD-immunecells reclustering	819251	0.264703	0.489	0.294	0.000254402
Pdcd4	KO_AP	Ctrl_AP	Cxcl2 Mac	Tie2_20wkHFD-immunecells reclustering	107907	0.264571	0.4	0.217	3.35083e+09
Rab8b	KO_AP	Ctrl_AP	Cxcl2 Mac	Tie2_20wkHFD-immunecells reclustering	7.34274e+07	0.262287	0.79	0.678	0.0228014
Klhl24	KO_AP	Ctrl_AP	Cxcl2 Mac	Tie2_20wkHFD-immunecells reclustering	1.40187e+08	0.258026	0.587	0.423	0.0435322
Tec	KO_AP	Ctrl_AP	Cxcl2 Mac	Tie2_20wkHFD-immunecells reclustering	1.04376e+06	0.256633	0.445	0.264	0.000324118
Ucp2	KO_AP	Ctrl_AP	Cxcl2 Mac	Tie2_20wkHFD-immunecells reclustering	2.42886e+06	0.254191	0.992	0.959	0.000754233
Tuba1c	KO_AP	Ctrl_AP	Cxcl2 Mac	Tie2_20wkHFD-immunecells reclustering	1.20317e+08	0.251512	0.551	0.378	0.037362
Ost4	KO_AP	Ctrl_AP	Cxcl2 Mac	Tie2_20wkHFD-immunecells reclustering	1.14961e+07	0.25023	0.792	0.637	0.0035699
Adap2os	KO_AP	Ctrl_AP	Cxcl2 Mac	Tie2_20wkHFD-immunecells reclustering	899570	0.249104	0.386	0.217	0.00279343
Cox6c	KO_AP	Ctrl_AP	Cxcl2 Mac	Tie2_20wkHFD-immunecells reclustering	4.64276e+06	0.244262	0.894	0.848	0.00144172
Fabp4	KO_AP	Ctrl_AP	Cxcl2 Mac	Tie2_20wkHFD-immunecells reclustering	3.34541	0.241909	0.146	0.017	103885
Tle4	KO_AP	Ctrl_AP	Cxcl2 Mac	Tie2_20wkHFD-immunecells reclustering	1.55292e+08	0.241573	0.64	0.483	0.0482229
Dync1i2	KO_AP	Ctrl_AP	Cxcl2 Mac	Tie2_20wkHFD-immunecells reclustering	9.53214e+07	0.232228	0.799	0.676	0.0296002
Gm15655	KO_AP	Ctrl_AP	Cxcl2 Mac	Tie2_20wkHFD-immunecells reclustering	1.21598e+06	0.229013	0.316	0.157	0.0003776
Rps15a	KO_AP	Ctrl_AP	Cxcl2 Mac	Tie2_20wkHFD-immunecells reclustering	1.3109e+07	0.223323	0.996	0.991	0.00407074
Brd9	KO_AP	Ctrl_AP	Cxcl2 Mac	Tie2_20wkHFD-immunecells reclustering	5.62774e+07	0.216934	0.407	0.245	0.0174758
Jup	KO_AP	Ctrl_AP	Cxcl2 Mac	Tie2_20wkHFD-immunecells reclustering	9.66132e+07	0.207496	0.375	0.223	0.0300013
Gps2	KO_AP	Ctrl_AP	Cxcl2 Mac	Tie2_20wkHFD-immunecells reclustering	7.69149e+07	0.202583	0.504	0.33	0.0238844
Fau	KO_AP	Ctrl_AP	Cxcl2 Mac	Tie2_20wkHFD-immunecells reclustering	111461	0.202199	1	0.998	0.000346118
Mras	KO_AP	Ctrl_AP	Cxcl2 Mac	Tie2_20wkHFD-immunecells reclustering	792.586	0.198746	0.242	0.086	2.46122e+08
Ethe1	KO_AP	Ctrl_AP	Cxcl2 Mac	Tie2_20wkHFD-immunecells reclustering	1.25983e+08	0.195389	0.456	0.294	0.0391215
Rpl22	KO_AP	Ctrl_AP	Cxcl2 Mac	Tie2_20wkHFD-immunecells reclustering	3.98971e+07	0.19467	0.996	0.983	0.0123893
Cdkn1c	KO_AP	Ctrl_AP	Cxcl2 Mac	Tie2_20wkHFD-immunecells reclustering	8.11247e+07	0.193902	0.216	0.099	0.0251917
Rps8	KO_AP	Ctrl_AP	Cxcl2 Mac	Tie2_20wkHFD-immunecells reclustering	2.31967e+06	0.181532	1	0.994	0.000720328
Rps17	KO_AP	Ctrl_AP	Cxcl2 Mac	Tie2_20wkHFD-immunecells reclustering	1.728e+07	0.181512	0.992	0.978	0.00536597
Snhg6	KO_AP	Ctrl_AP	Cxcl2 Mac	Tie2_20wkHFD-immunecells reclustering	3.0419e+06	0.169469	0.197	0.075	0.0009446
Rps12	KO_AP	Ctrl_AP	Cxcl2 Mac	Tie2_20wkHFD-immunecells reclustering	5.38862e+07	0.143583	1	0.996	0.0167333
Fhl3	KO_AP	Ctrl_AP	Cxcl2 Mac	Tie2_20wkHFD-immunecells reclustering	2.1501e+07	0.115747	0.121	0.034	0.00667671
Tmsb4x	KO_AP	Ctrl_AP	Cxcl2 Mac	Tie2_20wkHFD-immunecells reclustering	3.51163e+06	-0.165704	1	1	0.0109047
Cst3	KO_AP	Ctrl_AP	Cxcl2 Mac	Tie2_20wkHFD-immunecells reclustering	1.24654e+08	-0.209175	0.998	1	0.0387088
Oaz1	KO_AP	Ctrl_AP	Cxcl2 Mac	Tie2_20wkHFD-immunecells reclustering	307694	-0.221352	0.972	0.97	0.000955483
Rpl10	KO_AP	Ctrl_AP	Cxcl2 Mac	Tie2_20wkHFD-immunecells reclustering	79798.9	-0.243833	0.994	0.989	2.478e+09
Sirpa	KO_AP	Ctrl_AP	Cxcl2 Mac	Tie2_20wkHFD-immunecells reclustering	4.4394e+07	-0.24914	0.867	0.903	0.0137857
Ctsc	KO_AP	Ctrl_AP	Cxcl2 Mac	Tie2_20wkHFD-immunecells reclustering	4.16353e+06	-0.26999	0.998	0.998	0.0012929
Tspo	KO_AP	Ctrl_AP	Cxcl2 Mac	Tie2_20wkHFD-immunecells reclustering	1.31611e+08	-0.282645	0.881	0.867	0.0408691
Ehd4	KO_AP	Ctrl_AP	Cxcl2 Mac	Tie2_20wkHFD-immunecells reclustering	1.81534e+06	-0.283724	0.972	0.978	0.000563718
Itga6	KO_AP	Ctrl_AP	Cxcl2 Mac	Tie2_20wkHFD-immunecells reclustering	4.25108e+07	-0.29518	0.191	0.322	0.0132009
Hnrnpd	KO_AP	Ctrl_AP	Cxcl2 Mac	Tie2_20wkHFD-immunecells reclustering	1.43514e+07	-0.299488	0.617	0.699	0.00445654
Stat3	KO_AP	Ctrl_AP	Cxcl2 Mac	Tie2_20wkHFD-immunecells reclustering	2.43149e+07	-0.305577	0.722	0.805	0.00755051
Erh	KO_AP	Ctrl_AP	Cxcl2 Mac	Tie2_20wkHFD-immunecells reclustering	20097.6	-0.31397	0.172	0.331	6.24092e+08
Rab3il1	KO_AP	Ctrl_AP	Cxcl2 Mac	Tie2_20wkHFD-immunecells reclustering	6.0643e+07	-0.331279	0.731	0.785	0.0188315
Basp1	KO_AP	Ctrl_AP	Cxcl2 Mac	Tie2_20wkHFD-immunecells reclustering	2.82169e+06	-0.340063	0.576	0.712	0.000876221
Ahr	KO_AP	Ctrl_AP	Cxcl2 Mac	Tie2_20wkHFD-immunecells reclustering	5.95052e+06	-0.350499	0.186	0.32	0.00184781
Bmp2k	KO_AP	Ctrl_AP	Cxcl2 Mac	Tie2_20wkHFD-immunecells reclustering	740568	-0.363889	0.729	0.805	0.000229969
Dab2	KO_AP	Ctrl_AP	Cxcl2 Mac	Tie2_20wkHFD-immunecells reclustering	230.956	-0.370409	0.956	0.987	7.17188e+06
Col14a1	KO_AP	Ctrl_AP	Cxcl2 Mac	Tie2_20wkHFD-immunecells reclustering	74.7316	-0.422467	0.006	0.12	2.32064e+06
Ccnd1	KO_AP	Ctrl_AP	Cxcl2 Mac	Tie2_20wkHFD-immunecells reclustering	1.75764e+07	-0.459465	0.566	0.67	0.00545799
Gadd45g	KO_AP	Ctrl_AP	Cxcl2 Mac	Tie2_20wkHFD-immunecells reclustering	746034	-0.529526	0.049	0.163	0.000231666
Ccl7	KO_AP	Ctrl_AP	Cxcl2 Mac	Tie2_20wkHFD-immunecells reclustering	2.26658e+07	-0.641507	0.689	0.785	0.0070384
Gm10076	KO_AP	Ctrl_AP	Cxcl2 Mac	Tie2_20wkHFD-immunecells reclustering	8.5097e-15	-0.65228	0.695	0.843	2.64252e-10
Ccr5	KO_AP	Ctrl_AP	Cxcl2 Mac	Tie2_20wkHFD-immunecells reclustering	1876.13	-0.738191	0.572	0.685	5.82593e+07
Clec4n	KO_AP	Ctrl_AP	Cxcl2 Mac	Tie2_20wkHFD-immunecells reclustering	1.63068e+07	-0.740072	0.43	0.513	0.00506376
Ccl12	KO_AP	Ctrl_AP	Cxcl2 Mac	Tie2_20wkHFD-immunecells reclustering	9.20324e+06	-0.742297	0.712	0.785	0.00285788

## Sheet: imreclu_Trem2 Mac_AR
gene	ident1	ident2	cellType	mouseSet	p_val.RNAwithSoupXwithLists	avg_log2FC.RNAwithSoupXwithLists	pct.1.RNAwithSoupXwithLists	pct.2.RNAwithSoupXwithLists	p_val_adj.RNAwithSoupXwithLists
Spp1	KO_AR	Ctrl_AR	Trem2 Mac	Tie2_20wkHFD-immunecells reclustering	2.68366e+06	3.13051	0.752	0.286	0.000833358
Ctsl	KO_AR	Ctrl_AR	Trem2 Mac	Tie2_20wkHFD-immunecells reclustering	34006.8	2.69819	0.964	0.81	1.05601e+09
Cd5l	KO_AR	Ctrl_AR	Trem2 Mac	Tie2_20wkHFD-immunecells reclustering	161.1	2.2836	0.829	0.262	5.00263e+06
Fabp5	KO_AR	Ctrl_AR	Trem2 Mac	Tie2_20wkHFD-immunecells reclustering	499.197	1.68642	0.952	0.5	1.55016e+07
Ctsd	KO_AR	Ctrl_AR	Trem2 Mac	Tie2_20wkHFD-immunecells reclustering	1.2304	1.65071	1	0.929	38207.8
Trem2	KO_AR	Ctrl_AR	Trem2 Mac	Tie2_20wkHFD-immunecells reclustering	0.00293301	1.6432	0.979	0.786	91.0787
Gpnmb	KO_AR	Ctrl_AR	Trem2 Mac	Tie2_20wkHFD-immunecells reclustering	8501.27	1.60655	0.916	0.333	2.6399e+08
Syngr1	KO_AR	Ctrl_AR	Trem2 Mac	Tie2_20wkHFD-immunecells reclustering	3.39476	1.52933	0.925	0.333	105417
Fth1	KO_AR	Ctrl_AR	Trem2 Mac	Tie2_20wkHFD-immunecells reclustering	0.130573	1.52208	1	1	4054.67
Txn1	KO_AR	Ctrl_AR	Trem2 Mac	Tie2_20wkHFD-immunecells reclustering	14.3432	1.48616	0.977	0.786	4.45398e+07
Apoe	KO_AR	Ctrl_AR	Trem2 Mac	Tie2_20wkHFD-immunecells reclustering	288.714	1.46853	0.995	0.905	896544
Creg1	KO_AR	Ctrl_AR	Trem2 Mac	Tie2_20wkHFD-immunecells reclustering	0.0355388	1.39175	0.995	0.857	11035.9
Il18bp	KO_AR	Ctrl_AR	Trem2 Mac	Tie2_20wkHFD-immunecells reclustering	2387.63	1.27679	0.907	0.286	741429
Atp6v0d2	KO_AR	Ctrl_AR	Trem2 Mac	Tie2_20wkHFD-immunecells reclustering	9148.08	1.2646	0.907	0.357	2.84075e+08
Ear2	KO_AR	Ctrl_AR	Trem2 Mac	Tie2_20wkHFD-immunecells reclustering	586967	1.22246	0.818	0.333	0.000182271
Hist1h2bc	KO_AR	Ctrl_AR	Trem2 Mac	Tie2_20wkHFD-immunecells reclustering	350.994	1.22011	0.886	0.405	1.08994e+06
Mgst1	KO_AR	Ctrl_AR	Trem2 Mac	Tie2_20wkHFD-immunecells reclustering	206.435	1.21732	0.882	0.357	6.41042e+06
S100a1	KO_AR	Ctrl_AR	Trem2 Mac	Tie2_20wkHFD-immunecells reclustering	3.58207e+06	1.20758	0.916	0.571	0.00111234
Serpinb6a	KO_AR	Ctrl_AR	Trem2 Mac	Tie2_20wkHFD-immunecells reclustering	130.297	1.20612	0.964	0.786	4.04611e+06
Lyz2	KO_AR	Ctrl_AR	Trem2 Mac	Tie2_20wkHFD-immunecells reclustering	1.0873e+06	1.20451	0.995	0.929	0.000337641
Acp5	KO_AR	Ctrl_AR	Trem2 Mac	Tie2_20wkHFD-immunecells reclustering	3078.8	1.18032	0.964	0.548	9.56059e+07
Plpp3	KO_AR	Ctrl_AR	Trem2 Mac	Tie2_20wkHFD-immunecells reclustering	26580.5	1.16919	0.697	0.143	8.25403e+08
Mgll	KO_AR	Ctrl_AR	Trem2 Mac	Tie2_20wkHFD-immunecells reclustering	213486	1.15793	0.731	0.19	6.62937e+09
Pld3	KO_AR	Ctrl_AR	Trem2 Mac	Tie2_20wkHFD-immunecells reclustering	212.325	1.13828	0.989	0.857	6.59332e+06
Gadd45a	KO_AR	Ctrl_AR	Trem2 Mac	Tie2_20wkHFD-immunecells reclustering	60157.4	1.12616	0.804	0.286	1.86807e+09
Gpx4	KO_AR	Ctrl_AR	Trem2 Mac	Tie2_20wkHFD-immunecells reclustering	128.006	1.12026	0.964	0.738	3.97496e+06
Msrb1	KO_AR	Ctrl_AR	Trem2 Mac	Tie2_20wkHFD-immunecells reclustering	202.304	1.08719	0.966	0.524	6.28214e+07
Ftl1	KO_AR	Ctrl_AR	Trem2 Mac	Tie2_20wkHFD-immunecells reclustering	33.5265	1.07291	1	1	1.0411e+06
Psap	KO_AR	Ctrl_AR	Trem2 Mac	Tie2_20wkHFD-immunecells reclustering	3810.6	1.05994	1	1	1.18331e+08
Colec12	KO_AR	Ctrl_AR	Trem2 Mac	Tie2_20wkHFD-immunecells reclustering	1.62471e+07	1.04616	0.551	0.071	0.00504522
Epas1	KO_AR	Ctrl_AR	Trem2 Mac	Tie2_20wkHFD-immunecells reclustering	735066	1.01776	0.72	0.238	0.00022826
Fbxo32	KO_AR	Ctrl_AR	Trem2 Mac	Tie2_20wkHFD-immunecells reclustering	1.28316e+06	1.00591	0.893	0.405	0.000398459
Ctsb	KO_AR	Ctrl_AR	Trem2 Mac	Tie2_20wkHFD-immunecells reclustering	683.355	1.00089	1	1	2.12202e+07
Htra1	KO_AR	Ctrl_AR	Trem2 Mac	Tie2_20wkHFD-immunecells reclustering	65742.1	1.00004	0.756	0.214	2.04149e+09
Gngt2	KO_AR	Ctrl_AR	Trem2 Mac	Tie2_20wkHFD-immunecells reclustering	12373	0.997974	0.991	0.81	3.84218e+08
Lgals3	KO_AR	Ctrl_AR	Trem2 Mac	Tie2_20wkHFD-immunecells reclustering	1.79663e+06	0.951045	1	0.976	0.000557908
Gyg	KO_AR	Ctrl_AR	Trem2 Mac	Tie2_20wkHFD-immunecells reclustering	11391	0.943017	0.913	0.286	3.53724e+08
Gpr137b	KO_AR	Ctrl_AR	Trem2 Mac	Tie2_20wkHFD-immunecells reclustering	107055	0.941975	0.945	0.571	3.32439e+08
Lpl	KO_AR	Ctrl_AR	Trem2 Mac	Tie2_20wkHFD-immunecells reclustering	2.71529e+06	0.929298	0.975	0.667	0.000843178
Lipa	KO_AR	Ctrl_AR	Trem2 Mac	Tie2_20wkHFD-immunecells reclustering	287615	0.917358	0.986	0.833	8.93131e+09
Bcl2a1b	KO_AR	Ctrl_AR	Trem2 Mac	Tie2_20wkHFD-immunecells reclustering	30739.3	0.912871	0.961	0.833	9.54548e+08
Adcy3	KO_AR	Ctrl_AR	Trem2 Mac	Tie2_20wkHFD-immunecells reclustering	9580.54	0.889793	0.79	0.357	2.97505e+09
Gng11	KO_AR	Ctrl_AR	Trem2 Mac	Tie2_20wkHFD-immunecells reclustering	1.37162e+07	0.880746	0.67	0.214	0.00425929
Clec1b	KO_AR	Ctrl_AR	Trem2 Mac	Tie2_20wkHFD-immunecells reclustering	2.00318e+07	0.880118	0.854	0.381	0.00622047
Prdx1	KO_AR	Ctrl_AR	Trem2 Mac	Tie2_20wkHFD-immunecells reclustering	8.85698e+06	0.878192	0.995	0.952	0.00275036
Smpdl3a	KO_AR	Ctrl_AR	Trem2 Mac	Tie2_20wkHFD-immunecells reclustering	841.049	0.867026	0.948	0.476	2.61171e+08
Hal	KO_AR	Ctrl_AR	Trem2 Mac	Tie2_20wkHFD-immunecells reclustering	297127	0.864737	0.74	0.167	9.22669e+09
Cd63	KO_AR	Ctrl_AR	Trem2 Mac	Tie2_20wkHFD-immunecells reclustering	1116.08	0.855676	0.989	0.976	3.46576e+08
Gnas	KO_AR	Ctrl_AR	Trem2 Mac	Tie2_20wkHFD-immunecells reclustering	5250.71	0.827029	0.991	0.857	1.6305e+06
Ctsz	KO_AR	Ctrl_AR	Trem2 Mac	Tie2_20wkHFD-immunecells reclustering	2008.78	0.825382	1	0.976	6.23785e+07
Nceh1	KO_AR	Ctrl_AR	Trem2 Mac	Tie2_20wkHFD-immunecells reclustering	950366	0.801439	0.938	0.548	0.000295117
Pltp	KO_AR	Ctrl_AR	Trem2 Mac	Tie2_20wkHFD-immunecells reclustering	1.12498e+06	0.759601	0.989	0.905	0.000349341
Cd68	KO_AR	Ctrl_AR	Trem2 Mac	Tie2_20wkHFD-immunecells reclustering	71765.9	0.755875	0.998	0.929	2.22855e+09
Epb41l3	KO_AR	Ctrl_AR	Trem2 Mac	Tie2_20wkHFD-immunecells reclustering	5.25283e+07	0.75402	0.768	0.262	0.0163116
Sgk1	KO_AR	Ctrl_AR	Trem2 Mac	Tie2_20wkHFD-immunecells reclustering	3.24115e+06	0.749889	0.907	0.595	0.00100648
Cyba	KO_AR	Ctrl_AR	Trem2 Mac	Tie2_20wkHFD-immunecells reclustering	3434.77	0.749062	1	0.952	1.0666e+09
Bri3	KO_AR	Ctrl_AR	Trem2 Mac	Tie2_20wkHFD-immunecells reclustering	73616.7	0.740921	0.989	0.857	2.28602e+09
Cela1	KO_AR	Ctrl_AR	Trem2 Mac	Tie2_20wkHFD-immunecells reclustering	1.78668e+07	0.727367	0.745	0.31	0.00554819
Hexa	KO_AR	Ctrl_AR	Trem2 Mac	Tie2_20wkHFD-immunecells reclustering	607324	0.72677	0.989	0.881	0.000188592
Timp2	KO_AR	Ctrl_AR	Trem2 Mac	Tie2_20wkHFD-immunecells reclustering	3.84888e+07	0.723749	0.982	0.905	0.0119519
Ncoa4	KO_AR	Ctrl_AR	Trem2 Mac	Tie2_20wkHFD-immunecells reclustering	1.79092e+06	0.717851	0.911	0.524	0.000556135
Hebp1	KO_AR	Ctrl_AR	Trem2 Mac	Tie2_20wkHFD-immunecells reclustering	4.55107e+06	0.71636	0.92	0.571	0.00141324
Atp6v1e1	KO_AR	Ctrl_AR	Trem2 Mac	Tie2_20wkHFD-immunecells reclustering	1.4572e+07	0.707584	0.966	0.762	0.00452504
Arhgap19	KO_AR	Ctrl_AR	Trem2 Mac	Tie2_20wkHFD-immunecells reclustering	13585.3	0.703756	0.827	0.31	4.21864e+08
Atp6v1d	KO_AR	Ctrl_AR	Trem2 Mac	Tie2_20wkHFD-immunecells reclustering	171817	0.699061	0.941	0.524	5.33543e+09
Hadha	KO_AR	Ctrl_AR	Trem2 Mac	Tie2_20wkHFD-immunecells reclustering	3.47638e+06	0.688402	0.943	0.595	0.00107952
Taldo1	KO_AR	Ctrl_AR	Trem2 Mac	Tie2_20wkHFD-immunecells reclustering	231631	0.68736	0.993	0.881	7.19285e+09
Npc2	KO_AR	Ctrl_AR	Trem2 Mac	Tie2_20wkHFD-immunecells reclustering	159.247	0.677596	0.998	0.976	4.9451e+06
Soat1	KO_AR	Ctrl_AR	Trem2 Mac	Tie2_20wkHFD-immunecells reclustering	8.86925e+07	0.673043	0.941	0.619	0.0275417
Ly9	KO_AR	Ctrl_AR	Trem2 Mac	Tie2_20wkHFD-immunecells reclustering	134621	0.670409	0.845	0.357	4.18037e+09
Atp6v1g1	KO_AR	Ctrl_AR	Trem2 Mac	Tie2_20wkHFD-immunecells reclustering	445290	0.670209	0.991	0.905	0.000138276
Actn1	KO_AR	Ctrl_AR	Trem2 Mac	Tie2_20wkHFD-immunecells reclustering	2.23854e+07	0.664863	0.886	0.524	0.00695134
Aldh2	KO_AR	Ctrl_AR	Trem2 Mac	Tie2_20wkHFD-immunecells reclustering	1.35242e+06	0.664635	0.957	0.786	0.000419966
Fabp4	KO_AR	Ctrl_AR	Trem2 Mac	Tie2_20wkHFD-immunecells reclustering	1.5874e+06	0.661195	0.784	0.31	0.000492937
Tbxas1	KO_AR	Ctrl_AR	Trem2 Mac	Tie2_20wkHFD-immunecells reclustering	2.75096e+06	0.652558	0.9	0.548	0.000854257
Cstb	KO_AR	Ctrl_AR	Trem2 Mac	Tie2_20wkHFD-immunecells reclustering	8.63046e+07	0.649709	0.995	0.881	0.0268002
Atp6v1f	KO_AR	Ctrl_AR	Trem2 Mac	Tie2_20wkHFD-immunecells reclustering	93819.3	0.637982	0.982	0.905	0.000291337
Atp6v1b2	KO_AR	Ctrl_AR	Trem2 Mac	Tie2_20wkHFD-immunecells reclustering	1.3194e+08	0.634188	0.945	0.69	0.0409715
Lgals3bp	KO_AR	Ctrl_AR	Trem2 Mac	Tie2_20wkHFD-immunecells reclustering	1.29475e+08	0.63053	0.968	0.833	0.040206
Hadhb	KO_AR	Ctrl_AR	Trem2 Mac	Tie2_20wkHFD-immunecells reclustering	3.44797e+06	0.625708	0.882	0.571	0.0010707
Mpc1	KO_AR	Ctrl_AR	Trem2 Mac	Tie2_20wkHFD-immunecells reclustering	1.68451e+07	0.617158	0.957	0.857	0.0052309
Cox5a	KO_AR	Ctrl_AR	Trem2 Mac	Tie2_20wkHFD-immunecells reclustering	4.18276e+06	0.614795	0.991	0.929	0.00129887
Atp6v1c1	KO_AR	Ctrl_AR	Trem2 Mac	Tie2_20wkHFD-immunecells reclustering	3.72344e+07	0.606734	0.913	0.571	0.0115624
Psen2	KO_AR	Ctrl_AR	Trem2 Mac	Tie2_20wkHFD-immunecells reclustering	6.49124e+06	0.603999	0.893	0.452	0.00201573
Ninj1	KO_AR	Ctrl_AR	Trem2 Mac	Tie2_20wkHFD-immunecells reclustering	1.48263e+08	0.603684	0.938	0.762	0.0460401
Esd	KO_AR	Ctrl_AR	Trem2 Mac	Tie2_20wkHFD-immunecells reclustering	1.35517e+08	0.596543	0.964	0.738	0.0420821
Plekhm2	KO_AR	Ctrl_AR	Trem2 Mac	Tie2_20wkHFD-immunecells reclustering	3.06854e+06	0.595552	0.897	0.476	0.00952875
Tyrobp	KO_AR	Ctrl_AR	Trem2 Mac	Tie2_20wkHFD-immunecells reclustering	56914.3	0.594106	0.995	1	1.76736e+09
Idh1	KO_AR	Ctrl_AR	Trem2 Mac	Tie2_20wkHFD-immunecells reclustering	7.336e+06	0.591483	0.886	0.548	0.0227805
Scd1	KO_AR	Ctrl_AR	Trem2 Mac	Tie2_20wkHFD-immunecells reclustering	4.51174e+07	0.588987	0.818	0.357	0.0140103
Atp6v0e	KO_AR	Ctrl_AR	Trem2 Mac	Tie2_20wkHFD-immunecells reclustering	4.67596e+06	0.572364	0.989	0.905	0.00145203
Paqr9	KO_AR	Ctrl_AR	Trem2 Mac	Tie2_20wkHFD-immunecells reclustering	5.93999e+07	0.566498	0.661	0.167	0.0184454
Hist1h4i	KO_AR	Ctrl_AR	Trem2 Mac	Tie2_20wkHFD-immunecells reclustering	914582	0.561357	0.62	0.095	0.000284005
Adam8	KO_AR	Ctrl_AR	Trem2 Mac	Tie2_20wkHFD-immunecells reclustering	2.58956e+07	0.552655	0.795	0.262	0.00804135
Pkp4	KO_AR	Ctrl_AR	Trem2 Mac	Tie2_20wkHFD-immunecells reclustering	3.41155e+07	0.544242	0.67	0.238	0.0105939
Dad1	KO_AR	Ctrl_AR	Trem2 Mac	Tie2_20wkHFD-immunecells reclustering	1.50727e+08	0.541964	0.982	0.762	0.0468052
Hmox2	KO_AR	Ctrl_AR	Trem2 Mac	Tie2_20wkHFD-immunecells reclustering	5.43772e+06	0.541604	0.925	0.714	0.00168858
0610012G03Rik	KO_AR	Ctrl_AR	Trem2 Mac	Tie2_20wkHFD-immunecells reclustering	1.46409e+08	0.528972	0.934	0.762	0.0454645
Eepd1	KO_AR	Ctrl_AR	Trem2 Mac	Tie2_20wkHFD-immunecells reclustering	1.30172e+07	0.527827	0.797	0.381	0.00404223
B430306N03Rik	KO_AR	Ctrl_AR	Trem2 Mac	Tie2_20wkHFD-immunecells reclustering	1.2838e+07	0.526117	0.731	0.31	0.0039866
Gabarapl1	KO_AR	Ctrl_AR	Trem2 Mac	Tie2_20wkHFD-immunecells reclustering	1.53114e+08	0.524025	0.8	0.405	0.0475464
Tmem140	KO_AR	Ctrl_AR	Trem2 Mac	Tie2_20wkHFD-immunecells reclustering	1.90906e+07	0.522034	0.82	0.381	0.0059282
Dpp7	KO_AR	Ctrl_AR	Trem2 Mac	Tie2_20wkHFD-immunecells reclustering	6.05027e+07	0.506573	0.795	0.405	0.0187879
Cox4i1	KO_AR	Ctrl_AR	Trem2 Mac	Tie2_20wkHFD-immunecells reclustering	1.9282e+06	0.50327	0.998	0.976	0.000598764
Kif3a	KO_AR	Ctrl_AR	Trem2 Mac	Tie2_20wkHFD-immunecells reclustering	4.68065e+06	0.486133	0.702	0.19	0.00145348
Rabac1	KO_AR	Ctrl_AR	Trem2 Mac	Tie2_20wkHFD-immunecells reclustering	1.27078e+08	0.474617	0.959	0.786	0.0394615
Gsto1	KO_AR	Ctrl_AR	Trem2 Mac	Tie2_20wkHFD-immunecells reclustering	1.71643e+07	0.474191	0.861	0.381	0.00533003
Vti1b	KO_AR	Ctrl_AR	Trem2 Mac	Tie2_20wkHFD-immunecells reclustering	6.50061e+06	0.472598	0.879	0.524	0.0201863
Cpq	KO_AR	Ctrl_AR	Trem2 Mac	Tie2_20wkHFD-immunecells reclustering	1.32626e+07	0.47094	0.836	0.452	0.0411842
Klc4	KO_AR	Ctrl_AR	Trem2 Mac	Tie2_20wkHFD-immunecells reclustering	4.8137e+06	0.47089	0.754	0.31	0.0014948
Gdpd1	KO_AR	Ctrl_AR	Trem2 Mac	Tie2_20wkHFD-immunecells reclustering	9.12555e+07	0.464004	0.829	0.381	0.0283376
Atp6v1a	KO_AR	Ctrl_AR	Trem2 Mac	Tie2_20wkHFD-immunecells reclustering	1.36999e+08	0.461842	0.954	0.762	0.0425423
P2ry14	KO_AR	Ctrl_AR	Trem2 Mac	Tie2_20wkHFD-immunecells reclustering	3.53632e+07	0.454384	0.711	0.286	0.0109813
Shisa9	KO_AR	Ctrl_AR	Trem2 Mac	Tie2_20wkHFD-immunecells reclustering	5.50898e+06	0.446453	0.606	0.143	0.0017107
Gm14461	KO_AR	Ctrl_AR	Trem2 Mac	Tie2_20wkHFD-immunecells reclustering	3.01839e+07	0.414736	0.56	0.143	0.00937299
Cbr3	KO_AR	Ctrl_AR	Trem2 Mac	Tie2_20wkHFD-immunecells reclustering	1.45031e+07	0.353652	0.581	0.119	0.00450364
Cmc1	KO_AR	Ctrl_AR	Trem2 Mac	Tie2_20wkHFD-immunecells reclustering	1.32988e+08	0.350664	0.736	0.286	0.0412967
Cd59a	KO_AR	Ctrl_AR	Trem2 Mac	Tie2_20wkHFD-immunecells reclustering	1.5379e+08	0.347689	0.549	0.119	0.0477563
Rasgrp4	KO_AR	Ctrl_AR	Trem2 Mac	Tie2_20wkHFD-immunecells reclustering	5063.79	-0.155749	0.011	0.167	1.57246e+09
Ralgps2	KO_AR	Ctrl_AR	Trem2 Mac	Tie2_20wkHFD-immunecells reclustering	7901.14	-0.156413	0.009	0.167	2.45354e+08
Cd163	KO_AR	Ctrl_AR	Trem2 Mac	Tie2_20wkHFD-immunecells reclustering	308749	-0.160076	0.005	0.119	9.58759e+09
AI839979	KO_AR	Ctrl_AR	Trem2 Mac	Tie2_20wkHFD-immunecells reclustering	939442	-0.163909	0.021	0.19	0.000291725
Zfp607a	KO_AR	Ctrl_AR	Trem2 Mac	Tie2_20wkHFD-immunecells reclustering	9.99802e+07	-0.177096	0.059	0.262	0.0310469
Cebpd	KO_AR	Ctrl_AR	Trem2 Mac	Tie2_20wkHFD-immunecells reclustering	1.05098e+06	-0.236836	0.08	0.381	0.000326362
Cp	KO_AR	Ctrl_AR	Trem2 Mac	Tie2_20wkHFD-immunecells reclustering	4.77923e+07	-0.241854	0.009	0.119	0.0148409
Il1rl1	KO_AR	Ctrl_AR	Trem2 Mac	Tie2_20wkHFD-immunecells reclustering	288377	-0.253865	0.005	0.119	8.95497e+09
1700025G04Rik	KO_AR	Ctrl_AR	Trem2 Mac	Tie2_20wkHFD-immunecells reclustering	5.05298e+07	-0.268668	0.064	0.286	0.015691
Igsf9	KO_AR	Ctrl_AR	Trem2 Mac	Tie2_20wkHFD-immunecells reclustering	19142.8	-0.280128	0.043	0.286	5.94442e+08
Siglece	KO_AR	Ctrl_AR	Trem2 Mac	Tie2_20wkHFD-immunecells reclustering	1.44177e+08	-0.317197	0.05	0.238	0.0447711
Etv1	KO_AR	Ctrl_AR	Trem2 Mac	Tie2_20wkHFD-immunecells reclustering	2.02483	-0.325831	0.007	0.19	62876.9
Maml3	KO_AR	Ctrl_AR	Trem2 Mac	Tie2_20wkHFD-immunecells reclustering	5.96969e+06	-0.354296	0.103	0.381	0.00185377
Rtn1	KO_AR	Ctrl_AR	Trem2 Mac	Tie2_20wkHFD-immunecells reclustering	707944	-0.366652	0.052	0.286	0.000219838
Alox5	KO_AR	Ctrl_AR	Trem2 Mac	Tie2_20wkHFD-immunecells reclustering	3.61948e-06	-0.372705	0.002	0.214	0.112396
Rasgrp1	KO_AR	Ctrl_AR	Trem2 Mac	Tie2_20wkHFD-immunecells reclustering	8.14485e+07	-0.377645	0.071	0.286	0.0252922
Gm48065	KO_AR	Ctrl_AR	Trem2 Mac	Tie2_20wkHFD-immunecells reclustering	0.461365	-0.380183	0.018	0.262	14326.8
Tmem119	KO_AR	Ctrl_AR	Trem2 Mac	Tie2_20wkHFD-immunecells reclustering	19797.9	-0.380604	0.021	0.214	6.14784e+08
Rplp2	KO_AR	Ctrl_AR	Trem2 Mac	Tie2_20wkHFD-immunecells reclustering	5.12469e+06	-0.390775	0.991	0.976	0.00159137
Fmnl1	KO_AR	Ctrl_AR	Trem2 Mac	Tie2_20wkHFD-immunecells reclustering	1.27874e+08	-0.419645	0.125	0.381	0.0397088
Pdlim1	KO_AR	Ctrl_AR	Trem2 Mac	Tie2_20wkHFD-immunecells reclustering	2647.99	-0.424855	0.036	0.286	8.2228e+07
Ch25h	KO_AR	Ctrl_AR	Trem2 Mac	Tie2_20wkHFD-immunecells reclustering	628822	-0.444024	0.009	0.143	0.000195268
Rpl41	KO_AR	Ctrl_AR	Trem2 Mac	Tie2_20wkHFD-immunecells reclustering	3.16363e+07	-0.459441	0.998	1	0.00982401
2010107E04Rik	KO_AR	Ctrl_AR	Trem2 Mac	Tie2_20wkHFD-immunecells reclustering	6.71293e+07	-0.476105	0.934	0.929	0.0208457
Rpl35a	KO_AR	Ctrl_AR	Trem2 Mac	Tie2_20wkHFD-immunecells reclustering	396644	-0.487122	0.995	0.952	0.00012317
Rps8	KO_AR	Ctrl_AR	Trem2 Mac	Tie2_20wkHFD-immunecells reclustering	9.15816e+07	-0.492606	1	0.952	0.0284388
Rpl37	KO_AR	Ctrl_AR	Trem2 Mac	Tie2_20wkHFD-immunecells reclustering	539656	-0.510396	0.993	0.976	0.000167579
Adrb2	KO_AR	Ctrl_AR	Trem2 Mac	Tie2_20wkHFD-immunecells reclustering	4.76301	-0.518893	0.055	0.381	147906
Rpl38	KO_AR	Ctrl_AR	Trem2 Mac	Tie2_20wkHFD-immunecells reclustering	403662	-0.530756	0.991	0.952	0.000125349
Tln1	KO_AR	Ctrl_AR	Trem2 Mac	Tie2_20wkHFD-immunecells reclustering	2.57593e+07	-0.547049	0.95	0.952	0.00799903
Arap3	KO_AR	Ctrl_AR	Trem2 Mac	Tie2_20wkHFD-immunecells reclustering	32110.5	-0.552655	0.073	0.357	9.97128e+08
Rpl37a	KO_AR	Ctrl_AR	Trem2 Mac	Tie2_20wkHFD-immunecells reclustering	8626.48	-0.562618	1	0.976	2.67878e+08
Rpl36	KO_AR	Ctrl_AR	Trem2 Mac	Tie2_20wkHFD-immunecells reclustering	144.598	-0.567068	0.984	0.952	4.4902e+06
Gsn	KO_AR	Ctrl_AR	Trem2 Mac	Tie2_20wkHFD-immunecells reclustering	18.2919	-0.569473	0.157	0.667	568017
Rpl36a	KO_AR	Ctrl_AR	Trem2 Mac	Tie2_20wkHFD-immunecells reclustering	2.90826e+06	-0.570949	0.986	0.952	0.000903103
Hnrnpa0	KO_AR	Ctrl_AR	Trem2 Mac	Tie2_20wkHFD-immunecells reclustering	1.80432e+07	-0.572993	0.895	0.929	0.00560297
Set	KO_AR	Ctrl_AR	Trem2 Mac	Tie2_20wkHFD-immunecells reclustering	6.30592e+07	-0.582243	0.891	0.929	0.0195818
Olfm1	KO_AR	Ctrl_AR	Trem2 Mac	Tie2_20wkHFD-immunecells reclustering	6.80398e+06	-0.58762	0.098	0.357	0.00211284
AY036118	KO_AR	Ctrl_AR	Trem2 Mac	Tie2_20wkHFD-immunecells reclustering	943673	-0.596661	0.371	0.81	0.000293039
Eps8	KO_AR	Ctrl_AR	Trem2 Mac	Tie2_20wkHFD-immunecells reclustering	33.9444	-0.602278	0.064	0.381	1.05408e+07
Tpm3	KO_AR	Ctrl_AR	Trem2 Mac	Tie2_20wkHFD-immunecells reclustering	1.80047e+07	-0.606032	0.957	0.929	0.005591
Hnrnpk	KO_AR	Ctrl_AR	Trem2 Mac	Tie2_20wkHFD-immunecells reclustering	6.41984e+07	-0.607532	0.934	0.952	0.0199355
Tnip3	KO_AR	Ctrl_AR	Trem2 Mac	Tie2_20wkHFD-immunecells reclustering	2.02063e+07	-0.630745	0.05	0.262	0.00627465
Spred1	KO_AR	Ctrl_AR	Trem2 Mac	Tie2_20wkHFD-immunecells reclustering	1.58293e+06	-0.637307	0.431	0.69	0.00491547
Nes	KO_AR	Ctrl_AR	Trem2 Mac	Tie2_20wkHFD-immunecells reclustering	1.60647e+07	-0.642475	0.082	0.333	0.00498858
Creb5	KO_AR	Ctrl_AR	Trem2 Mac	Tie2_20wkHFD-immunecells reclustering	2.89171e+07	-0.650667	0.112	0.381	0.00897963
Cysltr1	KO_AR	Ctrl_AR	Trem2 Mac	Tie2_20wkHFD-immunecells reclustering	1.9513e+06	-0.650918	0.153	0.452	0.000605936
Lifr	KO_AR	Ctrl_AR	Trem2 Mac	Tie2_20wkHFD-immunecells reclustering	1.88121	-0.652706	0.046	0.357	584.173
Tra2a	KO_AR	Ctrl_AR	Trem2 Mac	Tie2_20wkHFD-immunecells reclustering	5.15016e+07	-0.663215	0.688	0.857	0.0159928
Ddx5	KO_AR	Ctrl_AR	Trem2 Mac	Tie2_20wkHFD-immunecells reclustering	1.23633e+06	-0.666429	0.954	1	0.000383918
Plekho2	KO_AR	Ctrl_AR	Trem2 Mac	Tie2_20wkHFD-immunecells reclustering	1.39399e+08	-0.668155	0.831	0.929	0.0432877
Jarid2	KO_AR	Ctrl_AR	Trem2 Mac	Tie2_20wkHFD-immunecells reclustering	281908	-0.679268	0.223	0.595	8.7541e+07
Ptger4	KO_AR	Ctrl_AR	Trem2 Mac	Tie2_20wkHFD-immunecells reclustering	2.02172e+07	-0.680815	0.144	0.429	0.00627804
Igfbp4	KO_AR	Ctrl_AR	Trem2 Mac	Tie2_20wkHFD-immunecells reclustering	497.713	-0.685203	0.068	0.405	1.54555e+07
Rps29	KO_AR	Ctrl_AR	Trem2 Mac	Tie2_20wkHFD-immunecells reclustering	64.2689	-0.698385	0.998	0.952	1.99574e+06
Klf10	KO_AR	Ctrl_AR	Trem2 Mac	Tie2_20wkHFD-immunecells reclustering	96.6523	-0.698869	0.153	0.548	3.00134e+06
Rps21	KO_AR	Ctrl_AR	Trem2 Mac	Tie2_20wkHFD-immunecells reclustering	1712.75	-0.702191	0.995	1	5.31859e+07
Rpsa	KO_AR	Ctrl_AR	Trem2 Mac	Tie2_20wkHFD-immunecells reclustering	3.18307e+07	-0.703777	0.991	0.952	0.0098844
Rpl39	KO_AR	Ctrl_AR	Trem2 Mac	Tie2_20wkHFD-immunecells reclustering	219582	-0.708874	0.993	0.952	6.81867e+09
Gm42418	KO_AR	Ctrl_AR	Trem2 Mac	Tie2_20wkHFD-immunecells reclustering	2.50003e+07	-0.710997	0.966	0.952	0.00776335
Nupr1	KO_AR	Ctrl_AR	Trem2 Mac	Tie2_20wkHFD-immunecells reclustering	1.98617e+07	-0.721924	0.103	0.381	0.00616766
Rps26	KO_AR	Ctrl_AR	Trem2 Mac	Tie2_20wkHFD-immunecells reclustering	22813.7	-0.725206	0.993	0.976	7.08435e+08
Gas7	KO_AR	Ctrl_AR	Trem2 Mac	Tie2_20wkHFD-immunecells reclustering	1.56805e+08	-0.731246	0.296	0.571	0.0486928
Rps28	KO_AR	Ctrl_AR	Trem2 Mac	Tie2_20wkHFD-immunecells reclustering	1.19708	-0.747141	0.986	0.952	37172.8
St3gal6	KO_AR	Ctrl_AR	Trem2 Mac	Tie2_20wkHFD-immunecells reclustering	1.72718e-13	-0.77054	0.018	0.405	5.36341e-10
Cfh	KO_AR	Ctrl_AR	Trem2 Mac	Tie2_20wkHFD-immunecells reclustering	0.981017	-0.771288	0.073	0.452	304635
Mbnl1	KO_AR	Ctrl_AR	Trem2 Mac	Tie2_20wkHFD-immunecells reclustering	7100.97	-0.778085	0.934	0.976	2.20506e+08
Sf3b1	KO_AR	Ctrl_AR	Trem2 Mac	Tie2_20wkHFD-immunecells reclustering	3.63865e+06	-0.798428	0.884	0.952	0.00112991
Gm34084	KO_AR	Ctrl_AR	Trem2 Mac	Tie2_20wkHFD-immunecells reclustering	2.86428	-0.807763	0.046	0.357	8894.46
Socs3	KO_AR	Ctrl_AR	Trem2 Mac	Tie2_20wkHFD-immunecells reclustering	96605.3	-0.8098	0.084	0.381	2.99988e+09
Cbr2	KO_AR	Ctrl_AR	Trem2 Mac	Tie2_20wkHFD-immunecells reclustering	0.000557048	-0.811002	0.016	0.286	1.7298
Ccnd2	KO_AR	Ctrl_AR	Trem2 Mac	Tie2_20wkHFD-immunecells reclustering	1770.17	-0.813183	0.027	0.238	5.4969e+07
Hnrnph1	KO_AR	Ctrl_AR	Trem2 Mac	Tie2_20wkHFD-immunecells reclustering	1.39019e+08	-0.81416	0.49	0.714	0.0431696
Skil	KO_AR	Ctrl_AR	Trem2 Mac	Tie2_20wkHFD-immunecells reclustering	9.72705e+07	-0.81534	0.574	0.81	0.0302054
H3f3b	KO_AR	Ctrl_AR	Trem2 Mac	Tie2_20wkHFD-immunecells reclustering	2.55426e+06	-0.826246	0.984	0.976	0.000793175
Naaa	KO_AR	Ctrl_AR	Trem2 Mac	Tie2_20wkHFD-immunecells reclustering	2.75627e+07	-0.841839	0.146	0.405	0.00855905
App	KO_AR	Ctrl_AR	Trem2 Mac	Tie2_20wkHFD-immunecells reclustering	7.71344e+06	-0.85862	0.87	0.929	0.00239525
Phlda1	KO_AR	Ctrl_AR	Trem2 Mac	Tie2_20wkHFD-immunecells reclustering	24783.8	-0.859832	0.066	0.357	7.69611e+08
Pmepa1	KO_AR	Ctrl_AR	Trem2 Mac	Tie2_20wkHFD-immunecells reclustering	9.31974e+07	-0.867842	0.112	0.381	0.0289406
Junb	KO_AR	Ctrl_AR	Trem2 Mac	Tie2_20wkHFD-immunecells reclustering	1.45167e+08	-0.873663	0.781	0.952	0.0450787
Hmgb2	KO_AR	Ctrl_AR	Trem2 Mac	Tie2_20wkHFD-immunecells reclustering	1625.27	-0.881167	0.335	0.738	5.04695e+06
Eid1	KO_AR	Ctrl_AR	Trem2 Mac	Tie2_20wkHFD-immunecells reclustering	2.93679e+06	-0.889446	0.677	0.833	0.0091196
Hnrnpa1	KO_AR	Ctrl_AR	Trem2 Mac	Tie2_20wkHFD-immunecells reclustering	1588.88	-0.903293	0.695	0.929	4.93395e+07
Plbd1	KO_AR	Ctrl_AR	Trem2 Mac	Tie2_20wkHFD-immunecells reclustering	0.0200339	-0.923876	0.08	0.452	62211.3
Pld4	KO_AR	Ctrl_AR	Trem2 Mac	Tie2_20wkHFD-immunecells reclustering	2.02262e+06	-0.936471	0.469	0.786	0.000628083
Ier2	KO_AR	Ctrl_AR	Trem2 Mac	Tie2_20wkHFD-immunecells reclustering	5.1065e+06	-0.937	0.289	0.69	0.00158572
Rps27	KO_AR	Ctrl_AR	Trem2 Mac	Tie2_20wkHFD-immunecells reclustering	87.2191	-0.942863	0.982	0.952	270841
Ptma	KO_AR	Ctrl_AR	Trem2 Mac	Tie2_20wkHFD-immunecells reclustering	8.8835e+06	-0.94737	0.977	0.952	0.00275859
Clec4a1	KO_AR	Ctrl_AR	Trem2 Mac	Tie2_20wkHFD-immunecells reclustering	0.110868	-0.963588	0.166	0.643	3442.78
Itgam	KO_AR	Ctrl_AR	Trem2 Mac	Tie2_20wkHFD-immunecells reclustering	4.68683e+07	-0.967247	0.349	0.619	0.014554
Clec4a3	KO_AR	Ctrl_AR	Trem2 Mac	Tie2_20wkHFD-immunecells reclustering	2.12944e+06	-0.975794	0.633	0.81	0.00661255
Cd86	KO_AR	Ctrl_AR	Trem2 Mac	Tie2_20wkHFD-immunecells reclustering	5.12926e+06	-0.976216	0.549	0.81	0.00159279
Trps1	KO_AR	Ctrl_AR	Trem2 Mac	Tie2_20wkHFD-immunecells reclustering	9.4515e+07	-0.990681	0.56	0.762	0.0293498
Lsp1	KO_AR	Ctrl_AR	Trem2 Mac	Tie2_20wkHFD-immunecells reclustering	7.11795e+06	-0.991248	0.246	0.619	0.00221034
Ighm	KO_AR	Ctrl_AR	Trem2 Mac	Tie2_20wkHFD-immunecells reclustering	9.98746e-06	-1.00292	0.032	0.381	0.31014
Col14a1	KO_AR	Ctrl_AR	Trem2 Mac	Tie2_20wkHFD-immunecells reclustering	8.43633e-07	-1.01043	0.048	0.476	0.0261973
Fus	KO_AR	Ctrl_AR	Trem2 Mac	Tie2_20wkHFD-immunecells reclustering	5.081e+06	-1.03154	0.754	0.857	0.0015778
Tcf4	KO_AR	Ctrl_AR	Trem2 Mac	Tie2_20wkHFD-immunecells reclustering	28354.4	-1.03315	0.713	0.929	8.80491e+07
Gmfg	KO_AR	Ctrl_AR	Trem2 Mac	Tie2_20wkHFD-immunecells reclustering	2.23073e+06	-1.06854	0.28	0.595	0.000692708
Sdc4	KO_AR	Ctrl_AR	Trem2 Mac	Tie2_20wkHFD-immunecells reclustering	810789	-1.08273	0.292	0.643	0.000251774
Lst1	KO_AR	Ctrl_AR	Trem2 Mac	Tie2_20wkHFD-immunecells reclustering	1.18056e+08	-1.09143	0.765	0.929	0.0366601
Ccl7	KO_AR	Ctrl_AR	Trem2 Mac	Tie2_20wkHFD-immunecells reclustering	43.9397	-1.09578	0.041	0.333	1.36446e+06
Ccr5	KO_AR	Ctrl_AR	Trem2 Mac	Tie2_20wkHFD-immunecells reclustering	2.20635e+07	-1.11777	0.273	0.571	0.00685139
Dst	KO_AR	Ctrl_AR	Trem2 Mac	Tie2_20wkHFD-immunecells reclustering	283025	-1.12753	0.273	0.619	8.78877e+09
Ccnl1	KO_AR	Ctrl_AR	Trem2 Mac	Tie2_20wkHFD-immunecells reclustering	236427	-1.17379	0.774	0.976	7.34177e+09
Rbpj	KO_AR	Ctrl_AR	Trem2 Mac	Tie2_20wkHFD-immunecells reclustering	4913.88	-1.20571	0.383	0.738	1.52591e+07
Ccl9	KO_AR	Ctrl_AR	Trem2 Mac	Tie2_20wkHFD-immunecells reclustering	2.35627e+07	-1.23037	0.544	0.81	0.00731693
Egr1	KO_AR	Ctrl_AR	Trem2 Mac	Tie2_20wkHFD-immunecells reclustering	1658.69	-1.24848	0.255	0.762	5.15072e+07
Tgfbi	KO_AR	Ctrl_AR	Trem2 Mac	Tie2_20wkHFD-immunecells reclustering	2.43457e+06	-1.25253	0.417	0.786	0.000756008
Klf2	KO_AR	Ctrl_AR	Trem2 Mac	Tie2_20wkHFD-immunecells reclustering	1.26153e+07	-1.27873	0.453	0.833	0.00391744
Alox5ap	KO_AR	Ctrl_AR	Trem2 Mac	Tie2_20wkHFD-immunecells reclustering	2478.37	-1.30361	0.298	0.69	7.6961e+08
Ifitm3	KO_AR	Ctrl_AR	Trem2 Mac	Tie2_20wkHFD-immunecells reclustering	93266.6	-1.31499	0.385	0.81	2.89621e+09
Cd81	KO_AR	Ctrl_AR	Trem2 Mac	Tie2_20wkHFD-immunecells reclustering	2.21888e+06	-1.31989	0.62	0.833	0.00689029
Mgl2	KO_AR	Ctrl_AR	Trem2 Mac	Tie2_20wkHFD-immunecells reclustering	0.0370022	-1.32025	0.021	0.286	1149.03
Ccl12	KO_AR	Ctrl_AR	Trem2 Mac	Tie2_20wkHFD-immunecells reclustering	2.07426	-1.335	0.032	0.286	6.44119e+06
Ctsc	KO_AR	Ctrl_AR	Trem2 Mac	Tie2_20wkHFD-immunecells reclustering	1.30437e+06	-1.34225	0.95	0.952	0.000405048
Klf6	KO_AR	Ctrl_AR	Trem2 Mac	Tie2_20wkHFD-immunecells reclustering	4985.71	-1.35776	0.902	0.976	1.54821e+08
Marcksl1	KO_AR	Ctrl_AR	Trem2 Mac	Tie2_20wkHFD-immunecells reclustering	6.97032e-18	-1.36779	0.018	0.452	2.16449e-13
Pid1	KO_AR	Ctrl_AR	Trem2 Mac	Tie2_20wkHFD-immunecells reclustering	2.06667e+07	-1.36962	0.572	0.762	0.00641763
F13a1	KO_AR	Ctrl_AR	Trem2 Mac	Tie2_20wkHFD-immunecells reclustering	74.9132	-1.43842	0.014	0.214	2.32628e+06
Zfp36l1	KO_AR	Ctrl_AR	Trem2 Mac	Tie2_20wkHFD-immunecells reclustering	1.3857e+08	-1.46558	0.583	0.833	0.0430301
Ccl2	KO_AR	Ctrl_AR	Trem2 Mac	Tie2_20wkHFD-immunecells reclustering	1.9065e-05	-1.49897	0.062	0.5	0.592026
Serinc3	KO_AR	Ctrl_AR	Trem2 Mac	Tie2_20wkHFD-immunecells reclustering	2.2513e+06	-1.52654	0.866	0.905	0.000699097
Ifitm2	KO_AR	Ctrl_AR	Trem2 Mac	Tie2_20wkHFD-immunecells reclustering	466296	-1.55413	0.437	0.762	0.000144799
Ccnd1	KO_AR	Ctrl_AR	Trem2 Mac	Tie2_20wkHFD-immunecells reclustering	4.40642e-11	-1.56383	0.073	0.595	1.36833e-06
Nfkbiz	KO_AR	Ctrl_AR	Trem2 Mac	Tie2_20wkHFD-immunecells reclustering	314.553	-1.61291	0.219	0.667	9.7678e+06
Ccr2	KO_AR	Ctrl_AR	Trem2 Mac	Tie2_20wkHFD-immunecells reclustering	5.4067e-05	-1.72689	0.039	0.405	1.67894
Ifi27l2a	KO_AR	Ctrl_AR	Trem2 Mac	Tie2_20wkHFD-immunecells reclustering	4.66763e-07	-1.80587	0.18	0.786	0.144944
Malat1	KO_AR	Ctrl_AR	Trem2 Mac	Tie2_20wkHFD-immunecells reclustering	1.19811e+06	-1.82855	0.777	1	0.000372049
Hspa1a	KO_AR	Ctrl_AR	Trem2 Mac	Tie2_20wkHFD-immunecells reclustering	1.55119e+07	-1.84755	0.446	0.762	0.0048169
Dab2	KO_AR	Ctrl_AR	Trem2 Mac	Tie2_20wkHFD-immunecells reclustering	25609.4	-1.91829	0.456	0.786	7.95248e+08
Hspa1b	KO_AR	Ctrl_AR	Trem2 Mac	Tie2_20wkHFD-immunecells reclustering	1.13376e+07	-1.94716	0.273	0.571	0.0352065
Cx3cr1	KO_AR	Ctrl_AR	Trem2 Mac	Tie2_20wkHFD-immunecells reclustering	0.0551305	-1.97627	0.137	0.595	1711.97
Tmem176a	KO_AR	Ctrl_AR	Trem2 Mac	Tie2_20wkHFD-immunecells reclustering	1.65665e-15	-2.11266	0.066	0.619	5.14441e-11
Pf4	KO_AR	Ctrl_AR	Trem2 Mac	Tie2_20wkHFD-immunecells reclustering	1.64282e-05	-2.12781	0.103	0.595	0.510143
Tmem176b	KO_AR	Ctrl_AR	Trem2 Mac	Tie2_20wkHFD-immunecells reclustering	9.58748e-09	-2.13306	0.096	0.619	0.00029772

## Sheet: imreclu_Trem2 Mac_AP
gene	ident1	ident2	cellType	mouseSet	p_val.RNAwithSoupXwithLists	avg_log2FC.RNAwithSoupXwithLists	pct.1.RNAwithSoupXwithLists	pct.2.RNAwithSoupXwithLists	p_val_adj.RNAwithSoupXwithLists
Rps28	KO_AP	Ctrl_AP	Trem2 Mac	Tie2_20wkHFD-immunecells reclustering	4.15082e-154	1.53382	0.999	0.989	1.28896e-150
Tnfaip2	KO_AP	Ctrl_AP	Trem2 Mac	Tie2_20wkHFD-immunecells reclustering	2.94495e-44	1.12849	0.975	0.9	9.14495e-40
Rps29	KO_AP	Ctrl_AP	Trem2 Mac	Tie2_20wkHFD-immunecells reclustering	6.95752e-115	0.955388	1	1	2.16052e-111
Rpl38	KO_AP	Ctrl_AP	Trem2 Mac	Tie2_20wkHFD-immunecells reclustering	3.67256e-111	0.926913	0.999	0.996	1.14044e-107
Slc40a1	KO_AP	Ctrl_AP	Trem2 Mac	Tie2_20wkHFD-immunecells reclustering	1.1581e-14	0.826589	0.886	0.747	3.59623e-10
Rpl41	KO_AP	Ctrl_AP	Trem2 Mac	Tie2_20wkHFD-immunecells reclustering	1.22043e-86	0.787038	1	0.996	3.78979e-83
Ear2	KO_AP	Ctrl_AP	Trem2 Mac	Tie2_20wkHFD-immunecells reclustering	1.0161e-06	0.765678	0.833	0.634	0.0315528
mt-Nd3	KO_AP	Ctrl_AP	Trem2 Mac	Tie2_20wkHFD-immunecells reclustering	2.06431e-30	0.741818	0.975	0.943	6.4103e-26
Rpl39	KO_AP	Ctrl_AP	Trem2 Mac	Tie2_20wkHFD-immunecells reclustering	4.02964e-74	0.731476	0.999	0.996	1.25132e-69
Glul	KO_AP	Ctrl_AP	Trem2 Mac	Tie2_20wkHFD-immunecells reclustering	1.56437e-20	0.71902	0.939	0.872	4.85785e-17
Selenop	KO_AP	Ctrl_AP	Trem2 Mac	Tie2_20wkHFD-immunecells reclustering	6.45037e-05	0.716636	0.996	0.987	2.00303
Colec12	KO_AP	Ctrl_AP	Trem2 Mac	Tie2_20wkHFD-immunecells reclustering	0.57022	0.713865	0.436	0.255	1.7707e+06
Rps27	KO_AP	Ctrl_AP	Trem2 Mac	Tie2_20wkHFD-immunecells reclustering	5.61267e-54	0.706543	1	0.989	1.7429e-49
Tfrc	KO_AP	Ctrl_AP	Trem2 Mac	Tie2_20wkHFD-immunecells reclustering	0.0342176	0.686621	0.587	0.389	1062.56
Vcam1	KO_AP	Ctrl_AP	Trem2 Mac	Tie2_20wkHFD-immunecells reclustering	120.555	0.677587	0.745	0.6	374361
Rps21	KO_AP	Ctrl_AP	Trem2 Mac	Tie2_20wkHFD-immunecells reclustering	2.18653e-73	0.653959	0.999	0.998	6.78983e-69
Gdf15	KO_AP	Ctrl_AP	Trem2 Mac	Tie2_20wkHFD-immunecells reclustering	1.05328e-07	0.642124	0.723	0.487	0.00327075
Rpl37	KO_AP	Ctrl_AP	Trem2 Mac	Tie2_20wkHFD-immunecells reclustering	4.78032e-62	0.624076	0.997	0.996	1.48443e-57
Gm42418	KO_AP	Ctrl_AP	Trem2 Mac	Tie2_20wkHFD-immunecells reclustering	6.89152e-06	0.605685	0.982	0.974	0.0214002
Tomm7	KO_AP	Ctrl_AP	Trem2 Mac	Tie2_20wkHFD-immunecells reclustering	9.03055e-48	0.595062	0.977	0.934	2.80426e-43
Rpl37a	KO_AP	Ctrl_AP	Trem2 Mac	Tie2_20wkHFD-immunecells reclustering	5.46285e-56	0.582479	1	0.996	1.69638e-51
Ccdc152	KO_AP	Ctrl_AP	Trem2 Mac	Tie2_20wkHFD-immunecells reclustering	2904.83	0.566694	0.628	0.489	9.02037e+07
Paqr9	KO_AP	Ctrl_AP	Trem2 Mac	Tie2_20wkHFD-immunecells reclustering	1.91792e-16	0.560418	0.65	0.366	5.9557e-12
Usmg5	KO_AP	Ctrl_AP	Trem2 Mac	Tie2_20wkHFD-immunecells reclustering	4.44943e-31	0.545365	0.966	0.885	1.38168e-26
Fbxo32	KO_AP	Ctrl_AP	Trem2 Mac	Tie2_20wkHFD-immunecells reclustering	1.4576e-05	0.545194	0.874	0.706	0.45263
Ndufa3	KO_AP	Ctrl_AP	Trem2 Mac	Tie2_20wkHFD-immunecells reclustering	1.89477e-40	0.541249	0.965	0.879	5.88384e-36
Cops9	KO_AP	Ctrl_AP	Trem2 Mac	Tie2_20wkHFD-immunecells reclustering	7.98846e-24	0.493145	0.982	0.943	2.48066e-19
Pld3	KO_AP	Ctrl_AP	Trem2 Mac	Tie2_20wkHFD-immunecells reclustering	1.13652e-10	0.487425	0.975	0.957	3.52925e-06
Mertk	KO_AP	Ctrl_AP	Trem2 Mac	Tie2_20wkHFD-immunecells reclustering	5.84499e-17	0.48399	0.924	0.853	1.81504e-11
Sdc3	KO_AP	Ctrl_AP	Trem2 Mac	Tie2_20wkHFD-immunecells reclustering	2.58062e-18	0.481657	0.978	0.93	8.01361e-14
Atp5k	KO_AP	Ctrl_AP	Trem2 Mac	Tie2_20wkHFD-immunecells reclustering	1.60452e-32	0.480277	0.978	0.919	4.98251e-28
Sec61g	KO_AP	Ctrl_AP	Trem2 Mac	Tie2_20wkHFD-immunecells reclustering	7.28528e-27	0.475813	0.988	0.955	2.2623e-22
2010107E04Rik	KO_AP	Ctrl_AP	Trem2 Mac	Tie2_20wkHFD-immunecells reclustering	1.44647e-30	0.474255	0.982	0.919	4.49174e-26
Maf	KO_AP	Ctrl_AP	Trem2 Mac	Tie2_20wkHFD-immunecells reclustering	0.15454	0.456668	0.794	0.602	4798.93
Mgll	KO_AP	Ctrl_AP	Trem2 Mac	Tie2_20wkHFD-immunecells reclustering	101219	0.455775	0.707	0.538	3.14315e+09
Rpl36al	KO_AP	Ctrl_AP	Trem2 Mac	Tie2_20wkHFD-immunecells reclustering	1.94639e-23	0.450218	0.978	0.921	6.04413e-19
Cox7c	KO_AP	Ctrl_AP	Trem2 Mac	Tie2_20wkHFD-immunecells reclustering	7.38291e-43	0.447414	0.991	0.983	2.29262e-38
Ly9	KO_AP	Ctrl_AP	Trem2 Mac	Tie2_20wkHFD-immunecells reclustering	7.45018e-15	0.435189	0.864	0.717	2.3135e-10
Cox17	KO_AP	Ctrl_AP	Trem2 Mac	Tie2_20wkHFD-immunecells reclustering	7.59088e-23	0.434364	0.896	0.719	2.3572e-18
Nmt1	KO_AP	Ctrl_AP	Trem2 Mac	Tie2_20wkHFD-immunecells reclustering	7.37811e-21	0.432203	0.962	0.866	2.29113e-16
Cd36	KO_AP	Ctrl_AP	Trem2 Mac	Tie2_20wkHFD-immunecells reclustering	2.92201e+06	0.430493	0.887	0.794	0.000907372
Rpl36	KO_AP	Ctrl_AP	Trem2 Mac	Tie2_20wkHFD-immunecells reclustering	6.38232e-33	0.430097	0.996	0.994	1.9819e-28
Lst1	KO_AP	Ctrl_AP	Trem2 Mac	Tie2_20wkHFD-immunecells reclustering	4.14481e+06	0.426763	0.876	0.785	0.0128709
Dync1i2	KO_AP	Ctrl_AP	Trem2 Mac	Tie2_20wkHFD-immunecells reclustering	8.10857e-21	0.417732	0.971	0.902	2.51795e-16
Lyn	KO_AP	Ctrl_AP	Trem2 Mac	Tie2_20wkHFD-immunecells reclustering	4.16184e-09	0.410617	0.969	0.909	1.29238e-05
Actn1	KO_AP	Ctrl_AP	Trem2 Mac	Tie2_20wkHFD-immunecells reclustering	0.00123391	0.409261	0.9	0.832	38.3166
Scd1	KO_AP	Ctrl_AP	Trem2 Mac	Tie2_20wkHFD-immunecells reclustering	108.09	0.402143	0.839	0.77	3.35653e+06
Fos	KO_AP	Ctrl_AP	Trem2 Mac	Tie2_20wkHFD-immunecells reclustering	622704	0.400132	0.523	0.355	0.00193368
Cd5l	KO_AP	Ctrl_AP	Trem2 Mac	Tie2_20wkHFD-immunecells reclustering	12368.2	0.399374	0.846	0.626	3.84069e+08
Pltp	KO_AP	Ctrl_AP	Trem2 Mac	Tie2_20wkHFD-immunecells reclustering	591.984	0.396371	0.969	0.96	1.83829e+07
Slfn5	KO_AP	Ctrl_AP	Trem2 Mac	Tie2_20wkHFD-immunecells reclustering	1.21711e-09	0.396233	0.871	0.685	3.77951e-06
Ccdc148	KO_AP	Ctrl_AP	Trem2 Mac	Tie2_20wkHFD-immunecells reclustering	1.85903	0.394876	0.697	0.494	57728.5
St13	KO_AP	Ctrl_AP	Trem2 Mac	Tie2_20wkHFD-immunecells reclustering	1.71017e-16	0.393309	0.962	0.913	5.31058e-12
4931406C07Rik	KO_AP	Ctrl_AP	Trem2 Mac	Tie2_20wkHFD-immunecells reclustering	5.59091e-11	0.389829	0.878	0.732	1.73615e-06
Ifi207	KO_AP	Ctrl_AP	Trem2 Mac	Tie2_20wkHFD-immunecells reclustering	2.44513e-10	0.38498	0.971	0.913	7.59285e-06
Atp5e	KO_AP	Ctrl_AP	Trem2 Mac	Tie2_20wkHFD-immunecells reclustering	2.0902e-18	0.383829	0.988	0.987	6.4907e-14
Romo1	KO_AP	Ctrl_AP	Trem2 Mac	Tie2_20wkHFD-immunecells reclustering	6.36679e-12	0.380441	0.96	0.909	1.97708e-07
Rps26	KO_AP	Ctrl_AP	Trem2 Mac	Tie2_20wkHFD-immunecells reclustering	2.43546e-07	0.376597	0.996	0.985	0.00756284
Aplp2	KO_AP	Ctrl_AP	Trem2 Mac	Tie2_20wkHFD-immunecells reclustering	130.459	0.375501	0.946	0.932	4.05114e+07
Eif5b	KO_AP	Ctrl_AP	Trem2 Mac	Tie2_20wkHFD-immunecells reclustering	1.02004e-15	0.375338	0.974	0.934	3.16753e-11
Cfp	KO_AP	Ctrl_AP	Trem2 Mac	Tie2_20wkHFD-immunecells reclustering	0.319882	0.373782	0.93	0.855	9933.3
Lgals3bp	KO_AP	Ctrl_AP	Trem2 Mac	Tie2_20wkHFD-immunecells reclustering	3.05356e-06	0.372641	0.969	0.938	0.0948223
Epas1	KO_AP	Ctrl_AP	Trem2 Mac	Tie2_20wkHFD-immunecells reclustering	1.46115e+06	0.365014	0.691	0.553	0.000453732
Epb41l3	KO_AP	Ctrl_AP	Trem2 Mac	Tie2_20wkHFD-immunecells reclustering	384.536	0.361417	0.763	0.596	1.1941e+07
Syk	KO_AP	Ctrl_AP	Trem2 Mac	Tie2_20wkHFD-immunecells reclustering	8.69994e-10	0.360235	0.955	0.913	2.70159e-05
Sqstm1	KO_AP	Ctrl_AP	Trem2 Mac	Tie2_20wkHFD-immunecells reclustering	0.00438931	0.358837	0.933	0.847	136.301
Ncoa4	KO_AP	Ctrl_AP	Trem2 Mac	Tie2_20wkHFD-immunecells reclustering	0.0766085	0.358374	0.911	0.823	23789.2
Sod1	KO_AP	Ctrl_AP	Trem2 Mac	Tie2_20wkHFD-immunecells reclustering	6.82824e-10	0.356419	0.921	0.77	2.12037e-05
Tcf7l2	KO_AP	Ctrl_AP	Trem2 Mac	Tie2_20wkHFD-immunecells reclustering	3.23247e-06	0.353025	0.754	0.543	0.100378
Slc15a3	KO_AP	Ctrl_AP	Trem2 Mac	Tie2_20wkHFD-immunecells reclustering	1.09455	0.350299	0.972	0.932	33989.2
Lpl	KO_AP	Ctrl_AP	Trem2 Mac	Tie2_20wkHFD-immunecells reclustering	7481.29	0.349582	0.975	0.957	2.32317e+08
Axl	KO_AP	Ctrl_AP	Trem2 Mac	Tie2_20wkHFD-immunecells reclustering	0.00165632	0.341707	0.958	0.915	51.4338
Pira2	KO_AP	Ctrl_AP	Trem2 Mac	Tie2_20wkHFD-immunecells reclustering	8.55968	0.33987	0.811	0.655	2.65804e+06
Slco2b1	KO_AP	Ctrl_AP	Trem2 Mac	Tie2_20wkHFD-immunecells reclustering	1.07291e-06	0.33889	0.685	0.428	0.0333172
Gabarapl1	KO_AP	Ctrl_AP	Trem2 Mac	Tie2_20wkHFD-immunecells reclustering	0.0109161	0.338644	0.837	0.734	338.978
Lipa	KO_AP	Ctrl_AP	Trem2 Mac	Tie2_20wkHFD-immunecells reclustering	0.000792279	0.33252	0.987	0.989	24.6027
Myo9a	KO_AP	Ctrl_AP	Trem2 Mac	Tie2_20wkHFD-immunecells reclustering	312.898	0.327831	0.903	0.843	9.71641e+06
Cat	KO_AP	Ctrl_AP	Trem2 Mac	Tie2_20wkHFD-immunecells reclustering	2.02747	0.327041	0.909	0.834	62959.1
Trf	KO_AP	Ctrl_AP	Trem2 Mac	Tie2_20wkHFD-immunecells reclustering	4389.42	0.325263	0.956	0.93	1.36305e+08
Hadha	KO_AP	Ctrl_AP	Trem2 Mac	Tie2_20wkHFD-immunecells reclustering	0.0140469	0.323788	0.94	0.891	436.198
Plekhm2	KO_AP	Ctrl_AP	Trem2 Mac	Tie2_20wkHFD-immunecells reclustering	0.0868939	0.322387	0.909	0.845	2698.32
Eif2s2	KO_AP	Ctrl_AP	Trem2 Mac	Tie2_20wkHFD-immunecells reclustering	5.6028e-06	0.321739	0.975	0.938	0.173984
Abhd12	KO_AP	Ctrl_AP	Trem2 Mac	Tie2_20wkHFD-immunecells reclustering	1.29656e-09	0.318818	0.974	0.972	4.02621e-05
Hadhb	KO_AP	Ctrl_AP	Trem2 Mac	Tie2_20wkHFD-immunecells reclustering	0.954886	0.317799	0.877	0.832	29652.1
Idh1	KO_AP	Ctrl_AP	Trem2 Mac	Tie2_20wkHFD-immunecells reclustering	21.2144	0.317207	0.911	0.836	658772
Kcna2	KO_AP	Ctrl_AP	Trem2 Mac	Tie2_20wkHFD-immunecells reclustering	92.2599	0.315818	0.479	0.283	2.86495e+06
Ankrd12	KO_AP	Ctrl_AP	Trem2 Mac	Tie2_20wkHFD-immunecells reclustering	10.5152	0.313527	0.936	0.872	32652.8
Pet100	KO_AP	Ctrl_AP	Trem2 Mac	Tie2_20wkHFD-immunecells reclustering	3.86488e-05	0.313389	0.912	0.791	1.20016
Stat1	KO_AP	Ctrl_AP	Trem2 Mac	Tie2_20wkHFD-immunecells reclustering	0.000186569	0.312389	0.832	0.696	5.79353
Cox6c	KO_AP	Ctrl_AP	Trem2 Mac	Tie2_20wkHFD-immunecells reclustering	7.09226e-11	0.311974	0.993	0.983	2.20236e-06
Rpl27	KO_AP	Ctrl_AP	Trem2 Mac	Tie2_20wkHFD-immunecells reclustering	7.29283e-09	0.309078	0.978	0.962	0.000226464
Bola2	KO_AP	Ctrl_AP	Trem2 Mac	Tie2_20wkHFD-immunecells reclustering	0.512983	0.308967	0.941	0.9	15929.7
Susd6	KO_AP	Ctrl_AP	Trem2 Mac	Tie2_20wkHFD-immunecells reclustering	2.64943e-10	0.308472	0.817	0.645	8.22727e-05
Rpl36a	KO_AP	Ctrl_AP	Trem2 Mac	Tie2_20wkHFD-immunecells reclustering	2.75716e-05	0.307967	0.996	0.991	8.56182
Uqcr11	KO_AP	Ctrl_AP	Trem2 Mac	Tie2_20wkHFD-immunecells reclustering	0.209435	0.306979	0.982	0.945	6503.58
Ndufa1	KO_AP	Ctrl_AP	Trem2 Mac	Tie2_20wkHFD-immunecells reclustering	2.80718	0.305403	0.962	0.936	8717.15
Pou3f1	KO_AP	Ctrl_AP	Trem2 Mac	Tie2_20wkHFD-immunecells reclustering	0.579978	0.304027	0.414	0.196	18010.1
Parp14	KO_AP	Ctrl_AP	Trem2 Mac	Tie2_20wkHFD-immunecells reclustering	39182.1	0.303918	0.827	0.704	1.21672e+09
Pcyox1	KO_AP	Ctrl_AP	Trem2 Mac	Tie2_20wkHFD-immunecells reclustering	0.0648792	0.303889	0.859	0.747	2014.69
Atp6v1e1	KO_AP	Ctrl_AP	Trem2 Mac	Tie2_20wkHFD-immunecells reclustering	826.988	0.302814	0.974	0.949	2.56805e+08
Serpinb6a	KO_AP	Ctrl_AP	Trem2 Mac	Tie2_20wkHFD-immunecells reclustering	1520.48	0.301986	0.958	0.926	4.72153e+07
Fcgr4	KO_AP	Ctrl_AP	Trem2 Mac	Tie2_20wkHFD-immunecells reclustering	9.8363	0.300163	0.953	0.872	30544.7
2022-03-01	KO_AP	Ctrl_AP	Trem2 Mac	Tie2_20wkHFD-immunecells reclustering	2.29349	0.298937	0.861	0.723	71219.9
Hs6st1	KO_AP	Ctrl_AP	Trem2 Mac	Tie2_20wkHFD-immunecells reclustering	0.187119	0.295075	0.814	0.715	5810.61
Tsc22d4	KO_AP	Ctrl_AP	Trem2 Mac	Tie2_20wkHFD-immunecells reclustering	6.69622e-05	0.294274	0.928	0.813	0.207938
Rpl6	KO_AP	Ctrl_AP	Trem2 Mac	Tie2_20wkHFD-immunecells reclustering	2.09628e-08	0.293998	0.999	1	0.000650957
Zfp703	KO_AP	Ctrl_AP	Trem2 Mac	Tie2_20wkHFD-immunecells reclustering	12.433	0.293641	0.801	0.64	38608.1
Card11	KO_AP	Ctrl_AP	Trem2 Mac	Tie2_20wkHFD-immunecells reclustering	0.0587208	0.291244	0.682	0.464	1823.46
Rpl34	KO_AP	Ctrl_AP	Trem2 Mac	Tie2_20wkHFD-immunecells reclustering	5.87779e-07	0.291014	0.994	0.996	0.00182523
Ndufa2	KO_AP	Ctrl_AP	Trem2 Mac	Tie2_20wkHFD-immunecells reclustering	1.61549e-07	0.28923	0.981	0.968	0.00501659
Clec1b	KO_AP	Ctrl_AP	Trem2 Mac	Tie2_20wkHFD-immunecells reclustering	6.45832e+06	0.288149	0.848	0.723	0.0020055
Ptafr	KO_AP	Ctrl_AP	Trem2 Mac	Tie2_20wkHFD-immunecells reclustering	8.91038	0.286727	0.886	0.809	276694
Tgm2	KO_AP	Ctrl_AP	Trem2 Mac	Tie2_20wkHFD-immunecells reclustering	91854.7	0.286055	0.912	0.83	0.000285236
Lpin1	KO_AP	Ctrl_AP	Trem2 Mac	Tie2_20wkHFD-immunecells reclustering	0.00565335	0.284335	0.707	0.528	17.5553
Ifi203	KO_AP	Ctrl_AP	Trem2 Mac	Tie2_20wkHFD-immunecells reclustering	0.692166	0.284187	0.734	0.494	21493.8
Samd4	KO_AP	Ctrl_AP	Trem2 Mac	Tie2_20wkHFD-immunecells reclustering	0.000800629	0.282873	0.616	0.394	24.8619
Myo10	KO_AP	Ctrl_AP	Trem2 Mac	Tie2_20wkHFD-immunecells reclustering	5464.6	0.282236	0.559	0.406	1.69692e+08
Rpl22	KO_AP	Ctrl_AP	Trem2 Mac	Tie2_20wkHFD-immunecells reclustering	1.20866e-06	0.282226	0.994	0.983	0.0375325
Mndal	KO_AP	Ctrl_AP	Trem2 Mac	Tie2_20wkHFD-immunecells reclustering	7.38776	0.281775	0.794	0.6	22941.2
Hal	KO_AP	Ctrl_AP	Trem2 Mac	Tie2_20wkHFD-immunecells reclustering	852.148	0.281447	0.663	0.406	2.64618e+07
Abcg1	KO_AP	Ctrl_AP	Trem2 Mac	Tie2_20wkHFD-immunecells reclustering	3.9553e-05	0.281373	0.987	0.966	1.22824
AB124611	KO_AP	Ctrl_AP	Trem2 Mac	Tie2_20wkHFD-immunecells reclustering	597.115	0.281169	0.944	0.836	1.85422e+07
C77080	KO_AP	Ctrl_AP	Trem2 Mac	Tie2_20wkHFD-immunecells reclustering	54.973	0.280916	0.712	0.557	170708
mt-Nd4l	KO_AP	Ctrl_AP	Trem2 Mac	Tie2_20wkHFD-immunecells reclustering	0.471294	0.280613	0.878	0.813	14635.1
Rpl35a	KO_AP	Ctrl_AP	Trem2 Mac	Tie2_20wkHFD-immunecells reclustering	4.86474e-05	0.280385	0.999	0.998	1.51065
Pla2g15	KO_AP	Ctrl_AP	Trem2 Mac	Tie2_20wkHFD-immunecells reclustering	0.0267002	0.279988	0.918	0.853	829.122
Plxna1	KO_AP	Ctrl_AP	Trem2 Mac	Tie2_20wkHFD-immunecells reclustering	10.9614	0.27974	0.814	0.651	340384
Slc43a2	KO_AP	Ctrl_AP	Trem2 Mac	Tie2_20wkHFD-immunecells reclustering	2265.73	0.279572	0.931	0.866	7.03576e+07
Gpr65	KO_AP	Ctrl_AP	Trem2 Mac	Tie2_20wkHFD-immunecells reclustering	16230.9	0.277563	0.859	0.713	5.04019e+08
Plekhm1	KO_AP	Ctrl_AP	Trem2 Mac	Tie2_20wkHFD-immunecells reclustering	38.7926	0.273114	0.766	0.64	1.20463e+06
Arhgap19	KO_AP	Ctrl_AP	Trem2 Mac	Tie2_20wkHFD-immunecells reclustering	102.182	0.271895	0.833	0.672	3.17306e+06
Gm1673	KO_AP	Ctrl_AP	Trem2 Mac	Tie2_20wkHFD-immunecells reclustering	2.4611e+06	0.271636	0.495	0.336	0.000764245
Dpm3	KO_AP	Ctrl_AP	Trem2 Mac	Tie2_20wkHFD-immunecells reclustering	0.840688	0.269511	0.899	0.785	26105.9
Palld	KO_AP	Ctrl_AP	Trem2 Mac	Tie2_20wkHFD-immunecells reclustering	763527	0.26926	0.687	0.538	0.000237098
Slc6a6	KO_AP	Ctrl_AP	Trem2 Mac	Tie2_20wkHFD-immunecells reclustering	328.138	0.268115	0.965	0.96	1.01897e+07
Fcna	KO_AP	Ctrl_AP	Trem2 Mac	Tie2_20wkHFD-immunecells reclustering	121.525	0.264689	0.362	0.181	3.77372e+06
Rpl31	KO_AP	Ctrl_AP	Trem2 Mac	Tie2_20wkHFD-immunecells reclustering	0.00975794	0.264687	0.988	0.987	303.013
Ubl5	KO_AP	Ctrl_AP	Trem2 Mac	Tie2_20wkHFD-immunecells reclustering	0.00114954	0.264633	0.99	0.97	35.6968
Itpripl2	KO_AP	Ctrl_AP	Trem2 Mac	Tie2_20wkHFD-immunecells reclustering	856.648	0.262021	0.878	0.817	2.66015e+07
Gm42031	KO_AP	Ctrl_AP	Trem2 Mac	Tie2_20wkHFD-immunecells reclustering	1.58916e-08	0.262011	0.448	0.153	0.000493483
Colgalt1	KO_AP	Ctrl_AP	Trem2 Mac	Tie2_20wkHFD-immunecells reclustering	30791	0.261938	0.944	0.911	9.56154e+08
Gyg	KO_AP	Ctrl_AP	Trem2 Mac	Tie2_20wkHFD-immunecells reclustering	17268.4	0.261006	0.9	0.819	5.36236e+08
Kif1a	KO_AP	Ctrl_AP	Trem2 Mac	Tie2_20wkHFD-immunecells reclustering	0.764581	0.261003	0.398	0.196	23742.5
Dusp1	KO_AP	Ctrl_AP	Trem2 Mac	Tie2_20wkHFD-immunecells reclustering	2.39898e+06	0.260705	0.767	0.579	0.000744955
Stab2	KO_AP	Ctrl_AP	Trem2 Mac	Tie2_20wkHFD-immunecells reclustering	0.000730934	0.26062	0.63	0.4	22.6977
Rnf213	KO_AP	Ctrl_AP	Trem2 Mac	Tie2_20wkHFD-immunecells reclustering	262831	0.26022	0.681	0.54	8.16168e+09
Nars	KO_AP	Ctrl_AP	Trem2 Mac	Tie2_20wkHFD-immunecells reclustering	14.9886	0.260167	0.941	0.874	465442
Rplp2	KO_AP	Ctrl_AP	Trem2 Mac	Tie2_20wkHFD-immunecells reclustering	1.08511e-11	0.259274	1	0.994	3.3696e-07
Oasl2	KO_AP	Ctrl_AP	Trem2 Mac	Tie2_20wkHFD-immunecells reclustering	1.80273e-05	0.258492	0.562	0.291	0.559801
Tmem26	KO_AP	Ctrl_AP	Trem2 Mac	Tie2_20wkHFD-immunecells reclustering	15.3138	0.25617	0.514	0.315	47553.8
Ndufa6	KO_AP	Ctrl_AP	Trem2 Mac	Tie2_20wkHFD-immunecells reclustering	2.89393	0.254804	0.966	0.928	89865.3
Pitpnc1	KO_AP	Ctrl_AP	Trem2 Mac	Tie2_20wkHFD-immunecells reclustering	379.789	0.25479	0.861	0.768	1.17936e+07
Chd3	KO_AP	Ctrl_AP	Trem2 Mac	Tie2_20wkHFD-immunecells reclustering	5915.72	0.253791	0.871	0.74	1.83701e+08
Pip4k2a	KO_AP	Ctrl_AP	Trem2 Mac	Tie2_20wkHFD-immunecells reclustering	1.4518	0.253755	0.934	0.866	45082.9
Slc16a9	KO_AP	Ctrl_AP	Trem2 Mac	Tie2_20wkHFD-immunecells reclustering	4.07295e-07	0.251585	0.414	0.166	0.0126477
Hpcal1	KO_AP	Ctrl_AP	Trem2 Mac	Tie2_20wkHFD-immunecells reclustering	0.00319914	0.251282	0.919	0.838	99.3429
Ndufv3	KO_AP	Ctrl_AP	Trem2 Mac	Tie2_20wkHFD-immunecells reclustering	22850.9	0.250179	0.944	0.874	7.09589e+08
Tmem65	KO_AP	Ctrl_AP	Trem2 Mac	Tie2_20wkHFD-immunecells reclustering	64311.9	0.24926	0.909	0.838	1.99708e+09
Por	KO_AP	Ctrl_AP	Trem2 Mac	Tie2_20wkHFD-immunecells reclustering	27455.9	0.248203	0.835	0.726	8.52587e+07
Snrpg	KO_AP	Ctrl_AP	Trem2 Mac	Tie2_20wkHFD-immunecells reclustering	33.8339	0.247734	0.892	0.762	1.05064e+06
Tnfaip3	KO_AP	Ctrl_AP	Trem2 Mac	Tie2_20wkHFD-immunecells reclustering	19626.5	0.247535	0.616	0.423	6.09461e+07
Adcy3	KO_AP	Ctrl_AP	Trem2 Mac	Tie2_20wkHFD-immunecells reclustering	3.07307e+06	0.247213	0.804	0.713	0.00095428
Arpp19	KO_AP	Ctrl_AP	Trem2 Mac	Tie2_20wkHFD-immunecells reclustering	0.0288188	0.24674	0.969	0.909	894.911
Slirp	KO_AP	Ctrl_AP	Trem2 Mac	Tie2_20wkHFD-immunecells reclustering	2.48912	0.245208	0.906	0.819	77294.7
Tmcc3	KO_AP	Ctrl_AP	Trem2 Mac	Tie2_20wkHFD-immunecells reclustering	97.6454	0.244958	0.833	0.694	3.03218e+06
Gns	KO_AP	Ctrl_AP	Trem2 Mac	Tie2_20wkHFD-immunecells reclustering	230.789	0.244787	0.978	0.968	7.1667e+06
Trim30a	KO_AP	Ctrl_AP	Trem2 Mac	Tie2_20wkHFD-immunecells reclustering	5.60839	0.24287	0.843	0.709	174157
2900097C17Rik	KO_AP	Ctrl_AP	Trem2 Mac	Tie2_20wkHFD-immunecells reclustering	8.0763e+07	0.242814	0.858	0.823	0.0250793
M6pr	KO_AP	Ctrl_AP	Trem2 Mac	Tie2_20wkHFD-immunecells reclustering	15.013	0.242449	0.952	0.919	466199
Nfe2l1	KO_AP	Ctrl_AP	Trem2 Mac	Tie2_20wkHFD-immunecells reclustering	19.2075	0.241885	0.818	0.736	596450
Cela1	KO_AP	Ctrl_AP	Trem2 Mac	Tie2_20wkHFD-immunecells reclustering	184568	0.238602	0.726	0.562	5.73139e+09
Nfe2l2	KO_AP	Ctrl_AP	Trem2 Mac	Tie2_20wkHFD-immunecells reclustering	65144.1	0.235332	0.972	0.957	2.02292e+09
Hist1h4i	KO_AP	Ctrl_AP	Trem2 Mac	Tie2_20wkHFD-immunecells reclustering	1.22719	0.235136	0.477	0.285	38108
Tmem258	KO_AP	Ctrl_AP	Trem2 Mac	Tie2_20wkHFD-immunecells reclustering	1040.34	0.234737	0.944	0.872	3.23056e+07
Pmp22	KO_AP	Ctrl_AP	Trem2 Mac	Tie2_20wkHFD-immunecells reclustering	2.81231e+06	0.234109	0.782	0.647	0.000873307
Morf4l1	KO_AP	Ctrl_AP	Trem2 Mac	Tie2_20wkHFD-immunecells reclustering	0.227865	0.233576	0.99	0.974	7075.88
Uqcr10	KO_AP	Ctrl_AP	Trem2 Mac	Tie2_20wkHFD-immunecells reclustering	105295	0.232596	0.962	0.913	3.26973e+09
Rps27rt	KO_AP	Ctrl_AP	Trem2 Mac	Tie2_20wkHFD-immunecells reclustering	2.81805e-10	0.232363	0.543	0.255	8.75088e-06
Rab8b	KO_AP	Ctrl_AP	Trem2 Mac	Tie2_20wkHFD-immunecells reclustering	10844.1	0.231349	0.94	0.896	3.3674e+08
Abca1	KO_AP	Ctrl_AP	Trem2 Mac	Tie2_20wkHFD-immunecells reclustering	485762	0.231317	0.978	0.968	0.000150844
Anapc13	KO_AP	Ctrl_AP	Trem2 Mac	Tie2_20wkHFD-immunecells reclustering	11743.1	0.229941	0.918	0.817	3.64658e+08
Sgpl1	KO_AP	Ctrl_AP	Trem2 Mac	Tie2_20wkHFD-immunecells reclustering	6858.54	0.229145	0.937	0.904	2.12978e+08
Creg1	KO_AP	Ctrl_AP	Trem2 Mac	Tie2_20wkHFD-immunecells reclustering	4.16278e+07	0.22702	0.994	0.983	0.0129267
Ano6	KO_AP	Ctrl_AP	Trem2 Mac	Tie2_20wkHFD-immunecells reclustering	320.846	0.226234	0.808	0.67	9.96324e+06
Psme1	KO_AP	Ctrl_AP	Trem2 Mac	Tie2_20wkHFD-immunecells reclustering	771.8	0.224958	0.972	0.928	2.39667e+07
Wdr45b	KO_AP	Ctrl_AP	Trem2 Mac	Tie2_20wkHFD-immunecells reclustering	0.000752072	0.223625	0.734	0.54	23.3541
Nsa2	KO_AP	Ctrl_AP	Trem2 Mac	Tie2_20wkHFD-immunecells reclustering	354.79	0.221657	0.963	0.94	1.10173e+07
Stk10	KO_AP	Ctrl_AP	Trem2 Mac	Tie2_20wkHFD-immunecells reclustering	415818	0.221223	0.832	0.726	0.000129124
Zfp385a	KO_AP	Ctrl_AP	Trem2 Mac	Tie2_20wkHFD-immunecells reclustering	22.6184	0.221078	0.754	0.591	702370
Acp2	KO_AP	Ctrl_AP	Trem2 Mac	Tie2_20wkHFD-immunecells reclustering	16619.2	0.220308	0.917	0.862	5.16077e+08
Xdh	KO_AP	Ctrl_AP	Trem2 Mac	Tie2_20wkHFD-immunecells reclustering	99491.7	0.219859	0.826	0.666	3.08952e+08
Atp5j2	KO_AP	Ctrl_AP	Trem2 Mac	Tie2_20wkHFD-immunecells reclustering	3.24396	0.219859	0.98	0.964	10073.5
Soat1	KO_AP	Ctrl_AP	Trem2 Mac	Tie2_20wkHFD-immunecells reclustering	1.50649e+06	0.21978	0.971	0.926	0.00046781
Ifi204	KO_AP	Ctrl_AP	Trem2 Mac	Tie2_20wkHFD-immunecells reclustering	3.0652e+06	0.219724	0.823	0.702	0.000951836
Pdxk	KO_AP	Ctrl_AP	Trem2 Mac	Tie2_20wkHFD-immunecells reclustering	228005	0.219629	0.871	0.781	7.08023e+09
Mindy1	KO_AP	Ctrl_AP	Trem2 Mac	Tie2_20wkHFD-immunecells reclustering	158860	0.219169	0.706	0.585	4.93308e+09
Sp100	KO_AP	Ctrl_AP	Trem2 Mac	Tie2_20wkHFD-immunecells reclustering	0.39283	0.218544	0.753	0.545	12198.6
Themis2	KO_AP	Ctrl_AP	Trem2 Mac	Tie2_20wkHFD-immunecells reclustering	42.4668	0.218068	0.729	0.532	1.31872e+06
Clstn1	KO_AP	Ctrl_AP	Trem2 Mac	Tie2_20wkHFD-immunecells reclustering	0.512733	0.217719	0.469	0.27	1592.19
Pianp	KO_AP	Ctrl_AP	Trem2 Mac	Tie2_20wkHFD-immunecells reclustering	672.728	0.217646	0.552	0.355	2.08902e+08
Lcp2	KO_AP	Ctrl_AP	Trem2 Mac	Tie2_20wkHFD-immunecells reclustering	65311.4	0.217448	0.857	0.74	2.02812e+09
mt-Atp8	KO_AP	Ctrl_AP	Trem2 Mac	Tie2_20wkHFD-immunecells reclustering	2.52625	0.21559	0.786	0.609	784475
Sec62	KO_AP	Ctrl_AP	Trem2 Mac	Tie2_20wkHFD-immunecells reclustering	17.1969	0.214697	0.974	0.94	534016
Wwp1	KO_AP	Ctrl_AP	Trem2 Mac	Tie2_20wkHFD-immunecells reclustering	4.63321e+06	0.213697	0.843	0.728	0.00143875
Spty2d1	KO_AP	Ctrl_AP	Trem2 Mac	Tie2_20wkHFD-immunecells reclustering	8.57861e+06	0.213615	0.673	0.549	0.00266392
Xrcc1	KO_AP	Ctrl_AP	Trem2 Mac	Tie2_20wkHFD-immunecells reclustering	18425	0.213132	0.666	0.513	5.7215e+08
Polr2l	KO_AP	Ctrl_AP	Trem2 Mac	Tie2_20wkHFD-immunecells reclustering	4.68281	0.210809	0.652	0.47	1.45415e+07
Snrpf	KO_AP	Ctrl_AP	Trem2 Mac	Tie2_20wkHFD-immunecells reclustering	2035.66	0.210659	0.9	0.796	6.32132e+07
Ost4	KO_AP	Ctrl_AP	Trem2 Mac	Tie2_20wkHFD-immunecells reclustering	584.995	0.209619	0.959	0.932	1.81659e+07
Serbp1	KO_AP	Ctrl_AP	Trem2 Mac	Tie2_20wkHFD-immunecells reclustering	55793.7	0.209075	0.978	0.964	1.73256e+09
Irf8	KO_AP	Ctrl_AP	Trem2 Mac	Tie2_20wkHFD-immunecells reclustering	476061	0.20884	0.985	0.949	0.000147831
Tmem256	KO_AP	Ctrl_AP	Trem2 Mac	Tie2_20wkHFD-immunecells reclustering	1.44777e+06	0.208723	0.956	0.921	0.000449576
Atp6v0d1	KO_AP	Ctrl_AP	Trem2 Mac	Tie2_20wkHFD-immunecells reclustering	36814	0.208142	0.953	0.896	1.14318e+09
Cpeb4	KO_AP	Ctrl_AP	Trem2 Mac	Tie2_20wkHFD-immunecells reclustering	2.45298e+07	0.208018	0.851	0.73	0.00761725
Ywhaz	KO_AP	Ctrl_AP	Trem2 Mac	Tie2_20wkHFD-immunecells reclustering	408347	0.207578	0.958	0.926	0.000126804
Ppp1r18	KO_AP	Ctrl_AP	Trem2 Mac	Tie2_20wkHFD-immunecells reclustering	294.206	0.207468	0.905	0.832	9.13596e+06
Klra8	KO_AP	Ctrl_AP	Trem2 Mac	Tie2_20wkHFD-immunecells reclustering	18.0566	0.207133	0.354	0.174	560712
Tpp1	KO_AP	Ctrl_AP	Trem2 Mac	Tie2_20wkHFD-immunecells reclustering	12509.1	0.20702	0.972	0.96	3.88446e+07
Fnip1	KO_AP	Ctrl_AP	Trem2 Mac	Tie2_20wkHFD-immunecells reclustering	37513.8	0.206787	0.867	0.791	0.000116491
Slc1a3	KO_AP	Ctrl_AP	Trem2 Mac	Tie2_20wkHFD-immunecells reclustering	3.23035e-06	0.206176	0.346	0.113	0.100312
Rtp4	KO_AP	Ctrl_AP	Trem2 Mac	Tie2_20wkHFD-immunecells reclustering	1.32513	0.205835	0.499	0.264	41149.3
Snrpb2	KO_AP	Ctrl_AP	Trem2 Mac	Tie2_20wkHFD-immunecells reclustering	1098.57	0.205586	0.873	0.734	3.41139e+07
Klhl9	KO_AP	Ctrl_AP	Trem2 Mac	Tie2_20wkHFD-immunecells reclustering	140070	0.204431	0.804	0.685	4.34958e+08
Rasgrp2	KO_AP	Ctrl_AP	Trem2 Mac	Tie2_20wkHFD-immunecells reclustering	913515	0.203753	0.527	0.385	0.000283674
AL590144.2	KO_AP	Ctrl_AP	Trem2 Mac	Tie2_20wkHFD-immunecells reclustering	0.00782982	0.202302	0.507	0.285	243.139
Actn4	KO_AP	Ctrl_AP	Trem2 Mac	Tie2_20wkHFD-immunecells reclustering	1.65992e+07	0.201466	0.919	0.819	0.00515454
Sema6d	KO_AP	Ctrl_AP	Trem2 Mac	Tie2_20wkHFD-immunecells reclustering	246.825	0.201244	0.413	0.223	7.66466e+06
Pcolce2	KO_AP	Ctrl_AP	Trem2 Mac	Tie2_20wkHFD-immunecells reclustering	0.000811861	0.201019	0.199	0.023	25.2107
Tuba1c	KO_AP	Ctrl_AP	Trem2 Mac	Tie2_20wkHFD-immunecells reclustering	1.59482e+06	0.200717	0.845	0.702	0.000495239
Adipor1	KO_AP	Ctrl_AP	Trem2 Mac	Tie2_20wkHFD-immunecells reclustering	7216.28	0.20034	0.953	0.906	2.24087e+07
Pkp4	KO_AP	Ctrl_AP	Trem2 Mac	Tie2_20wkHFD-immunecells reclustering	5.78981e+07	0.200027	0.685	0.566	0.0179791
Tmco1	KO_AP	Ctrl_AP	Trem2 Mac	Tie2_20wkHFD-immunecells reclustering	4649.67	0.199172	0.917	0.84	1.44386e+08
Dstn	KO_AP	Ctrl_AP	Trem2 Mac	Tie2_20wkHFD-immunecells reclustering	2.06321e+07	0.198735	0.941	0.902	0.00640688
Fau	KO_AP	Ctrl_AP	Trem2 Mac	Tie2_20wkHFD-immunecells reclustering	959.846	0.198534	1	0.998	2.98061e+07
Rassf3	KO_AP	Ctrl_AP	Trem2 Mac	Tie2_20wkHFD-immunecells reclustering	346027	0.197784	0.859	0.766	0.000107452
Tlr7	KO_AP	Ctrl_AP	Trem2 Mac	Tie2_20wkHFD-immunecells reclustering	157358	0.197269	0.679	0.534	4.88644e+09
Serpine1	KO_AP	Ctrl_AP	Trem2 Mac	Tie2_20wkHFD-immunecells reclustering	2.18672e+07	0.197183	0.382	0.23	0.00679041
Snx5	KO_AP	Ctrl_AP	Trem2 Mac	Tie2_20wkHFD-immunecells reclustering	1529.12	0.196866	0.981	0.97	4.74837e+08
Fmnl2	KO_AP	Ctrl_AP	Trem2 Mac	Tie2_20wkHFD-immunecells reclustering	83783.8	0.196376	0.581	0.438	0.000260174
Rragc	KO_AP	Ctrl_AP	Trem2 Mac	Tie2_20wkHFD-immunecells reclustering	130118	0.195828	0.931	0.864	0.000404054
Ndufc1	KO_AP	Ctrl_AP	Trem2 Mac	Tie2_20wkHFD-immunecells reclustering	2.72984e+06	0.19567	0.955	0.891	0.000847697
Dram2	KO_AP	Ctrl_AP	Trem2 Mac	Tie2_20wkHFD-immunecells reclustering	1076.04	0.195432	0.855	0.745	3.34141e+07
Slc30a1	KO_AP	Ctrl_AP	Trem2 Mac	Tie2_20wkHFD-immunecells reclustering	1.9225e+06	0.195265	0.729	0.581	0.000596993
Hpgds	KO_AP	Ctrl_AP	Trem2 Mac	Tie2_20wkHFD-immunecells reclustering	1.06001e+06	0.195108	0.969	0.943	0.000329166
Sh3bp5	KO_AP	Ctrl_AP	Trem2 Mac	Tie2_20wkHFD-immunecells reclustering	748522	0.195085	0.637	0.485	0.000232438
Snrnp27	KO_AP	Ctrl_AP	Trem2 Mac	Tie2_20wkHFD-immunecells reclustering	5326.7	0.194414	0.817	0.713	1.6541e+09
Wdfy3	KO_AP	Ctrl_AP	Trem2 Mac	Tie2_20wkHFD-immunecells reclustering	5.98111e+06	0.193513	0.851	0.732	0.00185731
Tbxas1	KO_AP	Ctrl_AP	Trem2 Mac	Tie2_20wkHFD-immunecells reclustering	4.38369e+06	0.193121	0.889	0.862	0.00136127
Sh3bgrl2	KO_AP	Ctrl_AP	Trem2 Mac	Tie2_20wkHFD-immunecells reclustering	0.357118	0.192307	0.526	0.313	11089.6
Klf9	KO_AP	Ctrl_AP	Trem2 Mac	Tie2_20wkHFD-immunecells reclustering	34.8725	0.192254	0.488	0.262	1.0829e+06
Ddx60	KO_AP	Ctrl_AP	Trem2 Mac	Tie2_20wkHFD-immunecells reclustering	17.5252	0.191906	0.537	0.33	544210
Tpra1	KO_AP	Ctrl_AP	Trem2 Mac	Tie2_20wkHFD-immunecells reclustering	14915.7	0.191605	0.695	0.54	4.63179e+08
Rnaset2a	KO_AP	Ctrl_AP	Trem2 Mac	Tie2_20wkHFD-immunecells reclustering	4.86631e-06	0.191032	0.646	0.374	0.0151113
Otulin	KO_AP	Ctrl_AP	Trem2 Mac	Tie2_20wkHFD-immunecells reclustering	96.2715	0.190915	0.884	0.785	2.98952e+06
Sat1	KO_AP	Ctrl_AP	Trem2 Mac	Tie2_20wkHFD-immunecells reclustering	1.78652e+06	0.190787	0.994	0.996	0.00554769
Comt	KO_AP	Ctrl_AP	Trem2 Mac	Tie2_20wkHFD-immunecells reclustering	4.81253e+07	0.189661	0.959	0.921	0.0149443
Rps17	KO_AP	Ctrl_AP	Trem2 Mac	Tie2_20wkHFD-immunecells reclustering	5365.46	0.189388	0.996	0.991	1.66614e+08
Tenm4	KO_AP	Ctrl_AP	Trem2 Mac	Tie2_20wkHFD-immunecells reclustering	2.98432e+07	0.189317	0.413	0.272	0.00926721
Atp5l	KO_AP	Ctrl_AP	Trem2 Mac	Tie2_20wkHFD-immunecells reclustering	26039.8	0.188923	0.996	0.987	8.08613e+08
Ube2q1	KO_AP	Ctrl_AP	Trem2 Mac	Tie2_20wkHFD-immunecells reclustering	9654.48	0.188406	0.921	0.823	2.99801e+08
Calm2	KO_AP	Ctrl_AP	Trem2 Mac	Tie2_20wkHFD-immunecells reclustering	303014	0.186994	0.981	0.974	0.00094095
Vdac1	KO_AP	Ctrl_AP	Trem2 Mac	Tie2_20wkHFD-immunecells reclustering	202472	0.186844	0.896	0.826	6.28737e+09
Sort1	KO_AP	Ctrl_AP	Trem2 Mac	Tie2_20wkHFD-immunecells reclustering	1.62047	0.186565	0.505	0.302	50320.4
Fblim1	KO_AP	Ctrl_AP	Trem2 Mac	Tie2_20wkHFD-immunecells reclustering	896424	0.185858	0.877	0.811	0.000278367
Shtn1	KO_AP	Ctrl_AP	Trem2 Mac	Tie2_20wkHFD-immunecells reclustering	2.79723e+07	0.185574	0.884	0.811	0.00868625
Picalm	KO_AP	Ctrl_AP	Trem2 Mac	Tie2_20wkHFD-immunecells reclustering	25422.6	0.185087	0.963	0.911	0.000789449
Rplp1	KO_AP	Ctrl_AP	Trem2 Mac	Tie2_20wkHFD-immunecells reclustering	182.338	0.184944	0.999	0.998	5.66213e+06
Taf1d	KO_AP	Ctrl_AP	Trem2 Mac	Tie2_20wkHFD-immunecells reclustering	17275.2	0.184901	0.709	0.545	5.36446e+08
Stk17b	KO_AP	Ctrl_AP	Trem2 Mac	Tie2_20wkHFD-immunecells reclustering	4.08538e+07	0.184619	0.763	0.64	0.0126863
Pnpla2	KO_AP	Ctrl_AP	Trem2 Mac	Tie2_20wkHFD-immunecells reclustering	7.60317e+06	0.184556	0.804	0.691	0.00236101
Itch	KO_AP	Ctrl_AP	Trem2 Mac	Tie2_20wkHFD-immunecells reclustering	5089.99	0.18453	0.817	0.679	1.58059e+08
Eif4g3	KO_AP	Ctrl_AP	Trem2 Mac	Tie2_20wkHFD-immunecells reclustering	623870	0.183852	0.878	0.781	0.00019373
Atp13a2	KO_AP	Ctrl_AP	Trem2 Mac	Tie2_20wkHFD-immunecells reclustering	4.66084e+07	0.183423	0.947	0.872	0.0144733
Pea15a	KO_AP	Ctrl_AP	Trem2 Mac	Tie2_20wkHFD-immunecells reclustering	732460	0.183344	0.949	0.917	0.000227451
Syn1	KO_AP	Ctrl_AP	Trem2 Mac	Tie2_20wkHFD-immunecells reclustering	68.4884	0.183273	0.517	0.328	2.12677e+06
Epb41l4aos	KO_AP	Ctrl_AP	Trem2 Mac	Tie2_20wkHFD-immunecells reclustering	469646	0.182516	0.524	0.357	0.000145839
Csnk2a1	KO_AP	Ctrl_AP	Trem2 Mac	Tie2_20wkHFD-immunecells reclustering	14.7967	0.182308	0.788	0.6	459483
Pin4	KO_AP	Ctrl_AP	Trem2 Mac	Tie2_20wkHFD-immunecells reclustering	102662	0.182248	0.874	0.76	3.18795e+09
Fosb	KO_AP	Ctrl_AP	Trem2 Mac	Tie2_20wkHFD-immunecells reclustering	1.17295e+07	0.18093	0.328	0.181	0.00364237
Kcnj16	KO_AP	Ctrl_AP	Trem2 Mac	Tie2_20wkHFD-immunecells reclustering	0.000143981	0.18078	0.245	0.051	4.47103
Pabpc1	KO_AP	Ctrl_AP	Trem2 Mac	Tie2_20wkHFD-immunecells reclustering	14353.7	0.180704	0.982	0.962	0.000445726
Marcks	KO_AP	Ctrl_AP	Trem2 Mac	Tie2_20wkHFD-immunecells reclustering	1.67745e+07	0.180664	0.981	0.964	0.00520897
Clec2d	KO_AP	Ctrl_AP	Trem2 Mac	Tie2_20wkHFD-immunecells reclustering	114234	0.180619	0.792	0.613	3.54732e+09
Rell1	KO_AP	Ctrl_AP	Trem2 Mac	Tie2_20wkHFD-immunecells reclustering	1393.77	0.180208	0.764	0.602	4.32807e+07
Ttc3	KO_AP	Ctrl_AP	Trem2 Mac	Tie2_20wkHFD-immunecells reclustering	3.97158e+06	0.179528	0.78	0.655	0.0012333
Ap2a2	KO_AP	Ctrl_AP	Trem2 Mac	Tie2_20wkHFD-immunecells reclustering	10355.1	0.178978	0.776	0.638	3.21556e+08
Zcchc9	KO_AP	Ctrl_AP	Trem2 Mac	Tie2_20wkHFD-immunecells reclustering	73.1198	0.178692	0.669	0.464	2.27059e+06
Pcyt1a	KO_AP	Ctrl_AP	Trem2 Mac	Tie2_20wkHFD-immunecells reclustering	8.31205e+06	0.17864	0.845	0.76	0.0258114
G6pdx	KO_AP	Ctrl_AP	Trem2 Mac	Tie2_20wkHFD-immunecells reclustering	182144	0.178395	0.794	0.67	5.65611e+09
Pi4k2a	KO_AP	Ctrl_AP	Trem2 Mac	Tie2_20wkHFD-immunecells reclustering	1.48943e+08	0.178371	0.858	0.772	0.0462512
Dtx3l	KO_AP	Ctrl_AP	Trem2 Mac	Tie2_20wkHFD-immunecells reclustering	11820.5	0.177894	0.65	0.502	3.67063e+09
Ier3ip1	KO_AP	Ctrl_AP	Trem2 Mac	Tie2_20wkHFD-immunecells reclustering	209294	0.177805	0.931	0.877	0.00064992
Tmem140	KO_AP	Ctrl_AP	Trem2 Mac	Tie2_20wkHFD-immunecells reclustering	1.4512e+08	0.177005	0.813	0.715	0.045064
Ddx5	KO_AP	Ctrl_AP	Trem2 Mac	Tie2_20wkHFD-immunecells reclustering	1.54756e+07	0.176833	0.98	0.979	0.0480564
Lrp12	KO_AP	Ctrl_AP	Trem2 Mac	Tie2_20wkHFD-immunecells reclustering	1.81576e+07	0.175956	0.773	0.655	0.00563849
Pnpla7	KO_AP	Ctrl_AP	Trem2 Mac	Tie2_20wkHFD-immunecells reclustering	1.58115e+06	0.175168	0.82	0.685	0.000490996
Ephx1	KO_AP	Ctrl_AP	Trem2 Mac	Tie2_20wkHFD-immunecells reclustering	583086	0.174877	0.531	0.372	0.000181066
Syne2	KO_AP	Ctrl_AP	Trem2 Mac	Tie2_20wkHFD-immunecells reclustering	8284.54	0.173687	0.458	0.27	2.5726e+08
Slfn8	KO_AP	Ctrl_AP	Trem2 Mac	Tie2_20wkHFD-immunecells reclustering	0.0557077	0.173484	0.568	0.338	1729.89
Tmem245	KO_AP	Ctrl_AP	Trem2 Mac	Tie2_20wkHFD-immunecells reclustering	3.84652e+07	0.172995	0.681	0.568	0.0119446
Cd22	KO_AP	Ctrl_AP	Trem2 Mac	Tie2_20wkHFD-immunecells reclustering	7.39118e+06	0.172522	0.78	0.689	0.0229518
Dip2b	KO_AP	Ctrl_AP	Trem2 Mac	Tie2_20wkHFD-immunecells reclustering	15543.7	0.172441	0.745	0.587	4.8268e+08
U2af2	KO_AP	Ctrl_AP	Trem2 Mac	Tie2_20wkHFD-immunecells reclustering	92614.6	0.171627	0.789	0.613	2.87596e+09
Eif3j1	KO_AP	Ctrl_AP	Trem2 Mac	Tie2_20wkHFD-immunecells reclustering	1.88853e+07	0.171622	0.858	0.747	0.00586445
Man1c1	KO_AP	Ctrl_AP	Trem2 Mac	Tie2_20wkHFD-immunecells reclustering	5.96988e+06	0.169933	0.832	0.749	0.00185383
Ubc	KO_AP	Ctrl_AP	Trem2 Mac	Tie2_20wkHFD-immunecells reclustering	319031	0.169781	0.988	0.989	9.90687e+09
Dnm1l	KO_AP	Ctrl_AP	Trem2 Mac	Tie2_20wkHFD-immunecells reclustering	3056.83	0.169081	0.709	0.538	9.49237e+07
Klhl24	KO_AP	Ctrl_AP	Trem2 Mac	Tie2_20wkHFD-immunecells reclustering	56367.9	0.168934	0.755	0.609	1.75039e+09
Lta4h	KO_AP	Ctrl_AP	Trem2 Mac	Tie2_20wkHFD-immunecells reclustering	44937.3	0.168655	0.684	0.528	1.39544e+09
Cebpz	KO_AP	Ctrl_AP	Trem2 Mac	Tie2_20wkHFD-immunecells reclustering	236999	0.168122	0.799	0.655	7.35952e+09
Snx10	KO_AP	Ctrl_AP	Trem2 Mac	Tie2_20wkHFD-immunecells reclustering	7.40209e+07	0.168067	0.893	0.84	0.0229857
Csk	KO_AP	Ctrl_AP	Trem2 Mac	Tie2_20wkHFD-immunecells reclustering	1.28761e+07	0.167877	0.87	0.794	0.00399841
Jdp2	KO_AP	Ctrl_AP	Trem2 Mac	Tie2_20wkHFD-immunecells reclustering	1.38916e+08	0.167744	0.495	0.355	0.0431377
Ndufb2	KO_AP	Ctrl_AP	Trem2 Mac	Tie2_20wkHFD-immunecells reclustering	1.2598e+08	0.167562	0.905	0.826	0.0391206
Nrros	KO_AP	Ctrl_AP	Trem2 Mac	Tie2_20wkHFD-immunecells reclustering	85133.8	0.167559	0.895	0.819	2.64366e+09
Usp8	KO_AP	Ctrl_AP	Trem2 Mac	Tie2_20wkHFD-immunecells reclustering	2.95032e+07	0.167378	0.911	0.834	0.00916163
Ddx58	KO_AP	Ctrl_AP	Trem2 Mac	Tie2_20wkHFD-immunecells reclustering	4.38413	0.167149	0.512	0.296	136140
Dcakd	KO_AP	Ctrl_AP	Trem2 Mac	Tie2_20wkHFD-immunecells reclustering	530915	0.167097	0.523	0.357	0.000164865
Fcho2	KO_AP	Ctrl_AP	Trem2 Mac	Tie2_20wkHFD-immunecells reclustering	7.8095e+07	0.167078	0.833	0.719	0.0242508
Smim4	KO_AP	Ctrl_AP	Trem2 Mac	Tie2_20wkHFD-immunecells reclustering	1.0227e+06	0.166883	0.669	0.549	0.00031758
Irf7	KO_AP	Ctrl_AP	Trem2 Mac	Tie2_20wkHFD-immunecells reclustering	2.42189	0.166685	0.369	0.164	75206.9
Bbx	KO_AP	Ctrl_AP	Trem2 Mac	Tie2_20wkHFD-immunecells reclustering	318433	0.165371	0.709	0.577	9.88829e+08
Enpp1	KO_AP	Ctrl_AP	Trem2 Mac	Tie2_20wkHFD-immunecells reclustering	4.90298e+07	0.163973	0.671	0.543	0.0152252
Mier1	KO_AP	Ctrl_AP	Trem2 Mac	Tie2_20wkHFD-immunecells reclustering	1.41921e+07	0.163948	0.893	0.779	0.00440706
Ist1	KO_AP	Ctrl_AP	Trem2 Mac	Tie2_20wkHFD-immunecells reclustering	14694.1	0.163901	0.688	0.515	4.56296e+08
Kctd12b	KO_AP	Ctrl_AP	Trem2 Mac	Tie2_20wkHFD-immunecells reclustering	44299	0.163581	0.531	0.36	1.37562e+09
Epb41l1	KO_AP	Ctrl_AP	Trem2 Mac	Tie2_20wkHFD-immunecells reclustering	30557.5	0.162991	0.584	0.432	9.48903e+09
Rsad2	KO_AP	Ctrl_AP	Trem2 Mac	Tie2_20wkHFD-immunecells reclustering	0.000468439	0.162985	0.379	0.147	14.5464
Rhog	KO_AP	Ctrl_AP	Trem2 Mac	Tie2_20wkHFD-immunecells reclustering	1.52162e+07	0.162508	0.921	0.894	0.00472508
Amz1	KO_AP	Ctrl_AP	Trem2 Mac	Tie2_20wkHFD-immunecells reclustering	7.19057e+06	0.162223	0.7	0.587	0.00223289
Tbc1d10a	KO_AP	Ctrl_AP	Trem2 Mac	Tie2_20wkHFD-immunecells reclustering	1376.76	0.161958	0.72	0.57	4.27525e+07
Cpq	KO_AP	Ctrl_AP	Trem2 Mac	Tie2_20wkHFD-immunecells reclustering	7.56305e+07	0.16135	0.871	0.804	0.0234855
Tec	KO_AP	Ctrl_AP	Trem2 Mac	Tie2_20wkHFD-immunecells reclustering	2.60322e+07	0.161021	0.754	0.628	0.00808378
Ptbp3	KO_AP	Ctrl_AP	Trem2 Mac	Tie2_20wkHFD-immunecells reclustering	1.93365e+07	0.160409	0.949	0.93	0.00600456
Plod1	KO_AP	Ctrl_AP	Trem2 Mac	Tie2_20wkHFD-immunecells reclustering	4347.74	0.160227	0.802	0.643	1.3501e+08
Metap2	KO_AP	Ctrl_AP	Trem2 Mac	Tie2_20wkHFD-immunecells reclustering	1.50211e+07	0.16013	0.956	0.913	0.00466451
Prpf4b	KO_AP	Ctrl_AP	Trem2 Mac	Tie2_20wkHFD-immunecells reclustering	4.56556e+06	0.159086	0.878	0.783	0.00141774
Ufsp2	KO_AP	Ctrl_AP	Trem2 Mac	Tie2_20wkHFD-immunecells reclustering	7.94664e+06	0.158789	0.794	0.638	0.00246767
Tor1aip1	KO_AP	Ctrl_AP	Trem2 Mac	Tie2_20wkHFD-immunecells reclustering	1.32547e+08	0.158224	0.922	0.874	0.0411599
Ap2b1	KO_AP	Ctrl_AP	Trem2 Mac	Tie2_20wkHFD-immunecells reclustering	11943.9	0.157058	0.827	0.672	3.70893e+08
Golph3l	KO_AP	Ctrl_AP	Trem2 Mac	Tie2_20wkHFD-immunecells reclustering	381.106	0.156887	0.587	0.396	1.18345e+07
Shisa9	KO_AP	Ctrl_AP	Trem2 Mac	Tie2_20wkHFD-immunecells reclustering	2120.3	0.156754	0.608	0.421	6.58416e+08
Son	KO_AP	Ctrl_AP	Trem2 Mac	Tie2_20wkHFD-immunecells reclustering	2.18547e+06	0.156677	0.985	0.977	0.000678654
Jade2	KO_AP	Ctrl_AP	Trem2 Mac	Tie2_20wkHFD-immunecells reclustering	72307.8	0.156646	0.653	0.485	2.24537e+09
Adi1	KO_AP	Ctrl_AP	Trem2 Mac	Tie2_20wkHFD-immunecells reclustering	14.1529	0.155458	0.592	0.379	439491
Kitl	KO_AP	Ctrl_AP	Trem2 Mac	Tie2_20wkHFD-immunecells reclustering	689258	0.155267	0.448	0.287	0.000214035
Hsd17b11	KO_AP	Ctrl_AP	Trem2 Mac	Tie2_20wkHFD-immunecells reclustering	3.75388e+07	0.155251	0.909	0.832	0.0116569
Elob	KO_AP	Ctrl_AP	Trem2 Mac	Tie2_20wkHFD-immunecells reclustering	2.40046e+07	0.155199	0.99	0.977	0.00745416
C5ar2	KO_AP	Ctrl_AP	Trem2 Mac	Tie2_20wkHFD-immunecells reclustering	2052.67	0.155079	0.51	0.315	6.37416e+07
Cln8	KO_AP	Ctrl_AP	Trem2 Mac	Tie2_20wkHFD-immunecells reclustering	1.34846e+06	0.15434	0.89	0.768	0.000418737
Foxo3	KO_AP	Ctrl_AP	Trem2 Mac	Tie2_20wkHFD-immunecells reclustering	2.6446e+06	0.154127	0.618	0.451	0.000821229
Zmiz1	KO_AP	Ctrl_AP	Trem2 Mac	Tie2_20wkHFD-immunecells reclustering	2.25306e+07	0.153544	0.934	0.904	0.00699643
Fyn	KO_AP	Ctrl_AP	Trem2 Mac	Tie2_20wkHFD-immunecells reclustering	6.50567e+06	0.153217	0.662	0.513	0.00202021
Slc8b1	KO_AP	Ctrl_AP	Trem2 Mac	Tie2_20wkHFD-immunecells reclustering	2.57881e+06	0.15292	0.804	0.687	0.000800797
Clec12a	KO_AP	Ctrl_AP	Trem2 Mac	Tie2_20wkHFD-immunecells reclustering	350.936	0.152361	0.946	0.904	1.08976e+08
Nudcd3	KO_AP	Ctrl_AP	Trem2 Mac	Tie2_20wkHFD-immunecells reclustering	5997.31	0.152023	0.843	0.702	1.86234e+07
Gm21188	KO_AP	Ctrl_AP	Trem2 Mac	Tie2_20wkHFD-immunecells reclustering	3.11076e+06	0.151953	0.517	0.36	0.000965984
Ttyh2	KO_AP	Ctrl_AP	Trem2 Mac	Tie2_20wkHFD-immunecells reclustering	1.23616e+08	0.151419	0.734	0.602	0.0383865
Bcl7b	KO_AP	Ctrl_AP	Trem2 Mac	Tie2_20wkHFD-immunecells reclustering	9.35286e+06	0.149406	0.757	0.632	0.00290434
Ifit2	KO_AP	Ctrl_AP	Trem2 Mac	Tie2_20wkHFD-immunecells reclustering	92.2057	0.148707	0.256	0.091	2.86326e+07
Kif16b	KO_AP	Ctrl_AP	Trem2 Mac	Tie2_20wkHFD-immunecells reclustering	40613	0.148637	0.561	0.381	1.26116e+09
Max	KO_AP	Ctrl_AP	Trem2 Mac	Tie2_20wkHFD-immunecells reclustering	256148	0.148393	0.835	0.681	7.95415e+09
Sft2d1	KO_AP	Ctrl_AP	Trem2 Mac	Tie2_20wkHFD-immunecells reclustering	1.48684e+07	0.14783	0.873	0.783	0.00461709
Mmp27	KO_AP	Ctrl_AP	Trem2 Mac	Tie2_20wkHFD-immunecells reclustering	7.11697e+06	0.147143	0.656	0.504	0.0221003
Ddx24	KO_AP	Ctrl_AP	Trem2 Mac	Tie2_20wkHFD-immunecells reclustering	1.34337e+08	0.147023	0.959	0.93	0.0417157
Zmynd8	KO_AP	Ctrl_AP	Trem2 Mac	Tie2_20wkHFD-immunecells reclustering	1.14447e+07	0.146401	0.821	0.683	0.00355391
Selplg	KO_AP	Ctrl_AP	Trem2 Mac	Tie2_20wkHFD-immunecells reclustering	872992	0.146338	0.911	0.828	0.00027109
Crebrf	KO_AP	Ctrl_AP	Trem2 Mac	Tie2_20wkHFD-immunecells reclustering	1.29466e+06	0.145301	0.63	0.457	0.000402031
Impact	KO_AP	Ctrl_AP	Trem2 Mac	Tie2_20wkHFD-immunecells reclustering	7.87498e+06	0.144324	0.75	0.613	0.0244542
Rragd	KO_AP	Ctrl_AP	Trem2 Mac	Tie2_20wkHFD-immunecells reclustering	4.65746e+06	0.144292	0.567	0.419	0.00144628
Nck1	KO_AP	Ctrl_AP	Trem2 Mac	Tie2_20wkHFD-immunecells reclustering	42357.3	0.144151	0.663	0.498	1.31532e+09
Snhg6	KO_AP	Ctrl_AP	Trem2 Mac	Tie2_20wkHFD-immunecells reclustering	8.23832	0.143909	0.476	0.264	255825
Brd7	KO_AP	Ctrl_AP	Trem2 Mac	Tie2_20wkHFD-immunecells reclustering	3.48115e+07	0.143654	0.842	0.713	0.01081
Hk2	KO_AP	Ctrl_AP	Trem2 Mac	Tie2_20wkHFD-immunecells reclustering	4.47978e+06	0.143315	0.543	0.387	0.00139111
Dock2	KO_AP	Ctrl_AP	Trem2 Mac	Tie2_20wkHFD-immunecells reclustering	9.28633e+07	0.142746	0.927	0.851	0.0288368
Irf9	KO_AP	Ctrl_AP	Trem2 Mac	Tie2_20wkHFD-immunecells reclustering	3.2815e+06	0.142647	0.612	0.457	0.001019
Dennd6a	KO_AP	Ctrl_AP	Trem2 Mac	Tie2_20wkHFD-immunecells reclustering	79489	0.142371	0.652	0.498	2.46837e+09
Cttnbp2nl	KO_AP	Ctrl_AP	Trem2 Mac	Tie2_20wkHFD-immunecells reclustering	3.77505e+07	0.142316	0.823	0.713	0.0117227
Tma7	KO_AP	Ctrl_AP	Trem2 Mac	Tie2_20wkHFD-immunecells reclustering	1.73323e+07	0.142173	0.985	0.968	0.00538219
Dennd2a	KO_AP	Ctrl_AP	Trem2 Mac	Tie2_20wkHFD-immunecells reclustering	12564.1	0.14175	0.533	0.362	3.90152e+08
Stom	KO_AP	Ctrl_AP	Trem2 Mac	Tie2_20wkHFD-immunecells reclustering	2.37166e+06	0.141287	0.741	0.613	0.000736472
Tle4	KO_AP	Ctrl_AP	Trem2 Mac	Tie2_20wkHFD-immunecells reclustering	9.61389e+06	0.140651	0.717	0.577	0.0029854
Rnpep	KO_AP	Ctrl_AP	Trem2 Mac	Tie2_20wkHFD-immunecells reclustering	1.06852e+08	0.140227	0.878	0.815	0.0331808
Sorl1	KO_AP	Ctrl_AP	Trem2 Mac	Tie2_20wkHFD-immunecells reclustering	1.09718e+08	0.139474	0.833	0.747	0.0340706
Abl1	KO_AP	Ctrl_AP	Trem2 Mac	Tie2_20wkHFD-immunecells reclustering	756962	0.139263	0.6	0.428	0.000235059
Eif4ebp2	KO_AP	Ctrl_AP	Trem2 Mac	Tie2_20wkHFD-immunecells reclustering	7.72076e+07	0.13916	0.782	0.681	0.0239753
Ubald1	KO_AP	Ctrl_AP	Trem2 Mac	Tie2_20wkHFD-immunecells reclustering	1.52566e+08	0.137936	0.848	0.762	0.0473764
Smim27	KO_AP	Ctrl_AP	Trem2 Mac	Tie2_20wkHFD-immunecells reclustering	1155.81	0.137526	0.52	0.338	3.58915e+08
Jup	KO_AP	Ctrl_AP	Trem2 Mac	Tie2_20wkHFD-immunecells reclustering	72754.4	0.137361	0.561	0.372	2.25924e+08
Il12rb2	KO_AP	Ctrl_AP	Trem2 Mac	Tie2_20wkHFD-immunecells reclustering	359453	0.135921	0.515	0.353	0.000111621
Samd9l	KO_AP	Ctrl_AP	Trem2 Mac	Tie2_20wkHFD-immunecells reclustering	803008	0.135551	0.539	0.364	0.000249358
Wbp11	KO_AP	Ctrl_AP	Trem2 Mac	Tie2_20wkHFD-immunecells reclustering	8.08002e+06	0.13493	0.82	0.715	0.0250909
Laptm5	KO_AP	Ctrl_AP	Trem2 Mac	Tie2_20wkHFD-immunecells reclustering	1.89737e+07	0.134841	1	0.998	0.0058919
Znfx1	KO_AP	Ctrl_AP	Trem2 Mac	Tie2_20wkHFD-immunecells reclustering	8.90855e+06	0.134642	0.738	0.611	0.00276637
Rasa4	KO_AP	Ctrl_AP	Trem2 Mac	Tie2_20wkHFD-immunecells reclustering	1.1408e+08	0.134594	0.811	0.723	0.0354252
Abcd2	KO_AP	Ctrl_AP	Trem2 Mac	Tie2_20wkHFD-immunecells reclustering	2.26591e+07	0.134497	0.631	0.487	0.00703632
Arid1b	KO_AP	Ctrl_AP	Trem2 Mac	Tie2_20wkHFD-immunecells reclustering	1.48127e+07	0.134242	0.679	0.532	0.00459978
Kcnj10	KO_AP	Ctrl_AP	Trem2 Mac	Tie2_20wkHFD-immunecells reclustering	152128	0.133706	0.334	0.166	4.72403e+09
2022-03-06	KO_AP	Ctrl_AP	Trem2 Mac	Tie2_20wkHFD-immunecells reclustering	165723	0.131747	0.66	0.511	5.14619e+08
Grk2	KO_AP	Ctrl_AP	Trem2 Mac	Tie2_20wkHFD-immunecells reclustering	5.47902e+06	0.131336	0.887	0.826	0.0017014
Fxr1	KO_AP	Ctrl_AP	Trem2 Mac	Tie2_20wkHFD-immunecells reclustering	2.04866e+07	0.129676	0.795	0.674	0.00636169
Tlr8	KO_AP	Ctrl_AP	Trem2 Mac	Tie2_20wkHFD-immunecells reclustering	187563	0.129358	0.599	0.404	5.82439e+09
Cetn2	KO_AP	Ctrl_AP	Trem2 Mac	Tie2_20wkHFD-immunecells reclustering	2.83535e+06	0.127768	0.716	0.57	0.000880461
Nbr1	KO_AP	Ctrl_AP	Trem2 Mac	Tie2_20wkHFD-immunecells reclustering	9.5271e+06	0.127669	0.659	0.509	0.00295845
Tk2	KO_AP	Ctrl_AP	Trem2 Mac	Tie2_20wkHFD-immunecells reclustering	2.17798e+07	0.127286	0.584	0.44	0.00676329
Pja2	KO_AP	Ctrl_AP	Trem2 Mac	Tie2_20wkHFD-immunecells reclustering	1.56814e+07	0.127054	0.669	0.519	0.00486956
Slc46a3	KO_AP	Ctrl_AP	Trem2 Mac	Tie2_20wkHFD-immunecells reclustering	75578.8	0.126962	0.463	0.291	2.34695e+09
Rnaset2b	KO_AP	Ctrl_AP	Trem2 Mac	Tie2_20wkHFD-immunecells reclustering	1732.92	0.12653	0.526	0.315	538123
Erlin2	KO_AP	Ctrl_AP	Trem2 Mac	Tie2_20wkHFD-immunecells reclustering	288439	0.126068	0.624	0.494	0.00895691
Dysf	KO_AP	Ctrl_AP	Trem2 Mac	Tie2_20wkHFD-immunecells reclustering	26452.4	0.125838	0.417	0.238	8.21428e+08
Bank1	KO_AP	Ctrl_AP	Trem2 Mac	Tie2_20wkHFD-immunecells reclustering	564332	0.125343	0.303	0.153	0.000175242
Cpt1a	KO_AP	Ctrl_AP	Trem2 Mac	Tie2_20wkHFD-immunecells reclustering	1.68967e+06	0.124827	0.76	0.611	0.000524694
Btk	KO_AP	Ctrl_AP	Trem2 Mac	Tie2_20wkHFD-immunecells reclustering	1.05166e+08	0.124245	0.728	0.587	0.0326571
Gps2	KO_AP	Ctrl_AP	Trem2 Mac	Tie2_20wkHFD-immunecells reclustering	3.48536e+06	0.124112	0.72	0.568	0.0108231
Amd2	KO_AP	Ctrl_AP	Trem2 Mac	Tie2_20wkHFD-immunecells reclustering	0.000279914	0.122788	0.367	0.138	8.69216
Pdcd4	KO_AP	Ctrl_AP	Trem2 Mac	Tie2_20wkHFD-immunecells reclustering	92.3347	0.122745	0.438	0.221	2.86727e+06
Tnfrsf1b	KO_AP	Ctrl_AP	Trem2 Mac	Tie2_20wkHFD-immunecells reclustering	1.48613e+07	0.122537	0.859	0.762	0.0461487
Parp12	KO_AP	Ctrl_AP	Trem2 Mac	Tie2_20wkHFD-immunecells reclustering	2.06264e+06	0.1219	0.521	0.349	0.000640511
Tmbim6	KO_AP	Ctrl_AP	Trem2 Mac	Tie2_20wkHFD-immunecells reclustering	2.53331e+07	0.12187	0.987	0.989	0.0078667
Stat2	KO_AP	Ctrl_AP	Trem2 Mac	Tie2_20wkHFD-immunecells reclustering	6156.95	0.120576	0.439	0.243	1.91192e+07
Spic	KO_AP	Ctrl_AP	Trem2 Mac	Tie2_20wkHFD-immunecells reclustering	648366	0.120115	0.435	0.264	0.000201337
Tusc1	KO_AP	Ctrl_AP	Trem2 Mac	Tie2_20wkHFD-immunecells reclustering	89478.8	0.120106	0.548	0.404	0.00277858
Dhx58	KO_AP	Ctrl_AP	Trem2 Mac	Tie2_20wkHFD-immunecells reclustering	944.124	0.120012	0.435	0.24	2.93179e+07
AI413582	KO_AP	Ctrl_AP	Trem2 Mac	Tie2_20wkHFD-immunecells reclustering	6.25269e+07	0.119453	0.881	0.785	0.0194165
Fam168a	KO_AP	Ctrl_AP	Trem2 Mac	Tie2_20wkHFD-immunecells reclustering	544678	0.119439	0.66	0.498	0.000169139
Lrrc47	KO_AP	Ctrl_AP	Trem2 Mac	Tie2_20wkHFD-immunecells reclustering	1.63931e+06	0.118734	0.571	0.394	0.000509054
Abhd4	KO_AP	Ctrl_AP	Trem2 Mac	Tie2_20wkHFD-immunecells reclustering	2.07413e+07	0.11845	0.634	0.509	0.00644079
Ddx18	KO_AP	Ctrl_AP	Trem2 Mac	Tie2_20wkHFD-immunecells reclustering	4.91716e+06	0.118415	0.772	0.628	0.00152693
Cystm1	KO_AP	Ctrl_AP	Trem2 Mac	Tie2_20wkHFD-immunecells reclustering	3.12026e+06	0.117184	0.406	0.243	0.000968935
Nedd9	KO_AP	Ctrl_AP	Trem2 Mac	Tie2_20wkHFD-immunecells reclustering	925070	0.116808	0.408	0.243	0.000287262
Isg15	KO_AP	Ctrl_AP	Trem2 Mac	Tie2_20wkHFD-immunecells reclustering	0.560614	0.116126	0.356	0.14	174087
Msantd4	KO_AP	Ctrl_AP	Trem2 Mac	Tie2_20wkHFD-immunecells reclustering	380961	0.115942	0.517	0.338	0.0001183
Hnrnpul1	KO_AP	Ctrl_AP	Trem2 Mac	Tie2_20wkHFD-immunecells reclustering	1.40909e+08	0.115337	0.845	0.721	0.0437565
Tmem242	KO_AP	Ctrl_AP	Trem2 Mac	Tie2_20wkHFD-immunecells reclustering	7.72686e+07	0.113394	0.599	0.457	0.0239942
Lbh	KO_AP	Ctrl_AP	Trem2 Mac	Tie2_20wkHFD-immunecells reclustering	3.85436e+07	0.113309	0.527	0.379	0.0119689
Vamp5	KO_AP	Ctrl_AP	Trem2 Mac	Tie2_20wkHFD-immunecells reclustering	3.61344e+06	0.11154	0.445	0.294	0.00112208
Ppp3r1	KO_AP	Ctrl_AP	Trem2 Mac	Tie2_20wkHFD-immunecells reclustering	5.94534e+07	0.111402	0.767	0.604	0.0184621
Zcchc11	KO_AP	Ctrl_AP	Trem2 Mac	Tie2_20wkHFD-immunecells reclustering	1.4014e+08	0.110547	0.732	0.581	0.0435176
Lgals8	KO_AP	Ctrl_AP	Trem2 Mac	Tie2_20wkHFD-immunecells reclustering	1.37665e+08	0.11039	0.723	0.591	0.042749
Abcc5	KO_AP	Ctrl_AP	Trem2 Mac	Tie2_20wkHFD-immunecells reclustering	1.09766e+08	0.110297	0.725	0.598	0.0340858
Cnot3	KO_AP	Ctrl_AP	Trem2 Mac	Tie2_20wkHFD-immunecells reclustering	1.34083e+07	0.110028	0.559	0.391	0.00416369
Rnf114	KO_AP	Ctrl_AP	Trem2 Mac	Tie2_20wkHFD-immunecells reclustering	5.93794e+06	0.10794	0.612	0.449	0.00184391
Trp53inp1	KO_AP	Ctrl_AP	Trem2 Mac	Tie2_20wkHFD-immunecells reclustering	2.5314e+06	0.107674	0.403	0.253	0.000786075
Irgm1	KO_AP	Ctrl_AP	Trem2 Mac	Tie2_20wkHFD-immunecells reclustering	7.54317e+07	0.107288	0.384	0.253	0.0234238
Adap2os	KO_AP	Ctrl_AP	Trem2 Mac	Tie2_20wkHFD-immunecells reclustering	996.966	0.106921	0.518	0.3	3.09588e+07
Cpeb2	KO_AP	Ctrl_AP	Trem2 Mac	Tie2_20wkHFD-immunecells reclustering	1.2199e+08	0.106906	0.575	0.43	0.0378814
Rab29	KO_AP	Ctrl_AP	Trem2 Mac	Tie2_20wkHFD-immunecells reclustering	4.24902e+06	0.106254	0.372	0.219	0.00131945
Slc12a2	KO_AP	Ctrl_AP	Trem2 Mac	Tie2_20wkHFD-immunecells reclustering	3.97943e+07	0.105275	0.337	0.206	0.0123573
Sgpp1	KO_AP	Ctrl_AP	Trem2 Mac	Tie2_20wkHFD-immunecells reclustering	1.28521e+07	0.104256	0.48	0.323	0.00399096
Emc1	KO_AP	Ctrl_AP	Trem2 Mac	Tie2_20wkHFD-immunecells reclustering	8.77168e+07	0.103829	0.619	0.472	0.0272387
Mast4	KO_AP	Ctrl_AP	Trem2 Mac	Tie2_20wkHFD-immunecells reclustering	51397.4	0.10348	0.346	0.187	0.000159604
Trim12a	KO_AP	Ctrl_AP	Trem2 Mac	Tie2_20wkHFD-immunecells reclustering	1.07545e+06	0.103039	0.457	0.287	0.000333958
Ampd3	KO_AP	Ctrl_AP	Trem2 Mac	Tie2_20wkHFD-immunecells reclustering	166.237	0.102294	0.309	0.128	5.16215e+06
Pnrc1	KO_AP	Ctrl_AP	Trem2 Mac	Tie2_20wkHFD-immunecells reclustering	4.62523e+06	0.101623	0.867	0.787	0.0143627
Wdfy2	KO_AP	Ctrl_AP	Trem2 Mac	Tie2_20wkHFD-immunecells reclustering	8.56205e+07	0.101163	0.556	0.411	0.0265877
Rims3	KO_AP	Ctrl_AP	Trem2 Mac	Tie2_20wkHFD-immunecells reclustering	17740.6	0.100621	0.325	0.162	5.509e+08
Gda	KO_AP	Ctrl_AP	Trem2 Mac	Tie2_20wkHFD-immunecells reclustering	2.65009e+07	-0.106301	0.072	0.17	0.00822931
Hist1h1e	KO_AP	Ctrl_AP	Trem2 Mac	Tie2_20wkHFD-immunecells reclustering	2.0071e+06	-0.106659	0.094	0.211	0.000623264
Fmnl1	KO_AP	Ctrl_AP	Trem2 Mac	Tie2_20wkHFD-immunecells reclustering	194016	-0.111938	0.154	0.302	6.02478e+09
Emilin1	KO_AP	Ctrl_AP	Trem2 Mac	Tie2_20wkHFD-immunecells reclustering	12435.9	-0.120418	0.094	0.23	3.86172e+08
Chchd10	KO_AP	Ctrl_AP	Trem2 Mac	Tie2_20wkHFD-immunecells reclustering	2.81512e+07	-0.121927	0.097	0.2	0.0087418
Tpt1	KO_AP	Ctrl_AP	Trem2 Mac	Tie2_20wkHFD-immunecells reclustering	2.2818e+06	-0.128096	1	1	0.000708567
Rps9	KO_AP	Ctrl_AP	Trem2 Mac	Tie2_20wkHFD-immunecells reclustering	6.00003e+06	-0.132598	0.997	0.996	0.00186319
H2-Q4	KO_AP	Ctrl_AP	Trem2 Mac	Tie2_20wkHFD-immunecells reclustering	8.57331e+06	-0.132776	0.094	0.2	0.00266227
Eps8	KO_AP	Ctrl_AP	Trem2 Mac	Tie2_20wkHFD-immunecells reclustering	4.02092e+06	-0.133449	0.076	0.185	0.00124862
Dynlt1f	KO_AP	Ctrl_AP	Trem2 Mac	Tie2_20wkHFD-immunecells reclustering	2.77063e+07	-0.143857	0.36	0.481	0.00860363
Eef1b2	KO_AP	Ctrl_AP	Trem2 Mac	Tie2_20wkHFD-immunecells reclustering	4.86241e+07	-0.144342	0.987	0.989	0.0150992
Rpl10a	KO_AP	Ctrl_AP	Trem2 Mac	Tie2_20wkHFD-immunecells reclustering	1.29414e+06	-0.144891	0.999	1	0.00401868
Ube2m	KO_AP	Ctrl_AP	Trem2 Mac	Tie2_20wkHFD-immunecells reclustering	3.45117e+07	-0.146094	0.899	0.9	0.0107169
Mrpl20	KO_AP	Ctrl_AP	Trem2 Mac	Tie2_20wkHFD-immunecells reclustering	8.54174e+06	-0.152906	0.899	0.9	0.00265247
Tuba1a	KO_AP	Ctrl_AP	Trem2 Mac	Tie2_20wkHFD-immunecells reclustering	2.54496e+07	-0.155197	0.089	0.196	0.00790287
Rbx1	KO_AP	Ctrl_AP	Trem2 Mac	Tie2_20wkHFD-immunecells reclustering	507661	-0.156289	0.982	0.979	0.00157644
Erp29	KO_AP	Ctrl_AP	Trem2 Mac	Tie2_20wkHFD-immunecells reclustering	6.1498e+07	-0.15671	0.974	0.968	0.019097
Rps10	KO_AP	Ctrl_AP	Trem2 Mac	Tie2_20wkHFD-immunecells reclustering	3868.73	-0.15716	0.997	0.994	1.20136e+08
Htr2b	KO_AP	Ctrl_AP	Trem2 Mac	Tie2_20wkHFD-immunecells reclustering	28110.5	-0.15931	0.135	0.281	8.72915e+08
Tmem208	KO_AP	Ctrl_AP	Trem2 Mac	Tie2_20wkHFD-immunecells reclustering	1.11768e+08	-0.160393	0.854	0.857	0.0347072
Phb	KO_AP	Ctrl_AP	Trem2 Mac	Tie2_20wkHFD-immunecells reclustering	1.55038e+07	-0.162804	0.564	0.638	0.0048144
Mrpl18	KO_AP	Ctrl_AP	Trem2 Mac	Tie2_20wkHFD-immunecells reclustering	952260	-0.163131	0.791	0.838	0.0295705
Ndufb9	KO_AP	Ctrl_AP	Trem2 Mac	Tie2_20wkHFD-immunecells reclustering	4.7707e+06	-0.165213	0.953	0.926	0.00148144
Pomp	KO_AP	Ctrl_AP	Trem2 Mac	Tie2_20wkHFD-immunecells reclustering	330331	-0.165275	0.977	0.977	0.000102578
Ebp	KO_AP	Ctrl_AP	Trem2 Mac	Tie2_20wkHFD-immunecells reclustering	1.1779e+07	-0.166321	0.745	0.809	0.00365772
Txndc17	KO_AP	Ctrl_AP	Trem2 Mac	Tie2_20wkHFD-immunecells reclustering	7.8236e+07	-0.168049	0.959	0.938	0.0242946
Eif3k	KO_AP	Ctrl_AP	Trem2 Mac	Tie2_20wkHFD-immunecells reclustering	1.12537e+07	-0.168366	0.962	0.957	0.00349462
Psmb2	KO_AP	Ctrl_AP	Trem2 Mac	Tie2_20wkHFD-immunecells reclustering	8.93118e+07	-0.170462	0.914	0.891	0.027734
Ctsz	KO_AP	Ctrl_AP	Trem2 Mac	Tie2_20wkHFD-immunecells reclustering	5.84155e+07	-0.170501	0.994	0.998	0.0181398
Susd3	KO_AP	Ctrl_AP	Trem2 Mac	Tie2_20wkHFD-immunecells reclustering	1.10439e+08	-0.174269	0.22	0.33	0.0342947
Calm1	KO_AP	Ctrl_AP	Trem2 Mac	Tie2_20wkHFD-immunecells reclustering	1.87268e+06	-0.174338	0.997	0.998	0.00581524
Creb5	KO_AP	Ctrl_AP	Trem2 Mac	Tie2_20wkHFD-immunecells reclustering	5.73411e+07	-0.175382	0.193	0.321	0.0178061
Csf1	KO_AP	Ctrl_AP	Trem2 Mac	Tie2_20wkHFD-immunecells reclustering	6.95272e+06	-0.175577	0.066	0.164	0.00215903
Rps2	KO_AP	Ctrl_AP	Trem2 Mac	Tie2_20wkHFD-immunecells reclustering	558880	-0.175823	0.997	0.994	0.000173549
Atp6v0b	KO_AP	Ctrl_AP	Trem2 Mac	Tie2_20wkHFD-immunecells reclustering	367327	-0.178672	0.993	0.994	0.000114066
Cnih4	KO_AP	Ctrl_AP	Trem2 Mac	Tie2_20wkHFD-immunecells reclustering	1.70211e+07	-0.179015	0.839	0.868	0.00528557
Ube2n	KO_AP	Ctrl_AP	Trem2 Mac	Tie2_20wkHFD-immunecells reclustering	8.88313e+07	-0.179251	0.804	0.851	0.0275848
Arf5	KO_AP	Ctrl_AP	Trem2 Mac	Tie2_20wkHFD-immunecells reclustering	2.72246e+07	-0.1808	0.962	0.955	0.00845405
Ybx3	KO_AP	Ctrl_AP	Trem2 Mac	Tie2_20wkHFD-immunecells reclustering	5.4459e+07	-0.181002	0.515	0.613	0.0169111
Ccdc85b	KO_AP	Ctrl_AP	Trem2 Mac	Tie2_20wkHFD-immunecells reclustering	7.39111e-06	-0.182186	0.141	0.355	0.0229516
Rps16	KO_AP	Ctrl_AP	Trem2 Mac	Tie2_20wkHFD-immunecells reclustering	153.885	-0.182858	0.996	0.996	4.77858e+06
Mrps18a	KO_AP	Ctrl_AP	Trem2 Mac	Tie2_20wkHFD-immunecells reclustering	303179	-0.184991	0.728	0.772	0.00941461
Mien1	KO_AP	Ctrl_AP	Trem2 Mac	Tie2_20wkHFD-immunecells reclustering	642772	-0.18503	0.889	0.891	0.0001996
Ndufb10	KO_AP	Ctrl_AP	Trem2 Mac	Tie2_20wkHFD-immunecells reclustering	1.43347e+08	-0.186477	0.896	0.917	0.0445134
Dad1	KO_AP	Ctrl_AP	Trem2 Mac	Tie2_20wkHFD-immunecells reclustering	1.02287e+07	-0.186547	0.966	0.966	0.00317633
Rpl17	KO_AP	Ctrl_AP	Trem2 Mac	Tie2_20wkHFD-immunecells reclustering	47379.1	-0.186716	0.997	0.996	1.47126e+09
Lamtor5	KO_AP	Ctrl_AP	Trem2 Mac	Tie2_20wkHFD-immunecells reclustering	3.45303e+06	-0.187122	0.919	0.921	0.00107227
Spi1	KO_AP	Ctrl_AP	Trem2 Mac	Tie2_20wkHFD-immunecells reclustering	6.65967e+07	-0.187334	0.975	0.981	0.0206803
Ctse	KO_AP	Ctrl_AP	Trem2 Mac	Tie2_20wkHFD-immunecells reclustering	1.03809e-10	-0.187815	0.095	0.338	3.22358e-06
Psmb1	KO_AP	Ctrl_AP	Trem2 Mac	Tie2_20wkHFD-immunecells reclustering	1.61884e+06	-0.187942	0.94	0.953	0.0005027
Napsa	KO_AP	Ctrl_AP	Trem2 Mac	Tie2_20wkHFD-immunecells reclustering	4607.17	-0.188649	0.16	0.326	1.43067e+08
Rhoa	KO_AP	Ctrl_AP	Trem2 Mac	Tie2_20wkHFD-immunecells reclustering	1.28765e+06	-0.188771	0.996	0.981	0.000399853
Psmb4	KO_AP	Ctrl_AP	Trem2 Mac	Tie2_20wkHFD-immunecells reclustering	813688	-0.191163	0.936	0.923	0.000252675
Eif1ax	KO_AP	Ctrl_AP	Trem2 Mac	Tie2_20wkHFD-immunecells reclustering	7.53723e+06	-0.194315	0.643	0.702	0.00234053
Rack1	KO_AP	Ctrl_AP	Trem2 Mac	Tie2_20wkHFD-immunecells reclustering	1186.09	-0.194598	0.99	0.989	3.68317e+07
C1qb	KO_AP	Ctrl_AP	Trem2 Mac	Tie2_20wkHFD-immunecells reclustering	19170.1	-0.194691	0.99	0.994	5.9529e+08
Atp5h	KO_AP	Ctrl_AP	Trem2 Mac	Tie2_20wkHFD-immunecells reclustering	474.58	-0.194802	0.985	0.989	1.47371e+07
Nhp2	KO_AP	Ctrl_AP	Trem2 Mac	Tie2_20wkHFD-immunecells reclustering	4.58243e+06	-0.196256	0.736	0.732	0.0142298
Fcer1g	KO_AP	Ctrl_AP	Trem2 Mac	Tie2_20wkHFD-immunecells reclustering	237.674	-0.196457	0.997	1	7.38049e+06
Ndufb5	KO_AP	Ctrl_AP	Trem2 Mac	Tie2_20wkHFD-immunecells reclustering	5.66983e+07	-0.199562	0.934	0.928	0.0176065
Jpt1	KO_AP	Ctrl_AP	Trem2 Mac	Tie2_20wkHFD-immunecells reclustering	4.71352e+07	-0.200315	0.89	0.911	0.0146369
Sri	KO_AP	Ctrl_AP	Trem2 Mac	Tie2_20wkHFD-immunecells reclustering	1.02586e+08	-0.200856	0.914	0.915	0.0318562
Ndufb11	KO_AP	Ctrl_AP	Trem2 Mac	Tie2_20wkHFD-immunecells reclustering	8.94786e+07	-0.201389	0.93	0.949	0.0277858
Comtd1	KO_AP	Ctrl_AP	Trem2 Mac	Tie2_20wkHFD-immunecells reclustering	1.26983e+07	-0.201869	0.679	0.73	0.0394319
Ssna1	KO_AP	Ctrl_AP	Trem2 Mac	Tie2_20wkHFD-immunecells reclustering	7.98176e+07	-0.203229	0.586	0.655	0.0247857
Tmsb4x	KO_AP	Ctrl_AP	Trem2 Mac	Tie2_20wkHFD-immunecells reclustering	1447.02	-0.204441	0.999	1	4.49342e+06
Rex1bd	KO_AP	Ctrl_AP	Trem2 Mac	Tie2_20wkHFD-immunecells reclustering	9.87864e+06	-0.204812	0.89	0.885	0.00306761
Rpl19	KO_AP	Ctrl_AP	Trem2 Mac	Tie2_20wkHFD-immunecells reclustering	0.268562	-0.205797	0.999	0.998	8339.67
Rps3a1	KO_AP	Ctrl_AP	Trem2 Mac	Tie2_20wkHFD-immunecells reclustering	10.9111	-0.205945	0.994	0.996	338821
Arpc3	KO_AP	Ctrl_AP	Trem2 Mac	Tie2_20wkHFD-immunecells reclustering	5413.96	-0.205965	0.985	0.987	1.6812e+08
Sub1	KO_AP	Ctrl_AP	Trem2 Mac	Tie2_20wkHFD-immunecells reclustering	1.09005e+07	-0.212413	0.924	0.913	0.00338492
Fkbp1a	KO_AP	Ctrl_AP	Trem2 Mac	Tie2_20wkHFD-immunecells reclustering	1.73886e+07	-0.213796	0.884	0.891	0.00539968
Cnbp	KO_AP	Ctrl_AP	Trem2 Mac	Tie2_20wkHFD-immunecells reclustering	1.42269e+08	-0.213797	0.837	0.845	0.0441787
Rabac1	KO_AP	Ctrl_AP	Trem2 Mac	Tie2_20wkHFD-immunecells reclustering	169319	-0.21632	0.963	0.977	5.25785e+09
Edf1	KO_AP	Ctrl_AP	Trem2 Mac	Tie2_20wkHFD-immunecells reclustering	1.68295e+06	-0.218746	0.968	0.972	0.000522606
Pdia3	KO_AP	Ctrl_AP	Trem2 Mac	Tie2_20wkHFD-immunecells reclustering	2.8284e+07	-0.219939	0.987	0.972	0.00878302
Rpl5	KO_AP	Ctrl_AP	Trem2 Mac	Tie2_20wkHFD-immunecells reclustering	0.0124501	-0.220983	0.996	0.989	3866.11
Spcs2	KO_AP	Ctrl_AP	Trem2 Mac	Tie2_20wkHFD-immunecells reclustering	29635.4	-0.221518	0.955	0.951	9.20267e+08
Eif1	KO_AP	Ctrl_AP	Trem2 Mac	Tie2_20wkHFD-immunecells reclustering	0.00502924	-0.222686	0.993	0.994	1561.73
Ppp1r14b	KO_AP	Ctrl_AP	Trem2 Mac	Tie2_20wkHFD-immunecells reclustering	1.16506e+06	-0.22288	0.799	0.851	0.000361785
Ran	KO_AP	Ctrl_AP	Trem2 Mac	Tie2_20wkHFD-immunecells reclustering	2.78356e+06	-0.223405	0.893	0.917	0.000864377
Taf10	KO_AP	Ctrl_AP	Trem2 Mac	Tie2_20wkHFD-immunecells reclustering	12025	-0.223691	0.95	0.955	3.73414e+08
Tbcb	KO_AP	Ctrl_AP	Trem2 Mac	Tie2_20wkHFD-immunecells reclustering	60222.5	-0.225309	0.909	0.9	1.87009e+09
Atp5d	KO_AP	Ctrl_AP	Trem2 Mac	Tie2_20wkHFD-immunecells reclustering	5606.53	-0.227347	0.955	0.957	1.741e+08
Eef1g	KO_AP	Ctrl_AP	Trem2 Mac	Tie2_20wkHFD-immunecells reclustering	24743.9	-0.228871	0.96	0.943	7.68372e+08
Rap2a	KO_AP	Ctrl_AP	Trem2 Mac	Tie2_20wkHFD-immunecells reclustering	3.05371e+07	-0.230122	0.78	0.84	0.00948268
Itga6	KO_AP	Ctrl_AP	Trem2 Mac	Tie2_20wkHFD-immunecells reclustering	3.19969e+07	-0.230417	0.616	0.7	0.00993601
Rpl12	KO_AP	Ctrl_AP	Trem2 Mac	Tie2_20wkHFD-immunecells reclustering	3.54227	-0.231403	0.993	0.989	109998
Psma2	KO_AP	Ctrl_AP	Trem2 Mac	Tie2_20wkHFD-immunecells reclustering	1785.25	-0.234485	0.941	0.938	5.54372e+07
Vdac2	KO_AP	Ctrl_AP	Trem2 Mac	Tie2_20wkHFD-immunecells reclustering	1.45742e+06	-0.23597	0.963	0.964	0.000452573
Pebp1	KO_AP	Ctrl_AP	Trem2 Mac	Tie2_20wkHFD-immunecells reclustering	194348	-0.237236	0.937	0.94	6.03509e+09
Selenof	KO_AP	Ctrl_AP	Trem2 Mac	Tie2_20wkHFD-immunecells reclustering	1573.25	-0.237375	0.933	0.955	4.88541e+07
Rpl7	KO_AP	Ctrl_AP	Trem2 Mac	Tie2_20wkHFD-immunecells reclustering	0.474696	-0.238478	0.985	0.994	1474.07
Psma4	KO_AP	Ctrl_AP	Trem2 Mac	Tie2_20wkHFD-immunecells reclustering	1406.44	-0.238817	0.918	0.923	4.36743e+07
Tmed2	KO_AP	Ctrl_AP	Trem2 Mac	Tie2_20wkHFD-immunecells reclustering	6.5096e+07	-0.239177	0.899	0.883	0.0202143
Sod2	KO_AP	Ctrl_AP	Trem2 Mac	Tie2_20wkHFD-immunecells reclustering	6.9686e+07	-0.23919	0.816	0.813	0.0216396
Mcub	KO_AP	Ctrl_AP	Trem2 Mac	Tie2_20wkHFD-immunecells reclustering	1.30057e+06	-0.240667	0.469	0.606	0.000403865
Eif3i	KO_AP	Ctrl_AP	Trem2 Mac	Tie2_20wkHFD-immunecells reclustering	3105.04	-0.241674	0.88	0.889	9.64209e+07
Arpc1b	KO_AP	Ctrl_AP	Trem2 Mac	Tie2_20wkHFD-immunecells reclustering	0.135707	-0.241741	0.996	0.991	4214.11
Rbm3	KO_AP	Ctrl_AP	Trem2 Mac	Tie2_20wkHFD-immunecells reclustering	3.22054e+07	-0.241939	0.902	0.889	0.0100008
Dpep2	KO_AP	Ctrl_AP	Trem2 Mac	Tie2_20wkHFD-immunecells reclustering	1.36383e+07	-0.242338	0.16	0.26	0.0423511
Tmem14c	KO_AP	Ctrl_AP	Trem2 Mac	Tie2_20wkHFD-immunecells reclustering	9.93518	-0.24293	0.965	0.953	308517
Srsf3	KO_AP	Ctrl_AP	Trem2 Mac	Tie2_20wkHFD-immunecells reclustering	5.28614e+07	-0.244615	0.846	0.864	0.016415
Rpl15	KO_AP	Ctrl_AP	Trem2 Mac	Tie2_20wkHFD-immunecells reclustering	0.0492594	-0.244787	0.99	0.994	1529.65
Sdf2l1	KO_AP	Ctrl_AP	Trem2 Mac	Tie2_20wkHFD-immunecells reclustering	2.97507e+07	-0.248442	0.845	0.843	0.00923847
Atp5o.1	KO_AP	Ctrl_AP	Trem2 Mac	Tie2_20wkHFD-immunecells reclustering	28939.4	-0.248621	0.912	0.919	8.98656e+08
Psmb5	KO_AP	Ctrl_AP	Trem2 Mac	Tie2_20wkHFD-immunecells reclustering	1.09834e+06	-0.249697	0.933	0.93	0.000341066
Ldha	KO_AP	Ctrl_AP	Trem2 Mac	Tie2_20wkHFD-immunecells reclustering	1.94728e+06	-0.252381	0.861	0.855	0.00060469
Crlf2	KO_AP	Ctrl_AP	Trem2 Mac	Tie2_20wkHFD-immunecells reclustering	206.911	-0.252421	0.928	0.921	6.4252e+06
Pgam1	KO_AP	Ctrl_AP	Trem2 Mac	Tie2_20wkHFD-immunecells reclustering	5.36572e+07	-0.253265	0.823	0.843	0.0166622
Rpl13	KO_AP	Ctrl_AP	Trem2 Mac	Tie2_20wkHFD-immunecells reclustering	0.000778779	-0.253795	0.997	1	24.1834
Rps5	KO_AP	Ctrl_AP	Trem2 Mac	Tie2_20wkHFD-immunecells reclustering	0.000108865	-0.254116	0.996	0.996	33.8059
Cd63	KO_AP	Ctrl_AP	Trem2 Mac	Tie2_20wkHFD-immunecells reclustering	26.9199	-0.255483	0.991	0.996	835943
Lat2	KO_AP	Ctrl_AP	Trem2 Mac	Tie2_20wkHFD-immunecells reclustering	2187.18	-0.255959	0.754	0.866	6.79184e+07
Itgam	KO_AP	Ctrl_AP	Trem2 Mac	Tie2_20wkHFD-immunecells reclustering	815474	-0.2589	0.357	0.506	0.000253229
Vma21	KO_AP	Ctrl_AP	Trem2 Mac	Tie2_20wkHFD-immunecells reclustering	4.20346e+07	-0.259407	0.723	0.76	0.013053
Rps3	KO_AP	Ctrl_AP	Trem2 Mac	Tie2_20wkHFD-immunecells reclustering	2.35899e-07	-0.260995	0.997	0.996	0.00732538
Psmb6	KO_AP	Ctrl_AP	Trem2 Mac	Tie2_20wkHFD-immunecells reclustering	1411.71	-0.26345	0.975	0.966	4.38377e+07
Btf3	KO_AP	Ctrl_AP	Trem2 Mac	Tie2_20wkHFD-immunecells reclustering	278.791	-0.264573	0.974	0.979	8.65729e+06
Nav1	KO_AP	Ctrl_AP	Trem2 Mac	Tie2_20wkHFD-immunecells reclustering	158529	-0.265905	0.6	0.702	4.92281e+09
Ahsa1	KO_AP	Ctrl_AP	Trem2 Mac	Tie2_20wkHFD-immunecells reclustering	45.2583	-0.266908	0.732	0.802	1.40541e+06
Nme1	KO_AP	Ctrl_AP	Trem2 Mac	Tie2_20wkHFD-immunecells reclustering	1750.19	-0.268614	0.937	0.938	5.43486e+07
Sumo2	KO_AP	Ctrl_AP	Trem2 Mac	Tie2_20wkHFD-immunecells reclustering	406.319	-0.268649	0.931	0.949	1.26174e+07
Sap18	KO_AP	Ctrl_AP	Trem2 Mac	Tie2_20wkHFD-immunecells reclustering	2.76978	-0.270388	0.776	0.828	86009.9
Rpl11	KO_AP	Ctrl_AP	Trem2 Mac	Tie2_20wkHFD-immunecells reclustering	4.16709e-09	-0.27058	0.996	0.996	0.000129401
Tpm4	KO_AP	Ctrl_AP	Trem2 Mac	Tie2_20wkHFD-immunecells reclustering	2.24129e+06	-0.270681	0.874	0.915	0.000695988
Oaz1	KO_AP	Ctrl_AP	Trem2 Mac	Tie2_20wkHFD-immunecells reclustering	2.95009e-05	-0.271992	0.993	0.996	0.91609
Wdr83os	KO_AP	Ctrl_AP	Trem2 Mac	Tie2_20wkHFD-immunecells reclustering	17.6392	-0.273214	0.858	0.885	547749
Pmepa1	KO_AP	Ctrl_AP	Trem2 Mac	Tie2_20wkHFD-immunecells reclustering	62138.7	-0.273476	0.148	0.306	1.92959e+09
Clic1	KO_AP	Ctrl_AP	Trem2 Mac	Tie2_20wkHFD-immunecells reclustering	648547	-0.276383	0.971	0.983	0.000201393
Atp6v0e	KO_AP	Ctrl_AP	Trem2 Mac	Tie2_20wkHFD-immunecells reclustering	3.87338	-0.277909	0.988	0.991	120280
Cyba	KO_AP	Ctrl_AP	Trem2 Mac	Tie2_20wkHFD-immunecells reclustering	15.7045	-0.278958	0.999	0.998	487671
Rpl18	KO_AP	Ctrl_AP	Trem2 Mac	Tie2_20wkHFD-immunecells reclustering	1.14039e-09	-0.279382	0.994	0.998	3.54126e-05
Ppia	KO_AP	Ctrl_AP	Trem2 Mac	Tie2_20wkHFD-immunecells reclustering	0.000202101	-0.287001	0.996	0.994	6.27583
Psmd1	KO_AP	Ctrl_AP	Trem2 Mac	Tie2_20wkHFD-immunecells reclustering	1.10952e+08	-0.288284	0.849	0.855	0.0344538
mt-Cytb	KO_AP	Ctrl_AP	Trem2 Mac	Tie2_20wkHFD-immunecells reclustering	276.726	-0.294301	0.987	0.981	8.59317e+06
Rpl8	KO_AP	Ctrl_AP	Trem2 Mac	Tie2_20wkHFD-immunecells reclustering	8.68041e-10	-0.294318	0.99	0.989	2.69553e-05
Capg	KO_AP	Ctrl_AP	Trem2 Mac	Tie2_20wkHFD-immunecells reclustering	4.94564e+07	-0.294348	0.96	0.957	0.0153577
H3f3a	KO_AP	Ctrl_AP	Trem2 Mac	Tie2_20wkHFD-immunecells reclustering	0.0810146	-0.294575	0.99	0.987	2515.75
Reep5	KO_AP	Ctrl_AP	Trem2 Mac	Tie2_20wkHFD-immunecells reclustering	0.000541052	-0.295012	0.972	0.998	16.8013
H2afz	KO_AP	Ctrl_AP	Trem2 Mac	Tie2_20wkHFD-immunecells reclustering	1.00643e+06	-0.296051	0.965	0.97	0.000312528
Ssr4	KO_AP	Ctrl_AP	Trem2 Mac	Tie2_20wkHFD-immunecells reclustering	0.0292332	-0.296828	0.974	0.979	907.777
Ctsa	KO_AP	Ctrl_AP	Trem2 Mac	Tie2_20wkHFD-immunecells reclustering	1.94045e+07	-0.297095	0.742	0.862	0.00602567
Rps4x	KO_AP	Ctrl_AP	Trem2 Mac	Tie2_20wkHFD-immunecells reclustering	0.0166332	-0.298826	0.994	0.994	516.512
Sh3bgrl3	KO_AP	Ctrl_AP	Trem2 Mac	Tie2_20wkHFD-immunecells reclustering	1.26115	-0.299191	0.993	0.996	3916.26
Mmp14	KO_AP	Ctrl_AP	Trem2 Mac	Tie2_20wkHFD-immunecells reclustering	4603.92	-0.303302	0.89	0.906	1.42966e+08
Fxyd5	KO_AP	Ctrl_AP	Trem2 Mac	Tie2_20wkHFD-immunecells reclustering	6.48821e+06	-0.30377	0.977	0.977	0.00201478
Atp5g1	KO_AP	Ctrl_AP	Trem2 Mac	Tie2_20wkHFD-immunecells reclustering	65.1605	-0.305268	0.965	0.955	2.02343e+06
Bcl2a1d	KO_AP	Ctrl_AP	Trem2 Mac	Tie2_20wkHFD-immunecells reclustering	4.92535e+06	-0.305448	0.552	0.653	0.00152947
Ppib	KO_AP	Ctrl_AP	Trem2 Mac	Tie2_20wkHFD-immunecells reclustering	0.00109135	-0.312639	0.963	0.97	33.8895
Rpsa	KO_AP	Ctrl_AP	Trem2 Mac	Tie2_20wkHFD-immunecells reclustering	3.03217	-0.312982	0.997	0.996	94157.9
Gapdh	KO_AP	Ctrl_AP	Trem2 Mac	Tie2_20wkHFD-immunecells reclustering	6210.72	-0.315392	0.984	0.979	1.92862e+08
Prdx4	KO_AP	Ctrl_AP	Trem2 Mac	Tie2_20wkHFD-immunecells reclustering	19.3529	-0.315449	0.401	0.587	600965
Rps6	KO_AP	Ctrl_AP	Trem2 Mac	Tie2_20wkHFD-immunecells reclustering	2.46036e-09	-0.315657	0.987	0.994	7.64015e-05
Ndufb8	KO_AP	Ctrl_AP	Trem2 Mac	Tie2_20wkHFD-immunecells reclustering	0.0344897	-0.317886	0.956	0.966	1071.01
Calr	KO_AP	Ctrl_AP	Trem2 Mac	Tie2_20wkHFD-immunecells reclustering	730330	-0.318936	0.98	0.981	0.00226789
Rpl3	KO_AP	Ctrl_AP	Trem2 Mac	Tie2_20wkHFD-immunecells reclustering	2.4272e-09	-0.321988	0.985	0.996	7.53718e-05
Tspo	KO_AP	Ctrl_AP	Trem2 Mac	Tie2_20wkHFD-immunecells reclustering	1.95443e+07	-0.329673	0.952	0.945	0.00606909
S100a11	KO_AP	Ctrl_AP	Trem2 Mac	Tie2_20wkHFD-immunecells reclustering	31561.7	-0.33127	0.521	0.674	9.80086e+08
Erh	KO_AP	Ctrl_AP	Trem2 Mac	Tie2_20wkHFD-immunecells reclustering	2.37375e-11	-0.338255	0.553	0.734	7.37121e-07
Sdc4	KO_AP	Ctrl_AP	Trem2 Mac	Tie2_20wkHFD-immunecells reclustering	400772	-0.340511	0.303	0.451	0.000124452
Lgals3	KO_AP	Ctrl_AP	Trem2 Mac	Tie2_20wkHFD-immunecells reclustering	1.75467e+06	-0.341941	1	1	0.000544877
Rpl10	KO_AP	Ctrl_AP	Trem2 Mac	Tie2_20wkHFD-immunecells reclustering	1.58905e-21	-0.357905	0.997	0.996	4.93449e-17
Rnh1	KO_AP	Ctrl_AP	Trem2 Mac	Tie2_20wkHFD-immunecells reclustering	4603	-0.358192	0.947	0.964	1.42937e+08
Rpl9	KO_AP	Ctrl_AP	Trem2 Mac	Tie2_20wkHFD-immunecells reclustering	6.79634e-19	-0.372179	0.997	0.991	2.11047e-14
Rplp0	KO_AP	Ctrl_AP	Trem2 Mac	Tie2_20wkHFD-immunecells reclustering	7.92244e-10	-0.376479	0.988	1	2.46016e-05
Pdia6	KO_AP	Ctrl_AP	Trem2 Mac	Tie2_20wkHFD-immunecells reclustering	967.106	-0.379128	0.909	0.921	3.00315e+07
Fcrls	KO_AP	Ctrl_AP	Trem2 Mac	Tie2_20wkHFD-immunecells reclustering	2.48007e+07	-0.385121	0.113	0.219	0.00770135
Ubb	KO_AP	Ctrl_AP	Trem2 Mac	Tie2_20wkHFD-immunecells reclustering	5.34106e-15	-0.388241	0.99	1	1.65856e-10
H3f3b	KO_AP	Ctrl_AP	Trem2 Mac	Tie2_20wkHFD-immunecells reclustering	30.9557	-0.389093	0.982	0.987	9.61268e+06
Emp3	KO_AP	Ctrl_AP	Trem2 Mac	Tie2_20wkHFD-immunecells reclustering	4.79571	-0.38963	0.927	0.96	14892.1
Rps7	KO_AP	Ctrl_AP	Trem2 Mac	Tie2_20wkHFD-immunecells reclustering	4.4435e-19	-0.390985	0.996	0.998	1.37984e-14
Msrb1	KO_AP	Ctrl_AP	Trem2 Mac	Tie2_20wkHFD-immunecells reclustering	418.596	-0.406788	0.953	0.928	1.29986e+07
Uba52	KO_AP	Ctrl_AP	Trem2 Mac	Tie2_20wkHFD-immunecells reclustering	8.04821e-21	-0.411438	0.912	0.936	2.49921e-16
Ahnak	KO_AP	Ctrl_AP	Trem2 Mac	Tie2_20wkHFD-immunecells reclustering	4.61346e+06	-0.417619	0.594	0.711	0.00143262
Tagln2	KO_AP	Ctrl_AP	Trem2 Mac	Tie2_20wkHFD-immunecells reclustering	8.70711e+06	-0.429039	0.902	0.915	0.00270382
Anxa1	KO_AP	Ctrl_AP	Trem2 Mac	Tie2_20wkHFD-immunecells reclustering	9.64855e+07	-0.430157	0.805	0.857	0.0299616
Aprt	KO_AP	Ctrl_AP	Trem2 Mac	Tie2_20wkHFD-immunecells reclustering	7.55518e-05	-0.430544	0.931	0.949	2.34611
Tgfbi	KO_AP	Ctrl_AP	Trem2 Mac	Tie2_20wkHFD-immunecells reclustering	1940.7	-0.444048	0.486	0.655	6.02646e+08
Eno1	KO_AP	Ctrl_AP	Trem2 Mac	Tie2_20wkHFD-immunecells reclustering	7.03135e-08	-0.449915	0.676	0.804	0.0218345
Coro1a	KO_AP	Ctrl_AP	Trem2 Mac	Tie2_20wkHFD-immunecells reclustering	3188.86	-0.451072	0.917	0.951	9.90235e+07
Ifitm2	KO_AP	Ctrl_AP	Trem2 Mac	Tie2_20wkHFD-immunecells reclustering	3697	-0.473579	0.602	0.721	1.14803e+08
Gstp1	KO_AP	Ctrl_AP	Trem2 Mac	Tie2_20wkHFD-immunecells reclustering	6.14741e-29	-0.527647	0.397	0.689	1.90895e-24
Lsp1	KO_AP	Ctrl_AP	Trem2 Mac	Tie2_20wkHFD-immunecells reclustering	200380	-0.538492	0.312	0.481	6.22239e+09
Vim	KO_AP	Ctrl_AP	Trem2 Mac	Tie2_20wkHFD-immunecells reclustering	1.24616e+06	-0.626513	0.839	0.891	0.000386969
S100a10	KO_AP	Ctrl_AP	Trem2 Mac	Tie2_20wkHFD-immunecells reclustering	0.185605	-0.634874	0.322	0.551	5763.59
Nes	KO_AP	Ctrl_AP	Trem2 Mac	Tie2_20wkHFD-immunecells reclustering	0.00456895	-0.710513	0.091	0.253	14188
Gm10076	KO_AP	Ctrl_AP	Trem2 Mac	Tie2_20wkHFD-immunecells reclustering	1.07645e-64	-0.781064	0.963	0.964	3.34269e-60
Pf4	KO_AP	Ctrl_AP	Trem2 Mac	Tie2_20wkHFD-immunecells reclustering	3.27094e+06	-0.989881	0.209	0.336	0.00101572
Cd9	KO_AP	Ctrl_AP	Trem2 Mac	Tie2_20wkHFD-immunecells reclustering	2.64187e-13	-1.02373	0.859	0.94	8.20381e-09

## Sheet: imreclu_CCL5 T_AR
gene	ident1	ident2	cellType	mouseSet	p_val.RNAwithSoupXwithLists	avg_log2FC.RNAwithSoupXwithLists	pct.1.RNAwithSoupXwithLists	pct.2.RNAwithSoupXwithLists	p_val_adj.RNAwithSoupXwithLists
Ms4a6b	KO_AR	Ctrl_AR	CCl5 T cells	Tie2_20wkHFD-immunecells reclustering	8.25284e+07	0.681876	0.904	0.754	0.0256276
Ms4a4b	KO_AR	Ctrl_AR	CCl5 T cells	Tie2_20wkHFD-immunecells reclustering	1.24617e+08	0.647591	0.995	0.797	0.0386972
Rpl29	KO_AR	Ctrl_AR	CCl5 T cells	Tie2_20wkHFD-immunecells reclustering	198545	0.570359	0.985	0.971	0.000616542
Rps14	KO_AR	Ctrl_AR	CCl5 T cells	Tie2_20wkHFD-immunecells reclustering	15.1206	0.521225	1	1	4.69539e+06
Rpl18a	KO_AR	Ctrl_AR	CCl5 T cells	Tie2_20wkHFD-immunecells reclustering	1.31455e+06	0.465099	1	1	0.000408207
Rpl13	KO_AR	Ctrl_AR	CCl5 T cells	Tie2_20wkHFD-immunecells reclustering	1.06824e+08	0.457152	0.995	1	0.0331722
Rpl18	KO_AR	Ctrl_AR	CCl5 T cells	Tie2_20wkHFD-immunecells reclustering	6.44648e+06	0.440419	1	1	0.00200183
Rpl32	KO_AR	Ctrl_AR	CCl5 T cells	Tie2_20wkHFD-immunecells reclustering	5.20372e+06	0.437401	0.99	1	0.0161591
Rps13	KO_AR	Ctrl_AR	CCl5 T cells	Tie2_20wkHFD-immunecells reclustering	4.84601e+06	0.40682	0.995	1	0.00150483
Rpl19	KO_AR	Ctrl_AR	CCl5 T cells	Tie2_20wkHFD-immunecells reclustering	5.70613e+06	0.404635	1	1	0.00177192
Rpl9	KO_AR	Ctrl_AR	CCl5 T cells	Tie2_20wkHFD-immunecells reclustering	3.19814e+07	0.39064	0.995	1	0.00993118
Rpl27a	KO_AR	Ctrl_AR	CCl5 T cells	Tie2_20wkHFD-immunecells reclustering	6.67946e+07	0.368324	1	1	0.0207417
Tpt1	KO_AR	Ctrl_AR	CCl5 T cells	Tie2_20wkHFD-immunecells reclustering	6.40324e+07	0.351772	1	1	0.019884
Tpi1	KO_AR	Ctrl_AR	CCl5 T cells	Tie2_20wkHFD-immunecells reclustering	7.79614e+06	-0.439336	0.02	0.217	0.00242094
Rpl41	KO_AR	Ctrl_AR	CCl5 T cells	Tie2_20wkHFD-immunecells reclustering	290434	-0.467742	0.99	0.986	9.01886e+09
Mt1	KO_AR	Ctrl_AR	CCl5 T cells	Tie2_20wkHFD-immunecells reclustering	5.37433e+06	-0.474793	0.015	0.203	0.00166889
Tmsb10	KO_AR	Ctrl_AR	CCl5 T cells	Tie2_20wkHFD-immunecells reclustering	1.19587e+07	-0.503519	0.995	0.986	0.00371354
Ctse	KO_AR	Ctrl_AR	CCl5 T cells	Tie2_20wkHFD-immunecells reclustering	386450	-0.583704	0.066	0.362	0.000120004
Raph1	KO_AR	Ctrl_AR	CCl5 T cells	Tie2_20wkHFD-immunecells reclustering	1.33421e+08	-0.679122	0.046	0.246	0.0414312
Ddx17	KO_AR	Ctrl_AR	CCl5 T cells	Tie2_20wkHFD-immunecells reclustering	9.66697e+06	-0.701525	0.34	0.667	0.0300188
Ccl8	KO_AR	Ctrl_AR	CCl5 T cells	Tie2_20wkHFD-immunecells reclustering	1.70211e+06	-0.705248	0.061	0.333	0.000528557
Lars2	KO_AR	Ctrl_AR	CCl5 T cells	Tie2_20wkHFD-immunecells reclustering	8.49334e+06	-0.801959	0.736	0.855	0.00263744
Gm42418	KO_AR	Ctrl_AR	CCl5 T cells	Tie2_20wkHFD-immunecells reclustering	6.46494e-10	-1.13352	1	1	2.00756e-06

## Sheet: imreclu_CCL5 T_AP
gene	ident1	ident2	cellType	mouseSet	p_val.RNAwithSoupXwithLists	avg_log2FC.RNAwithSoupXwithLists	pct.1.RNAwithSoupXwithLists	pct.2.RNAwithSoupXwithLists	p_val_adj.RNAwithSoupXwithLists
Rps28	KO_AP	Ctrl_AP	CCl5 T cells	Tie2_20wkHFD-immunecells reclustering	1.65584e-50	1.64196	0.996	0.89	5.14189e-46
Apoe	KO_AP	Ctrl_AP	CCl5 T cells	Tie2_20wkHFD-immunecells reclustering	1.68757e-10	1.3283	0.812	0.412	5.24042e-06
Rpl38	KO_AP	Ctrl_AP	CCl5 T cells	Tie2_20wkHFD-immunecells reclustering	5.17848e-43	1.13089	1	0.971	1.60807e-38
Lyz2	KO_AP	Ctrl_AP	CCl5 T cells	Tie2_20wkHFD-immunecells reclustering	0.00028676	1.10125	0.75	0.371	0.890476
Fabp5	KO_AP	Ctrl_AP	CCl5 T cells	Tie2_20wkHFD-immunecells reclustering	5.29622	1.08234	0.508	0.188	164464
Trgv2	KO_AP	Ctrl_AP	CCl5 T cells	Tie2_20wkHFD-immunecells reclustering	700799	0.999501	0.258	0.069	0.000217619
Rps27rt	KO_AP	Ctrl_AP	CCl5 T cells	Tie2_20wkHFD-immunecells reclustering	0.0201731	0.918894	0.479	0.139	626.434
Gpnmb	KO_AP	Ctrl_AP	CCl5 T cells	Tie2_20wkHFD-immunecells reclustering	307.074	0.903463	0.442	0.155	953555
Pdcd1	KO_AP	Ctrl_AP	CCl5 T cells	Tie2_20wkHFD-immunecells reclustering	9.70008e+06	0.897524	0.417	0.208	0.00301217
Rpl39	KO_AP	Ctrl_AP	CCl5 T cells	Tie2_20wkHFD-immunecells reclustering	1.35728e-24	0.893131	1	0.963	4.21477e-20
Rpl41	KO_AP	Ctrl_AP	CCl5 T cells	Tie2_20wkHFD-immunecells reclustering	4.49561e-28	0.881499	1	0.988	1.39602e-22
Rps27	KO_AP	Ctrl_AP	CCl5 T cells	Tie2_20wkHFD-immunecells reclustering	4.46454e-33	0.859479	1	0.992	1.38637e-28
Ier5l	KO_AP	Ctrl_AP	CCl5 T cells	Tie2_20wkHFD-immunecells reclustering	404114	0.850367	0.383	0.147	0.000125489
Cd5l	KO_AP	Ctrl_AP	CCl5 T cells	Tie2_20wkHFD-immunecells reclustering	136038	0.847568	0.433	0.184	4.22438e+09
Ctsb	KO_AP	Ctrl_AP	CCl5 T cells	Tie2_20wkHFD-immunecells reclustering	19.6246	0.842495	0.733	0.416	609402
Rps21	KO_AP	Ctrl_AP	CCl5 T cells	Tie2_20wkHFD-immunecells reclustering	9.07703e-27	0.836877	0.996	0.988	2.81869e-22
Rps29	KO_AP	Ctrl_AP	CCl5 T cells	Tie2_20wkHFD-immunecells reclustering	3.05855e-27	0.816954	1	0.992	9.4977e-23
Spp1	KO_AP	Ctrl_AP	CCl5 T cells	Tie2_20wkHFD-immunecells reclustering	1397.87	0.805917	0.4	0.127	4.3408e+08
mt-Nd3	KO_AP	Ctrl_AP	CCl5 T cells	Tie2_20wkHFD-immunecells reclustering	1.45096	0.791388	0.871	0.665	45056.6
Tomm7	KO_AP	Ctrl_AP	CCl5 T cells	Tie2_20wkHFD-immunecells reclustering	207.191	0.752496	0.762	0.514	643389
Rpl37	KO_AP	Ctrl_AP	CCl5 T cells	Tie2_20wkHFD-immunecells reclustering	4.4317e-18	0.750313	1	0.984	1.37618e-13
Cox17	KO_AP	Ctrl_AP	CCl5 T cells	Tie2_20wkHFD-immunecells reclustering	7256.76	0.735692	0.496	0.224	2.25344e+08
Hcst	KO_AP	Ctrl_AP	CCl5 T cells	Tie2_20wkHFD-immunecells reclustering	1.77209	0.725822	0.925	0.731	55028.6
Fth1	KO_AP	Ctrl_AP	CCl5 T cells	Tie2_20wkHFD-immunecells reclustering	0.182362	0.718676	0.979	0.971	56629
Bola2	KO_AP	Ctrl_AP	CCl5 T cells	Tie2_20wkHFD-immunecells reclustering	190.269	0.716955	0.608	0.298	5.90841e+06
Pdcd4	KO_AP	Ctrl_AP	CCl5 T cells	Tie2_20wkHFD-immunecells reclustering	46.7697	0.709706	0.904	0.714	1.45234e+06
Ctsl	KO_AP	Ctrl_AP	CCl5 T cells	Tie2_20wkHFD-immunecells reclustering	238.371	0.688458	0.812	0.547	7.40213e+06
Rpl36al	KO_AP	Ctrl_AP	CCl5 T cells	Tie2_20wkHFD-immunecells reclustering	219824	0.684236	0.746	0.555	6.82619e+09
S100a6	KO_AP	Ctrl_AP	CCl5 T cells	Tie2_20wkHFD-immunecells reclustering	9.95704e+06	0.683371	0.771	0.535	0.00309196
Atp5e	KO_AP	Ctrl_AP	CCl5 T cells	Tie2_20wkHFD-immunecells reclustering	0.19378	0.683065	0.921	0.755	60174.6
Rpl37a	KO_AP	Ctrl_AP	CCl5 T cells	Tie2_20wkHFD-immunecells reclustering	1.21445e-20	0.675339	1	0.988	3.77124e-16
Psap	KO_AP	Ctrl_AP	CCl5 T cells	Tie2_20wkHFD-immunecells reclustering	148526	0.667704	0.717	0.486	4.61219e+09
Atp5k	KO_AP	Ctrl_AP	CCl5 T cells	Tie2_20wkHFD-immunecells reclustering	383432	0.655829	0.629	0.363	0.000119067
Crip1	KO_AP	Ctrl_AP	CCl5 T cells	Tie2_20wkHFD-immunecells reclustering	167229	0.653236	0.887	0.71	5.19296e+09
C1qb	KO_AP	Ctrl_AP	CCl5 T cells	Tie2_20wkHFD-immunecells reclustering	220508	0.641623	0.188	0.02	6.84742e+09
2010107E04Rik	KO_AP	Ctrl_AP	CCl5 T cells	Tie2_20wkHFD-immunecells reclustering	1.75838e+06	0.640498	0.633	0.416	0.00054603
Rpl36	KO_AP	Ctrl_AP	CCl5 T cells	Tie2_20wkHFD-immunecells reclustering	2.4401e-13	0.628548	1	0.988	7.57723e-09
Sec61g	KO_AP	Ctrl_AP	CCl5 T cells	Tie2_20wkHFD-immunecells reclustering	87167.7	0.625921	0.758	0.608	2.70682e+09
Ctss	KO_AP	Ctrl_AP	CCl5 T cells	Tie2_20wkHFD-immunecells reclustering	304003	0.616334	0.537	0.29	0.000944022
Lgals3	KO_AP	Ctrl_AP	CCl5 T cells	Tie2_20wkHFD-immunecells reclustering	6.0236e+06	0.60694	0.579	0.347	0.00187051
Snrpf	KO_AP	Ctrl_AP	CCl5 T cells	Tie2_20wkHFD-immunecells reclustering	1.59782e+06	0.574926	0.692	0.49	0.000496172
Usmg5	KO_AP	Ctrl_AP	CCl5 T cells	Tie2_20wkHFD-immunecells reclustering	1.23387e+07	0.567835	0.613	0.388	0.00383152
Ccl5	KO_AP	Ctrl_AP	CCl5 T cells	Tie2_20wkHFD-immunecells reclustering	647130	0.560996	0.863	0.571	0.000200953
Rpl27	KO_AP	Ctrl_AP	CCl5 T cells	Tie2_20wkHFD-immunecells reclustering	2.151	0.554174	0.975	0.898	667950
Lpl	KO_AP	Ctrl_AP	CCl5 T cells	Tie2_20wkHFD-immunecells reclustering	2.11152e+07	0.543015	0.308	0.114	0.00655691
Ndufa3	KO_AP	Ctrl_AP	CCl5 T cells	Tie2_20wkHFD-immunecells reclustering	4.16276e+06	0.526797	0.654	0.449	0.0129266
Rpl34	KO_AP	Ctrl_AP	CCl5 T cells	Tie2_20wkHFD-immunecells reclustering	9.2677e-11	0.519153	1	0.992	2.8779e-06
Cox8a	KO_AP	Ctrl_AP	CCl5 T cells	Tie2_20wkHFD-immunecells reclustering	74073.6	0.512163	0.942	0.816	2.30021e+09
Nkg7	KO_AP	Ctrl_AP	CCl5 T cells	Tie2_20wkHFD-immunecells reclustering	3.44694e+07	0.508585	0.879	0.641	0.0107038
Gimap4	KO_AP	Ctrl_AP	CCl5 T cells	Tie2_20wkHFD-immunecells reclustering	738208	0.486118	0.842	0.698	0.00229236
Cox7c	KO_AP	Ctrl_AP	CCl5 T cells	Tie2_20wkHFD-immunecells reclustering	70589.2	0.465864	0.921	0.812	0.000219201
Rpl35a	KO_AP	Ctrl_AP	CCl5 T cells	Tie2_20wkHFD-immunecells reclustering	0.500827	0.415214	1	0.996	15552.2
Rps26	KO_AP	Ctrl_AP	CCl5 T cells	Tie2_20wkHFD-immunecells reclustering	51913	0.408521	0.988	0.959	1.61205e+08
Cd68	KO_AP	Ctrl_AP	CCl5 T cells	Tie2_20wkHFD-immunecells reclustering	6.43064e+06	0.385065	0.146	0.012	0.00199691
Rpl36a	KO_AP	Ctrl_AP	CCl5 T cells	Tie2_20wkHFD-immunecells reclustering	1.19585e+07	0.382055	0.979	0.939	0.00371347
Fau	KO_AP	Ctrl_AP	CCl5 T cells	Tie2_20wkHFD-immunecells reclustering	79.2245	0.321218	1	1	2.46016e+06
Rps15a	KO_AP	Ctrl_AP	CCl5 T cells	Tie2_20wkHFD-immunecells reclustering	205814	0.304276	1	0.992	6.39116e+09
Rplp2	KO_AP	Ctrl_AP	CCl5 T cells	Tie2_20wkHFD-immunecells reclustering	687761	0.302184	1	0.992	0.00021357
mt-Atp6	KO_AP	Ctrl_AP	CCl5 T cells	Tie2_20wkHFD-immunecells reclustering	7.05163e+06	-0.254127	1	0.996	0.00218974
Tpt1	KO_AP	Ctrl_AP	CCl5 T cells	Tie2_20wkHFD-immunecells reclustering	3090.85	-0.288488	1	1	9.59801e+08
Gm42418	KO_AP	Ctrl_AP	CCl5 T cells	Tie2_20wkHFD-immunecells reclustering	881475	-0.339464	1	1	0.000273724
Ugdh	KO_AP	Ctrl_AP	CCl5 T cells	Tie2_20wkHFD-immunecells reclustering	1.09034e+08	-0.371484	0.004	0.106	0.0338583
Phlda1	KO_AP	Ctrl_AP	CCl5 T cells	Tie2_20wkHFD-immunecells reclustering	3.69629e+07	-0.451498	0.004	0.114	0.0114781
Id3	KO_AP	Ctrl_AP	CCl5 T cells	Tie2_20wkHFD-immunecells reclustering	1.56447e+08	-0.51077	0.017	0.131	0.0485815
Ptma	KO_AP	Ctrl_AP	CCl5 T cells	Tie2_20wkHFD-immunecells reclustering	1.48588e+06	-0.546346	0.942	0.976	0.000461411
Gm10076	KO_AP	Ctrl_AP	CCl5 T cells	Tie2_20wkHFD-immunecells reclustering	299350	-0.561398	0.713	0.792	0.000929571
H3f3a	KO_AP	Ctrl_AP	CCl5 T cells	Tie2_20wkHFD-immunecells reclustering	1.39601e+07	-0.562167	0.921	0.935	0.00433502
Marcks	KO_AP	Ctrl_AP	CCl5 T cells	Tie2_20wkHFD-immunecells reclustering	3.17993e+06	-0.73735	0.004	0.131	0.000987462
Jund	KO_AP	Ctrl_AP	CCl5 T cells	Tie2_20wkHFD-immunecells reclustering	2.22776e+06	-0.781621	0.7	0.808	0.000691785
Ldhb	KO_AP	Ctrl_AP	CCl5 T cells	Tie2_20wkHFD-immunecells reclustering	7.25883e+06	-0.809618	0.029	0.18	0.00225408
Ighm	KO_AP	Ctrl_AP	CCl5 T cells	Tie2_20wkHFD-immunecells reclustering	16308.4	-0.822771	0.133	0.335	0.000506426
Fos	KO_AP	Ctrl_AP	CCl5 T cells	Tie2_20wkHFD-immunecells reclustering	2.78501e+07	-0.864578	0.121	0.318	0.00864828
Camk4	KO_AP	Ctrl_AP	CCl5 T cells	Tie2_20wkHFD-immunecells reclustering	1.55161e+07	-0.915399	0.15	0.343	0.00481821
Ramp1	KO_AP	Ctrl_AP	CCl5 T cells	Tie2_20wkHFD-immunecells reclustering	693512	-0.926088	0.054	0.241	0.000215356
Lef1	KO_AP	Ctrl_AP	CCl5 T cells	Tie2_20wkHFD-immunecells reclustering	4.48231e+07	-1.01568	0.292	0.473	0.0139189
Hspa1a	KO_AP	Ctrl_AP	CCl5 T cells	Tie2_20wkHFD-immunecells reclustering	6.9772e+07	-1.16885	0.142	0.318	0.0216663
Jun	KO_AP	Ctrl_AP	CCl5 T cells	Tie2_20wkHFD-immunecells reclustering	69.0482	-1.40587	0.171	0.465	2.14415e+06
Hspa1b	KO_AP	Ctrl_AP	CCl5 T cells	Tie2_20wkHFD-immunecells reclustering	4.56683e+07	-1.47931	0.208	0.388	0.0141814
Ccr9	KO_AP	Ctrl_AP	CCl5 T cells	Tie2_20wkHFD-immunecells reclustering	1.57983e+07	-1.50448	0.046	0.2	0.00490585
Satb1	KO_AP	Ctrl_AP	CCl5 T cells	Tie2_20wkHFD-immunecells reclustering	354580	-1.53131	0.283	0.502	0.000110108
Sox4	KO_AP	Ctrl_AP	CCl5 T cells	Tie2_20wkHFD-immunecells reclustering	1.22216e+07	-1.71882	0.067	0.233	0.00379518

## Sheet: imreclu_proli_AR
gene	ident1	ident2	cellType	mouseSet	p_val.RNAwithSoupXwithLists	avg_log2FC.RNAwithSoupXwithLists	pct.1.RNAwithSoupXwithLists	pct.2.RNAwithSoupXwithLists	p_val_adj.RNAwithSoupXwithLists
Rps29	KO_AR	Ctrl_AR	proliferating	Tie2_20wkHFD-immunecells reclustering	7.31107e+06	-0.481926	1	1	0.00227031
Clec4a1	KO_AR	Ctrl_AR	proliferating	Tie2_20wkHFD-immunecells reclustering	4.51978e+07	-0.540757	0.131	0.5	0.0140353
mt-Nd3	KO_AR	Ctrl_AR	proliferating	Tie2_20wkHFD-immunecells reclustering	4.33418e+06	-0.735665	0.952	0.983	0.00134589
Ap2a2	KO_AR	Ctrl_AR	proliferating	Tie2_20wkHFD-immunecells reclustering	2.80517e+07	-0.738075	0.595	0.85	0.0087109
Gm42418	KO_AR	Ctrl_AR	proliferating	Tie2_20wkHFD-immunecells reclustering	22349.5	-1.37002	0.929	0.967	6.94018e+08
F13a1	KO_AR	Ctrl_AR	proliferating	Tie2_20wkHFD-immunecells reclustering	1.44089e+06	-1.96157	0.167	0.6	0.000447439
Mrc1	KO_AR	Ctrl_AR	proliferating	Tie2_20wkHFD-immunecells reclustering	8.3846e+07	-2.17411	0.25	0.583	0.0260367
Ccl2	KO_AR	Ctrl_AR	proliferating	Tie2_20wkHFD-immunecells reclustering	669861	-2.18395	0.238	0.65	0.00208012
Ccl7	KO_AR	Ctrl_AR	proliferating	Tie2_20wkHFD-immunecells reclustering	5.04603e+07	-2.27691	0.143	0.517	0.0156694

## Sheet: imreclu_proli_AP
gene	ident1	ident2	cellType	mouseSet	p_val.RNAwithSoupXwithLists	avg_log2FC.RNAwithSoupXwithLists	pct.1.RNAwithSoupXwithLists	pct.2.RNAwithSoupXwithLists	p_val_adj.RNAwithSoupXwithLists
Rps28	KO_AP	Ctrl_AP	proliferating	Tie2_20wkHFD-immunecells reclustering	3.20016e-21	1.44625	1	0.986	9.93747e-18
mt-Nd3	KO_AP	Ctrl_AP	proliferating	Tie2_20wkHFD-immunecells reclustering	1.65734e-07	1.09875	0.981	0.935	0.00514653
Gm42031	KO_AP	Ctrl_AP	proliferating	Tie2_20wkHFD-immunecells reclustering	0.239322	0.974769	0.771	0.338	7431.67
Rpl38	KO_AP	Ctrl_AP	proliferating	Tie2_20wkHFD-immunecells reclustering	4.12248e-10	0.916707	1	0.993	1.28015e-05
Rps29	KO_AP	Ctrl_AP	proliferating	Tie2_20wkHFD-immunecells reclustering	1.123e-10	0.832797	1	1	3.48726e-06
Ctsb	KO_AP	Ctrl_AP	proliferating	Tie2_20wkHFD-immunecells reclustering	1.2382e+07	0.816282	0.8	0.468	0.00384498
Rpl41	KO_AP	Ctrl_AP	proliferating	Tie2_20wkHFD-immunecells reclustering	0.00218327	0.740551	1	0.993	67.797
Usmg5	KO_AP	Ctrl_AP	proliferating	Tie2_20wkHFD-immunecells reclustering	20942.8	0.677947	0.962	0.842	6.50335e+09
Rpl39	KO_AP	Ctrl_AP	proliferating	Tie2_20wkHFD-immunecells reclustering	55.7792	0.632298	1	1	1.73211e+06
Rpl37a	KO_AP	Ctrl_AP	proliferating	Tie2_20wkHFD-immunecells reclustering	0.000188633	0.617696	1	1	5.85763
Bola2	KO_AP	Ctrl_AP	proliferating	Tie2_20wkHFD-immunecells reclustering	5.30166e+06	0.569233	0.886	0.691	0.00164633
Tomm7	KO_AP	Ctrl_AP	proliferating	Tie2_20wkHFD-immunecells reclustering	884572	0.529484	0.99	0.935	0.000274686
Cox17	KO_AP	Ctrl_AP	proliferating	Tie2_20wkHFD-immunecells reclustering	470833	0.526058	0.857	0.633	0.000146208
Rps27	KO_AP	Ctrl_AP	proliferating	Tie2_20wkHFD-immunecells reclustering	7.9328e+07	0.525636	1	0.993	0.0246337
Rps21	KO_AP	Ctrl_AP	proliferating	Tie2_20wkHFD-immunecells reclustering	5311.83	0.521294	1	1	1.64948e+08
Ndufa3	KO_AP	Ctrl_AP	proliferating	Tie2_20wkHFD-immunecells reclustering	11417.1	0.509244	0.971	0.892	3.54536e+08
Atp5k	KO_AP	Ctrl_AP	proliferating	Tie2_20wkHFD-immunecells reclustering	1.97067e+06	0.487513	0.981	0.906	0.000611951
Nmt1	KO_AP	Ctrl_AP	proliferating	Tie2_20wkHFD-immunecells reclustering	7.11638e+07	0.485437	0.8	0.64	0.0220985
2010107E04Rik	KO_AP	Ctrl_AP	proliferating	Tie2_20wkHFD-immunecells reclustering	4.51287e+06	0.483851	0.99	0.921	0.00140138
Atp5e	KO_AP	Ctrl_AP	proliferating	Tie2_20wkHFD-immunecells reclustering	2.64367e+06	0.463308	0.99	0.986	0.000820938
Sec61g	KO_AP	Ctrl_AP	proliferating	Tie2_20wkHFD-immunecells reclustering	477158	0.46142	0.99	0.942	0.000148172
Rpl37	KO_AP	Ctrl_AP	proliferating	Tie2_20wkHFD-immunecells reclustering	4.84698e+07	0.441321	1	0.993	0.0150513
Samsn1	KO_AP	Ctrl_AP	proliferating	Tie2_20wkHFD-immunecells reclustering	1.89519e+07	0.434038	0.543	0.223	0.00588512
Cox7c	KO_AP	Ctrl_AP	proliferating	Tie2_20wkHFD-immunecells reclustering	9.19943e+06	0.399675	1	1	0.0028567
Stard8	KO_AP	Ctrl_AP	proliferating	Tie2_20wkHFD-immunecells reclustering	1.55542e+08	0.348864	0.438	0.151	0.0483005
Rps9	KO_AP	Ctrl_AP	proliferating	Tie2_20wkHFD-immunecells reclustering	1.05965e+08	-0.342818	1	1	0.0329054
Gstp1	KO_AP	Ctrl_AP	proliferating	Tie2_20wkHFD-immunecells reclustering	1.95805e+07	-0.377068	0.19	0.504	0.00608034
Gm47283	KO_AP	Ctrl_AP	proliferating	Tie2_20wkHFD-immunecells reclustering	1.07484e+08	-0.385396	0.2	0.489	0.0333769
Ahsa1	KO_AP	Ctrl_AP	proliferating	Tie2_20wkHFD-immunecells reclustering	8.88669e+07	-0.417468	0.733	0.849	0.0275958
Ctse	KO_AP	Ctrl_AP	proliferating	Tie2_20wkHFD-immunecells reclustering	195547	-0.418416	0.095	0.453	6.07231e+08
Rpl10	KO_AP	Ctrl_AP	proliferating	Tie2_20wkHFD-immunecells reclustering	774333	-0.440681	1	0.993	0.00240454
Rpl11	KO_AP	Ctrl_AP	proliferating	Tie2_20wkHFD-immunecells reclustering	5.28172e+07	-0.451704	1	1	0.0164013
Rbm3	KO_AP	Ctrl_AP	proliferating	Tie2_20wkHFD-immunecells reclustering	880812	-0.453338	0.99	1	0.000273519
Rpl4	KO_AP	Ctrl_AP	proliferating	Tie2_20wkHFD-immunecells reclustering	1.20643e+08	-0.456351	1	0.986	0.0374634
Mplkip	KO_AP	Ctrl_AP	proliferating	Tie2_20wkHFD-immunecells reclustering	9.34341e+06	-0.482049	0.41	0.712	0.00290141
Rplp0	KO_AP	Ctrl_AP	proliferating	Tie2_20wkHFD-immunecells reclustering	5.03576e+07	-0.483175	1	1	0.0156375
Rps7	KO_AP	Ctrl_AP	proliferating	Tie2_20wkHFD-immunecells reclustering	4.83491e+06	-0.507494	1	1	0.00150138
Rpl15	KO_AP	Ctrl_AP	proliferating	Tie2_20wkHFD-immunecells reclustering	7.56867e+07	-0.51639	1	1	0.023503
Uba52	KO_AP	Ctrl_AP	proliferating	Tie2_20wkHFD-immunecells reclustering	106623	-0.577502	0.867	0.935	3.31097e+09
Ramp1	KO_AP	Ctrl_AP	proliferating	Tie2_20wkHFD-immunecells reclustering	5.26708e+07	-0.628638	0.59	0.82	0.0163559
Hmgn2	KO_AP	Ctrl_AP	proliferating	Tie2_20wkHFD-immunecells reclustering	5.99769e+06	-0.700651	0.933	1	0.00186246
Erh	KO_AP	Ctrl_AP	proliferating	Tie2_20wkHFD-immunecells reclustering	0.354115	-0.823061	0.705	0.878	1.09963e+06
Gm10076	KO_AP	Ctrl_AP	proliferating	Tie2_20wkHFD-immunecells reclustering	0.0517059	-0.826446	0.952	0.964	1605.62
Arpp21	KO_AP	Ctrl_AP	proliferating	Tie2_20wkHFD-immunecells reclustering	9.32334e+07	-0.83213	0.276	0.619	0.0289518
Tcf7	KO_AP	Ctrl_AP	proliferating	Tie2_20wkHFD-immunecells reclustering	1.24147e+08	-0.900116	0.324	0.647	0.0385514
Kcnq1ot1	KO_AP	Ctrl_AP	proliferating	Tie2_20wkHFD-immunecells reclustering	1.73306e+07	-0.975698	0.533	0.755	0.00538168
Trbc1	KO_AP	Ctrl_AP	proliferating	Tie2_20wkHFD-immunecells reclustering	9.6316e+07	-1.72904	0.248	0.54	0.029909

[truncated: 13 more sheets: imreclu_Ccr9cd8 T_AR, imreclu_Ccr9cd8 T_AP, imreclu_pDCs MoDCs_AR, imreclu_pDCs MoDCs_AP, imreclu_Cxcr6 T_AR, imreclu_Cxcr6 T_AP, imreclu_NK_AR, imreclu_NK_AP, imreclu_monocyte_AR, imreclu_monocyte_AP, imreclu_B cells_AR, imreclu_B cells_AP, Sheet13]
