# Supplementary material for: The angiopoietin receptor Tie2 is atheroprotective in arterial endothelium
Source: Nat Cardiovasc Res. 2023 Mar 13;2(3):307–21. doi: 10.1038/s44161-023-00224-y (PMC7614785; doi:10.1038/s44161-023-00224-y)
Supplement: Supplementary file 5 — Differentially expressed genes from clusters in Extended Data Fig. 4g. [file 44161_2023_224_MOESM5_ESM.xlsx]

## Sheet: EC-DE table
gene	ident1	ident2	cellType	mouseSet	p_val.RNAwithSoupXwithLists	avg_log2FC.RNAwithSoupXwithLists	pct.1.RNAwithSoupXwithLists	pct.2.RNAwithSoupXwithLists	p_val_adj.RNAwithSoupXwithLists
Gm47015	CKO	Control BM	DC	Tie2_4wkHFD_BM	3.84895e+07	0,480080858645579	0,241	0	0,0124263224744251

## Sheet: Fibroblast- DE table 
gene	ident1	ident2	cellType	mouseSet	p_val.RNAwithSoupXwithLists	avg_log2FC.RNAwithSoupXwithLists	pct.1.RNAwithSoupXwithLists	pct.2.RNAwithSoupXwithLists	p_val_adj.RNAwithSoupXwithLists
Gm47015	CKO	Control BM	DC	Tie2_4wkHFD_BM	3.84895e+07	0,480080858645579	0,241	0	0,0124263224744251

## Sheet: Mac- DE table 
gene	ident1	ident2	cellType	mouseSet	p_val.RNAwithSoupXwithLists	avg_log2FC.RNAwithSoupXwithLists	pct.1.RNAwithSoupXwithLists	pct.2.RNAwithSoupXwithLists	p_val_adj.RNAwithSoupXwithLists
Gm47015	CKO	Control BM	DC	Tie2_4wkHFD_BM	3.84895e+07	0,480080858645579	0,241	0	0,0124263224744251

## Sheet: ILC- DE table 
gene	ident1	ident2	cellType	mouseSet	p_val.RNAwithSoupXwithLists	avg_log2FC.RNAwithSoupXwithLists	pct.1.RNAwithSoupXwithLists	pct.2.RNAwithSoupXwithLists	p_val_adj.RNAwithSoupXwithLists
Gm47015	CKO	Control BM	DC	Tie2_4wkHFD_BM	3.84895e+07	0,480080858645579	0,241	0	0,0124263224744251

## Sheet: Tgd- DE table 
gene	ident1	ident2	cellType	mouseSet	p_val.RNAwithSoupXwithLists	avg_log2FC.RNAwithSoupXwithLists	pct.1.RNAwithSoupXwithLists	pct.2.RNAwithSoupXwithLists	p_val_adj.RNAwithSoupXwithLists
Gm47015	CKO	Control BM	DC	Tie2_4wkHFD_BM	3.84895e+07	0,480080858645579	0,241	0	0,0124263224744251

## Sheet: T cell - DE table 
gene	ident1	ident2	cellType	mouseSet	p_val.RNAwithSoupXwithLists	avg_log2FC.RNAwithSoupXwithLists	pct.1.RNAwithSoupXwithLists	pct.2.RNAwithSoupXwithLists	p_val_adj.RNAwithSoupXwithLists
Gm47015	CKO	Control BM	DC	Tie2_4wkHFD_BM	3.84895e+07	0,480080858645579	0,241	0	0,0124263224744251

## Sheet: NK - DE table 
gene	ident1	ident2	cellType	mouseSet	p_val.RNAwithSoupXwithLists	avg_log2FC.RNAwithSoupXwithLists	pct.1.RNAwithSoupXwithLists	pct.2.RNAwithSoupXwithLists	p_val_adj.RNAwithSoupXwithLists
Gm47015	CKO	Control BM	DC	Tie2_4wkHFD_BM	3.84895e+07	0,480080858645579	0,241	0	0,0124263224744251

## Sheet: NKT - DE table 
gene	ident1	ident2	cellType	mouseSet	p_val.RNAwithSoupXwithLists	avg_log2FC.RNAwithSoupXwithLists	pct.1.RNAwithSoupXwithLists	pct.2.RNAwithSoupXwithLists	p_val_adj.RNAwithSoupXwithLists
Gm47015	CKO	Control BM	DC	Tie2_4wkHFD_BM	3.84895e+07	0,480080858645579	0,241	0	0,0124263224744251

## Sheet: DC- DE table 
gene	ident1	ident2	cellType	mouseSet	p_val.RNAwithSoupXwithLists	avg_log2FC.RNAwithSoupXwithLists	pct.1.RNAwithSoupXwithLists	pct.2.RNAwithSoupXwithLists	p_val_adj.RNAwithSoupXwithLists
Gm47015	CKO	Control BM	DC	Tie2_4wkHFD_BM	3.84895e+07	0,480080858645579	0,241	0	0,0124263224744251

## Sheet: B cells- DE table 
gene	ident1	ident2	cellType	mouseSet	p_val.RNAwithSoupXwithLists	avg_log2FC.RNAwithSoupXwithLists	pct.1.RNAwithSoupXwithLists	pct.2.RNAwithSoupXwithLists	p_val_adj.RNAwithSoupXwithLists
Gm47015	CKO	Control BM	B cells	Tie2_4wkHFD_BM	4.63649e-21	0,73422588932082	0,167	0,01	1.49689e-17
Rbm3	CKO	Control BM	B cells	Tie2_4wkHFD_BM	0.000737084	0,557597428859955	0,843	0,702	23.7968
Vmn2r96	CKO	Control BM	B cells	Tie2_4wkHFD_BM	0.0830554	0,375299071875098	0,114	0,02	2681.44
AC149090.1	CKO	Control BM	B cells	Tie2_4wkHFD_BM	17231.9	0,370257648346188	0,393	0,235	5.56331e+08
AY036118	CKO	Control BM	B cells	Tie2_4wkHFD_BM	102.437	0,368701722646275	0,952	0,93	3.30719e+06
Cirbp	CKO	Control BM	B cells	Tie2_4wkHFD_BM	1.54807e+06	0,338804023011805	0,411	0,268	0,000499793158616481
Pgls	CKO	Control BM	B cells	Tie2_4wkHFD_BM	1.36052e+08	0,322554218615434	0,754	0,674	0,0439245440774775
Cwc22	CKO	Control BM	B cells	Tie2_4wkHFD_BM	1.50369e+08	0,318270473368726	0,656	0,554	0,0485467111325981
Rps27rt	CKO	Control BM	B cells	Tie2_4wkHFD_BM	7.15664e+07	0,298485063100277	0,487	0,357	0,0231052013588698
Selenof	CKO	Control BM	B cells	Tie2_4wkHFD_BM	116627	0,293510349922387	0,57	0,417	0,000376530013954765
Gm47283	CKO	Control BM	B cells	Tie2_4wkHFD_BM	7.26532e+07	0,267099628946709	0,247	0,147	0,0234560841146095
Tecr	CKO	Control BM	B cells	Tie2_4wkHFD_BM	1.16801e+08	0,250959870518043	0,36	0,244	0,0377093315753177
Rpl3	CKO	Control BM	B cells	Tie2_4wkHFD_BM	2.89949e+07	0,212267436870518	0,97	0,947	0,00936101736707172
Rpl36	CKO	Control BM	B cells	Tie2_4wkHFD_BM	9.50973e+07	0,212088397700305	0,958	0,931	0,0307021777740188
Rplp0	CKO	Control BM	B cells	Tie2_4wkHFD_BM	4.2655e+06	0,201760308455534	0,982	0,989	0,0137711680810566
Rpl32	CKO	Control BM	B cells	Tie2_4wkHFD_BM	416155	0,188453912804877	0,997	0,997	0,000134355596961863
Ramp1	CKO	Control BM	B cells	Tie2_4wkHFD_BM	3.90769e+07	0,178945331603745	0,104	0,041	0,0126159911761392
Pop4	CKO	Control BM	B cells	Tie2_4wkHFD_BM	9.66355e+07	0,178501365335923	0,12	0,053	0,0311987756787174
Rps23	CKO	Control BM	B cells	Tie2_4wkHFD_BM	6.57701e+07	0,175648841418565	0,998	0,993	0,0212338897690547
mt-Co2	CKO	Control BM	B cells	Tie2_4wkHFD_BM	17.4172	0,127328632217632	1	1	562316
mt-Cytb	CKO	Control BM	B cells	Tie2_4wkHFD_BM	1.58881e+07	0,12275976844537	0,998	1	0,00512947412980375
mt-Co3	CKO	Control BM	B cells	Tie2_4wkHFD_BM	828.2	0,112160779065317	0,998	1	2.67385e+07
Pabpc1	CKO	Control BM	B cells	Tie2_4wkHFD_BM	5.98586e+07	-0,222460068546247	0,831	0,872	0,0193253539418884
Sec61a1	CKO	Control BM	B cells	Tie2_4wkHFD_BM	7495.08	-0,30403969032017	0,02	0,109	2.41979e+08
Hsp90ab1	CKO	Control BM	B cells	Tie2_4wkHFD_BM	1.17058e+07	-0,307163358487195	0,941	0,94	0,00377922043335555
Ptprc	CKO	Control BM	B cells	Tie2_4wkHFD_BM	1.34067e+07	-0,319365288868902	0,784	0,835	0,00432833729035162
Malat1	CKO	Control BM	B cells	Tie2_4wkHFD_BM	4.911	-0,342206066078613	0,997	0,998	1.58552e+06
Etnk1	CKO	Control BM	B cells	Tie2_4wkHFD_BM	9.68326e+07	-0,363438460595126	0,567	0,629	0,0312624004646781
Gm10076	CKO	Control BM	B cells	Tie2_4wkHFD_BM	6.35098e+07	-0,378804609033651	0,341	0,439	0,0205041494001541
Rsrp1	CKO	Control BM	B cells	Tie2_4wkHFD_BM	876.909	-0,459170958700404	0,584	0,711	2.8311e+07

[truncated: 6 more sheets: Basonophils- DE table , Monocytes - DE table , Stem cells- DE table , B pro - DE table , Neutrophils - DE table , Sheet1]
