# Supplementary material for: The angiopoietin receptor Tie2 is atheroprotective in arterial endothelium
Source: Nat Cardiovasc Res. 2023 Mar 13;2(3):307–21. doi: 10.1038/s44161-023-00224-y (PMC7614785; doi:10.1038/s44161-023-00224-y)
Supplement: Supplementary file 6 — Ligand–receptor pairs from differentially expressed genes in Tie2iΔAEC AECs in Fig. 2b. [file 44161_2023_224_MOESM6_ESM.xlsx]

## Sheet: 2022-04-12_09-30-28 DE KO_AR vs
DE genes that are part of known ligand-receptor pairs (as defined in Ramilowski et al 2015, https://www.nature.com/articles/ncomms8866)
gene	log2FC	ligands for DE gene	receptors for DE gene	ident1	ident2	cellType	mouseSet	p_val.RNAwithSoupXwithLists	avg_log2FC.RNAwithSoupXwithLists	pct.1.RNAwithSoupXwithLists	pct.2.RNAwithSoupXwithLists	p_val_adj.RNAwithSoupXwithLists
Tek	-2.32251	Angpt1, Angpt2, Angpt4, Angptl1		KO_AR	Ctrl_AR	AECs	Tie2_20wkHFD	1.22981e-74	-2.32251	0.166	0.892	3.81892e-70
Lrp1	-0.382421	A2m, Apoe, App, C1qb, C3, C4bpa, Calr, Ctgf, F8, F9, Fcn2, Hsp90b1, Lipc, Lpl, Lrpap1, Ltf, Mdk, Mmp13, Mmp9, Pdgfb, Plat, Plau, Psap, Serpi1, Serpinc1, Serpine1, Serpine2, Serping1, Tfpi, Thbs1, Wnt3a		KO_AR	Ctrl_AR	AECs	Tie2_20wkHFD	2.75076e-09	-0.382421	0.054	0.23	8.54193e-05
Ptprb	-0.321388	Mdk, Ptn, Tnc		KO_AR	Ctrl_AR	AECs	Tie2_20wkHFD	7.28321e-08	-0.321388	0.983	0.978	0.00226166
Pecam1	-0.265596	Efnb2		KO_AR	Ctrl_AR	AECs	Tie2_20wkHFD	7.66152e-10	-0.265596	0.983	0.978	2.37913e-05
C3	-1.24809		C3ar1, C5ar2, Cd19, Cd46, Cd81, Cr1, Ifitm1, Itgam, Itgax, Itgb2, Lrp1	KO_AR	Ctrl_AR	AECs	Tie2_20wkHFD	1.21391e-11	-1.24809	0.003	0.155	3.76957e-07
Col1a2	-1.06591		Cd36, Cd44, Cd93, Flt4, Itga1, Itga11, Itga2, Itga2b, Itgav, Itgb1, Itgb3	KO_AR	Ctrl_AR	AECs	Tie2_20wkHFD	7.91777e-14	-1.06591	0.003	0.183	2.4587e-09
Ncam1	-0.783713		Cac1c, Fgfr1, Fgfr2, Gfra1, Ptpra, Robo1, Robo3	KO_AR	Ctrl_AR	AECs	Tie2_20wkHFD	2.04331e-08	-0.783713	0.409	0.583	0.000634509
Ccl8	-0.722735		Ackr2, Ackr4, Ccr1, Ccr2, Ccr3, Ccr5, Darc	KO_AR	Ctrl_AR	AECs	Tie2_20wkHFD	1.17231e-07	-0.722735	0.003	0.101	0.00364036
Col4a4	-0.430301		Cd47, Cd93, Itga1, Itga2, Itgav, Itgb1	KO_AR	Ctrl_AR	AECs	Tie2_20wkHFD	3.17536e-07	-0.430301	0.382	0.583	0.00986046
Fbln2	-0.361897		Itgb3	KO_AR	Ctrl_AR	AECs	Tie2_20wkHFD	2.87995e-07	-0.361897	0.845	0.917	0.00894312
B2m	0.448368		Cd1a, Cd1b, Cd247, Cd3d, Cd3g, Hfe, Hla-f, Kir2dl1, Kir2dl3, Kir3dl1, Klrc1, Klrd1, Lilrb1, Lilrb2, Tfrc	KO_AR	Ctrl_AR	AECs	Tie2_20wkHFD	1.13089e-13	0.448368	0.959	0.921	3.51176e-09
Cxcl16	0.456484		Cxcr6	KO_AR	Ctrl_AR	AECs	Tie2_20wkHFD	8.77787e-07	0.456484	0.459	0.288	0.0272579
Lgals3bp	0.521515		Itgb1, Vangl1	KO_AR	Ctrl_AR	AECs	Tie2_20wkHFD	1.2993e-07	0.521515	0.439	0.241	0.00403472
Vcam1	0.616999		Itga4, Itga9, Itgad, Itgb1, Itgb2, Itgb7	KO_AR	Ctrl_AR	AECs	Tie2_20wkHFD	1.25243e-07	0.616999	0.899	0.838	0.00388917
Col18a1	0.649804		Gpc1, Gpc4, Itga5, Itgb1, Kdr	KO_AR	Ctrl_AR	AECs	Tie2_20wkHFD	1.14304e-07	0.649804	0.368	0.176	0.00354949
Mdk	0.671921		Alk, Gpc2, Itga4, Itga6, Itgb1, Lrp1, Lrp2, Ptprb, Ptprz1, Sdc1, Sdc3, Sdc4, Tspan1	KO_AR	Ctrl_AR	AECs	Tie2_20wkHFD	1.10001e-10	0.671921	0.223	0.04	3.41586e-06
Spp1	1.05614		Cd44, Itga4, Itga5, Itga9, Itgav, Itgb1, S1pr1	KO_AR	Ctrl_AR	AECs	Tie2_20wkHFD	2.52126e-08	1.05614	0.115	0.004	0.000782928
Kctd12	-0.885032			KO_AR	Ctrl_AR	AECs	Tie2_20wkHFD	3.29119e-14	-0.885032	0.605	0.773	1.02201e-09
Lars2	-0.816597			KO_AR	Ctrl_AR	AECs	Tie2_20wkHFD	4.25642e-20	-0.816597	0.902	0.964	1.32175e-15
Gm42418	-0.789278			KO_AR	Ctrl_AR	AECs	Tie2_20wkHFD	2.0769e-24	-0.789278	0.97	0.989	6.44939e-20
Plpp3	-0.65218			KO_AR	Ctrl_AR	AECs	Tie2_20wkHFD	1.38584e-07	-0.65218	0.497	0.637	0.00430344
Atp2a3	-0.635691			KO_AR	Ctrl_AR	AECs	Tie2_20wkHFD	1.89401e-11	-0.635691	0.554	0.752	5.88148e-07
Enpp6	-0.580775			KO_AR	Ctrl_AR	AECs	Tie2_20wkHFD	7.48869e-08	-0.580775	0.537	0.68	0.00232546
Ptgs1	-0.578195			KO_AR	Ctrl_AR	AECs	Tie2_20wkHFD	3.67262e-12	-0.578195	0.571	0.773	1.14046e-07
mt-Atp8	-0.544695			KO_AR	Ctrl_AR	AECs	Tie2_20wkHFD	1.81938e-08	-0.544695	0.49	0.629	0.000564971
Tns1	-0.543894			KO_AR	Ctrl_AR	AECs	Tie2_20wkHFD	1.68055e-07	-0.543894	0.696	0.799	0.0052186
Cgnl1	-0.533215			KO_AR	Ctrl_AR	AECs	Tie2_20wkHFD	2.36905e-08	-0.533215	0.845	0.899	0.00073566
Pkhd1l1	-0.516456			KO_AR	Ctrl_AR	AECs	Tie2_20wkHFD	8.66421e-07	-0.516456	0.409	0.583	0.026905
Cdc42ep3	-0.496381			KO_AR	Ctrl_AR	AECs	Tie2_20wkHFD	3.6956e-08	-0.496381	0.716	0.845	0.00114759
Aldh2	-0.476297			KO_AR	Ctrl_AR	AECs	Tie2_20wkHFD	1.93064e-09	-0.476297	0.679	0.788	5.99521e-05
Fhl1	-0.45417			KO_AR	Ctrl_AR	AECs	Tie2_20wkHFD	1.60191e-06	-0.45417	0.693	0.795	0.0497442
Tnxb	-0.44098			KO_AR	Ctrl_AR	AECs	Tie2_20wkHFD	3.19528e-08	-0.44098	0.003	0.108	0.000992231
Emp2	-0.43692			KO_AR	Ctrl_AR	AECs	Tie2_20wkHFD	1.10032e-06	-0.43692	0.824	0.874	0.0341681
Gsn	-0.433106			KO_AR	Ctrl_AR	AECs	Tie2_20wkHFD	6.25833e-10	-0.433106	0.284	0.543	1.9434e-05
Flrt1	-0.423301			KO_AR	Ctrl_AR	AECs	Tie2_20wkHFD	8.86325e-07	-0.423301	0.101	0.255	0.0275231
Dst	-0.406013			KO_AR	Ctrl_AR	AECs	Tie2_20wkHFD	2.1441e-07	-0.406013	0.838	0.928	0.00665809
Cavin2	-0.398174			KO_AR	Ctrl_AR	AECs	Tie2_20wkHFD	1.07768e-08	-0.398174	0.932	0.968	0.000334652
Shisa9	-0.396137			KO_AR	Ctrl_AR	AECs	Tie2_20wkHFD	1.00497e-06	-0.396137	0.078	0.219	0.0312075
Ahnak	-0.394354			KO_AR	Ctrl_AR	AECs	Tie2_20wkHFD	5.11793e-07	-0.394354	0.922	0.935	0.0158927
Rpl38	-0.355109			KO_AR	Ctrl_AR	AECs	Tie2_20wkHFD	3.68979e-11	-0.355109	0.889	0.932	1.14579e-06
Rps28	-0.309702			KO_AR	Ctrl_AR	AECs	Tie2_20wkHFD	3.00887e-07	-0.309702	0.838	0.853	0.00934343
Olfml2a	-0.297309			KO_AR	Ctrl_AR	AECs	Tie2_20wkHFD	2.19385e-07	-0.297309	0.051	0.187	0.00681256
Vegfd	-0.245298			KO_AR	Ctrl_AR	AECs	Tie2_20wkHFD	7.08924e-07	-0.245298	0.017	0.122	0.0220142
Rps29	-0.243717			KO_AR	Ctrl_AR	AECs	Tie2_20wkHFD	1.50622e-08	-0.243717	0.949	0.986	0.000467725
Rps21	-0.211767			KO_AR	Ctrl_AR	AECs	Tie2_20wkHFD	9.73786e-09	-0.211767	0.936	0.957	0.00030239
Cst3	-0.193871			KO_AR	Ctrl_AR	AECs	Tie2_20wkHFD	1.56604e-06	-0.193871	0.983	0.989	0.0486303
Hsp90ab1	0.252943			KO_AR	Ctrl_AR	AECs	Tie2_20wkHFD	1.50893e-06	0.252943	0.959	0.964	0.0468569
Clca3a1	0.253911			KO_AR	Ctrl_AR	AECs	Tie2_20wkHFD	3.91169e-09	0.253911	0.189	0.032	0.00012147
Rpl18a	0.287718			KO_AR	Ctrl_AR	AECs	Tie2_20wkHFD	1.00505e-06	0.287718	0.966	0.953	0.0312098
Rpl11	0.329656			KO_AR	Ctrl_AR	AECs	Tie2_20wkHFD	9.42622e-07	0.329656	0.943	0.946	0.0292712
Gde1	0.329939			KO_AR	Ctrl_AR	AECs	Tie2_20wkHFD	3.59118e-07	0.329939	0.429	0.219	0.0111517
Serpina3g	0.332391			KO_AR	Ctrl_AR	AECs	Tie2_20wkHFD	2.36328e-08	0.332391	0.162	0.025	0.000733868
Rps3	0.335803			KO_AR	Ctrl_AR	AECs	Tie2_20wkHFD	1.07918e-07	0.335803	0.929	0.95	0.00335118
Rer1	0.336694			KO_AR	Ctrl_AR	AECs	Tie2_20wkHFD	5.53652e-07	0.336694	0.591	0.388	0.0171926
Rps9	0.340565			KO_AR	Ctrl_AR	AECs	Tie2_20wkHFD	1.50428e-06	0.340565	0.946	0.935	0.0467125
Rpl9	0.340812			KO_AR	Ctrl_AR	AECs	Tie2_20wkHFD	9.48241e-07	0.340812	0.939	0.924	0.0294457
Rpl29	0.342575			KO_AR	Ctrl_AR	AECs	Tie2_20wkHFD	1.5794e-07	0.342575	0.858	0.827	0.00490451
Avpi1	0.353738			KO_AR	Ctrl_AR	AECs	Tie2_20wkHFD	1.58834e-06	0.353738	0.324	0.155	0.0493227
Tubb3	0.362488			KO_AR	Ctrl_AR	AECs	Tie2_20wkHFD	4.78598e-10	0.362488	0.189	0.025	1.48619e-05
Rpl19	0.364119			KO_AR	Ctrl_AR	AECs	Tie2_20wkHFD	1.15068e-08	0.364119	0.953	0.953	0.000357321
Rplp0	0.370607			KO_AR	Ctrl_AR	AECs	Tie2_20wkHFD	6.13703e-07	0.370607	0.909	0.892	0.0190573
Chchd2	0.377991			KO_AR	Ctrl_AR	AECs	Tie2_20wkHFD	2.65714e-07	0.377991	0.889	0.849	0.00825123
Xaf1	0.378442			KO_AR	Ctrl_AR	AECs	Tie2_20wkHFD	4.50331e-08	0.378442	0.476	0.263	0.00139841
Tmsb4x	0.384765			KO_AR	Ctrl_AR	AECs	Tie2_20wkHFD	3.48358e-07	0.384765	0.997	0.982	0.0108176
Arl15	0.388756			KO_AR	Ctrl_AR	AECs	Tie2_20wkHFD	5.1333e-07	0.388756	0.382	0.191	0.0159404
Hsph1	0.389873			KO_AR	Ctrl_AR	AECs	Tie2_20wkHFD	5.77328e-09	0.389873	0.409	0.18	0.000179278
Rpl10	0.405369			KO_AR	Ctrl_AR	AECs	Tie2_20wkHFD	3.14496e-09	0.405369	0.963	0.928	9.76603e-05
Rps2	0.408325			KO_AR	Ctrl_AR	AECs	Tie2_20wkHFD	2.70822e-08	0.408325	0.926	0.885	0.000840983
Oasl2	0.41506			KO_AR	Ctrl_AR	AECs	Tie2_20wkHFD	5.61368e-07	0.41506	0.459	0.27	0.0174322
Cox4i1	0.417091			KO_AR	Ctrl_AR	AECs	Tie2_20wkHFD	4.27053e-07	0.417091	0.885	0.831	0.0132613
H2-K1	0.41799			KO_AR	Ctrl_AR	AECs	Tie2_20wkHFD	1.3971e-10	0.41799	0.946	0.942	4.33842e-06
Ppic	0.423669			KO_AR	Ctrl_AR	AECs	Tie2_20wkHFD	3.43448e-07	0.423669	0.47	0.281	0.0106651
Ifi44	0.423886			KO_AR	Ctrl_AR	AECs	Tie2_20wkHFD	2.28963e-08	0.423886	0.378	0.169	0.000711
Ubb	0.438426			KO_AR	Ctrl_AR	AECs	Tie2_20wkHFD	3.68511e-10	0.438426	0.929	0.935	1.14434e-05
Psmb6	0.455082			KO_AR	Ctrl_AR	AECs	Tie2_20wkHFD	7.02603e-07	0.455082	0.645	0.475	0.0218179
Rpl15	0.461091			KO_AR	Ctrl_AR	AECs	Tie2_20wkHFD	3.45306e-12	0.461091	0.926	0.903	1.07228e-07
H2-D1	0.482906			KO_AR	Ctrl_AR	AECs	Tie2_20wkHFD	1.01738e-15	0.482906	0.959	0.953	3.15926e-11
Hspa8	0.48327			KO_AR	Ctrl_AR	AECs	Tie2_20wkHFD	6.7776e-12	0.48327	0.889	0.878	2.10465e-07
Myl12b	0.484622			KO_AR	Ctrl_AR	AECs	Tie2_20wkHFD	7.50103e-09	0.484622	0.824	0.716	0.00023293
Clu	0.488633			KO_AR	Ctrl_AR	AECs	Tie2_20wkHFD	1.6622e-11	0.488633	0.98	0.968	5.16163e-07
Apobec3	0.489432			KO_AR	Ctrl_AR	AECs	Tie2_20wkHFD	1.41403e-09	0.489432	0.392	0.158	4.391e-05
Ltbp2	0.494574			KO_AR	Ctrl_AR	AECs	Tie2_20wkHFD	4.23013e-13	0.494574	0.236	0.029	1.31358e-08
Cdh13	0.496906			KO_AR	Ctrl_AR	AECs	Tie2_20wkHFD	3.59029e-07	0.496906	0.77	0.694	0.0111489
Mgst1	0.512871			KO_AR	Ctrl_AR	AECs	Tie2_20wkHFD	1.00103e-06	0.512871	0.767	0.626	0.0310849
Tm4sf1	0.514773			KO_AR	Ctrl_AR	AECs	Tie2_20wkHFD	1.73454e-13	0.514773	0.976	0.964	5.38627e-09
Myl12a	0.515447			KO_AR	Ctrl_AR	AECs	Tie2_20wkHFD	3.22934e-08	0.515447	0.824	0.716	0.00100281
Id3	0.516684			KO_AR	Ctrl_AR	AECs	Tie2_20wkHFD	6.53021e-08	0.516684	0.861	0.773	0.00202783
Ddah1	0.518864			KO_AR	Ctrl_AR	AECs	Tie2_20wkHFD	9.10601e-09	0.518864	0.307	0.119	0.000282769
S100a11	0.528791			KO_AR	Ctrl_AR	AECs	Tie2_20wkHFD	1.14875e-07	0.528791	0.848	0.795	0.00356721
Anxa5	0.529073			KO_AR	Ctrl_AR	AECs	Tie2_20wkHFD	1.46961e-08	0.529073	0.818	0.737	0.000456359
Sh3bgrl3	0.530795			KO_AR	Ctrl_AR	AECs	Tie2_20wkHFD	1.95132e-07	0.530795	0.804	0.701	0.00605944
Ly6e	0.537606			KO_AR	Ctrl_AR	AECs	Tie2_20wkHFD	9.16743e-16	0.537606	0.953	0.946	2.84676e-11
Uchl1	0.539829			KO_AR	Ctrl_AR	AECs	Tie2_20wkHFD	4.76395e-07	0.539829	0.541	0.371	0.0147935
Txn1	0.542384			KO_AR	Ctrl_AR	AECs	Tie2_20wkHFD	1.68755e-07	0.542384	0.77	0.633	0.00524035
Spcs1	0.543871			KO_AR	Ctrl_AR	AECs	Tie2_20wkHFD	7.94592e-08	0.543871	0.659	0.46	0.00246745
Apol9a	0.549395			KO_AR	Ctrl_AR	AECs	Tie2_20wkHFD	1.05644e-09	0.549395	0.351	0.137	3.28056e-05
Tspo	0.550058			KO_AR	Ctrl_AR	AECs	Tie2_20wkHFD	2.65134e-10	0.550058	0.885	0.802	8.23321e-06
Lysmd2	0.566181			KO_AR	Ctrl_AR	AECs	Tie2_20wkHFD	4.86114e-09	0.566181	0.601	0.392	0.000150953
Mndal	0.570232			KO_AR	Ctrl_AR	AECs	Tie2_20wkHFD	1.14789e-06	0.570232	0.466	0.284	0.0356453
Gngt2	0.573053			KO_AR	Ctrl_AR	AECs	Tie2_20wkHFD	6.40322e-08	0.573053	0.395	0.198	0.00198839
Phlda3	0.57356			KO_AR	Ctrl_AR	AECs	Tie2_20wkHFD	9.72077e-08	0.57356	0.696	0.55	0.00301859
Slfn2	0.581384			KO_AR	Ctrl_AR	AECs	Tie2_20wkHFD	5.54358e-10	0.581384	0.365	0.14	1.72145e-05
Ifi203	0.583383			KO_AR	Ctrl_AR	AECs	Tie2_20wkHFD	1.715e-10	0.583383	0.483	0.234	5.32559e-06
Tubb2a	0.597303			KO_AR	Ctrl_AR	AECs	Tie2_20wkHFD	7.73801e-11	0.597303	0.642	0.406	2.40288e-06
Serpina3n	0.611576			KO_AR	Ctrl_AR	AECs	Tie2_20wkHFD	3.63812e-09	0.611576	0.209	0.043	0.000112975
Dnaja1	0.63065			KO_AR	Ctrl_AR	AECs	Tie2_20wkHFD	3.21809e-09	0.63065	0.77	0.665	9.99312e-05
Tuba1a	0.635456			KO_AR	Ctrl_AR	AECs	Tie2_20wkHFD	2.55758e-08	0.635456	0.625	0.478	0.000794205
Ifit1	0.636776			KO_AR	Ctrl_AR	AECs	Tie2_20wkHFD	7.47623e-09	0.636776	0.334	0.133	0.000232159
Id1	0.637118			KO_AR	Ctrl_AR	AECs	Tie2_20wkHFD	4.82405e-07	0.637118	0.618	0.45	0.0149801
Serpinb6b	0.651641			KO_AR	Ctrl_AR	AECs	Tie2_20wkHFD	8.95342e-08	0.651641	0.753	0.662	0.00278031
Pim3	0.705252			KO_AR	Ctrl_AR	AECs	Tie2_20wkHFD	5.44227e-10	0.705252	0.524	0.291	1.68999e-05
Tinagl1	0.708857			KO_AR	Ctrl_AR	AECs	Tie2_20wkHFD	6.99147e-15	0.708857	0.841	0.683	2.17106e-10
Bst2	0.746004			KO_AR	Ctrl_AR	AECs	Tie2_20wkHFD	2.88321e-16	0.746004	0.801	0.612	8.95322e-12
Gja4	0.760549			KO_AR	Ctrl_AR	AECs	Tie2_20wkHFD	2.66307e-10	0.760549	0.75	0.612	8.26962e-06
Lgmn	0.792253			KO_AR	Ctrl_AR	AECs	Tie2_20wkHFD	3.62907e-11	0.792253	0.615	0.403	1.12694e-06
Ifitm3	0.816314			KO_AR	Ctrl_AR	AECs	Tie2_20wkHFD	1.2787e-27	0.816314	0.973	0.928	3.97076e-23
Mgp	0.822884			KO_AR	Ctrl_AR	AECs	Tie2_20wkHFD	2.34394e-09	0.822884	0.997	0.996	7.27863e-05
Isg15	0.839227			KO_AR	Ctrl_AR	AECs	Tie2_20wkHFD	1.03892e-14	0.839227	0.514	0.219	3.22615e-10
Sparc	0.853862			KO_AR	Ctrl_AR	AECs	Tie2_20wkHFD	2.17468e-11	0.853862	0.909	0.871	6.75303e-07
Hspb1	0.859718			KO_AR	Ctrl_AR	AECs	Tie2_20wkHFD	1.45718e-13	0.859718	0.777	0.601	4.52497e-09
Ly6c1	0.866745			KO_AR	Ctrl_AR	AECs	Tie2_20wkHFD	6.14934e-14	0.866745	0.919	0.824	1.90955e-09
Ctsl	0.916764			KO_AR	Ctrl_AR	AECs	Tie2_20wkHFD	2.08205e-08	0.916764	0.821	0.676	0.000646539
Fbln5	1.0587			KO_AR	Ctrl_AR	AECs	Tie2_20wkHFD	3.73425e-09	1.0587	0.74	0.594	0.00011596
Sox4	1.28807			KO_AR	Ctrl_AR	AECs	Tie2_20wkHFD	2.25636e-15	1.28807	0.297	0.047	7.00668e-11
Ly6a	1.29535			KO_AR	Ctrl_AR	AECs	Tie2_20wkHFD	9.40546e-26	1.29535	0.922	0.791	2.92068e-21
Lrg1	1.36933			KO_AR	Ctrl_AR	AECs	Tie2_20wkHFD	4.98435e-20	1.36933	0.378	0.061	1.54779e-15

## Sheet: AEC DE KO_AP vs Ctrl_AP - lig-r
gene	avg_log2FC.RNAwithSoupXwithLists	ligands	receptors	ident1	ident2	cellType	mouseSet	p_val.RNAwithSoupXwithLists	pct.1.RNAwithSoupXwithLists	pct.2.RNAwithSoupXwithLists	p_val_adj.RNAwithSoupXwithLists
Tek	-2.02742	Angpt1, Angpt2, Angpt4, Angptl1	NA	KO_AP	Ctrl_AP	AECs	Tie2_20wkHFD	1.34145e-62	0.165	0.805	4.16559e-58
C3	-1.03773	NA	C3ar1, C5ar2, Cd19, Cd46, Cd81, Cr1, Ifitm1, Itgam, Itgax, Itgb2, Lrp1	KO_AP	Ctrl_AP	AECs	Tie2_20wkHFD	2.61822e-07	0.011	0.104	0.00813037
Spp1	0.766875	NA	Cd44, Itga4, Itga5, Itga9, Itgav, Itgb1, S1pr1	KO_AP	Ctrl_AP	AECs	Tie2_20wkHFD	3.02075e-11	0.265	0.046	9.38033e-07
Cxcl1	-0.518907	NA	Cxcr1, Cxcr2, Darc	KO_AP	Ctrl_AP	AECs	Tie2_20wkHFD	6.66726e-07	0.078	0.224	0.0207039
Pf4	-0.565438	NA	Cxcr3, Fgfr2, Ldlr, Procr, Sdc2, Thbd	KO_AP	Ctrl_AP	AECs	Tie2_20wkHFD	6.99808e-07	0.034	0.149	0.0217311
Edn1	0.77719	NA	Ednra, Ednrb, Eltd1, Kel	KO_AP	Ctrl_AP	AECs	Tie2_20wkHFD	1.12779e-06	0.595	0.39	0.0350213
Vcam1	0.67073	NA	Itga4, Itga9, Itgad, Itgb1, Itgb2, Itgb7	KO_AP	Ctrl_AP	AECs	Tie2_20wkHFD	1.30083e-08	0.916	0.822	0.000403946
Cfh	0.354567	NA	Itgam, Sell	KO_AP	Ctrl_AP	AECs	Tie2_20wkHFD	2.97149e-07	0.978	0.967	0.00922736
Dkk2	-0.646888	NA	Kremen2, Lrp6	KO_AP	Ctrl_AP	AECs	Tie2_20wkHFD	2.94773e-08	0.07	0.22	0.000915357
Rps28	1.69735	NA	NA	KO_AP	Ctrl_AP	AECs	Tie2_20wkHFD	2.02498e-55	0.955	0.734	6.28816e-51
Rpl38	1.0974	NA	NA	KO_AP	Ctrl_AP	AECs	Tie2_20wkHFD	1.0865e-38	0.972	0.905	3.3739e-34
mt-Nd3	1.08053	NA	NA	KO_AP	Ctrl_AP	AECs	Tie2_20wkHFD	6.76944e-28	0.902	0.78	2.10211e-23
Rps29	0.976885	NA	NA	KO_AP	Ctrl_AP	AECs	Tie2_20wkHFD	2.88866e-35	0.989	0.983	8.97017e-31
Rpl41	0.926634	NA	NA	KO_AP	Ctrl_AP	AECs	Tie2_20wkHFD	6.47769e-33	0.983	0.942	2.01152e-28
Rps27	0.92242	NA	NA	KO_AP	Ctrl_AP	AECs	Tie2_20wkHFD	1.58219e-26	0.969	0.925	4.91319e-22
Rpl39	0.920744	NA	NA	KO_AP	Ctrl_AP	AECs	Tie2_20wkHFD	1.16696e-21	0.944	0.892	3.62377e-17
Rps21	0.844995	NA	NA	KO_AP	Ctrl_AP	AECs	Tie2_20wkHFD	8.29162e-22	0.978	0.954	2.5748e-17
Bmx	0.806695	NA	NA	KO_AP	Ctrl_AP	AECs	Tie2_20wkHFD	1.66578e-16	0.877	0.788	5.17273e-12
Rpl37a	0.764849	NA	NA	KO_AP	Ctrl_AP	AECs	Tie2_20wkHFD	4.71645e-21	0.98	0.934	1.4646e-16
Usmg5	0.754181	NA	NA	KO_AP	Ctrl_AP	AECs	Tie2_20wkHFD	3.81635e-11	0.617	0.402	1.18509e-06
Rpl37	0.73314	NA	NA	KO_AP	Ctrl_AP	AECs	Tie2_20wkHFD	2.61561e-22	0.969	0.934	8.12225e-18
Tomm7	0.65819	NA	NA	KO_AP	Ctrl_AP	AECs	Tie2_20wkHFD	2.45611e-12	0.774	0.593	7.62696e-08
Atp5e	0.640681	NA	NA	KO_AP	Ctrl_AP	AECs	Tie2_20wkHFD	6.50233e-10	0.804	0.676	2.01917e-05
Atp5k	0.633168	NA	NA	KO_AP	Ctrl_AP	AECs	Tie2_20wkHFD	9.26899e-10	0.67	0.515	2.8783e-05
Tinagl1	0.620721	NA	NA	KO_AP	Ctrl_AP	AECs	Tie2_20wkHFD	3.27379e-08	0.793	0.631	0.00101661
Sec61g	0.613293	NA	NA	KO_AP	Ctrl_AP	AECs	Tie2_20wkHFD	3.03795e-12	0.76	0.589	9.43375e-08
S100a6	0.605541	NA	NA	KO_AP	Ctrl_AP	AECs	Tie2_20wkHFD	6.86533e-10	0.832	0.672	2.13189e-05
Rps26	0.596876	NA	NA	KO_AP	Ctrl_AP	AECs	Tie2_20wkHFD	1.10247e-12	0.925	0.851	3.42351e-08
Rpl36	0.583848	NA	NA	KO_AP	Ctrl_AP	AECs	Tie2_20wkHFD	1.70894e-13	0.944	0.867	5.30676e-09
2010107E04Rik	0.580188	NA	NA	KO_AP	Ctrl_AP	AECs	Tie2_20wkHFD	1.58049e-10	0.631	0.386	4.90788e-06
Cox7c	0.542846	NA	NA	KO_AP	Ctrl_AP	AECs	Tie2_20wkHFD	7.57378e-09	0.791	0.722	0.000235189
Pim3	0.540016	NA	NA	KO_AP	Ctrl_AP	AECs	Tie2_20wkHFD	1.9479e-08	0.461	0.257	0.000604882
Rpl35a	0.537214	NA	NA	KO_AP	Ctrl_AP	AECs	Tie2_20wkHFD	2.02991e-13	0.961	0.921	6.30349e-09
Rpl36a	0.536107	NA	NA	KO_AP	Ctrl_AP	AECs	Tie2_20wkHFD	2.18253e-12	0.911	0.859	6.77742e-08
Arid5b	0.522846	NA	NA	KO_AP	Ctrl_AP	AECs	Tie2_20wkHFD	1.60669e-07	0.804	0.68	0.00498925
Pet100	0.501703	NA	NA	KO_AP	Ctrl_AP	AECs	Tie2_20wkHFD	8.75005e-10	0.5	0.261	2.71715e-05
Ndufa3	0.49966	NA	NA	KO_AP	Ctrl_AP	AECs	Tie2_20wkHFD	4.27957e-08	0.578	0.386	0.00132893
Cox17	0.485358	NA	NA	KO_AP	Ctrl_AP	AECs	Tie2_20wkHFD	1.83903e-07	0.531	0.307	0.00571075
Rpl34	0.479692	NA	NA	KO_AP	Ctrl_AP	AECs	Tie2_20wkHFD	5.81206e-12	0.953	0.946	1.80482e-07
Klf9	0.465957	NA	NA	KO_AP	Ctrl_AP	AECs	Tie2_20wkHFD	2.25601e-09	0.709	0.523	7.00558e-05
S100a13	0.434275	NA	NA	KO_AP	Ctrl_AP	AECs	Tie2_20wkHFD	1.04176e-06	0.818	0.718	0.0323497
Actn4	0.433582	NA	NA	KO_AP	Ctrl_AP	AECs	Tie2_20wkHFD	4.501e-07	0.796	0.664	0.013977
Rps27rt	0.421596	NA	NA	KO_AP	Ctrl_AP	AECs	Tie2_20wkHFD	1.98546e-11	0.355	0.108	6.16546e-07
Snrpf	0.420013	NA	NA	KO_AP	Ctrl_AP	AECs	Tie2_20wkHFD	3.79148e-07	0.564	0.378	0.0117737
Clu	0.413899	NA	NA	KO_AP	Ctrl_AP	AECs	Tie2_20wkHFD	2.03801e-09	0.986	0.971	6.32863e-05
Rpl6	0.404491	NA	NA	KO_AP	Ctrl_AP	AECs	Tie2_20wkHFD	3.3351e-08	0.958	0.925	0.00103565
Rplp2	0.387438	NA	NA	KO_AP	Ctrl_AP	AECs	Tie2_20wkHFD	3.41914e-07	0.941	0.942	0.0106175
Nmt1	0.376467	NA	NA	KO_AP	Ctrl_AP	AECs	Tie2_20wkHFD	1.14314e-06	0.52	0.328	0.0354979
Cryab	0.350573	NA	NA	KO_AP	Ctrl_AP	AECs	Tie2_20wkHFD	9.6714e-07	0.277	0.108	0.0300326
Fau	0.350219	NA	NA	KO_AP	Ctrl_AP	AECs	Tie2_20wkHFD	1.70327e-08	0.98	0.954	0.000528917
Cops9	0.309652	NA	NA	KO_AP	Ctrl_AP	AECs	Tie2_20wkHFD	4.95789e-07	0.651	0.444	0.0153957
Rasa4	0.306296	NA	NA	KO_AP	Ctrl_AP	AECs	Tie2_20wkHFD	6.8562e-07	0.288	0.12	0.0212906
Dusp6	-0.469516	NA	NA	KO_AP	Ctrl_AP	AECs	Tie2_20wkHFD	3.81909e-07	0.193	0.361	0.0118594
Tnxb	-0.489595	NA	NA	KO_AP	Ctrl_AP	AECs	Tie2_20wkHFD	5.74349e-08	0.008	0.104	0.00178352
Ccdc85b	-0.509999	NA	NA	KO_AP	Ctrl_AP	AECs	Tie2_20wkHFD	3.56415e-09	0.232	0.432	0.000110678
Tgfbi	-0.51649	NA	NA	KO_AP	Ctrl_AP	AECs	Tie2_20wkHFD	4.03333e-07	0.053	0.183	0.0125247
Errfi1	-0.51693	NA	NA	KO_AP	Ctrl_AP	AECs	Tie2_20wkHFD	6.853e-09	0.022	0.149	0.000212806
Adamts5	-0.534076	NA	NA	KO_AP	Ctrl_AP	AECs	Tie2_20wkHFD	7.4264e-08	0.008	0.104	0.00230612
H2-Aa	-0.552875	NA	NA	KO_AP	Ctrl_AP	AECs	Tie2_20wkHFD	6.45288e-07	0.05	0.178	0.0200381
Gm10076	-0.597314	NA	NA	KO_AP	Ctrl_AP	AECs	Tie2_20wkHFD	3.7784e-10	0.645	0.759	1.17331e-05
Cldn5	-0.988457	NA	NA	KO_AP	Ctrl_AP	AECs	Tie2_20wkHFD	1.05955e-08	0.626	0.759	0.000329023
Gstp1	-0.424011	NA	Traf2	KO_AP	Ctrl_AP	AECs	Tie2_20wkHFD	4.55067e-07	0.128	0.286	0.0141312
