# Supplementary material for: The angiopoietin receptor Tie2 is atheroprotective in arterial endothelium
Source: Nat Cardiovasc Res. 2023 Mar 13;2(3):307–21. doi: 10.1038/s44161-023-00224-y (PMC7614785; doi:10.1038/s44161-023-00224-y)
Supplement: Supplementary file 7 — Differentially expressed genes from AECs in Extended Data Fig. 5e. [file 44161_2023_224_MOESM7_ESM.xlsx]

## Sheet: 2022-07-22_12-26-26 - DE table 
gene	ident1	ident2	cellType	mouseSet	p_val.RNAwithSoupXwithLists	avg_log2FC.RNAwithSoupXwithLists	pct.1.RNAwithSoupXwithLists	pct.2.RNAwithSoupXwithLists	p_val_adj.RNAwithSoupXwithLists
Clec3b	CKO	Control	AECs	Tie2_nHFD	4.52495e-74	125327992176471	0,623	0,039	1.40513e-69
Dbp	CKO	Control	AECs	Tie2_nHFD	4.43727e-54	103013501968687	0,627	0,141	1.37791e-49
Nr1d1	CKO	Control	AECs	Tie2_nHFD	6.38192e-30	0,816059181894474	0,766	0,422	1.98178e-25
Bmx	CKO	Control	AECs	Tie2_nHFD	2.13552e-14	0,557679575099945	0,947	0,889	6.63144e-10
Pir	CKO	Control	AECs	Tie2_nHFD	0.157756	0,506890449568017	0,621	0,431	48988.1
Uchl1	CKO	Control	AECs	Tie2_nHFD	2.58679	0,453358259430461	0,644	0,44	80327.5
Ier3	CKO	Control	AECs	Tie2_nHFD	205.864	0,440392721816113	0,731	0,543	6.39268e+06
Sncg	CKO	Control	AECs	Tie2_nHFD	366604	0,424712128416669	0,702	0,564	0,000113841444163006
Serpina1e	CKO	Control	AECs	Tie2_nHFD	13653.3	0,423978075216725	0,215	0,08	4.23977e+08
Adh7	CKO	Control	AECs	Tie2_nHFD	1.00065e+06	0,420348747716107	0,891	0,802	0,000310731521141915
S100a4	CKO	Control	AECs	Tie2_nHFD	1.47942e+08	0,417095155513741	0,379	0,249	0,0459404071015043
Per3	CKO	Control	AECs	Tie2_nHFD	2.03002e-07	0,40539608705023	0,514	0,244	0.00630383
Ephx1	CKO	Control	AECs	Tie2_nHFD	2.25293	0,395846932935432	0,863	0,736	69960.2
mt-Nd3	CKO	Control	AECs	Tie2_nHFD	0.000345558	0,387294603640918	0,97	0,92	107.306
Tspan4	CKO	Control	AECs	Tie2_nHFD	3.33945	0,379902948414655	0,766	0,61	103700
Sfrp2	CKO	Control	AECs	Tie2_nHFD	294200	0,356050770205826	0,245	0,104	9.13581e+09
Tef	CKO	Control	AECs	Tie2_nHFD	54.932	0,353068106224641	0,716	0,538	1.7058e+06
Adh1	CKO	Control	AECs	Tie2_nHFD	7.31892e+06	0,347614331620423	0,798	0,71	0,00227274508623186
Procr	CKO	Control	AECs	Tie2_nHFD	4.01206e+07	0,347435769666466	0,87	0,799	0,012458660578048
Nr1d2	CKO	Control	AECs	Tie2_nHFD	0.479081	0,336230649377504	0,54	0,308	14876.9
Esr1	CKO	Control	AECs	Tie2_nHFD	1.08004e-08	0,332107216904326	0,46	0,186	0.000335385
Sh3glb2	CKO	Control	AECs	Tie2_nHFD	13.5922	0,32797549857574	0,699	0,506	422077
Vim	CKO	Control	AECs	Tie2_nHFD	2.45832e+07	0,326467652070066	0,996	0,988	0,00763383583816686
Lmo2	CKO	Control	AECs	Tie2_nHFD	39281.4	0,324969376383134	0,962	0,928	1.21981e+09
Adgre5	CKO	Control	AECs	Tie2_nHFD	206180	0,316853586713708	0,785	0,642	6.4025e+09
Egfl7	CKO	Control	AECs	Tie2_nHFD	19157.9	0,310828640294231	0,96	0,956	5.94912e+08
Mylip	CKO	Control	AECs	Tie2_nHFD	6.33898e+07	0,310738249539123	0,631	0,496	0,0196844281219312
Slco2a1	CKO	Control	AECs	Tie2_nHFD	5.76826e+06	0,309875364267056	0,87	0,748	0,00179121856458264
Cdc42ep5	CKO	Control	AECs	Tie2_nHFD	11982.8	0,301720252611734	0,629	0,45	3.72103e+09
Cav1	CKO	Control	AECs	Tie2_nHFD	791.471	0,292512372073877	0,985	0,971	2.45776e+07
Col3a1	CKO	Control	AECs	Tie2_nHFD	591826	0,286037202217191	0,294	0,145	0,000183779634924913
Capg	CKO	Control	AECs	Tie2_nHFD	2.09464e+07	0,285762003633908	0,642	0,497	0,00650448608992347
Nt5e	CKO	Control	AECs	Tie2_nHFD	2.11123e+06	0,282533849677991	0,537	0,371	0,000655599628748801
Marveld1	CKO	Control	AECs	Tie2_nHFD	1.03853e+08	0,282386617933969	0,793	0,683	0,0322494117924009
Pik3ip1	CKO	Control	AECs	Tie2_nHFD	2629.02	0,278769897540741	0,52	0,33	8.16389e+07
Gstm1	CKO	Control	AECs	Tie2_nHFD	182933	0,278089126159611	0,911	0,853	5.68061e+09
Pkhd1l1	CKO	Control	AECs	Tie2_nHFD	1.24581e+07	0,274886632355622	0,702	0,579	0,0038686147422761
Mysm1	CKO	Control	AECs	Tie2_nHFD	9.97271e+06	0,273988276625077	0,578	0,446	0,00309682512000535
Srsf5	CKO	Control	AECs	Tie2_nHFD	56754.2	0,270630274475729	0,881	0,799	1.76239e+09
Cirbp	CKO	Control	AECs	Tie2_nHFD	19183.3	0,267618101900511	0,62	0,44	5.95699e+08
Metrnl	CKO	Control	AECs	Tie2_nHFD	75587.8	0,267209459296266	0,414	0,249	2.34723e+09
Gimap6	CKO	Control	AECs	Tie2_nHFD	2.53021e+07	0,265563556736662	0,55	0,412	0,00785707152072294
Pdcd4	CKO	Control	AECs	Tie2_nHFD	1.01217e+08	0,263153592779112	0,765	0,644	0,0314309707429591
Glud1	CKO	Control	AECs	Tie2_nHFD	105840	0,261567263299555	0,825	0,731	0,00328664049814396
Sod3	CKO	Control	AECs	Tie2_nHFD	622357	0,259162318241575	0,863	0,773	0,00193260462627434
mt-Co3	CKO	Control	AECs	Tie2_nHFD	0.0266085	0,253152350347043	0,994	0,993	826.274
Hlf	CKO	Control	AECs	Tie2_nHFD	0.810026	0,25264239159004	0,266	0,09	25153.8
Plec	CKO	Control	AECs	Tie2_nHFD	8.73497e+07	0,251632586593152	0,817	0,709	0,0271247017773975
Icam1	CKO	Control	AECs	Tie2_nHFD	8.31066e+07	0,25002892193017	0,77	0,7	0,0258070926163277
Ahnak2	CKO	Control	AECs	Tie2_nHFD	2.66532e+07	0,245734333284107	0,802	0,695	0,00827662902434055
4930428N03Rik	CKO	Control	AECs	Tie2_nHFD	26006	0,240166363935491	0,25	0,107	8.07563e+08
Scand1	CKO	Control	AECs	Tie2_nHFD	4.29796e+07	0,239889575993152	0,733	0,593	0,0133464498181852
Sorbs1	CKO	Control	AECs	Tie2_nHFD	6.76052e+07	0,235394016786226	0,473	0,342	0,0209934472174058
Mmp2	CKO	Control	AECs	Tie2_nHFD	3.11042e+07	0,234815912092802	0,665	0,523	0,00965878992816755
Ctsz	CKO	Control	AECs	Tie2_nHFD	1.68747e+06	0,234599581648584	0,881	0,811	0,000524009210177282
Timp2	CKO	Control	AECs	Tie2_nHFD	5738.85	0,23343264528986	0,974	0,954	1.78209e+08
Pdgfrb	CKO	Control	AECs	Tie2_nHFD	226730	0,232914437724514	0,486	0,315	7.04064e+09
Mfge8	CKO	Control	AECs	Tie2_nHFD	1.30599e+08	0,229119638464726	0,942	0,86	0,0405549587210181
Efna1	CKO	Control	AECs	Tie2_nHFD	546869	0,227942965246011	0,514	0,341	0,000169819079300387
Hmgn2	CKO	Control	AECs	Tie2_nHFD	1.218e+08	0,227770619406903	0,463	0,337	0,0378227026251767
Vamp2	CKO	Control	AECs	Tie2_nHFD	1.29161e+07	0,227372148427153	0,582	0,431	0,00401085201560604
Grasp	CKO	Control	AECs	Tie2_nHFD	1.25372e+07	0,225531289312987	0,571	0,416	0,00389317792657973
Clec1a	CKO	Control	AECs	Tie2_nHFD	8.02056e+06	0,218151110110747	0,757	0,639	0,0249062440077748
Tmem9	CKO	Control	AECs	Tie2_nHFD	7.86626e+06	0,214488577980622	0,499	0,344	0,00244270843475465
Zbtb16	CKO	Control	AECs	Tie2_nHFD	9.53975e-07	0,213997386964233	0,237	0,046	0.0296238
Mfng	CKO	Control	AECs	Tie2_nHFD	3.37752e+07	0,209459405731832	0,524	0,373	0,0104882252420295
Rps6ka5	CKO	Control	AECs	Tie2_nHFD	2.52938e+06	0,20853885653097	0,497	0,342	0,000785449514825551
Gm42517	CKO	Control	AECs	Tie2_nHFD	5.66444e+06	0,203136943385398	0,207	0,092	0,00175898003729239
Zmynd8	CKO	Control	AECs	Tie2_nHFD	1.59075e+06	0,196880475506777	0,51	0,359	0,000493976548922799
Gstp1	CKO	Control	AECs	Tie2_nHFD	1.53504e+07	0,193975485622639	0,535	0,368	0,00476676970114815
Gm10419	CKO	Control	AECs	Tie2_nHFD	4.30783e+06	0,190848371121694	0,243	0,119	0,00133770969070948
Gm10076	CKO	Control	AECs	Tie2_nHFD	1.5061e+07	0,187993443577152	0,93	0,903	0,00467688841616526
Degs2	CKO	Control	AECs	Tie2_nHFD	1.7454e+06	0,187728382531898	0,407	0,257	0,00542000359601402
Ptpa	CKO	Control	AECs	Tie2_nHFD	1.05263e+08	0,184932976217802	0,52	0,38	0,0326871856605466
Sugp1	CKO	Control	AECs	Tie2_nHFD	9.21437e+06	0,183380430220534	0,324	0,182	0,0028613387596012
mt-Nd1	CKO	Control	AECs	Tie2_nHFD	2.02184e+07	0,181758652463609	0,983	0,976	0,00627842984733964
Mxi1	CKO	Control	AECs	Tie2_nHFD	1.74181e+07	0,173031042394008	0,429	0,276	0,0054088416296238
Tmem86a	CKO	Control	AECs	Tie2_nHFD	1.85065e+06	0,172209499476142	0,239	0,123	0,00574680857911499
Avpi1	CKO	Control	AECs	Tie2_nHFD	3.91312e+06	0,171602838587353	0,407	0,269	0,0121513991976718
Rasal2	CKO	Control	AECs	Tie2_nHFD	191863	0,167992403668188	0,32	0,167	5.95792e+09
Crip2	CKO	Control	AECs	Tie2_nHFD	5.62767e+07	0,167532276765617	0,985	0,976	0,0174756048465098
Lyl1	CKO	Control	AECs	Tie2_nHFD	13423.7	0,163046316550676	0,488	0,296	4.16846e+08
Rab4a	CKO	Control	AECs	Tie2_nHFD	2.25377e+07	0,161818390199473	0,237	0,121	0,00699864459555518
Ccdc85b	CKO	Control	AECs	Tie2_nHFD	1.93534e+07	0,155542437508127	0,554	0,385	0,00600982371736104
Smim5	CKO	Control	AECs	Tie2_nHFD	8.94525e+06	0,154881001136901	0,168	0,066	0,0027777677217636
Klf10	CKO	Control	AECs	Tie2_nHFD	1.12882e+08	0,151621169871903	0,456	0,302	0,0350531687263376
Trp53inp1	CKO	Control	AECs	Tie2_nHFD	2.30593e+07	0,148818539869775	0,232	0,114	0,00716060409404022
C1qtnf2	CKO	Control	AECs	Tie2_nHFD	3.39643e+07	0,148334898505464	0,188	0,082	0,0105469381415531
Dcxr	CKO	Control	AECs	Tie2_nHFD	3.00503e+07	0,14798645074064	0,26	0,138	0,00933151120678032
Gk5	CKO	Control	AECs	Tie2_nHFD	3.1892e+07	0,145911919553014	0,299	0,174	0,00990342453493065
Gnas	CKO	Control	AECs	Tie2_nHFD	9.76501e+06	0,138681585455354	0,981	0,985	0,00303232778604991
Gvin1	CKO	Control	AECs	Tie2_nHFD	0.000622582	0,132169307004643	0,124	0,002	19.333
Ctsc	CKO	Control	AECs	Tie2_nHFD	4.93303e+07	0,128556456425987	0,154	0,061	0,0153185309459621
Gsn	CKO	Control	AECs	Tie2_nHFD	2.24501e-10	0,100090654223414	0,776	0,465	6.97142e-06
Pi16	CKO	Control	AECs	Tie2_nHFD	1.15958e+07	-0,111044857324224	0,655	0,465	0,00360083991468967
Rpl38	CKO	Control	AECs	Tie2_nHFD	1.23881e+08	-0,132629628188327	0,992	0,99	0,0384687972024607
Rps27	CKO	Control	AECs	Tie2_nHFD	1.26749e+08	-0,133901158553051	0,987	0,988	0,0393592191421009
Arntl	CKO	Control	AECs	Tie2_nHFD	8511.69	-0,141631751198593	0,098	0,232	2.64313e+09
Banp	CKO	Control	AECs	Tie2_nHFD	2.52848e+06	-0,158328269759262	0,149	0,279	0,000785169034348862
Cdk5rap1	CKO	Control	AECs	Tie2_nHFD	79809	-0,175339174614424	0,055	0,172	2.47831e+09
Eif1	CKO	Control	AECs	Tie2_nHFD	672605	-0,188049006847818	0,981	0,991	0,000208864179204209
Vwc2	CKO	Control	AECs	Tie2_nHFD	2.35599e+06	-0,196264164402313	0,047	0,145	0,000731605509688978
Myl6	CKO	Control	AECs	Tie2_nHFD	7.49422e+07	-0,207483724912571	0,994	0,988	0,0232718104476499
Stbd1	CKO	Control	AECs	Tie2_nHFD	1.08711e+07	-0,217057997946467	0,2	0,334	0,00337578808176852
Msn	CKO	Control	AECs	Tie2_nHFD	211892	-0,218504479481405	0,887	0,92	6.57987e+09
Srm	CKO	Control	AECs	Tie2_nHFD	1.23968e+08	-0,220590511478088	0,279	0,392	0,0384957525446829
1190002N15Rik	CKO	Control	AECs	Tie2_nHFD	1.0912e+08	-0,230324825002785	0,311	0,426	0,0338850971114193
Fbxl22	CKO	Control	AECs	Tie2_nHFD	82.5265	-0,234022553728993	0,023	0,135	2.5627e+07
Eif3j1	CKO	Control	AECs	Tie2_nHFD	8.38376e+07	-0,244643743968073	0,574	0,651	0,0260340900098355
Rpl36al	CKO	Control	AECs	Tie2_nHFD	3.62502e+07	-0,246570884567711	0,808	0,826	0,0112567758124801
Sh3bgrl	CKO	Control	AECs	Tie2_nHFD	1.48659e+08	-0,253582899988718	0,731	0,758	0,0461631599569262
Rps28	CKO	Control	AECs	Tie2_nHFD	2.07712e-05	-0,259659910041476	0,985	0,986	0.645008
H2-D1	CKO	Control	AECs	Tie2_nHFD	10.0118	-0,260633279262461	0,991	0,985	310897
Pmepa1	CKO	Control	AECs	Tie2_nHFD	1.78324e+07	-0,266666878056546	0,823	0,835	0,00553748541365216
Tuba1b	CKO	Control	AECs	Tie2_nHFD	791.181	-0,271793142288324	0,915	0,922	2.45685e+08
Actg1	CKO	Control	AECs	Tie2_nHFD	31840.7	-0,285100917747579	0,983	0,983	9.8875e+08
Nfkbia	CKO	Control	AECs	Tie2_nHFD	1.06502e+08	-0,28733977127145	0,815	0,818	0,0330721547612914
Slc38a2	CKO	Control	AECs	Tie2_nHFD	6.45538e+06	-0,289798358218881	0,831	0,864	0,0200458916106109
Creb3l2	CKO	Control	AECs	Tie2_nHFD	4.88014e+06	-0,289850920575707	0,652	0,709	0,00151543024173917
Mat2a	CKO	Control	AECs	Tie2_nHFD	1.14396e+08	-0,2965761566751	0,774	0,804	0,0355232572480377
Manf	CKO	Control	AECs	Tie2_nHFD	2.59988e+07	-0,30511148019246	0,759	0,796	0,00807341372636955
Cavin2	CKO	Control	AECs	Tie2_nHFD	21669.8	-0,308428759203596	0,964	0,966	6.72912e+08
Hsp90ab1	CKO	Control	AECs	Tie2_nHFD	1.41041e-08	-0,314115444262375	0,985	0,99	0.000437974
Actn4	CKO	Control	AECs	Tie2_nHFD	914366	-0,322633361144864	0,87	0,911	0,000283937960439971
Plpp1	CKO	Control	AECs	Tie2_nHFD	6.02601e+07	-0,337211902362288	0,815	0,835	0,0187125755944448
Fas	CKO	Control	AECs	Tie2_nHFD	43601.1	-0,339908559905369	0,729	0,779	0,000135394387075196
Rhob	CKO	Control	AECs	Tie2_nHFD	0.947101	-0,345741148920956	0,947	0,976	294103
Sat1	CKO	Control	AECs	Tie2_nHFD	21743.1	-0,349174097939845	0,868	0,906	6.75187e+08
B2m	CKO	Control	AECs	Tie2_nHFD	0.000220624	-0,349223420762206	0,981	0,98	6.85104
Hspd1	CKO	Control	AECs	Tie2_nHFD	118068	-0,350153207862492	0,665	0,738	3.66635e+09
Fstl1	CKO	Control	AECs	Tie2_nHFD	3393.93	-0,363270081415356	0,94	0,945	1.05392e+08
Clic4	CKO	Control	AECs	Tie2_nHFD	76300	-0,371042120489601	0,846	0,862	2.36935e+09
H2-Q7	CKO	Control	AECs	Tie2_nHFD	113993	-0,377438343399943	0,846	0,891	3.53983e+08
Tcim	CKO	Control	AECs	Tie2_nHFD	4212.21	-0,379088815391952	0,124	0,279	1.30802e+08
Hspb1	CKO	Control	AECs	Tie2_nHFD	164471	-0,392619858929402	0,795	0,864	5.10733e+09
Dnajb4	CKO	Control	AECs	Tie2_nHFD	9.703e+07	-0,397774438367905	0,631	0,687	0,0301307349799435
H2-K1	CKO	Control	AECs	Tie2_nHFD	1.49155e-05	-0,401197299306852	0,991	0,995	0.463171
Hspa1a	CKO	Control	AECs	Tie2_nHFD	99.8491	-0,402797304596656	0,623	0,755	3.10061e+06
Ddit4	CKO	Control	AECs	Tie2_nHFD	11432.9	-0,407590687111414	0,211	0,365	3.55025e+08
Arid5b	CKO	Control	AECs	Tie2_nHFD	3398.02	-0,415288822456157	0,778	0,816	1.05519e+08
Fblim1	CKO	Control	AECs	Tie2_nHFD	4264.85	-0,421539248570705	0,846	0,879	1.32436e+08
Mob2	CKO	Control	AECs	Tie2_nHFD	522603	-0,422405295922475	0,591	0,654	0,00162283921702927
Hspa5	CKO	Control	AECs	Tie2_nHFD	180.397	-0,434179174918892	0,913	0,923	5.60186e+06
Hsph1	CKO	Control	AECs	Tie2_nHFD	29.3277	-0,436220336926282	0,284	0,453	9.10713e+06
Hspa8	CKO	Control	AECs	Tie2_nHFD	4.45908e-27	-0,452113164160851	0,974	0,973	1.38468e-22
Hspa1b	CKO	Control	AECs	Tie2_nHFD	519.742	-0,462715223001961	0,533	0,652	1.61395e+07
Cald1	CKO	Control	AECs	Tie2_nHFD	78.0941	-0,467050606249987	0,776	0,825	2.42506e+06
Cd200	CKO	Control	AECs	Tie2_nHFD	2.17373e-05	-0,470351583752835	0,842	0,905	0.675008
Cacybp	CKO	Control	AECs	Tie2_nHFD	3.1101e-05	-0,473165089958483	0,452	0,639	0.965779
Sost	CKO	Control	AECs	Tie2_nHFD	2.3052e+06	-0,47489036326536	0,134	0,245	0,00715832967328233
Irf2bp2	CKO	Control	AECs	Tie2_nHFD	3.16564e-05	-0,487227441047597	0,633	0,763	9.83027
Hsp90aa1	CKO	Control	AECs	Tie2_nHFD	0.000740747	-0,487301410765969	0,851	0,884	2.30024
Anxa3	CKO	Control	AECs	Tie2_nHFD	0.000106757	-0,495559515376123	0,949	0,963	0.331512
Edn1	CKO	Control	AECs	Tie2_nHFD	999482	-0,604710460006249	0,817	0,833	0,00310369160277321
Actb	CKO	Control	AECs	Tie2_nHFD	3.47037e-09	-0,610962882862187	0,987	0,993	0.000107765
Cebpd	CKO	Control	AECs	Tie2_nHFD	0.00604428	-0,639883215955743	0,571	0,726	187.693
Dnaja1	CKO	Control	AECs	Tie2_nHFD	1.94695e-23	-0,664827088771563	0,866	0,915	6.04587e-19
H2-Ab1	CKO	Control	AECs	Tie2_nHFD	1578.72	-0,811246658127898	0,324	0,491	4.90241e+07
H2-Eb1	CKO	Control	AECs	Tie2_nHFD	0.000107511	-0,884953848823703	0,313	0,532	3.33855
H2-Aa	CKO	Control	AECs	Tie2_nHFD	4.55355e-05	-103366456826383	0,379	0,591	1.41401
Cd74	CKO	Control	AECs	Tie2_nHFD	6.45766e-16	-157565461785852	0,328	0,624	2.0053e-12
Tek	CKO	Control	AECs	Tie2_nHFD	6.90093e-104	-189871115347037	0,267	0,867	2.14295e-99
