# Supplementary material for: The angiopoietin receptor Tie2 is atheroprotective in arterial endothelium
Source: Nat Cardiovasc Res. 2023 Mar 13;2(3):307–21. doi: 10.1038/s44161-023-00224-y (PMC7614785; doi:10.1038/s44161-023-00224-y)
Supplement: Supplementary file 8 — Differentially expressed genes from Tie2+ fibroblasts in Fig. 5a. [file 44161_2023_224_MOESM8_ESM.xlsx]

## Sheet: Tie2 FBs vs MFap4 - DE table  -
gene	ident1	ident2	cellType	mouseSet	p_val.RNAwithSoupXwithLists	avg_log2FC.RNAwithSoupXwithLists	pct.1.RNAwithSoupXwithLists	pct.2.RNAwithSoupXwithLists	p_val_adj.RNAwithSoupXwithLists
Ugdh	Tie2FBs	Mfap4FBs	Flox	WTnormal	0	349690866202621	0,965	0,297	0
Pi16	Tie2FBs	Mfap4FBs	Flox	WTnormal	2.91e-270	285155979139665	0,994	0,725	9.04e-266
Fn1	Tie2FBs	Mfap4FBs	Flox	WTnormal	0	272206906097278	0,986	0,335	0
Cd55	Tie2FBs	Mfap4FBs	Flox	WTnormal	0	251951755796537	0,843	0,138	0
Gfpt2	Tie2FBs	Mfap4FBs	Flox	WTnormal	0	249478713203066	0,972	0,277	0
Cd248	Tie2FBs	Mfap4FBs	Flox	WTnormal	0	247020295863221	0,958	0,208	0
Fbn1	Tie2FBs	Mfap4FBs	Flox	WTnormal	2.42e-260	233725178386754	0,985	0,59	7.53e-255
Igfbp5	Tie2FBs	Mfap4FBs	Flox	WTnormal	7.2e-192	229231532017566	0,958	0,582	2.24e-187
Sema3c	Tie2FBs	Mfap4FBs	Flox	WTnormal	0	223793863849341	0,924	0,252	0
Clec3b	Tie2FBs	Mfap4FBs	Flox	WTnormal	2.12e-275	198579077705993	0,997	0,585	6.59e-270
Has1	Tie2FBs	Mfap4FBs	Flox	WTnormal	7.48e-214	194451220541576	0,724	0,14	2.32e-209
Creb5	Tie2FBs	Mfap4FBs	Flox	WTnormal	2.34e-260	193510679912047	0,913	0,333	7.27e-256
Tmem100	Tie2FBs	Mfap4FBs	Flox	WTnormal	0	192451652010214	0,913	0,18	0
Prss23	Tie2FBs	Mfap4FBs	Flox	WTnormal	4.99e-209	192335664637783	0,94	0,426	1.55e-206
Smpd3	Tie2FBs	Mfap4FBs	Flox	WTnormal	0	188348337832592	0,648	0,04	0
Efemp1	Tie2FBs	Mfap4FBs	Flox	WTnormal	1.74e-240	186760570345009	0,833	0,218	5.39e-236
Ifi27l2a	Tie2FBs	Mfap4FBs	Flox	WTnormal	1.03e-239	186469914394707	0,801	0,157	3.19e-235
Efhd1	Tie2FBs	Mfap4FBs	Flox	WTnormal	0	184824549667175	0,812	0,042	0
Ackr3	Tie2FBs	Mfap4FBs	Flox	WTnormal	4.25e-244	184313800331273	0,987	0,549	1.32e-239
Adamts5	Tie2FBs	Mfap4FBs	Flox	WTnormal	5.48e-192	184023420259195	0,966	0,523	1.7e-187
Nid1	Tie2FBs	Mfap4FBs	Flox	WTnormal	9.76e-248	182589913347722	0,976	0,55	3.03e-242
Adgrd1	Tie2FBs	Mfap4FBs	Flox	WTnormal	0	178412534278178	0,877	0,079	0
Ly6c1	Tie2FBs	Mfap4FBs	Flox	WTnormal	1.35e-277	176274358117057	0,98	0,289	4.19e-273
Marcks	Tie2FBs	Mfap4FBs	Flox	WTnormal	1.29e-182	174914085968034	0,962	0,578	4.01e-178
Ptgs1	Tie2FBs	Mfap4FBs	Flox	WTnormal	0	173237818943012	0,752	0,071	0
Tnfaip6	Tie2FBs	Mfap4FBs	Flox	WTnormal	1.68e-133	171862854033409	0,684	0,213	5.21e-129
Anxa3	Tie2FBs	Mfap4FBs	Flox	WTnormal	1.27e-218	168566652706755	0,965	0,443	3.96e-214
Axl	Tie2FBs	Mfap4FBs	Flox	WTnormal	5.33e-239	168542930225233	0,966	0,509	1.65e-234
Pcsk6	Tie2FBs	Mfap4FBs	Flox	WTnormal	7.16e-225	167225390537935	0,888	0,283	2.22e-221
Pla1a	Tie2FBs	Mfap4FBs	Flox	WTnormal	0	167020765794847	0,599	0,014	0
Uap1	Tie2FBs	Mfap4FBs	Flox	WTnormal	1.75e-209	162645864299196	0,9	0,355	5.43e-205
Fndc1	Tie2FBs	Mfap4FBs	Flox	WTnormal	3.85e-275	159102049665851	0,938	0,239	1.2e-269
Emilin2	Tie2FBs	Mfap4FBs	Flox	WTnormal	0	158868293271348	0,853	0,07	0
Tnxb	Tie2FBs	Mfap4FBs	Flox	WTnormal	1.09e-208	147926424342041	0,975	0,489	3.37e-204
Metrnl	Tie2FBs	Mfap4FBs	Flox	WTnormal	1.44e-244	145898001054519	0,798	0,186	4.48e-240
Cmah	Tie2FBs	Mfap4FBs	Flox	WTnormal	0	14415520153857	0,696	0,02	0
Ebf1	Tie2FBs	Mfap4FBs	Flox	WTnormal	1.99e-180	143457685010978	0,98	0,638	6.17e-176
C3	Tie2FBs	Mfap4FBs	Flox	WTnormal	2.73e-158	143268753273673	0,957	0,505	8.49e-154
Lurap1l	Tie2FBs	Mfap4FBs	Flox	WTnormal	0	142959155742027	0,85	0,158	0
Ddr2	Tie2FBs	Mfap4FBs	Flox	WTnormal	2.09e-202	141605923759206	0,945	0,494	6.48e-198
Zfp385a	Tie2FBs	Mfap4FBs	Flox	WTnormal	0	141319559955771	0,837	0,145	0
Heg1	Tie2FBs	Mfap4FBs	Flox	WTnormal	6.73e-205	140880764435015	0,964	0,447	2.09e-200
Lrrn4cl	Tie2FBs	Mfap4FBs	Flox	WTnormal	0	140829678625644	0,766	0,046	0
Ecm1	Tie2FBs	Mfap4FBs	Flox	WTnormal	2.19e-167	137702084770554	0,985	0,652	6.79e-163
Ildr2	Tie2FBs	Mfap4FBs	Flox	WTnormal	0	136877492443759	0,663	0,061	0
Itih5	Tie2FBs	Mfap4FBs	Flox	WTnormal	9.86e-187	134131113753178	0,753	0,198	3.06e-182
Dpt	Tie2FBs	Mfap4FBs	Flox	WTnormal	2.98e-172	134010208189897	0,996	0,786	9.24e-168
Tppp3	Tie2FBs	Mfap4FBs	Flox	WTnormal	5.65e-200	133293272517286	0,797	0,195	1.75e-195
Vcan	Tie2FBs	Mfap4FBs	Flox	WTnormal	3.74e-208	133226701928498	0,877	0,263	1.16e-203
Opcml	Tie2FBs	Mfap4FBs	Flox	WTnormal	0	132724823611112	0,808	0,064	0
Mfap5	Tie2FBs	Mfap4FBs	Flox	WTnormal	1.99e-182	131301379528198	1	0,881	6.18e-178
Ly6a	Tie2FBs	Mfap4FBs	Flox	WTnormal	1.58e-177	130957594215162	0,996	0,64	4.91e-173
Jpt1	Tie2FBs	Mfap4FBs	Flox	WTnormal	1.42e-224	129472945841371	0,94	0,348	4.41e-220
Dbn1	Tie2FBs	Mfap4FBs	Flox	WTnormal	2.3e-229	128122163943574	0,822	0,221	7.16e-225
Procr	Tie2FBs	Mfap4FBs	Flox	WTnormal	0	126035632573577	0,526	0,018	0
Anxa1	Tie2FBs	Mfap4FBs	Flox	WTnormal	5.27e-185	12603038610191	0,996	0,744	1.64e-180
Dact2	Tie2FBs	Mfap4FBs	Flox	WTnormal	0	125691076625806	0,516	0,006	0
Ugp2	Tie2FBs	Mfap4FBs	Flox	WTnormal	7.65e-175	125446910442969	0,903	0,386	2.38e-170
Cd34	Tie2FBs	Mfap4FBs	Flox	WTnormal	3.51e-179	125020419949026	0,994	0,688	1.09e-174
Flrt2	Tie2FBs	Mfap4FBs	Flox	WTnormal	2.08e-208	124528564112526	0,847	0,255	6.47e-204
Thbd	Tie2FBs	Mfap4FBs	Flox	WTnormal	1.35e-175	12314804638733	0,94	0,382	4.2e-171
Cadm3	Tie2FBs	Mfap4FBs	Flox	WTnormal	0	122609932906466	0,609	0,016	0
Basp1	Tie2FBs	Mfap4FBs	Flox	WTnormal	1.98e-231	122558264291679	0,496	0,038	6.16e-227
Ppp1r14b	Tie2FBs	Mfap4FBs	Flox	WTnormal	1.1e-184	121992304427521	0,965	0,463	3.42e-181
Ebf2	Tie2FBs	Mfap4FBs	Flox	WTnormal	3.52e-274	121393400342119	0,762	0,114	1.09e-270
Scara5	Tie2FBs	Mfap4FBs	Flox	WTnormal	1.9e-189	119295297595645	0,966	0,378	5.91e-186
Fstl1	Tie2FBs	Mfap4FBs	Flox	WTnormal	1.64e-182	118569818413466	0,999	0,841	5.09e-178
Fbln2	Tie2FBs	Mfap4FBs	Flox	WTnormal	7.58e-131	118050345392064	0,942	0,462	2.35e-126
Lama4	Tie2FBs	Mfap4FBs	Flox	WTnormal	1.53e-263	11746887286223	0,799	0,156	4.74e-259
Gm12840	Tie2FBs	Mfap4FBs	Flox	WTnormal	7.52e-115	117426813632559	0,571	0,147	2.34e-110
Akap12	Tie2FBs	Mfap4FBs	Flox	WTnormal	1.68e-147	116757897116535	0,92	0,4	5.22e-143
Ahnak	Tie2FBs	Mfap4FBs	Flox	WTnormal	6.25e-172	11660705457923	0,997	0,813	1.94e-167
Col14a1	Tie2FBs	Mfap4FBs	Flox	WTnormal	1.06e-148	115182566545449	0,987	0,753	3.3e-144
Plat	Tie2FBs	Mfap4FBs	Flox	WTnormal	3.06e-163	114975123012694	0,885	0,325	9.5e-159
Limch1	Tie2FBs	Mfap4FBs	Flox	WTnormal	1.54e-255	114335697818022	0,675	0,091	4.77e-251
Slc4a4	Tie2FBs	Mfap4FBs	Flox	WTnormal	1.47e-266	110346856046679	0,802	0,145	4.56e-262
Man1a	Tie2FBs	Mfap4FBs	Flox	WTnormal	7.68e-188	110098272601886	0,905	0,342	2.39e-184
Fyn	Tie2FBs	Mfap4FBs	Flox	WTnormal	9.69e-278	109791904541239	0,815	0,154	3.01e-273
Dpp4	Tie2FBs	Mfap4FBs	Flox	WTnormal	0	109624609817532	0,54	0,008	0
Lamb1	Tie2FBs	Mfap4FBs	Flox	WTnormal	2.9e-250	109482276820617	0,752	0,132	9.02e-246
Serpinb6a	Tie2FBs	Mfap4FBs	Flox	WTnormal	3.06e-166	10938038740269	0,987	0,731	9.5e-162
Has2	Tie2FBs	Mfap4FBs	Flox	WTnormal	2.39e-285	109271515564978	0,512	0,02	7.43e-281
Lamc1	Tie2FBs	Mfap4FBs	Flox	WTnormal	7.77e-167	108641686685391	0,919	0,415	2.41e-162
Htra3	Tie2FBs	Mfap4FBs	Flox	WTnormal	1.3e-113	103741480400297	0,941	0,521	4.04e-109
Rps12	Tie2FBs	Mfap4FBs	Flox	WTnormal	6.25e-161	101831082059022	0,986	0,772	1.94e-157
Thy1	Tie2FBs	Mfap4FBs	Flox	WTnormal	3.76e-148	101340362304816	0,752	0,216	1.17e-144
Aldh1a3	Tie2FBs	Mfap4FBs	Flox	WTnormal	1.19e-262	101234495546574	0,443	0,011	3.69e-258
Ptx3	Tie2FBs	Mfap4FBs	Flox	WTnormal	1.53e-100	10088013072174	0,317	0,041	4.75e-95
Tek	Tie2FBs	Mfap4FBs	Flox	WTnormal	0	100587264507389	0,595	0,019	0
Trio	Tie2FBs	Mfap4FBs	Flox	WTnormal	7.8e-162	0,987049876419941	0,808	0,283	2.42e-157
Ifi204	Tie2FBs	Mfap4FBs	Flox	WTnormal	4.76e-286	0,981783043456693	0,553	0,03	1.48e-282
Klf4	Tie2FBs	Mfap4FBs	Flox	WTnormal	2.13e-98	0,978050489642384	0,987	0,78	6.61e-94
Klf3	Tie2FBs	Mfap4FBs	Flox	WTnormal	2.16e-130	0,972233469685697	0,801	0,313	6.7e-126
Car8	Tie2FBs	Mfap4FBs	Flox	WTnormal	0	0,969709638369223	0,534	0,014	0
Plpp3	Tie2FBs	Mfap4FBs	Flox	WTnormal	1.4e-74	0,969266661983225	0,978	0,77	4.33e-70
Lsp1	Tie2FBs	Mfap4FBs	Flox	WTnormal	5.03e-173	0,966002337750206	0,844	0,274	1.56e-168
Rock2	Tie2FBs	Mfap4FBs	Flox	WTnormal	1.84e-125	0,961036123379157	0,906	0,464	5.71e-121
Ccl7	Tie2FBs	Mfap4FBs	Flox	WTnormal	1.37e-42	0,959490520965845	0,143	0,015	4.25e-38
Nav1	Tie2FBs	Mfap4FBs	Flox	WTnormal	3.55e-149	0,951940594633953	0,874	0,34	1.1e-144
Ablim1	Tie2FBs	Mfap4FBs	Flox	WTnormal	3.1e-122	0,940994421422911	0,917	0,498	9.64e-118
Qpct	Tie2FBs	Mfap4FBs	Flox	WTnormal	2.46e-148	0,931140870480111	0,958	0,484	7.63e-144
Spsb1	Tie2FBs	Mfap4FBs	Flox	WTnormal	3.66e-135	0,929171783576305	0,743	0,251	1.14e-130
Zyx	Tie2FBs	Mfap4FBs	Flox	WTnormal	5.63e-134	0,92243772239063	0,906	0,402	1.75e-129
Rps15	Tie2FBs	Mfap4FBs	Flox	WTnormal	4.95e-104	0,919080229722609	0,972	0,716	1.54e-99
Antxr1	Tie2FBs	Mfap4FBs	Flox	WTnormal	1.17e-157	0,915289894217033	0,926	0,41	3.62e-153
Pde8a	Tie2FBs	Mfap4FBs	Flox	WTnormal	0	0,91498611677545	0,641	0,024	0
Cavin1	Tie2FBs	Mfap4FBs	Flox	WTnormal	5.68e-117	0,91261170347541	0,923	0,509	1.76e-113
Antxr2	Tie2FBs	Mfap4FBs	Flox	WTnormal	4.44e-231	0,912147664897297	0,785	0,16	1.38e-226
Nhsl1	Tie2FBs	Mfap4FBs	Flox	WTnormal	0	0,910408293538308	0,571	0,03	0
Tgfbr2	Tie2FBs	Mfap4FBs	Flox	WTnormal	5.46e-129	0,91004572631268	0,886	0,422	1.7e-124
S100a13	Tie2FBs	Mfap4FBs	Flox	WTnormal	2.19e-130	0,90546096301607	0,972	0,642	6.81e-126
Arl4a	Tie2FBs	Mfap4FBs	Flox	WTnormal	8.31e-118	0,891967385755182	0,844	0,364	2.58e-113
Fez1	Tie2FBs	Mfap4FBs	Flox	WTnormal	9.69e-162	0,890080670330955	0,842	0,268	3.01e-157
Adamtsl3	Tie2FBs	Mfap4FBs	Flox	WTnormal	1.64e-171	0,883274777392787	0,771	0,221	5.1e-166
Ahnak2	Tie2FBs	Mfap4FBs	Flox	WTnormal	4.6e-130	0,880321416684022	0,83	0,345	1.43e-126
Lgi2	Tie2FBs	Mfap4FBs	Flox	WTnormal	2.96e-176	0,879590804041364	0,679	0,139	9.2e-172
Sbsn	Tie2FBs	Mfap4FBs	Flox	WTnormal	3.48e-55	0,87744463893223	0,251	0,047	1.08e-50
Neat1	Tie2FBs	Mfap4FBs	Flox	WTnormal	6.41e-63	0,876176112671397	0,892	0,515	1.99e-57
Pcdh19	Tie2FBs	Mfap4FBs	Flox	WTnormal	3.22e-232	0,871226863483438	0,669	0,095	1e-228
Mustn1	Tie2FBs	Mfap4FBs	Flox	WTnormal	2.78e-171	0,870648273165052	0,687	0,152	8.63e-168
Islr	Tie2FBs	Mfap4FBs	Flox	WTnormal	7.42e-106	0,864077236394854	0,964	0,664	2.3e-101
Mgll	Tie2FBs	Mfap4FBs	Flox	WTnormal	2.01e-173	0,862199615996984	0,746	0,195	6.25e-169
Pamr1	Tie2FBs	Mfap4FBs	Flox	WTnormal	5.57e-180	0,861666744610195	0,697	0,156	1.73e-175
Vat1	Tie2FBs	Mfap4FBs	Flox	WTnormal	1.97e-137	0,861269155819026	0,879	0,382	6.1e-133
Eef2	Tie2FBs	Mfap4FBs	Flox	WTnormal	1.15e-97	0,855673060158386	0,964	0,634	3.56e-93
Rhoq	Tie2FBs	Mfap4FBs	Flox	WTnormal	1.76e-118	0,853642033758441	0,87	0,405	5.47e-114
Hdac7	Tie2FBs	Mfap4FBs	Flox	WTnormal	6.07e-165	0,849347379764959	0,738	0,204	1.88e-160
Fgf2	Tie2FBs	Mfap4FBs	Flox	WTnormal	1.23e-186	0,848428516227579	0,68	0,144	3.82e-182
Dcbld2	Tie2FBs	Mfap4FBs	Flox	WTnormal	3.16e-211	0,84793664335207	0,677	0,123	9.82e-208
Galnt16	Tie2FBs	Mfap4FBs	Flox	WTnormal	5.3e-259	0,847511915863571	0,683	0,086	1.65e-255
Ecscr	Tie2FBs	Mfap4FBs	Flox	WTnormal	2.84e-263	0,841571959406535	0,442	0,01	8.81e-259
Errfi1	Tie2FBs	Mfap4FBs	Flox	WTnormal	4.13e-64	0,836924722181499	0,962	0,685	1.28e-59
Hk2	Tie2FBs	Mfap4FBs	Flox	WTnormal	1.67e-86	0,8365129977376	0,46	0,112	5.2e-83
Crip1	Tie2FBs	Mfap4FBs	Flox	WTnormal	5.42e-69	0,824151067705184	0,989	0,84	1.68e-64
Samhd1	Tie2FBs	Mfap4FBs	Flox	WTnormal	7.98e-171	0,823900535105592	0,669	0,153	2.48e-165
Fgfr1	Tie2FBs	Mfap4FBs	Flox	WTnormal	9.09e-112	0,822353603114659	0,921	0,524	2.82e-107
Igfbp6	Tie2FBs	Mfap4FBs	Flox	WTnormal	5.82e-58	0,820403652606142	0,847	0,536	1.81e-53
Plac8	Tie2FBs	Mfap4FBs	Flox	WTnormal	6.52e-196	0,818023486918545	0,457	0,036	2.02e-192
Sulf1	Tie2FBs	Mfap4FBs	Flox	WTnormal	1e-117	0,817879915204397	0,865	0,399	3.12e-113
Olfml2a	Tie2FBs	Mfap4FBs	Flox	WTnormal	2.48e-168	0,816504848626254	0,53	0,084	7.72e-163
Bmp1	Tie2FBs	Mfap4FBs	Flox	WTnormal	8.3e-124	0,816257877875695	0,882	0,413	2.58e-119
Dact1	Tie2FBs	Mfap4FBs	Flox	WTnormal	3.09e-133	0,814562771291583	0,731	0,228	9.59e-129
Wnt10b	Tie2FBs	Mfap4FBs	Flox	WTnormal	0	0,813376360199759	0,569	0,013	0
1700019D03Rik	Tie2FBs	Mfap4FBs	Flox	WTnormal	7.98e-255	0,811090834015751	0,721	0,102	2.48e-249
Lims2	Tie2FBs	Mfap4FBs	Flox	WTnormal	2.15e-257	0,809863208807202	0,675	0,08	6.68e-253
Eef1a1	Tie2FBs	Mfap4FBs	Flox	WTnormal	2.85e-141	0,809375801571884	1	0,914	8.84e-137
Adamtsl4	Tie2FBs	Mfap4FBs	Flox	WTnormal	9.37e-194	0,801079828901527	0,642	0,116	2.91e-189
Rnase4	Tie2FBs	Mfap4FBs	Flox	WTnormal	8.33e-101	0,796600748894391	0,989	0,758	2.59e-96
Pcolce2	Tie2FBs	Mfap4FBs	Flox	WTnormal	1.72e-100	0,794227691923255	0,996	0,76	5.33e-96
Nsg1	Tie2FBs	Mfap4FBs	Flox	WTnormal	3.89e-165	0,789274367509909	0,662	0,147	1.21e-161
Rpl21	Tie2FBs	Mfap4FBs	Flox	WTnormal	6.45e-102	0,788752673867657	0,982	0,782	2e-97
Rpl12	Tie2FBs	Mfap4FBs	Flox	WTnormal	2.72e-76	0,787811043724291	0,933	0,662	8.44e-72
Rpl17	Tie2FBs	Mfap4FBs	Flox	WTnormal	6.53e-86	0,786126894252964	0,965	0,725	2.03e-81
Rack1	Tie2FBs	Mfap4FBs	Flox	WTnormal	8.06e-77	0,783914924432771	0,937	0,623	2.5e-72
Gstm1	Tie2FBs	Mfap4FBs	Flox	WTnormal	2.53e-86	0,782385292007051	0,964	0,669	7.86e-82
Il33	Tie2FBs	Mfap4FBs	Flox	WTnormal	5.67e-83	0,768456350012273	0,839	0,387	1.76e-77
Grb10	Tie2FBs	Mfap4FBs	Flox	WTnormal	7.45e-154	0,767761301113984	0,763	0,226	2.31e-149
Kcnq1ot1	Tie2FBs	Mfap4FBs	Flox	WTnormal	1.3e-57	0,761073644474992	0,815	0,43	4.03e-53
Ftl1	Tie2FBs	Mfap4FBs	Flox	WTnormal	1.52e-112	0,756557802946933	0,992	0,855	4.72e-108
Tgfbr3	Tie2FBs	Mfap4FBs	Flox	WTnormal	1.99e-127	0,753655983468963	0,864	0,366	6.19e-123
Glud1	Tie2FBs	Mfap4FBs	Flox	WTnormal	5.27e-119	0,74854015006431	0,833	0,352	1.64e-114
Dnm1	Tie2FBs	Mfap4FBs	Flox	WTnormal	3.85e-197	0,747115729488606	0,696	0,136	1.19e-192
Sfrp4	Tie2FBs	Mfap4FBs	Flox	WTnormal	8.93e-63	0,738865435917352	0,802	0,393	2.77e-57
Triobp	Tie2FBs	Mfap4FBs	Flox	WTnormal	2.7e-194	0,73693751295497	0,686	0,139	8.38e-191
Scara3	Tie2FBs	Mfap4FBs	Flox	WTnormal	1e-117	0,7364563154152	0,827	0,32	3.11e-113
Edn1	Tie2FBs	Mfap4FBs	Flox	WTnormal	1.16e-147	0,733821813611816	0,338	0,024	3.59e-143
Tmsb4x	Tie2FBs	Mfap4FBs	Flox	WTnormal	4.33e-94	0,733295881918323	0,993	0,834	1.34e-89
S100a6	Tie2FBs	Mfap4FBs	Flox	WTnormal	4e-109	0,730679460289825	1	0,964	1.24e-104
Steap3	Tie2FBs	Mfap4FBs	Flox	WTnormal	2.82e-158	0,730340640166728	0,735	0,187	8.77e-154
Wnt2	Tie2FBs	Mfap4FBs	Flox	WTnormal	9.18e-219	0,729637620195028	0,412	0,017	2.85e-214
Medag	Tie2FBs	Mfap4FBs	Flox	WTnormal	4.28e-93	0,722128784362094	0,905	0,47	1.33e-88
Sulf2	Tie2FBs	Mfap4FBs	Flox	WTnormal	1.54e-122	0,720654104665299	0,864	0,329	4.79e-118
Cast	Tie2FBs	Mfap4FBs	Flox	WTnormal	2.3e-96	0,720616354477137	0,884	0,457	7.13e-92
Arl4d	Tie2FBs	Mfap4FBs	Flox	WTnormal	6.67e-228	0,719813160303525	0,456	0,025	2.07e-223
Mast4	Tie2FBs	Mfap4FBs	Flox	WTnormal	1.04e-82	0,717818453966279	0,773	0,346	3.22e-77
Tshz2	Tie2FBs	Mfap4FBs	Flox	WTnormal	2.12e-89	0,712696558523551	0,899	0,481	6.58e-86
Glul	Tie2FBs	Mfap4FBs	Flox	WTnormal	1.15e-62	0,70410084346	0,903	0,513	3.56e-58
Meg3	Tie2FBs	Mfap4FBs	Flox	WTnormal	1.72e-43	0,698935892426647	0,944	0,655	5.34e-39
Atp2b1	Tie2FBs	Mfap4FBs	Flox	WTnormal	9.73e-107	0,698368823784859	0,774	0,302	3.02e-102
S100a10	Tie2FBs	Mfap4FBs	Flox	WTnormal	1.86e-74	0,697196615085193	0,996	0,858	5.79e-70
Flnb	Tie2FBs	Mfap4FBs	Flox	WTnormal	6.39e-206	0,691494604772307	0,571	0,073	1.99e-201
Nfe2l2	Tie2FBs	Mfap4FBs	Flox	WTnormal	3.04e-100	0,685302877633973	0,879	0,412	9.44e-96
Loxl2	Tie2FBs	Mfap4FBs	Flox	WTnormal	3.52e-135	0,684423177794818	0,669	0,178	1.09e-130
Akr1c18	Tie2FBs	Mfap4FBs	Flox	WTnormal	4.78e-109	0,678502225744561	0,191	0,002	1.48e-104
Dock4	Tie2FBs	Mfap4FBs	Flox	WTnormal	3.14e-160	0,677758815558166	0,576	0,105	9.75e-156
Rhoa	Tie2FBs	Mfap4FBs	Flox	WTnormal	1.9e-73	0,676807608845027	0,957	0,68	5.89e-69
Kif2a	Tie2FBs	Mfap4FBs	Flox	WTnormal	3.09e-143	0,676692366933683	0,7	0,198	9.6e-139
Spag9	Tie2FBs	Mfap4FBs	Flox	WTnormal	1.98e-95	0,67513115885761	0,854	0,412	6.14e-91
Lpar1	Tie2FBs	Mfap4FBs	Flox	WTnormal	3.59e-93	0,674628773087042	0,878	0,429	1.12e-88
Kif1b	Tie2FBs	Mfap4FBs	Flox	WTnormal	2e-105	0,669491976171686	0,763	0,293	6.21e-101
Tubb4a	Tie2FBs	Mfap4FBs	Flox	WTnormal	1.04e-192	0,668401398908189	0,562	0,077	3.24e-188
Tubb6	Tie2FBs	Mfap4FBs	Flox	WTnormal	1.12e-139	0,664355410271736	0,781	0,239	3.47e-135
Uchl1	Tie2FBs	Mfap4FBs	Flox	WTnormal	2.28e-164	0,662784092742213	0,415	0,04	7.09e-161
S100a16	Tie2FBs	Mfap4FBs	Flox	WTnormal	1.87e-91	0,661824252161719	0,941	0,553	5.79e-87
Slco3a1	Tie2FBs	Mfap4FBs	Flox	WTnormal	1.37e-111	0,658675359009549	0,749	0,267	4.25e-107
Gsn	Tie2FBs	Mfap4FBs	Flox	WTnormal	2.77e-67	0,658353357738306	1	0,988	8.6e-64
Arhgap20	Tie2FBs	Mfap4FBs	Flox	WTnormal	8.51e-136	0,657484202952411	0,728	0,203	2.64e-131
Clip1	Tie2FBs	Mfap4FBs	Flox	WTnormal	3.72e-105	0,656373464294549	0,742	0,277	1.15e-100
Ehd1	Tie2FBs	Mfap4FBs	Flox	WTnormal	9.81e-133	0,655706495399865	0,7	0,206	3.05e-128
Gja1	Tie2FBs	Mfap4FBs	Flox	WTnormal	1.63e-103	0,655635907906354	0,532	0,131	5.05e-99
Gnpnat1	Tie2FBs	Mfap4FBs	Flox	WTnormal	6.34e-134	0,65427813250381	0,659	0,175	1.97e-129
Tmeff2	Tie2FBs	Mfap4FBs	Flox	WTnormal	1.5e-166	0,653558494626973	0,734	0,174	4.66e-162
Alcam	Tie2FBs	Mfap4FBs	Flox	WTnormal	6.13e-97	0,645979121924426	0,551	0,151	1.9e-92
Rps18	Tie2FBs	Mfap4FBs	Flox	WTnormal	3.61e-76	0,642772870193306	0,982	0,768	1.12e-70
Gngt2	Tie2FBs	Mfap4FBs	Flox	WTnormal	1.53e-205	0,641473802795438	0,362	0,01	4.76e-201
Actg1	Tie2FBs	Mfap4FBs	Flox	WTnormal	6.24e-53	0,641379495109404	0,997	0,882	1.94e-47
Prr13	Tie2FBs	Mfap4FBs	Flox	WTnormal	4.07e-106	0,638090705070751	0,787	0,293	1.26e-101
S100a11	Tie2FBs	Mfap4FBs	Flox	WTnormal	8.75e-45	0,635881198226784	0,989	0,816	2.72e-40
Nfkbia	Tie2FBs	Mfap4FBs	Flox	WTnormal	7.96e-26	0,634814737534186	0,818	0,503	2.47e-21
Enc1	Tie2FBs	Mfap4FBs	Flox	WTnormal	3.53e-125	0,633995555904966	0,449	0,074	1.1e-120
Gas7	Tie2FBs	Mfap4FBs	Flox	WTnormal	8.4e-99	0,631737217559801	0,719	0,255	2.61e-94
Rpl23a	Tie2FBs	Mfap4FBs	Flox	WTnormal	2.47e-68	0,628370049596355	0,978	0,729	7.67e-64
Arhgap29	Tie2FBs	Mfap4FBs	Flox	WTnormal	1.26e-106	0,628343519338239	0,732	0,252	3.91e-102
Rplp1	Tie2FBs	Mfap4FBs	Flox	WTnormal	1.11e-71	0,627427933473696	0,996	0,85	3.46e-67
Ptp4a2	Tie2FBs	Mfap4FBs	Flox	WTnormal	5.59e-76	0,627140102747764	0,919	0,526	1.73e-71
Diaph1	Tie2FBs	Mfap4FBs	Flox	WTnormal	1.18e-154	0,626454337553612	0,708	0,18	3.67e-150
Timp2	Tie2FBs	Mfap4FBs	Flox	WTnormal	1.62e-80	0,626204066335076	1	0,965	5.03e-76
Rbpj	Tie2FBs	Mfap4FBs	Flox	WTnormal	8.83e-93	0,624941697986813	0,802	0,354	2.74e-88
Ccnl1	Tie2FBs	Mfap4FBs	Flox	WTnormal	3.61e-52	0,624544885349285	0,868	0,504	1.12e-47
Rap1b	Tie2FBs	Mfap4FBs	Flox	WTnormal	2.35e-82	0,620498186807716	0,926	0,544	7.3e-78
Hsp90aa1	Tie2FBs	Mfap4FBs	Flox	WTnormal	6.98e-58	0,61972125490826	0,944	0,634	2.17e-53
Lypd2	Tie2FBs	Mfap4FBs	Flox	WTnormal	4.32e-139	0,619547046150068	0,258	0,007	1.34e-133
Ybx1	Tie2FBs	Mfap4FBs	Flox	WTnormal	1.36e-67	0,619063128422447	0,958	0,677	4.24e-62
Stmn4	Tie2FBs	Mfap4FBs	Flox	WTnormal	7.98e-182	0,617520164345924	0,313	0,007	2.48e-176
St3gal2	Tie2FBs	Mfap4FBs	Flox	WTnormal	8.08e-131	0,615021478927093	0,691	0,195	2.51e-126
Rpl13	Tie2FBs	Mfap4FBs	Flox	WTnormal	7.81e-107	0,614878124877558	0,994	0,89	2.43e-102
Osr1	Tie2FBs	Mfap4FBs	Flox	WTnormal	3.64e-67	0,613562710791606	0,784	0,363	1.13e-62
Pgd	Tie2FBs	Mfap4FBs	Flox	WTnormal	4.81e-147	0,610950846319088	0,644	0,15	1.49e-142
Tpt1	Tie2FBs	Mfap4FBs	Flox	WTnormal	6.37e-89	0,610561837511267	0,994	0,947	1.98e-85
Jak1	Tie2FBs	Mfap4FBs	Flox	WTnormal	2.08e-95	0,609706255001975	0,91	0,466	6.46e-91
Samd4b	Tie2FBs	Mfap4FBs	Flox	WTnormal	1.58e-109	0,609632982798817	0,7	0,23	4.91e-105
Vasn	Tie2FBs	Mfap4FBs	Flox	WTnormal	5.7e-95	0,608421701230732	0,731	0,287	1.77e-90
Npr1	Tie2FBs	Mfap4FBs	Flox	WTnormal	1.12e-151	0,605449798849169	0,647	0,146	3.48e-148
Tubb2b	Tie2FBs	Mfap4FBs	Flox	WTnormal	2.21e-125	0,601747601034962	0,633	0,163	6.86e-121
Srgap1	Tie2FBs	Mfap4FBs	Flox	WTnormal	1.55e-223	0,597109767327063	0,388	0,011	4.81e-219
Il13ra1	Tie2FBs	Mfap4FBs	Flox	WTnormal	7.03e-142	0,596907238165806	0,537	0,102	2.18e-139
Aif1l	Tie2FBs	Mfap4FBs	Flox	WTnormal	1.87e-247	0,596755217638626	0,411	0,008	5.8e-243
Spry2	Tie2FBs	Mfap4FBs	Flox	WTnormal	1.39e-90	0,591537685759979	0,574	0,174	4.3e-86
Rps6	Tie2FBs	Mfap4FBs	Flox	WTnormal	7.93e-51	0,590068394023564	0,944	0,684	2.46e-47
Rab32	Tie2FBs	Mfap4FBs	Flox	WTnormal	1.28e-233	0,587747625787025	0,502	0,037	3.96e-228
Add3	Tie2FBs	Mfap4FBs	Flox	WTnormal	3.35e-91	0,586746089284441	0,909	0,448	1.04e-86
Slit3	Tie2FBs	Mfap4FBs	Flox	WTnormal	1.86e-126	0,584030387809268	0,816	0,28	5.79e-122
Gpc3	Tie2FBs	Mfap4FBs	Flox	WTnormal	7.01e-75	0,58274575513623	0,77	0,32	2.18e-70
Rpl29	Tie2FBs	Mfap4FBs	Flox	WTnormal	2.82e-69	0,582316236666221	0,989	0,749	8.77e-65
Il6ra	Tie2FBs	Mfap4FBs	Flox	WTnormal	2.25e-204	0,580746639644735	0,467	0,038	6.98e-200
Lima1	Tie2FBs	Mfap4FBs	Flox	WTnormal	2.01e-66	0,580357951347453	0,856	0,444	6.24e-62
Rpl8	Tie2FBs	Mfap4FBs	Flox	WTnormal	1.76e-61	0,579067719877423	0,976	0,768	5.46e-57
Fosl2	Tie2FBs	Mfap4FBs	Flox	WTnormal	1.23e-77	0,57893840770583	0,714	0,289	3.81e-73
Flnc	Tie2FBs	Mfap4FBs	Flox	WTnormal	5.84e-157	0,576728524713022	0,471	0,062	1.81e-152
Tmem158	Tie2FBs	Mfap4FBs	Flox	WTnormal	1.76e-95	0,573972697074567	0,582	0,166	5.46e-93
Eef1b2	Tie2FBs	Mfap4FBs	Flox	WTnormal	5.08e-58	0,573820390562289	0,958	0,684	1.58e-53
Bmp3	Tie2FBs	Mfap4FBs	Flox	WTnormal	3.17e-138	0,570114241810696	0,276	0,012	9.84e-134
Smurf2	Tie2FBs	Mfap4FBs	Flox	WTnormal	6.97e-93	0,569354987894462	0,703	0,26	2.16e-88
Akap13	Tie2FBs	Mfap4FBs	Flox	WTnormal	4.4e-61	0,56628168702064	0,857	0,47	1.37e-56
Ston2	Tie2FBs	Mfap4FBs	Flox	WTnormal	2.76e-144	0,565763347484071	0,506	0,086	8.57e-140
Ccl11	Tie2FBs	Mfap4FBs	Flox	WTnormal	1.9e-104	0,564987377666615	0,631	0,162	5.89e-100
Rpl5	Tie2FBs	Mfap4FBs	Flox	WTnormal	1.11e-49	0,564894998280459	0,962	0,693	3.45e-45
C1s1	Tie2FBs	Mfap4FBs	Flox	WTnormal	1.2e-65	0,563356618814613	0,93	0,566	3.73e-61
Hspb8	Tie2FBs	Mfap4FBs	Flox	WTnormal	2.64e-80	0,560852734929452	0,642	0,23	8.21e-76
Bmp2	Tie2FBs	Mfap4FBs	Flox	WTnormal	2.21e-96	0,559433514130079	0,366	0,061	6.86e-92
Cd47	Tie2FBs	Mfap4FBs	Flox	WTnormal	2.28e-53	0,558741335626862	0,959	0,669	7.07e-49
Ifi207	Tie2FBs	Mfap4FBs	Flox	WTnormal	1.09e-158	0,55840642967628	0,412	0,039	3.39e-155
Eif3f	Tie2FBs	Mfap4FBs	Flox	WTnormal	1.34e-55	0,553166065252841	0,935	0,589	4.16e-52
Loxl1	Tie2FBs	Mfap4FBs	Flox	WTnormal	2.35e-47	0,550742926000056	0,972	0,689	7.3e-43
Scd1	Tie2FBs	Mfap4FBs	Flox	WTnormal	1.77e-127	0,550650386130578	0,721	0,21	5.49e-123
AC149090.1	Tie2FBs	Mfap4FBs	Flox	WTnormal	1.27e-100	0,550366238552818	0,745	0,269	3.94e-94
Gan	Tie2FBs	Mfap4FBs	Flox	WTnormal	4.44e-118	0,548972785948511	0,421	0,07	1.38e-113
Nbl1	Tie2FBs	Mfap4FBs	Flox	WTnormal	9.34e-65	0,548562919875674	0,945	0,59	2.9e-60
Cltb	Tie2FBs	Mfap4FBs	Flox	WTnormal	1.14e-80	0,545021379497459	0,849	0,417	3.53e-76
Bag1	Tie2FBs	Mfap4FBs	Flox	WTnormal	7.31e-68	0,544999876033357	0,854	0,453	2.27e-63
Rps19	Tie2FBs	Mfap4FBs	Flox	WTnormal	1.21e-43	0,53840600422047	0,975	0,739	3.77e-38
Plxdc2	Tie2FBs	Mfap4FBs	Flox	WTnormal	1.17e-43	0,53719475426376	0,924	0,587	3.64e-39
Ybx3	Tie2FBs	Mfap4FBs	Flox	WTnormal	2.09e-59	0,53640535538466	0,923	0,585	6.48e-55
Rpl37a	Tie2FBs	Mfap4FBs	Flox	WTnormal	6.44e-85	0,533684335648873	1	0,904	2e-80
Pabpc1	Tie2FBs	Mfap4FBs	Flox	WTnormal	7.61e-63	0,533652632582663	0,917	0,523	2.36e-58
Cavin3	Tie2FBs	Mfap4FBs	Flox	WTnormal	3e-58	0,533163917174453	0,962	0,688	9.33e-54
Rhou	Tie2FBs	Mfap4FBs	Flox	WTnormal	2.84e-124	0,532668347752575	0,619	0,149	8.81e-120
Glipr2	Tie2FBs	Mfap4FBs	Flox	WTnormal	2.53e-135	0,532072864438491	0,558	0,115	7.86e-131
Chst1	Tie2FBs	Mfap4FBs	Flox	WTnormal	5.22e-217	0,526876839430334	0,355	0,006	1.62e-211
Rps5	Tie2FBs	Mfap4FBs	Flox	WTnormal	1.64e-58	0,52672325561291	0,99	0,824	5.1e-54
Ckb	Tie2FBs	Mfap4FBs	Flox	WTnormal	5.33e-46	0,520313524882966	0,865	0,506	1.65e-41
Cdkn1c	Tie2FBs	Mfap4FBs	Flox	WTnormal	5.15e-43	0,516969287754006	0,686	0,334	1.6e-38
Ndn	Tie2FBs	Mfap4FBs	Flox	WTnormal	6.04e-86	0,514883783507317	0,818	0,344	1.88e-81
Rps6ka3	Tie2FBs	Mfap4FBs	Flox	WTnormal	3.16e-116	0,514187658229554	0,644	0,18	9.8e-113
Fgf18	Tie2FBs	Mfap4FBs	Flox	WTnormal	1.21e-139	0,513931828278499	0,432	0,057	3.75e-136
Eif4g2	Tie2FBs	Mfap4FBs	Flox	WTnormal	2.48e-51	0,513627913826157	0,912	0,566	7.69e-47
Emp3	Tie2FBs	Mfap4FBs	Flox	WTnormal	2.02e-39	0,513124682045185	0,985	0,786	6.27e-34
Cep170	Tie2FBs	Mfap4FBs	Flox	WTnormal	9.77e-98	0,513061180692442	0,67	0,22	3.04e-94
Vegfa	Tie2FBs	Mfap4FBs	Flox	WTnormal	3.74e-124	0,512474928336036	0,515	0,1	1.16e-119
Slc44a1	Tie2FBs	Mfap4FBs	Flox	WTnormal	6.85e-101	0,51195296266564	0,727	0,253	2.13e-96
Rap1a	Tie2FBs	Mfap4FBs	Flox	WTnormal	3.69e-73	0,511864914906525	0,891	0,468	1.15e-68
Clip4	Tie2FBs	Mfap4FBs	Flox	WTnormal	2.96e-110	0,511241844984822	0,599	0,165	9.2e-106
Rpl26	Tie2FBs	Mfap4FBs	Flox	WTnormal	2.12e-52	0,511172218935975	0,993	0,826	6.57e-48
Hivep2	Tie2FBs	Mfap4FBs	Flox	WTnormal	5.31e-71	0,510489048138375	0,658	0,259	1.65e-66
Rpl7	Tie2FBs	Mfap4FBs	Flox	WTnormal	2.93e-50	0,509407144687057	0,992	0,795	9.09e-46
Rpl4	Tie2FBs	Mfap4FBs	Flox	WTnormal	2.09e-45	0,50864601846008	0,944	0,67	6.48e-41
Ackr1	Tie2FBs	Mfap4FBs	Flox	WTnormal	4.06e-223	0,508390826793542	0,367	0,006	1.26e-218
Rcan1	Tie2FBs	Mfap4FBs	Flox	WTnormal	2.96e-112	0,507860387316898	0,464	0,089	9.19e-108
Stk38	Tie2FBs	Mfap4FBs	Flox	WTnormal	1.51e-104	0,507720258894057	0,647	0,197	4.68e-100
Rtn3	Tie2FBs	Mfap4FBs	Flox	WTnormal	4.15e-68	0,506860688371285	0,826	0,409	1.29e-63
Ndrg1	Tie2FBs	Mfap4FBs	Flox	WTnormal	1.99e-65	0,50483319614614	0,642	0,251	6.18e-61
Igdcc4	Tie2FBs	Mfap4FBs	Flox	WTnormal	4.51e-174	0,504816203492581	0,482	0,056	1.4e-169
Dtnbp1	Tie2FBs	Mfap4FBs	Flox	WTnormal	9.95e-93	0,502490591393113	0,745	0,28	3.09e-88
Rab11fip5	Tie2FBs	Mfap4FBs	Flox	WTnormal	5.36e-162	0,500702117167092	0,55	0,09	1.66e-157
Wnt11	Tie2FBs	Mfap4FBs	Flox	WTnormal	9.1e-204	0,50062811237681	0,464	0,036	2.83e-199
Plekho2	Tie2FBs	Mfap4FBs	Flox	WTnormal	9.98e-102	0,500480212997979	0,572	0,157	3.1e-98
Daglb	Tie2FBs	Mfap4FBs	Flox	WTnormal	2.48e-112	0,500121465703814	0,562	0,136	7.72e-108
Sh3d19	Tie2FBs	Mfap4FBs	Flox	WTnormal	1.89e-92	0,49986898960959	0,767	0,296	5.86e-89
Capns1	Tie2FBs	Mfap4FBs	Flox	WTnormal	3.14e-56	0,49953717597165	0,896	0,522	9.77e-52
Rps13	Tie2FBs	Mfap4FBs	Flox	WTnormal	4.16e-49	0,499070400406122	0,986	0,784	1.29e-43
Wnk1	Tie2FBs	Mfap4FBs	Flox	WTnormal	5.76e-62	0,497128144527202	0,846	0,438	1.79e-57
Pdpn	Tie2FBs	Mfap4FBs	Flox	WTnormal	3.22e-115	0,496756414930044	0,697	0,202	9.99e-111
Dclk1	Tie2FBs	Mfap4FBs	Flox	WTnormal	2.35e-105	0,493522961725314	0,604	0,165	7.3e-103
Dlgap4	Tie2FBs	Mfap4FBs	Flox	WTnormal	2.15e-77	0,492929319243386	0,722	0,302	6.69e-73
Rpl10	Tie2FBs	Mfap4FBs	Flox	WTnormal	1.03e-34	0,492720307307382	0,976	0,765	3.18e-31
Fam102b	Tie2FBs	Mfap4FBs	Flox	WTnormal	1.7e-78	0,490715559297176	0,778	0,321	5.28e-74
Irak3	Tie2FBs	Mfap4FBs	Flox	WTnormal	3.65e-143	0,490462655224208	0,489	0,078	1.13e-138
Ccnd3	Tie2FBs	Mfap4FBs	Flox	WTnormal	8.06e-72	0,489094333092369	0,763	0,34	2.5e-67
Megf9	Tie2FBs	Mfap4FBs	Flox	WTnormal	6.37e-179	0,48880958050884	0,495	0,058	1.98e-174
Lgals9	Tie2FBs	Mfap4FBs	Flox	WTnormal	8.95e-93	0,487652150216595	0,781	0,31	2.78e-87
Rpl32	Tie2FBs	Mfap4FBs	Flox	WTnormal	2.16e-66	0,487041847386589	0,992	0,871	6.72e-61
Ext1	Tie2FBs	Mfap4FBs	Flox	WTnormal	7.71e-73	0,48596123232427	0,627	0,234	2.4e-68
Chp1	Tie2FBs	Mfap4FBs	Flox	WTnormal	3.47e-92	0,484277328209985	0,727	0,273	1.08e-87
Usp2	Tie2FBs	Mfap4FBs	Flox	WTnormal	1.09e-71	0,482510772318737	0,487	0,141	3.38e-67
Rpl3	Tie2FBs	Mfap4FBs	Flox	WTnormal	3.77e-42	0,482391923214158	0,979	0,759	1.17e-38
Bicd2	Tie2FBs	Mfap4FBs	Flox	WTnormal	3.91e-102	0,482224014613486	0,617	0,182	1.21e-97
Sqor	Tie2FBs	Mfap4FBs	Flox	WTnormal	1.24e-89	0,479408970296757	0,739	0,276	3.86e-87
Dlg4	Tie2FBs	Mfap4FBs	Flox	WTnormal	1.84e-109	0,479316309829284	0,572	0,148	5.72e-105
Pdlim1	Tie2FBs	Mfap4FBs	Flox	WTnormal	3.28e-134	0,478698162302615	0,585	0,121	1.02e-129
C1ra	Tie2FBs	Mfap4FBs	Flox	WTnormal	2.19e-49	0,478084376194636	0,868	0,501	6.8e-45
Slc43a3	Tie2FBs	Mfap4FBs	Flox	WTnormal	1.68e-39	0,47788799738367	0,926	0,583	5.21e-35
Aida	Tie2FBs	Mfap4FBs	Flox	WTnormal	2.59e-96	0,477497786398181	0,769	0,295	8.04e-92
Arhgdia	Tie2FBs	Mfap4FBs	Flox	WTnormal	8.96e-52	0,476976070194274	0,882	0,501	2.78e-48
Tns1	Tie2FBs	Mfap4FBs	Flox	WTnormal	3.21e-61	0,475068007148619	0,823	0,399	9.97e-57
Eif4g1	Tie2FBs	Mfap4FBs	Flox	WTnormal	4.17e-70	0,474936302577288	0,785	0,354	1.29e-65
Klf6	Tie2FBs	Mfap4FBs	Flox	WTnormal	1.12e-32	0,472688440492099	0,882	0,571	3.47e-28
Sirpa	Tie2FBs	Mfap4FBs	Flox	WTnormal	1.37e-145	0,472342272930924	0,604	0,127	4.26e-140
Abi1	Tie2FBs	Mfap4FBs	Flox	WTnormal	6.84e-80	0,471640167559766	0,703	0,268	2.12e-75
Nktr	Tie2FBs	Mfap4FBs	Flox	WTnormal	1.78e-41	0,470909590750088	0,842	0,487	5.54e-37
Cyfip1	Tie2FBs	Mfap4FBs	Flox	WTnormal	9.39e-75	0,470605314627484	0,757	0,327	2.92e-70
Col12a1	Tie2FBs	Mfap4FBs	Flox	WTnormal	6.63e-36	0,470561590149579	0,432	0,162	2.06e-31
Rplp0	Tie2FBs	Mfap4FBs	Flox	WTnormal	3.49e-44	0,470296185066544	0,993	0,829	1.08e-39
Rpl14	Tie2FBs	Mfap4FBs	Flox	WTnormal	9.54e-48	0,469724186156252	0,987	0,796	2.96e-43
Myadm	Tie2FBs	Mfap4FBs	Flox	WTnormal	2.22e-42	0,468621982452333	0,893	0,514	6.88e-38
Dpysl3	Tie2FBs	Mfap4FBs	Flox	WTnormal	2.18e-67	0,467953834989164	0,682	0,274	6.78e-64
Rps25	Tie2FBs	Mfap4FBs	Flox	WTnormal	1.46e-30	0,466232453908944	0,955	0,715	4.52e-26
Cavin2	Tie2FBs	Mfap4FBs	Flox	WTnormal	6.64e-79	0,465944842892224	0,506	0,142	2.06e-73
Trip10	Tie2FBs	Mfap4FBs	Flox	WTnormal	6.93e-77	0,46423557647817	0,757	0,314	2.15e-72
Sbno2	Tie2FBs	Mfap4FBs	Flox	WTnormal	1.19e-48	0,463381629932552	0,536	0,202	3.7e-44
Pvr	Tie2FBs	Mfap4FBs	Flox	WTnormal	1.4e-91	0,460820994943658	0,396	0,079	4.34e-87
Mat2a	Tie2FBs	Mfap4FBs	Flox	WTnormal	1.53e-39	0,460661946489731	0,856	0,483	4.76e-35
Xdh	Tie2FBs	Mfap4FBs	Flox	WTnormal	5.72e-107	0,460249163757254	0,649	0,186	1.78e-102
Ralbp1	Tie2FBs	Mfap4FBs	Flox	WTnormal	1.01e-66	0,459193112290396	0,827	0,409	3.15e-61
Rps15a	Tie2FBs	Mfap4FBs	Flox	WTnormal	6.06e-48	0,457214328455618	0,989	0,837	1.88e-43
Ywhae	Tie2FBs	Mfap4FBs	Flox	WTnormal	8.98e-49	0,455588943317913	0,942	0,608	2.79e-44
Mmp14	Tie2FBs	Mfap4FBs	Flox	WTnormal	2.72e-81	0,455402128673297	0,602	0,196	8.44e-77
Stxbp6	Tie2FBs	Mfap4FBs	Flox	WTnormal	3.53e-116	0,455289120472218	0,512	0,106	1.1e-111
Rab7b	Tie2FBs	Mfap4FBs	Flox	WTnormal	1.8e-131	0,455154644251656	0,579	0,124	5.59e-127
Aig1	Tie2FBs	Mfap4FBs	Flox	WTnormal	5.84e-81	0,45370117091531	0,67	0,238	1.81e-76
Ifi211	Tie2FBs	Mfap4FBs	Flox	WTnormal	2.24e-159	0,451941408322935	0,394	0,034	6.94e-155
Ifi205	Tie2FBs	Mfap4FBs	Flox	WTnormal	4.63e-151	0,45001939765402	0,295	0,012	1.44e-146
Hook3	Tie2FBs	Mfap4FBs	Flox	WTnormal	1.6e-59	0,449459792425783	0,794	0,374	4.95e-55
Cmip	Tie2FBs	Mfap4FBs	Flox	WTnormal	3.37e-117	0,449354770160798	0,459	0,083	1.05e-113
Calu	Tie2FBs	Mfap4FBs	Flox	WTnormal	2.07e-53	0,447488107510963	0,903	0,545	6.43e-49
Islr2	Tie2FBs	Mfap4FBs	Flox	WTnormal	2.75e-204	0,446613314449111	0,325	0,003	8.53e-200
Pbrm1	Tie2FBs	Mfap4FBs	Flox	WTnormal	4.06e-61	0,445988974929651	0,825	0,405	1.26e-56
Qk	Tie2FBs	Mfap4FBs	Flox	WTnormal	3.39e-63	0,444198587842873	0,82	0,395	1.05e-58
Il6st	Tie2FBs	Mfap4FBs	Flox	WTnormal	1.27e-66	0,443650289845178	0,889	0,481	3.95e-62
Rps27	Tie2FBs	Mfap4FBs	Flox	WTnormal	8.62e-46	0,442261120018992	0,99	0,865	2.68e-41
Epb41l3	Tie2FBs	Mfap4FBs	Flox	WTnormal	2.76e-93	0,441702036896438	0,523	0,14	8.57e-88
Tmod2	Tie2FBs	Mfap4FBs	Flox	WTnormal	3.79e-92	0,440375650606534	0,569	0,162	1.18e-87
Trnp1	Tie2FBs	Mfap4FBs	Flox	WTnormal	1.31e-180	0,439401817481614	0,491	0,054	4.08e-176
Tacc2	Tie2FBs	Mfap4FBs	Flox	WTnormal	1.44e-114	0,439355035503868	0,652	0,182	4.47e-110
Zeb2	Tie2FBs	Mfap4FBs	Flox	WTnormal	5.37e-46	0,438451033398672	0,874	0,49	1.67e-41
Anxa2	Tie2FBs	Mfap4FBs	Flox	WTnormal	3.53e-22	0,437931567719289	0,982	0,771	1.1e-17
Tmod3	Tie2FBs	Mfap4FBs	Flox	WTnormal	6.32e-65	0,436843703537162	0,756	0,328	1.96e-60
Galnt1	Tie2FBs	Mfap4FBs	Flox	WTnormal	3.62e-90	0,43665012202758	0,703	0,252	1.12e-86
Pkn2	Tie2FBs	Mfap4FBs	Flox	WTnormal	1.27e-62	0,436471099176459	0,771	0,355	3.95e-58
Sntb2	Tie2FBs	Mfap4FBs	Flox	WTnormal	3.84e-55	0,436340271399858	0,877	0,454	1.19e-50
Arhgef10	Tie2FBs	Mfap4FBs	Flox	WTnormal	2.25e-104	0,435956063756277	0,586	0,159	6.98e-100
C1galt1	Tie2FBs	Mfap4FBs	Flox	WTnormal	1.17e-102	0,434693709155326	0,568	0,149	3.62e-98
Carhsp1	Tie2FBs	Mfap4FBs	Flox	WTnormal	2.88e-91	0,43427975230808	0,696	0,24	8.93e-87
Sdf2l1	Tie2FBs	Mfap4FBs	Flox	WTnormal	3.3e-84	0,433974139378122	0,602	0,19	1.03e-79
Gprc5b	Tie2FBs	Mfap4FBs	Flox	WTnormal	2.4e-113	0,432591362996293	0,641	0,175	7.44e-109
Lmo2	Tie2FBs	Mfap4FBs	Flox	WTnormal	1.32e-88	0,432517694192583	0,446	0,099	4.08e-84
Nmt2	Tie2FBs	Mfap4FBs	Flox	WTnormal	8.57e-92	0,431843096786089	0,602	0,179	2.66e-86
Rnd3	Tie2FBs	Mfap4FBs	Flox	WTnormal	8.6e-61	0,431135318284459	0,641	0,252	2.67e-56
Hpgd	Tie2FBs	Mfap4FBs	Flox	WTnormal	8.63e-113	0,431107010966725	0,209	0,005	2.68e-107
Iqgap1	Tie2FBs	Mfap4FBs	Flox	WTnormal	5.47e-56	0,42918410957388	0,826	0,425	1.7e-51
Rras2	Tie2FBs	Mfap4FBs	Flox	WTnormal	1.24e-135	0,428962586629593	0,46	0,07	3.86e-131
Arhgef28	Tie2FBs	Mfap4FBs	Flox	WTnormal	4.4e-124	0,42840760827876	0,452	0,075	1.37e-119
Gda	Tie2FBs	Mfap4FBs	Flox	WTnormal	4.74e-70	0,428193874638395	0,672	0,246	1.47e-66
Rbms1	Tie2FBs	Mfap4FBs	Flox	WTnormal	2.49e-42	0,427272704006617	0,907	0,565	7.74e-38
Rps23	Tie2FBs	Mfap4FBs	Flox	WTnormal	5.16e-32	0,427114840329286	0,98	0,815	1.6e-27
Rps9	Tie2FBs	Mfap4FBs	Flox	WTnormal	1.05e-34	0,4269088482123	0,99	0,83	3.27e-30
Ackr2	Tie2FBs	Mfap4FBs	Flox	WTnormal	7.03e-147	0,426772475014701	0,348	0,026	2.18e-142
Kmt5a	Tie2FBs	Mfap4FBs	Flox	WTnormal	4.26e-81	0,426469034724272	0,565	0,174	1.32e-76
Nisch	Tie2FBs	Mfap4FBs	Flox	WTnormal	5.46e-50	0,425303813802342	0,812	0,432	1.69e-44
Camk1d	Tie2FBs	Mfap4FBs	Flox	WTnormal	6.78e-164	0,425285818516759	0,362	0,024	2.11e-158
Eif4a1	Tie2FBs	Mfap4FBs	Flox	WTnormal	6.54e-37	0,424778236592221	0,882	0,516	2.03e-32
Micu1	Tie2FBs	Mfap4FBs	Flox	WTnormal	7.81e-87	0,424434571202514	0,541	0,155	2.42e-82
Gnas	Tie2FBs	Mfap4FBs	Flox	WTnormal	9.91e-43	0,423950056874097	0,987	0,806	3.08e-38
Notch2	Tie2FBs	Mfap4FBs	Flox	WTnormal	4.22e-64	0,42385878635489	0,71	0,305	1.31e-59
Vwa5a	Tie2FBs	Mfap4FBs	Flox	WTnormal	4.68e-94	0,42187028409815	0,668	0,215	1.45e-89
Adgrg2	Tie2FBs	Mfap4FBs	Flox	WTnormal	2.8e-96	0,420723930989173	0,45	0,096	8.7e-92
Actr3	Tie2FBs	Mfap4FBs	Flox	WTnormal	1.65e-62	0,420334005515724	0,766	0,345	5.13e-58
Acadsb	Tie2FBs	Mfap4FBs	Flox	WTnormal	4.08e-81	0,419295981433107	0,735	0,281	1.27e-76
Zbtb7a	Tie2FBs	Mfap4FBs	Flox	WTnormal	2.03e-57	0,418927661020046	0,712	0,304	6.29e-53
Abca1	Tie2FBs	Mfap4FBs	Flox	WTnormal	5.42e-88	0,418291573682561	0,637	0,206	1.68e-84
Stx4a	Tie2FBs	Mfap4FBs	Flox	WTnormal	8.15e-77	0,417541310161144	0,707	0,274	2.53e-72
Bin1	Tie2FBs	Mfap4FBs	Flox	WTnormal	5.89e-112	0,416422279699761	0,551	0,131	1.83e-107
Eef1g	Tie2FBs	Mfap4FBs	Flox	WTnormal	9.87e-45	0,416266376753684	0,909	0,541	3.07e-40
Pdcd6ip	Tie2FBs	Mfap4FBs	Flox	WTnormal	1.06e-81	0,416109631090641	0,771	0,318	3.3e-77
Fus	Tie2FBs	Mfap4FBs	Flox	WTnormal	4.39e-36	0,415149722466182	0,881	0,523	1.36e-31
Rpl36	Tie2FBs	Mfap4FBs	Flox	WTnormal	5.11e-46	0,412889664149052	0,997	0,866	1.59e-41
Ddah2	Tie2FBs	Mfap4FBs	Flox	WTnormal	5.43e-56	0,411904347161164	0,948	0,598	1.68e-51
Lbp	Tie2FBs	Mfap4FBs	Flox	WTnormal	8.4e-72	0,411668219859816	0,533	0,157	2.61e-68
Nova1	Tie2FBs	Mfap4FBs	Flox	WTnormal	5.62e-183	0,41150061135582	0,346	0,013	1.75e-177
Zfp638	Tie2FBs	Mfap4FBs	Flox	WTnormal	8.12e-61	0,410453157955153	0,727	0,315	2.52e-56
Trim30d	Tie2FBs	Mfap4FBs	Flox	WTnormal	4.2e-103	0,410061671163846	0,323	0,041	1.3e-99
Prrx1	Tie2FBs	Mfap4FBs	Flox	WTnormal	4.03e-30	0,409874658028703	0,895	0,593	1.25e-25
Rpl28	Tie2FBs	Mfap4FBs	Flox	WTnormal	1.69e-39	0,408559242864519	0,993	0,882	5.25e-35
Rpl10a	Tie2FBs	Mfap4FBs	Flox	WTnormal	7.23e-34	0,40846412046083	0,979	0,817	2.25e-29
Pgm3	Tie2FBs	Mfap4FBs	Flox	WTnormal	4.67e-102	0,407148119728826	0,578	0,153	1.45e-97
Atp1a1	Tie2FBs	Mfap4FBs	Flox	WTnormal	9.39e-76	0,405533710151776	0,638	0,222	2.92e-71
C1qtnf1	Tie2FBs	Mfap4FBs	Flox	WTnormal	4.16e-100	0,40512131300588	0,508	0,118	1.29e-95
Pbx1	Tie2FBs	Mfap4FBs	Flox	WTnormal	6.81e-41	0,405109063711328	0,854	0,478	2.12e-36
Ywhag	Tie2FBs	Mfap4FBs	Flox	WTnormal	4.47e-89	0,405015685965852	0,644	0,213	1.39e-85
Zeb1	Tie2FBs	Mfap4FBs	Flox	WTnormal	3.23e-52	0,404198668267365	0,75	0,347	1e-47
Tapbp	Tie2FBs	Mfap4FBs	Flox	WTnormal	5.45e-49	0,403844854306054	0,82	0,435	1.69e-44
Tspan5	Tie2FBs	Mfap4FBs	Flox	WTnormal	2.86e-89	0,403551349060311	0,597	0,184	8.89e-84
Dpysl2	Tie2FBs	Mfap4FBs	Flox	WTnormal	2.96e-47	0,403213191458092	0,9	0,533	9.2e-43
Csf1	Tie2FBs	Mfap4FBs	Flox	WTnormal	5.62e-60	0,401062319887773	0,808	0,388	1.74e-55
Adra1b	Tie2FBs	Mfap4FBs	Flox	WTnormal	2.66e-194	0,399067199964315	0,327	0,006	8.25e-190
Socs3	Tie2FBs	Mfap4FBs	Flox	WTnormal	0.0245	0,39886274797114	0,784	0,565	760
Robo1	Tie2FBs	Mfap4FBs	Flox	WTnormal	6.55e-93	0,398736969997663	0,381	0,07	2.03e-88
Midn	Tie2FBs	Mfap4FBs	Flox	WTnormal	4.89e-57	0,398399032067663	0,604	0,236	1.52e-52
Clasp1	Tie2FBs	Mfap4FBs	Flox	WTnormal	4.46e-103	0,397670387751619	0,562	0,143	1.38e-98
Ptgs2	Tie2FBs	Mfap4FBs	Flox	WTnormal	0.215	0,397593740318965	0,345	0,196	6690
Rpl18a	Tie2FBs	Mfap4FBs	Flox	WTnormal	1.73e-30	0,396939551704772	0,99	0,843	5.37e-26
Rgl1	Tie2FBs	Mfap4FBs	Flox	WTnormal	4.59e-119	0,39601935966059	0,616	0,151	1.43e-115
Dusp1	Tie2FBs	Mfap4FBs	Flox	WTnormal	5.49e-07	0,39599330481228	0,937	0,81	0.0171
Phip	Tie2FBs	Mfap4FBs	Flox	WTnormal	1.29e-47	0,394151801045116	0,701	0,316	4.01e-43
Ap2a2	Tie2FBs	Mfap4FBs	Flox	WTnormal	5.42e-66	0,393981049256732	0,753	0,333	1.68e-61
Kras	Tie2FBs	Mfap4FBs	Flox	WTnormal	6.58e-59	0,393869266615948	0,718	0,305	2.04e-54
Elf1	Tie2FBs	Mfap4FBs	Flox	WTnormal	1.1e-65	0,392853765635738	0,644	0,244	3.41e-61
Smurf1	Tie2FBs	Mfap4FBs	Flox	WTnormal	3.74e-119	0,392467187022225	0,45	0,078	1.16e-114
Hs3st1	Tie2FBs	Mfap4FBs	Flox	WTnormal	4.08e-79	0,391147964220067	0,418	0,095	1.27e-74
Agap1	Tie2FBs	Mfap4FBs	Flox	WTnormal	1.05e-77	0,390830575461764	0,494	0,138	3.26e-73
Vim	Tie2FBs	Mfap4FBs	Flox	WTnormal	3.32e-29	0,389621986483323	0,997	0,91	1.03e-24
Rps8	Tie2FBs	Mfap4FBs	Flox	WTnormal	3.42e-35	0,389563792657371	0,997	0,898	1.06e-30
Clcn5	Tie2FBs	Mfap4FBs	Flox	WTnormal	1.93e-114	0,389199054282933	0,443	0,077	5.99e-110
Ncoa7	Tie2FBs	Mfap4FBs	Flox	WTnormal	1.24e-63	0,388157379027282	0,677	0,272	3.84e-60
Taok1	Tie2FBs	Mfap4FBs	Flox	WTnormal	7.99e-61	0,387910298248297	0,799	0,371	2.48e-56
Hnrnpul1	Tie2FBs	Mfap4FBs	Flox	WTnormal	2.7e-64	0,38660679670955	0,613	0,223	8.37e-60
Vit	Tie2FBs	Mfap4FBs	Flox	WTnormal	6.23e-73	0,385952745168189	0,785	0,315	1.93e-68
Rps14	Tie2FBs	Mfap4FBs	Flox	WTnormal	1.61e-32	0,385735288260769	0,987	0,872	5e-28
Plin3	Tie2FBs	Mfap4FBs	Flox	WTnormal	8.25e-54	0,385108345660453	0,691	0,305	2.56e-49
Ube2d3	Tie2FBs	Mfap4FBs	Flox	WTnormal	4.36e-35	0,38510175726888	0,942	0,631	1.35e-29
Sec14l1	Tie2FBs	Mfap4FBs	Flox	WTnormal	9.15e-76	0,384828160826976	0,69	0,257	2.84e-71
Tpr	Tie2FBs	Mfap4FBs	Flox	WTnormal	3.72e-47	0,384640932831027	0,809	0,405	1.15e-42
Rps3	Tie2FBs	Mfap4FBs	Flox	WTnormal	5.89e-31	0,383997436194012	0,994	0,823	1.83e-25
Vapb	Tie2FBs	Mfap4FBs	Flox	WTnormal	5.58e-55	0,382605120282017	0,682	0,289	1.73e-51
Rac1	Tie2FBs	Mfap4FBs	Flox	WTnormal	2.79e-51	0,381985960825637	0,921	0,59	8.67e-47
Azin1	Tie2FBs	Mfap4FBs	Flox	WTnormal	6.27e-41	0,381600974830636	0,567	0,245	1.95e-36
Add1	Tie2FBs	Mfap4FBs	Flox	WTnormal	5.13e-56	0,38132293329951	0,703	0,312	1.59e-51
Fam126a	Tie2FBs	Mfap4FBs	Flox	WTnormal	8.1e-103	0,380419101035836	0,492	0,109	2.52e-98
Uba1	Tie2FBs	Mfap4FBs	Flox	WTnormal	7.47e-70	0,380105989630605	0,696	0,276	2.32e-65
Kdm7a	Tie2FBs	Mfap4FBs	Flox	WTnormal	7.77e-62	0,379699395873219	0,512	0,169	2.41e-57
Afap1	Tie2FBs	Mfap4FBs	Flox	WTnormal	4.05e-70	0,379635985301867	0,63	0,233	1.26e-64
Slc1a5	Tie2FBs	Mfap4FBs	Flox	WTnormal	2.46e-71	0,377850769773554	0,809	0,35	7.64e-67
Stag1	Tie2FBs	Mfap4FBs	Flox	WTnormal	1.15e-62	0,377767802095828	0,679	0,271	3.56e-58
Agpat4	Tie2FBs	Mfap4FBs	Flox	WTnormal	3.51e-65	0,377652388170615	0,612	0,228	1.09e-60
Efna5	Tie2FBs	Mfap4FBs	Flox	WTnormal	2.89e-68	0,377281364288943	0,554	0,18	8.96e-64
Amy1	Tie2FBs	Mfap4FBs	Flox	WTnormal	4.52e-98	0,377148027326468	0,433	0,086	1.4e-93
Klf7	Tie2FBs	Mfap4FBs	Flox	WTnormal	5.43e-44	0,377005175452225	0,792	0,396	1.69e-39
Rps10	Tie2FBs	Mfap4FBs	Flox	WTnormal	5.01e-43	0,375101004873184	0,996	0,901	1.56e-38
Sdk1	Tie2FBs	Mfap4FBs	Flox	WTnormal	5.77e-202	0,374989585297444	0,369	0,012	1.79e-197
Trim30a	Tie2FBs	Mfap4FBs	Flox	WTnormal	1.16e-85	0,374818457174543	0,426	0,093	3.59e-81
Sdcbp	Tie2FBs	Mfap4FBs	Flox	WTnormal	3.98e-35	0,373983795327018	0,921	0,588	1.24e-30
Clint1	Tie2FBs	Mfap4FBs	Flox	WTnormal	6.02e-70	0,372869867343639	0,679	0,258	1.87e-66
Trim35	Tie2FBs	Mfap4FBs	Flox	WTnormal	3.81e-67	0,372103554751752	0,686	0,272	1.18e-61
Olfml2b	Tie2FBs	Mfap4FBs	Flox	WTnormal	1.34e-48	0,372092445719119	0,917	0,537	4.15e-45
Cldn3	Tie2FBs	Mfap4FBs	Flox	WTnormal	8.46e-134	0,371419005797359	0,254	0,008	2.63e-129
Acly	Tie2FBs	Mfap4FBs	Flox	WTnormal	2.21e-90	0,371307330329067	0,561	0,157	6.86e-86
Zdhhc3	Tie2FBs	Mfap4FBs	Flox	WTnormal	7.91e-80	0,371018345883318	0,585	0,187	2.46e-74
Dync1h1	Tie2FBs	Mfap4FBs	Flox	WTnormal	5.09e-62	0,370898277740181	0,771	0,345	1.58e-58
B4galt1	Tie2FBs	Mfap4FBs	Flox	WTnormal	7.36e-60	0,369633552606653	0,767	0,342	2.29e-55
Ntn4	Tie2FBs	Mfap4FBs	Flox	WTnormal	2.12e-56	0,367486580739299	0,819	0,396	6.59e-52
Mospd2	Tie2FBs	Mfap4FBs	Flox	WTnormal	2.49e-69	0,367288539193232	0,509	0,157	7.73e-65
Plxna1	Tie2FBs	Mfap4FBs	Flox	WTnormal	3.81e-119	0,3664390900947	0,426	0,068	1.18e-114
Rpl35	Tie2FBs	Mfap4FBs	Flox	WTnormal	1.51e-36	0,366134008113075	0,99	0,847	4.7e-32
Ptp4a1	Tie2FBs	Mfap4FBs	Flox	WTnormal	9.9e-48	0,36610048707082	0,826	0,431	3.07e-42
Nsd3	Tie2FBs	Mfap4FBs	Flox	WTnormal	4.57e-41	0,36549195270902	0,703	0,339	1.42e-36
Cdkn1a	Tie2FBs	Mfap4FBs	Flox	WTnormal	6.49e-38	0,364753664456108	0,742	0,359	2.01e-32
Rtn4	Tie2FBs	Mfap4FBs	Flox	WTnormal	2.57e-32	0,364519077974707	0,924	0,561	7.99e-28
Dyrk2	Tie2FBs	Mfap4FBs	Flox	WTnormal	2.03e-88	0,362991457453862	0,518	0,134	6.31e-85
Slc25a24	Tie2FBs	Mfap4FBs	Flox	WTnormal	7.06e-76	0,362645117549991	0,572	0,187	2.19e-71
Rpl24	Tie2FBs	Mfap4FBs	Flox	WTnormal	1.18e-30	0,362179498409209	0,994	0,854	3.66e-25
Pygl	Tie2FBs	Mfap4FBs	Flox	WTnormal	1.17e-136	0,3616225529435	0,313	0,021	3.63e-132
Ctdsp2	Tie2FBs	Mfap4FBs	Flox	WTnormal	5.93e-51	0,361466505228995	0,843	0,44	1.84e-46
Cfl2	Tie2FBs	Mfap4FBs	Flox	WTnormal	3.24e-60	0,36143943389806	0,741	0,317	1.01e-55
Rpl15	Tie2FBs	Mfap4FBs	Flox	WTnormal	1.69e-23	0,361175414920293	0,986	0,812	5.24e-19
Taok3	Tie2FBs	Mfap4FBs	Flox	WTnormal	1.55e-65	0,358739856080168	0,604	0,213	4.83e-61
Dock7	Tie2FBs	Mfap4FBs	Flox	WTnormal	1.74e-82	0,35854771237109	0,662	0,226	5.4e-77
Zc3hav1	Tie2FBs	Mfap4FBs	Flox	WTnormal	1.03e-56	0,357701918226935	0,539	0,194	3.19e-52
Ywhab	Tie2FBs	Mfap4FBs	Flox	WTnormal	1.16e-42	0,357235107205345	0,896	0,513	3.61e-38
Disp1	Tie2FBs	Mfap4FBs	Flox	WTnormal	3.82e-120	0,356916992978616	0,386	0,052	1.19e-115
Arpc2	Tie2FBs	Mfap4FBs	Flox	WTnormal	1.4e-29	0,356534555030537	0,921	0,612	4.33e-25
Chmp3	Tie2FBs	Mfap4FBs	Flox	WTnormal	1.59e-52	0,356286591406958	0,769	0,365	4.94e-48
Tnfaip2	Tie2FBs	Mfap4FBs	Flox	WTnormal	8.05e-85	0,355053044171171	0,415	0,087	2.5e-80
Pafah1b1	Tie2FBs	Mfap4FBs	Flox	WTnormal	9.06e-38	0,354816658382092	0,84	0,484	2.81e-33
Gnb1	Tie2FBs	Mfap4FBs	Flox	WTnormal	2.41e-37	0,354644223290911	0,91	0,558	7.5e-33
Nedd4	Tie2FBs	Mfap4FBs	Flox	WTnormal	5.23e-24	0,353980383128335	0,965	0,717	1.62e-19
Gap43	Tie2FBs	Mfap4FBs	Flox	WTnormal	6.89e-115	0,35334451852817	0,21	0,004	2.14e-110
Ndel1	Tie2FBs	Mfap4FBs	Flox	WTnormal	4.66e-54	0,352913486762168	0,696	0,305	1.45e-49
Hnrnpu	Tie2FBs	Mfap4FBs	Flox	WTnormal	3.29e-35	0,352144764755764	0,833	0,466	1.02e-30
Jag1	Tie2FBs	Mfap4FBs	Flox	WTnormal	1.57e-42	0,351703650178913	0,616	0,274	4.87e-39
Snx21	Tie2FBs	Mfap4FBs	Flox	WTnormal	2.03e-71	0,351616154555413	0,537	0,167	6.31e-67
Clec2d	Tie2FBs	Mfap4FBs	Flox	WTnormal	5.19e-49	0,351485236146056	0,527	0,19	1.61e-44
Sytl2	Tie2FBs	Mfap4FBs	Flox	WTnormal	5.91e-156	0,350775929032554	0,279	0,007	1.83e-152
Nav3	Tie2FBs	Mfap4FBs	Flox	WTnormal	1.46e-88	0,350700285471949	0,314	0,046	4.53e-84
Rpl7a	Tie2FBs	Mfap4FBs	Flox	WTnormal	6.78e-19	0,349876351310818	0,976	0,758	2.11e-14
Rala	Tie2FBs	Mfap4FBs	Flox	WTnormal	1.86e-72	0,349645030342402	0,686	0,256	5.77e-68
Plec	Tie2FBs	Mfap4FBs	Flox	WTnormal	5.91e-49	0,349207905727878	0,71	0,319	1.83e-44
Mcl1	Tie2FBs	Mfap4FBs	Flox	WTnormal	1.61e-25	0,348160878382021	0,898	0,563	5e-21
Htra4	Tie2FBs	Mfap4FBs	Flox	WTnormal	1.67e-38	0,348038222585495	0,436	0,157	5.19e-34
Ube2r2	Tie2FBs	Mfap4FBs	Flox	WTnormal	8.7e-38	0,34740023540796	0,872	0,503	2.7e-32
Plce1	Tie2FBs	Mfap4FBs	Flox	WTnormal	1.25e-67	0,345782744536724	0,63	0,228	3.87e-63
Ifi203	Tie2FBs	Mfap4FBs	Flox	WTnormal	1.38e-83	0,343525011481751	0,387	0,077	4.28e-79
Aes	Tie2FBs	Mfap4FBs	Flox	WTnormal	1.71e-28	0,342890265878236	0,934	0,624	5.3e-26
Atp6v1e1	Tie2FBs	Mfap4FBs	Flox	WTnormal	2.2e-61	0,342866872027735	0,728	0,318	6.84e-57
Ramp2	Tie2FBs	Mfap4FBs	Flox	WTnormal	2.78e-48	0,342503184744839	0,886	0,468	8.64e-44
Gm15675	Tie2FBs	Mfap4FBs	Flox	WTnormal	2.27e-145	0,342279621161087	0,266	0,007	7.05e-141
Utrn	Tie2FBs	Mfap4FBs	Flox	WTnormal	3.68e-53	0,340853458071649	0,532	0,192	1.14e-48
Sptbn1	Tie2FBs	Mfap4FBs	Flox	WTnormal	3.88e-19	0,340005063260584	0,973	0,769	1.2e-14
Plekhf1	Tie2FBs	Mfap4FBs	Flox	WTnormal	7.55e-59	0,339814265249829	0,596	0,224	2.34e-54
Etfa	Tie2FBs	Mfap4FBs	Flox	WTnormal	6.14e-49	0,33931679090563	0,863	0,456	1.91e-44
Cndp2	Tie2FBs	Mfap4FBs	Flox	WTnormal	1.61e-104	0,338510658806949	0,482	0,099	5.01e-100
Sema3d	Tie2FBs	Mfap4FBs	Flox	WTnormal	8.17e-73	0,338101977501005	0,592	0,189	2.54e-68
Rhoj	Tie2FBs	Mfap4FBs	Flox	WTnormal	1.11e-40	0,337765324661722	0,87	0,504	3.44e-35
Morf4l2	Tie2FBs	Mfap4FBs	Flox	WTnormal	6.01e-41	0,337460638872497	0,864	0,486	1.87e-36
Magt1	Tie2FBs	Mfap4FBs	Flox	WTnormal	8.08e-44	0,337438507251831	0,738	0,355	2.51e-39
Smim14	Tie2FBs	Mfap4FBs	Flox	WTnormal	8.7e-36	0,337370649513465	0,959	0,687	2.7e-31
Zdhhc20	Tie2FBs	Mfap4FBs	Flox	WTnormal	4.92e-76	0,336365853186821	0,619	0,207	1.53e-71
Sash1	Tie2FBs	Mfap4FBs	Flox	WTnormal	1.24e-45	0,335988113238725	0,863	0,465	3.85e-41
Tns2	Tie2FBs	Mfap4FBs	Flox	WTnormal	4.9e-52	0,334552383790901	0,652	0,276	1.52e-47
Kdelc2	Tie2FBs	Mfap4FBs	Flox	WTnormal	2.77e-58	0,33447507192271	0,634	0,254	8.6e-54
Caprin1	Tie2FBs	Mfap4FBs	Flox	WTnormal	2.48e-57	0,334388708207382	0,689	0,282	7.7e-53
Nox4	Tie2FBs	Mfap4FBs	Flox	WTnormal	1.05e-40	0,334099289182858	0,78	0,381	3.27e-36
Mvp	Tie2FBs	Mfap4FBs	Flox	WTnormal	5.43e-59	0,333556267184388	0,585	0,214	1.69e-54
Adamtsl5	Tie2FBs	Mfap4FBs	Flox	WTnormal	2.95e-53	0,333355816783153	0,659	0,274	9.17e-49
Anpep	Tie2FBs	Mfap4FBs	Flox	WTnormal	1.17e-57	0,331688978514739	0,708	0,298	3.64e-53
Ren1	Tie2FBs	Mfap4FBs	Flox	WTnormal	2.13e-34	0,331563460366152	0,104	0,007	6.61e-30
Sestd1	Tie2FBs	Mfap4FBs	Flox	WTnormal	7.71e-89	0,331439965891625	0,454	0,104	2.39e-84
Mknk2	Tie2FBs	Mfap4FBs	Flox	WTnormal	2.09e-62	0,331286503679513	0,544	0,182	6.5e-58
Npepps	Tie2FBs	Mfap4FBs	Flox	WTnormal	2.61e-56	0,331109952685171	0,701	0,298	8.09e-52
Csnk1e	Tie2FBs	Mfap4FBs	Flox	WTnormal	1.84e-64	0,329557750385319	0,649	0,249	5.72e-60
Mex3c	Tie2FBs	Mfap4FBs	Flox	WTnormal	3.07e-66	0,329465885843541	0,536	0,174	9.53e-62
Edem2	Tie2FBs	Mfap4FBs	Flox	WTnormal	7.55e-86	0,329330122064668	0,449	0,105	2.34e-81
Sdc2	Tie2FBs	Mfap4FBs	Flox	WTnormal	7.25e-24	0,329021004692977	0,858	0,537	2.25e-19
Csk	Tie2FBs	Mfap4FBs	Flox	WTnormal	9.65e-73	0,327764935247074	0,484	0,135	3e-68
Paics	Tie2FBs	Mfap4FBs	Flox	WTnormal	3.16e-52	0,32724754120324	0,724	0,321	9.82e-47
Mapre1	Tie2FBs	Mfap4FBs	Flox	WTnormal	1.18e-45	0,327049671747927	0,837	0,441	3.65e-41
Lrrc8c	Tie2FBs	Mfap4FBs	Flox	WTnormal	3.82e-101	0,326844922923347	0,297	0,033	1.19e-96
Zbtb16	Tie2FBs	Mfap4FBs	Flox	WTnormal	2.87e-76	0,326492173833306	0,388	0,085	8.9e-73
Phldb1	Tie2FBs	Mfap4FBs	Flox	WTnormal	1.09e-57	0,325961957767632	0,576	0,211	3.39e-53
Rps28	Tie2FBs	Mfap4FBs	Flox	WTnormal	2.25e-30	0,325208443531182	0,999	0,883	6.99e-26
Adam33	Tie2FBs	Mfap4FBs	Flox	WTnormal	3e-48	0,323627801966373	0,317	0,08	9.31e-44
Celf2	Tie2FBs	Mfap4FBs	Flox	WTnormal	1.61e-21	0,323359250985494	0,931	0,644	5.01e-17
Bmp6	Tie2FBs	Mfap4FBs	Flox	WTnormal	2.52e-145	0,322779534195997	0,25	0,004	7.82e-141
Thbs3	Tie2FBs	Mfap4FBs	Flox	WTnormal	6.49e-59	0,322140266529691	0,682	0,284	2.01e-54
Pde7a	Tie2FBs	Mfap4FBs	Flox	WTnormal	8.64e-98	0,32179558942956	0,359	0,055	2.68e-94
Ei24	Tie2FBs	Mfap4FBs	Flox	WTnormal	9.54e-61	0,321051736642432	0,593	0,217	2.96e-55
Arpc1b	Tie2FBs	Mfap4FBs	Flox	WTnormal	3.67e-18	0,320853876958739	0,979	0,729	1.14e-13
Sh3glb1	Tie2FBs	Mfap4FBs	Flox	WTnormal	5.3e-33	0,320451041128064	0,903	0,569	1.65e-31
Iqsec1	Tie2FBs	Mfap4FBs	Flox	WTnormal	1.19e-69	0,320152075890561	0,56	0,183	3.7e-65
Sppl2a	Tie2FBs	Mfap4FBs	Flox	WTnormal	7.43e-51	0,319769845291725	0,687	0,304	2.31e-46
Smpdl3a	Tie2FBs	Mfap4FBs	Flox	WTnormal	5.6e-42	0,319476376883181	0,847	0,445	1.74e-39
Capg	Tie2FBs	Mfap4FBs	Flox	WTnormal	2.04e-56	0,318901617873742	0,764	0,337	6.34e-52
Gm26917	Tie2FBs	Mfap4FBs	Flox	WTnormal	1.11e-52	0,318336221953255	0,404	0,121	3.44e-47
Ang	Tie2FBs	Mfap4FBs	Flox	WTnormal	2.71e-71	0,318161730743523	0,56	0,176	8.42e-66
Mcu	Tie2FBs	Mfap4FBs	Flox	WTnormal	5.05e-80	0,317685463237487	0,429	0,1	1.57e-75
Lrrc17	Tie2FBs	Mfap4FBs	Flox	WTnormal	3.39e-46	0,317257469804791	0,649	0,285	1.05e-41
Crtc3	Tie2FBs	Mfap4FBs	Flox	WTnormal	3.53e-42	0,317235854408021	0,679	0,308	1.1e-37
Asap2	Tie2FBs	Mfap4FBs	Flox	WTnormal	5.99e-72	0,317182424658964	0,421	0,103	1.86e-67
Il18	Tie2FBs	Mfap4FBs	Flox	WTnormal	5.08e-123	0,316344758811165	0,316	0,027	1.58e-118
Sf3b2	Tie2FBs	Mfap4FBs	Flox	WTnormal	2.52e-37	0,315995190238296	0,806	0,424	7.82e-33
Il17ra	Tie2FBs	Mfap4FBs	Flox	WTnormal	4.17e-86	0,315878372783886	0,345	0,059	1.3e-81
Efs	Tie2FBs	Mfap4FBs	Flox	WTnormal	3.6e-78	0,315243009507413	0,543	0,16	1.12e-73
Usp24	Tie2FBs	Mfap4FBs	Flox	WTnormal	2.8e-72	0,31509917094702	0,508	0,148	8.69e-68
Itgb3	Tie2FBs	Mfap4FBs	Flox	WTnormal	6.01e-153	0,315097474963823	0,293	0,011	1.87e-148
Hspa12b	Tie2FBs	Mfap4FBs	Flox	WTnormal	5.58e-115	0,314193903497264	0,3	0,027	1.73e-111
Klf2	Tie2FBs	Mfap4FBs	Flox	WTnormal	9.15e-07	0,313207285933899	0,907	0,687	0.284
Pxn	Tie2FBs	Mfap4FBs	Flox	WTnormal	2.24e-86	0,31314990152985	0,449	0,103	6.95e-82
Mia3	Tie2FBs	Mfap4FBs	Flox	WTnormal	5.8e-60	0,313141631837566	0,755	0,322	1.8e-55
Kdm6b	Tie2FBs	Mfap4FBs	Flox	WTnormal	5.29e-31	0,312951171253819	0,55	0,245	1.64e-26
Arhgef12	Tie2FBs	Mfap4FBs	Flox	WTnormal	3.38e-37	0,312171279034959	0,784	0,402	1.05e-32
Prkca	Tie2FBs	Mfap4FBs	Flox	WTnormal	2.15e-72	0,311771782119558	0,508	0,149	6.68e-68
Apbb1ip	Tie2FBs	Mfap4FBs	Flox	WTnormal	2.92e-75	0,311316250189823	0,506	0,141	9.07e-71
Lrrc32	Tie2FBs	Mfap4FBs	Flox	WTnormal	9.11e-62	0,311303650377239	0,386	0,099	2.83e-57
Nptn	Tie2FBs	Mfap4FBs	Flox	WTnormal	3.04e-32	0,31062381805517	0,858	0,488	9.45e-28
Vgll3	Tie2FBs	Mfap4FBs	Flox	WTnormal	5.94e-32	0,310422477288393	0,71	0,366	1.84e-27
Rpl27a	Tie2FBs	Mfap4FBs	Flox	WTnormal	1.32e-19	0,310337978367889	0,997	0,881	4.11e-15
Arpc5	Tie2FBs	Mfap4FBs	Flox	WTnormal	3.78e-47	0,310196181589738	0,777	0,379	1.18e-43
Mier1	Tie2FBs	Mfap4FBs	Flox	WTnormal	4.73e-39	0,310195517625206	0,714	0,337	1.47e-34
Camk2n1	Tie2FBs	Mfap4FBs	Flox	WTnormal	3.28e-18	0,310016839421039	0,962	0,689	1.02e-13
Syne2	Tie2FBs	Mfap4FBs	Flox	WTnormal	7.42e-48	0,309580672499501	0,501	0,183	2.3e-43
Abl2	Tie2FBs	Mfap4FBs	Flox	WTnormal	1.47e-90	0,309264962959952	0,373	0,068	4.58e-85
Tiparp	Tie2FBs	Mfap4FBs	Flox	WTnormal	1.91e-10	0,309109171975773	0,447	0,235	5.92e-06
Lnpep	Tie2FBs	Mfap4FBs	Flox	WTnormal	3.15e-57	0,308998158129908	0,785	0,375	9.79e-53
Lamc2	Tie2FBs	Mfap4FBs	Flox	WTnormal	2.36e-142	0,308419009214064	0,262	0,007	7.32e-138
Eif3a	Tie2FBs	Mfap4FBs	Flox	WTnormal	2.37e-30	0,308319728102115	0,84	0,498	7.35e-26
Tmem43	Tie2FBs	Mfap4FBs	Flox	WTnormal	3.69e-62	0,30744785108892	0,68	0,268	1.14e-57
Trip12	Tie2FBs	Mfap4FBs	Flox	WTnormal	2.44e-61	0,307218785257921	0,665	0,262	7.57e-57
Fam46b	Tie2FBs	Mfap4FBs	Flox	WTnormal	2.39e-142	0,307132349020012	0,259	0,007	7.43e-138
Prrc2c	Tie2FBs	Mfap4FBs	Flox	WTnormal	6.67e-34	0,307128919638747	0,811	0,436	2.07e-29
Stk39	Tie2FBs	Mfap4FBs	Flox	WTnormal	5.37e-76	0,306729564632152	0,473	0,126	1.67e-71
Tmbim1	Tie2FBs	Mfap4FBs	Flox	WTnormal	3.66e-51	0,30640539081667	0,586	0,231	1.14e-46
Adam15	Tie2FBs	Mfap4FBs	Flox	WTnormal	9.5e-55	0,306228684334288	0,633	0,256	2.95e-50
Ppa1	Tie2FBs	Mfap4FBs	Flox	WTnormal	5.3e-47	0,306047850801822	0,512	0,19	1.64e-42
Etf1	Tie2FBs	Mfap4FBs	Flox	WTnormal	2.99e-50	0,305220207356172	0,603	0,242	9.28e-46
Wls	Tie2FBs	Mfap4FBs	Flox	WTnormal	1.66e-36	0,305028978031298	0,815	0,431	5.16e-32
Cyld	Tie2FBs	Mfap4FBs	Flox	WTnormal	9.54e-62	0,304978207399482	0,454	0,133	2.96e-57
Rnf13	Tie2FBs	Mfap4FBs	Flox	WTnormal	4.9e-49	0,30497693545275	0,767	0,374	1.52e-44
Efcab14	Tie2FBs	Mfap4FBs	Flox	WTnormal	4.55e-46	0,304786662610667	0,617	0,268	1.41e-41
Ltbp1	Tie2FBs	Mfap4FBs	Flox	WTnormal	1.1e-31	0,304615408383104	0,854	0,482	3.42e-27
Naaa	Tie2FBs	Mfap4FBs	Flox	WTnormal	2.45e-80	0,303162371167063	0,635	0,206	7.6e-76
Dpep1	Tie2FBs	Mfap4FBs	Flox	WTnormal	2.01e-22	0,302282320302604	0,919	0,545	6.26e-18
Strn3	Tie2FBs	Mfap4FBs	Flox	WTnormal	9.1e-50	0,302204531283747	0,697	0,306	2.83e-45
Pla2g16	Tie2FBs	Mfap4FBs	Flox	WTnormal	2.24e-62	0,301562871699915	0,414	0,112	6.96e-58
Stx2	Tie2FBs	Mfap4FBs	Flox	WTnormal	8.36e-84	0,301436733718045	0,484	0,121	2.6e-79
Msi2	Tie2FBs	Mfap4FBs	Flox	WTnormal	9.17e-46	0,301121096973313	0,55	0,216	2.85e-41
Pdcd4	Tie2FBs	Mfap4FBs	Flox	WTnormal	2.49e-47	0,300387829142969	0,756	0,357	7.74e-43
Glce	Tie2FBs	Mfap4FBs	Flox	WTnormal	1.05e-78	0,299705071426333	0,366	0,072	3.27e-74
Sp3	Tie2FBs	Mfap4FBs	Flox	WTnormal	1.09e-50	0,299666909292085	0,669	0,291	3.38e-46
Rpl13a	Tie2FBs	Mfap4FBs	Flox	WTnormal	3.85e-34	0,298779879855956	0,698	0,351	1.2e-29
Wdr1	Tie2FBs	Mfap4FBs	Flox	WTnormal	5.26e-48	0,298752292835216	0,583	0,233	1.63e-42
Atp6v0e2	Tie2FBs	Mfap4FBs	Flox	WTnormal	5.57e-91	0,298107152581107	0,373	0,064	1.73e-86
Crk	Tie2FBs	Mfap4FBs	Flox	WTnormal	5.12e-54	0,29792261390372	0,673	0,282	1.59e-49
Ankrd12	Tie2FBs	Mfap4FBs	Flox	WTnormal	1.42e-37	0,297867875987682	0,694	0,337	4.42e-32
Ap2b1	Tie2FBs	Mfap4FBs	Flox	WTnormal	9.38e-52	0,29668917720463	0,607	0,238	2.91e-47
Fam208a	Tie2FBs	Mfap4FBs	Flox	WTnormal	9.93e-46	0,296451616339091	0,595	0,238	3.08e-41
Parp3	Tie2FBs	Mfap4FBs	Flox	WTnormal	3.39e-55	0,295586899158832	0,593	0,228	1.05e-49
Pla2r1	Tie2FBs	Mfap4FBs	Flox	WTnormal	2.49e-92	0,295407857659508	0,341	0,052	7.75e-88
Itga5	Tie2FBs	Mfap4FBs	Flox	WTnormal	5.32e-69	0,295362556978026	0,391	0,094	1.65e-63
Tmem65	Tie2FBs	Mfap4FBs	Flox	WTnormal	1.41e-54	0,295265444695509	0,711	0,309	4.39e-50
Rhog	Tie2FBs	Mfap4FBs	Flox	WTnormal	2.54e-69	0,29499478755373	0,543	0,171	7.87e-65
Srgap2	Tie2FBs	Mfap4FBs	Flox	WTnormal	5.13e-57	0,294516894371001	0,454	0,141	1.59e-51
Mxd4	Tie2FBs	Mfap4FBs	Flox	WTnormal	1.24e-32	0,294420973151489	0,794	0,42	3.86e-28
Klc1	Tie2FBs	Mfap4FBs	Flox	WTnormal	1.52e-56	0,294313554764155	0,614	0,234	4.73e-52
Cox7a2l	Tie2FBs	Mfap4FBs	Flox	WTnormal	1.92e-22	0,293144481868858	0,857	0,524	5.95e-18
Cfl1	Tie2FBs	Mfap4FBs	Flox	WTnormal	2.05e-17	0,292633620213063	0,92	0,617	6.35e-12
Smad1	Tie2FBs	Mfap4FBs	Flox	WTnormal	2.15e-58	0,292327386383867	0,53	0,18	6.67e-55
Kif5b	Tie2FBs	Mfap4FBs	Flox	WTnormal	6.82e-24	0,292269016192698	0,861	0,514	2.12e-19
Myo9a	Tie2FBs	Mfap4FBs	Flox	WTnormal	4.53e-56	0,291623198254264	0,579	0,219	1.41e-51
Rb1cc1	Tie2FBs	Mfap4FBs	Flox	WTnormal	3.86e-47	0,291452789513368	0,67	0,292	1.2e-42
Git2	Tie2FBs	Mfap4FBs	Flox	WTnormal	1.23e-43	0,291365227985068	0,473	0,17	3.81e-39
Spop	Tie2FBs	Mfap4FBs	Flox	WTnormal	3.95e-36	0,291125774408538	0,748	0,379	1.23e-31
Ubtf	Tie2FBs	Mfap4FBs	Flox	WTnormal	1.15e-41	0,290593801186459	0,633	0,274	3.58e-38
Adam9	Tie2FBs	Mfap4FBs	Flox	WTnormal	4.05e-75	0,290581360072289	0,675	0,244	1.26e-70
Atf3	Tie2FBs	Mfap4FBs	Flox	WTnormal	0.00196	0,290409194846061	0,78	0,553	610
Ptpra	Tie2FBs	Mfap4FBs	Flox	WTnormal	2.55e-41	0,289799999642788	0,736	0,364	7.91e-37
Fam193a	Tie2FBs	Mfap4FBs	Flox	WTnormal	1.14e-49	0,289207132181038	0,494	0,171	3.53e-45
Fsd1l	Tie2FBs	Mfap4FBs	Flox	WTnormal	5.15e-92	0,289168379983578	0,33	0,048	1.6e-87
Rps29	Tie2FBs	Mfap4FBs	Flox	WTnormal	1.22e-32	0,289064231236151	0,999	0,952	3.78e-28
Cpne8	Tie2FBs	Mfap4FBs	Flox	WTnormal	1.58e-61	0,28905700268975	0,541	0,179	4.91e-57
Nufip2	Tie2FBs	Mfap4FBs	Flox	WTnormal	7.86e-43	0,288757317647575	0,631	0,271	2.44e-39
Zfp462	Tie2FBs	Mfap4FBs	Flox	WTnormal	9.39e-65	0,288351010106478	0,356	0,081	2.92e-60
Use1	Tie2FBs	Mfap4FBs	Flox	WTnormal	2.57e-41	0,288154166797932	0,649	0,291	7.97e-37
Dusp10	Tie2FBs	Mfap4FBs	Flox	WTnormal	1.52e-96	0,288017442766036	0,288	0,031	4.71e-92
Psd3	Tie2FBs	Mfap4FBs	Flox	WTnormal	1.03e-52	0,287801504967816	0,499	0,171	3.21e-48
Wac	Tie2FBs	Mfap4FBs	Flox	WTnormal	4.73e-46	0,286560892361049	0,662	0,285	1.47e-41
Ppp1r15b	Tie2FBs	Mfap4FBs	Flox	WTnormal	1.17e-63	0,286529496231785	0,481	0,148	3.64e-59
Itga11	Tie2FBs	Mfap4FBs	Flox	WTnormal	3.41e-95	0,286464561039331	0,388	0,068	1.06e-90
Ifih1	Tie2FBs	Mfap4FBs	Flox	WTnormal	1.47e-69	0,286447280810307	0,33	0,065	4.58e-65
Insig2	Tie2FBs	Mfap4FBs	Flox	WTnormal	4.82e-47	0,286013124025893	0,628	0,266	1.5e-42
Rps26	Tie2FBs	Mfap4FBs	Flox	WTnormal	4.14e-31	0,285605444080776	0,999	0,899	1.28e-26
Abca6	Tie2FBs	Mfap4FBs	Flox	WTnormal	1.52e-62	0,28548490471493	0,338	0,076	4.73e-58
Flii	Tie2FBs	Mfap4FBs	Flox	WTnormal	1.51e-51	0,285286696191384	0,586	0,229	4.68e-47
Mfhas1	Tie2FBs	Mfap4FBs	Flox	WTnormal	4.08e-62	0,285086991247957	0,405	0,108	1.27e-57
Rab11a	Tie2FBs	Mfap4FBs	Flox	WTnormal	6.4e-49	0,285058066502912	0,711	0,319	1.99e-44
Hnrnpf	Tie2FBs	Mfap4FBs	Flox	WTnormal	4.99e-37	0,285033946892099	0,85	0,478	1.55e-32
Arid5b	Tie2FBs	Mfap4FBs	Flox	WTnormal	9.29e-30	0,284392070694285	0,748	0,386	2.89e-25
Exoc6b	Tie2FBs	Mfap4FBs	Flox	WTnormal	1.11e-65	0,283566438496774	0,44	0,121	3.44e-61
Cdv3	Tie2FBs	Mfap4FBs	Flox	WTnormal	1.29e-52	0,282831456280507	0,676	0,281	4.01e-49
Eprs	Tie2FBs	Mfap4FBs	Flox	WTnormal	2.48e-28	0,28256329502184	0,731	0,378	7.71e-25
Tnpo1	Tie2FBs	Mfap4FBs	Flox	WTnormal	5.02e-59	0,282049237094958	0,6	0,221	1.56e-54
Csrnp1	Tie2FBs	Mfap4FBs	Flox	WTnormal	1.11e-15	0,281921684199403	0,384	0,178	3.45e-12
Rab6a	Tie2FBs	Mfap4FBs	Flox	WTnormal	8.39e-32	0,281310792454717	0,806	0,444	2.61e-26
Bzw1	Tie2FBs	Mfap4FBs	Flox	WTnormal	1.58e-41	0,281098248806709	0,802	0,403	4.91e-37
Ehd2	Tie2FBs	Mfap4FBs	Flox	WTnormal	6.67e-34	0,280214148200444	0,774	0,392	2.07e-29
Rrm1	Tie2FBs	Mfap4FBs	Flox	WTnormal	2.41e-60	0,280170954132435	0,38	0,096	7.47e-56
Agtrap	Tie2FBs	Mfap4FBs	Flox	WTnormal	4.89e-76	0,28010386254703	0,45	0,113	1.52e-71
Myc	Tie2FBs	Mfap4FBs	Flox	WTnormal	2.45e-45	0,279849302871469	0,376	0,111	7.62e-41
Eif4e	Tie2FBs	Mfap4FBs	Flox	WTnormal	1.2e-33	0,279774158406299	0,597	0,269	3.74e-28
Vamp3	Tie2FBs	Mfap4FBs	Flox	WTnormal	1.09e-50	0,279423726958981	0,511	0,182	3.37e-46
Celf1	Tie2FBs	Mfap4FBs	Flox	WTnormal	9.79e-47	0,279272027939424	0,637	0,264	3.04e-42
Arhgap42	Tie2FBs	Mfap4FBs	Flox	WTnormal	1.85e-72	0,279244623551063	0,359	0,074	5.75e-68
Igsf8	Tie2FBs	Mfap4FBs	Flox	WTnormal	1.1e-39	0,279039339811423	0,659	0,293	3.42e-35
Sp110	Tie2FBs	Mfap4FBs	Flox	WTnormal	2.24e-57	0,278877383438893	0,352	0,088	6.94e-53
Smad5	Tie2FBs	Mfap4FBs	Flox	WTnormal	1.55e-55	0,278414805099964	0,488	0,161	4.81e-51
Atxn2	Tie2FBs	Mfap4FBs	Flox	WTnormal	2.17e-50	0,278338225324736	0,537	0,199	6.74e-46
Eif4b	Tie2FBs	Mfap4FBs	Flox	WTnormal	2.93e-54	0,278127162175658	0,703	0,301	9.1e-50
Csde1	Tie2FBs	Mfap4FBs	Flox	WTnormal	4.47e-27	0,27802055160709	0,857	0,515	1.39e-22
Cdk12	Tie2FBs	Mfap4FBs	Flox	WTnormal	8.21e-41	0,277194914164603	0,489	0,181	2.55e-36
Agfg1	Tie2FBs	Mfap4FBs	Flox	WTnormal	1.72e-56	0,277065169777701	0,579	0,214	5.33e-51
Dync1i2	Tie2FBs	Mfap4FBs	Flox	WTnormal	1.64e-39	0,276769352898322	0,83	0,428	5.09e-35
Nr3c1	Tie2FBs	Mfap4FBs	Flox	WTnormal	1.58e-34	0,276632815735753	0,857	0,493	4.92e-29
Calr	Tie2FBs	Mfap4FBs	Flox	WTnormal	1.88e-07	0,276297057125588	0,965	0,733	0.00583
Slfn5	Tie2FBs	Mfap4FBs	Flox	WTnormal	3.78e-72	0,276237203345604	0,647	0,215	1.17e-66
Serinc5	Tie2FBs	Mfap4FBs	Flox	WTnormal	6.19e-95	0,27599397623903	0,353	0,055	1.92e-90
Rapgef1	Tie2FBs	Mfap4FBs	Flox	WTnormal	8.45e-77	0,275916465103605	0,422	0,1	2.63e-72
Baiap2	Tie2FBs	Mfap4FBs	Flox	WTnormal	2.32e-64	0,275491676672748	0,433	0,117	7.22e-59
Anks1	Tie2FBs	Mfap4FBs	Flox	WTnormal	1.08e-92	0,275189422209803	0,32	0,044	3.34e-88
Plcxd3	Tie2FBs	Mfap4FBs	Flox	WTnormal	1.38e-87	0,274170069687654	0,393	0,075	4.27e-83
Ankrd17	Tie2FBs	Mfap4FBs	Flox	WTnormal	3.61e-45	0,273971693725953	0,619	0,264	1.12e-40
Cblb	Tie2FBs	Mfap4FBs	Flox	WTnormal	1.26e-66	0,273959513732072	0,473	0,136	3.91e-62
Foxo1	Tie2FBs	Mfap4FBs	Flox	WTnormal	7.44e-36	0,273865973529969	0,7	0,344	2.31e-31
Sgms2	Tie2FBs	Mfap4FBs	Flox	WTnormal	5.99e-68	0,273673466857071	0,373	0,085	1.86e-63
Palm	Tie2FBs	Mfap4FBs	Flox	WTnormal	7.12e-54	0,273403337005555	0,595	0,231	2.21e-49
Txn1	Tie2FBs	Mfap4FBs	Flox	WTnormal	6.81e-26	0,273190617137844	0,916	0,627	2.12e-19
Naalad2	Tie2FBs	Mfap4FBs	Flox	WTnormal	4.44e-46	0,273130588674623	0,604	0,242	1.38e-41
Dock11	Tie2FBs	Mfap4FBs	Flox	WTnormal	7.11e-76	0,273027571049503	0,373	0,077	2.21e-71
Crebrf	Tie2FBs	Mfap4FBs	Flox	WTnormal	3.72e-42	0,272994854380074	0,619	0,271	1.16e-37
Ube2h	Tie2FBs	Mfap4FBs	Flox	WTnormal	1.68e-48	0,272752179566035	0,666	0,286	5.2e-44
Sdha	Tie2FBs	Mfap4FBs	Flox	WTnormal	1.09e-48	0,272564510721676	0,721	0,324	3.37e-43
Lmnb1	Tie2FBs	Mfap4FBs	Flox	WTnormal	3.04e-101	0,27188653825953	0,303	0,034	9.45e-98
Rps11	Tie2FBs	Mfap4FBs	Flox	WTnormal	1.16e-28	0,271837239122268	0,997	0,928	3.6e-23
Otud7b	Tie2FBs	Mfap4FBs	Flox	WTnormal	2.51e-50	0,271670708816839	0,467	0,158	7.78e-46
Bclaf1	Tie2FBs	Mfap4FBs	Flox	WTnormal	3.9e-26	0,271644793226117	0,743	0,399	1.21e-21
Sptan1	Tie2FBs	Mfap4FBs	Flox	WTnormal	1.02e-30	0,271145951080117	0,827	0,455	3.16e-26
Selenof	Tie2FBs	Mfap4FBs	Flox	WTnormal	8.36e-08	0,270786825859226	0,933	0,62	0.00026
Vldlr	Tie2FBs	Mfap4FBs	Flox	WTnormal	1.28e-60	0,270718691098496	0,571	0,192	3.98e-57
Scaf11	Tie2FBs	Mfap4FBs	Flox	WTnormal	6.35e-31	0,270328079775661	0,69	0,34	1.97e-26
Slk	Tie2FBs	Mfap4FBs	Flox	WTnormal	3.94e-42	0,270170190232274	0,564	0,231	1.22e-37
Fam171b	Tie2FBs	Mfap4FBs	Flox	WTnormal	1.33e-60	0,270033758160966	0,418	0,114	4.12e-56
Tcf25	Tie2FBs	Mfap4FBs	Flox	WTnormal	5.49e-33	0,269200958496968	0,829	0,457	1.7e-28
Dennd2a	Tie2FBs	Mfap4FBs	Flox	WTnormal	1.28e-72	0,269067956007174	0,445	0,115	3.98e-68
Hnrnpa1	Tie2FBs	Mfap4FBs	Flox	WTnormal	2.1e-37	0,269063053294094	0,75	0,379	6.52e-34
Mindy2	Tie2FBs	Mfap4FBs	Flox	WTnormal	1.28e-52	0,268433074254807	0,551	0,199	3.96e-48
2510009E07Rik	Tie2FBs	Mfap4FBs	Flox	WTnormal	6.65e-65	0,268367527911484	0,593	0,202	2.07e-60
Prkab2	Tie2FBs	Mfap4FBs	Flox	WTnormal	8.76e-50	0,26829240585963	0,599	0,232	2.72e-45
Aff4	Tie2FBs	Mfap4FBs	Flox	WTnormal	2.58e-32	0,268228971021031	0,715	0,36	8.03e-28
Tma7	Tie2FBs	Mfap4FBs	Flox	WTnormal	4.29e-37	0,268220984800267	0,825	0,443	1.33e-33
Mcc	Tie2FBs	Mfap4FBs	Flox	WTnormal	1.41e-67	0,268216054564247	0,431	0,114	4.38e-63
Sh3gl1	Tie2FBs	Mfap4FBs	Flox	WTnormal	1.16e-53	0,268194540831999	0,529	0,185	3.61e-49
Arpc1a	Tie2FBs	Mfap4FBs	Flox	WTnormal	4.3e-42	0,267547671391472	0,82	0,421	1.33e-37
Kctd9	Tie2FBs	Mfap4FBs	Flox	WTnormal	1.12e-93	0,267353690126704	0,387	0,069	3.49e-89
Btbd7	Tie2FBs	Mfap4FBs	Flox	WTnormal	8.46e-46	0,267073625624768	0,712	0,324	2.63e-41
Ndrg4	Tie2FBs	Mfap4FBs	Flox	WTnormal	1.44e-77	0,267002786012792	0,457	0,114	4.46e-73
Trim16	Tie2FBs	Mfap4FBs	Flox	WTnormal	4.92e-82	0,266053521557954	0,304	0,046	1.53e-77
Mcf2l	Tie2FBs	Mfap4FBs	Flox	WTnormal	1.52e-135	0,264810526063233	0,238	0,004	4.73e-131
2900026A02Rik	Tie2FBs	Mfap4FBs	Flox	WTnormal	1.26e-63	0,264220131396553	0,429	0,115	3.9e-60
Klf13	Tie2FBs	Mfap4FBs	Flox	WTnormal	2.85e-27	0,264150200858326	0,813	0,456	8.85e-23
Phf3	Tie2FBs	Mfap4FBs	Flox	WTnormal	7.93e-41	0,264009247162372	0,64	0,285	2.46e-36
Rad23b	Tie2FBs	Mfap4FBs	Flox	WTnormal	1.07e-61	0,26336962628153	0,597	0,214	3.32e-57
Pfkp	Tie2FBs	Mfap4FBs	Flox	WTnormal	4.29e-46	0,263228004095948	0,628	0,263	1.33e-41
Csnk1g2	Tie2FBs	Mfap4FBs	Flox	WTnormal	5.84e-46	0,262790183177215	0,607	0,253	1.82e-40
Prdm2	Tie2FBs	Mfap4FBs	Flox	WTnormal	5.79e-41	0,262422556182246	0,436	0,152	1.8e-36
Sik3	Tie2FBs	Mfap4FBs	Flox	WTnormal	7.38e-72	0,261887448537558	0,456	0,12	2.29e-67
Pacsin2	Tie2FBs	Mfap4FBs	Flox	WTnormal	1.7e-59	0,261668593616121	0,544	0,186	5.28e-55
Gars	Tie2FBs	Mfap4FBs	Flox	WTnormal	3.8e-54	0,260214511424011	0,516	0,176	1.18e-49
Zfp36l1	Tie2FBs	Mfap4FBs	Flox	WTnormal	0.00015	0,26005600403932	0,935	0,667	4.67
Ywhaz	Tie2FBs	Mfap4FBs	Flox	WTnormal	2.03e-23	0,259965625078299	0,899	0,549	6.32e-19
Ttc3	Tie2FBs	Mfap4FBs	Flox	WTnormal	3.42e-31	0,259959207612163	0,755	0,391	1.06e-26
Idh1	Tie2FBs	Mfap4FBs	Flox	WTnormal	1.02e-52	0,25976073197561	0,661	0,278	3.17e-48
Acaa2	Tie2FBs	Mfap4FBs	Flox	WTnormal	1.34e-48	0,259756870746453	0,655	0,276	4.15e-44
Serpinb1a	Tie2FBs	Mfap4FBs	Flox	WTnormal	4.54e-90	0,259486489982642	0,254	0,024	1.41e-85
Psip1	Tie2FBs	Mfap4FBs	Flox	WTnormal	1.95e-45	0,259133400944136	0,602	0,243	6.05e-42
Bmp7	Tie2FBs	Mfap4FBs	Flox	WTnormal	7.77e-115	0,258937463777574	0,188	0	2.41e-110
Rab7	Tie2FBs	Mfap4FBs	Flox	WTnormal	3.01e-32	0,258922208917411	0,797	0,428	9.34e-28
Dennd5b	Tie2FBs	Mfap4FBs	Flox	WTnormal	2.58e-53	0,258778116145609	0,421	0,126	8.02e-48
Prdm8	Tie2FBs	Mfap4FBs	Flox	WTnormal	1.92e-115	0,25761949975087	0,191	0,001	5.97e-111
Nras	Tie2FBs	Mfap4FBs	Flox	WTnormal	1.09e-57	0,257472765684096	0,6	0,223	3.39e-53
Klhl13	Tie2FBs	Mfap4FBs	Flox	WTnormal	1.02e-32	0,25723932010007	0,55	0,239	3.16e-28
Jcad	Tie2FBs	Mfap4FBs	Flox	WTnormal	8e-59	0,257201217498302	0,606	0,226	2.48e-54
Myof	Tie2FBs	Mfap4FBs	Flox	WTnormal	7.41e-40	0,256893239489559	0,677	0,314	2.3e-35
Snx33	Tie2FBs	Mfap4FBs	Flox	WTnormal	1.1e-66	0,256584377930375	0,418	0,107	3.42e-62
Tbc1d12	Tie2FBs	Mfap4FBs	Flox	WTnormal	1.13e-62	0,256380857883796	0,46	0,133	3.51e-58
Hnrnpa3	Tie2FBs	Mfap4FBs	Flox	WTnormal	6.25e-23	0,256261667712057	0,893	0,552	1.94e-18
Stam	Tie2FBs	Mfap4FBs	Flox	WTnormal	7.8e-60	0,256023952107139	0,453	0,133	2.42e-55
Lgi4	Tie2FBs	Mfap4FBs	Flox	WTnormal	5e-77	0,255871582516741	0,352	0,07	1.55e-70
Arpc4	Tie2FBs	Mfap4FBs	Flox	WTnormal	1.17e-46	0,254643113846409	0,665	0,278	3.63e-42
Mturn	Tie2FBs	Mfap4FBs	Flox	WTnormal	2.07e-69	0,254575816010186	0,449	0,119	6.42e-65
Ptbp3	Tie2FBs	Mfap4FBs	Flox	WTnormal	1.13e-50	0,254241011759147	0,644	0,26	3.51e-46
Sgsm2	Tie2FBs	Mfap4FBs	Flox	WTnormal	4.26e-66	0,254157877650983	0,348	0,076	1.32e-61
Epdr1	Tie2FBs	Mfap4FBs	Flox	WTnormal	6.52e-39	0,254013965121618	0,662	0,302	2.02e-34
Kdm2a	Tie2FBs	Mfap4FBs	Flox	WTnormal	2e-38	0,253942221097914	0,579	0,241	6.2e-34
Sema3e	Tie2FBs	Mfap4FBs	Flox	WTnormal	1.22e-105	0,253580653394518	0,177	0,001	3.79e-101
Hic1	Tie2FBs	Mfap4FBs	Flox	WTnormal	4.82e-42	0,253309353169972	0,452	0,161	1.5e-37
Slc12a6	Tie2FBs	Mfap4FBs	Flox	WTnormal	7.68e-71	0,252422209451785	0,424	0,105	2.39e-66
Actr2	Tie2FBs	Mfap4FBs	Flox	WTnormal	8.95e-41	0,252369679800167	0,691	0,317	2.78e-37
Hnrnpa0	Tie2FBs	Mfap4FBs	Flox	WTnormal	3.02e-22	0,25236240925216	0,854	0,511	9.38e-18
Sat1	Tie2FBs	Mfap4FBs	Flox	WTnormal	4.14e-07	0,252110034829815	0,969	0,741	0.0129
Ddx5	Tie2FBs	Mfap4FBs	Flox	WTnormal	1.4e-06	0,251733630677876	0,976	0,786	0.0435
Elf4	Tie2FBs	Mfap4FBs	Flox	WTnormal	8.11e-88	0,251613485521367	0,345	0,056	2.52e-83
Rassf8	Tie2FBs	Mfap4FBs	Flox	WTnormal	1.04e-50	0,251214148029723	0,554	0,206	3.23e-46
Rps17	Tie2FBs	Mfap4FBs	Flox	WTnormal	1.4e-21	0,250852729935183	0,975	0,731	4.36e-14
Gnai2	Tie2FBs	Mfap4FBs	Flox	WTnormal	3.31e-10	0,250848298344564	0,916	0,607	1.03e-05
St13	Tie2FBs	Mfap4FBs	Flox	WTnormal	3.32e-33	0,250490621429785	0,849	0,483	1.03e-27
Tor1aip1	Tie2FBs	Mfap4FBs	Flox	WTnormal	1.07e-31	0,250133516816726	0,752	0,392	3.31e-27
Prkd3	Tie2FBs	Mfap4FBs	Flox	WTnormal	2.81e-55	0,250033537612755	0,572	0,207	8.73e-51
Sh3pxd2b	Tie2FBs	Mfap4FBs	Flox	WTnormal	2.43e-55	0,249746083879216	0,442	0,131	7.56e-51
Cdc42	Tie2FBs	Mfap4FBs	Flox	WTnormal	1.72e-15	0,249399370583523	0,941	0,651	5.33e-11
Hnrnpul2	Tie2FBs	Mfap4FBs	Flox	WTnormal	1.77e-39	0,24841098563968	0,686	0,316	5.49e-35
Top2b	Tie2FBs	Mfap4FBs	Flox	WTnormal	6.35e-44	0,24814400360834	0,701	0,324	1.97e-38
G6pdx	Tie2FBs	Mfap4FBs	Flox	WTnormal	9.83e-73	0,24773251883067	0,391	0,089	3.05e-66
Bag5	Tie2FBs	Mfap4FBs	Flox	WTnormal	1.01e-47	0,247719486490196	0,593	0,236	3.14e-43
Cdk16	Tie2FBs	Mfap4FBs	Flox	WTnormal	5.17e-52	0,247707855438628	0,568	0,212	1.6e-47
Rab10	Tie2FBs	Mfap4FBs	Flox	WTnormal	2.09e-34	0,247170321523028	0,799	0,417	6.48e-30
Trib1	Tie2FBs	Mfap4FBs	Flox	WTnormal	4.61e-33	0,247057972028326	0,321	0,102	1.43e-28
Lzts2	Tie2FBs	Mfap4FBs	Flox	WTnormal	4.84e-36	0,246400630566841	0,564	0,24	1.5e-31
Gstm5	Tie2FBs	Mfap4FBs	Flox	WTnormal	1.11e-35	0,246026127571942	0,771	0,391	3.45e-31
Baz1b	Tie2FBs	Mfap4FBs	Flox	WTnormal	1.78e-34	0,245627155897468	0,541	0,23	5.53e-29
Chd4	Tie2FBs	Mfap4FBs	Flox	WTnormal	2.99e-29	0,245441844211396	0,662	0,331	9.28e-25
Rps7	Tie2FBs	Mfap4FBs	Flox	WTnormal	1.07e-06	0,245243161143033	0,992	0,856	0.0332
6030419C18Rik	Tie2FBs	Mfap4FBs	Flox	WTnormal	2.97e-63	0,244909000541428	0,369	0,088	9.24e-59
Stard9	Tie2FBs	Mfap4FBs	Flox	WTnormal	4.66e-67	0,244678674862117	0,36	0,079	1.45e-62
Brd1	Tie2FBs	Mfap4FBs	Flox	WTnormal	9.16e-32	0,244508202118242	0,578	0,263	2.84e-27
Serinc1	Tie2FBs	Mfap4FBs	Flox	WTnormal	6.98e-31	0,244367956407137	0,882	0,527	2.17e-26
Ahcyl1	Tie2FBs	Mfap4FBs	Flox	WTnormal	4.54e-44	0,244293829489006	0,666	0,289	1.41e-39
Tshz1	Tie2FBs	Mfap4FBs	Flox	WTnormal	1.28e-35	0,244278641982921	0,558	0,237	3.96e-31
Canx	Tie2FBs	Mfap4FBs	Flox	WTnormal	2.49e-24	0,243917456227583	0,881	0,557	7.73e-20
Capzb	Tie2FBs	Mfap4FBs	Flox	WTnormal	1.63e-30	0,243794352909166	0,837	0,463	5.07e-26
Arl6ip1	Tie2FBs	Mfap4FBs	Flox	WTnormal	5.09e-37	0,243715221532662	0,833	0,447	1.58e-32
Oaf	Tie2FBs	Mfap4FBs	Flox	WTnormal	4.24e-30	0,243345820635576	0,603	0,288	1.32e-24
Ppm1a	Tie2FBs	Mfap4FBs	Flox	WTnormal	2.7e-32	0,243137043568604	0,697	0,344	8.4e-28
Wipi1	Tie2FBs	Mfap4FBs	Flox	WTnormal	1.3e-34	0,242988647419782	0,603	0,269	4.05e-30
Ctnna1	Tie2FBs	Mfap4FBs	Flox	WTnormal	2.85e-32	0,242856461417205	0,767	0,399	8.85e-27
Ptprj	Tie2FBs	Mfap4FBs	Flox	WTnormal	7.13e-78	0,242756786253009	0,321	0,055	2.21e-73
Clic4	Tie2FBs	Mfap4FBs	Flox	WTnormal	7.79e-19	0,242288410299101	0,805	0,499	2.42e-13
Lrrc8b	Tie2FBs	Mfap4FBs	Flox	WTnormal	1.32e-120	0,242171159920111	0,222	0,005	4.09e-116
Tmem106c	Tie2FBs	Mfap4FBs	Flox	WTnormal	4.98e-56	0,242089195874672	0,407	0,114	1.55e-51
Map7d1	Tie2FBs	Mfap4FBs	Flox	WTnormal	5.5e-49	0,242027004924037	0,645	0,264	1.71e-44
Rnf10	Tie2FBs	Mfap4FBs	Flox	WTnormal	1.9e-42	0,24184903407518	0,727	0,339	5.9e-38
Ubc	Tie2FBs	Mfap4FBs	Flox	WTnormal	2.81e-06	0,241685605393217	0,947	0,707	0.0874
Ncor1	Tie2FBs	Mfap4FBs	Flox	WTnormal	1.81e-21	0,241656261550414	0,764	0,427	5.62e-16
Adamtsl1	Tie2FBs	Mfap4FBs	Flox	WTnormal	9.58e-58	0,241617219927982	0,48	0,144	2.97e-54
Tuba1c	Tie2FBs	Mfap4FBs	Flox	WTnormal	1.68e-53	0,241273863890165	0,425	0,126	5.2e-50
Nfix	Tie2FBs	Mfap4FBs	Flox	WTnormal	0.00551	0,241117642879492	0,959	0,686	171
Ttyh2	Tie2FBs	Mfap4FBs	Flox	WTnormal	1.76e-83	0,240972551557066	0,236	0,022	5.48e-79
Uqcc2	Tie2FBs	Mfap4FBs	Flox	WTnormal	1.31e-51	0,240804897371304	0,881	0,494	4.07e-47
Ubap2l	Tie2FBs	Mfap4FBs	Flox	WTnormal	6.5e-44	0,240551332319604	0,703	0,32	2.02e-39
Pdzd2	Tie2FBs	Mfap4FBs	Flox	WTnormal	3.62e-75	0,2405263537186	0,383	0,082	1.12e-70
Rbm25	Tie2FBs	Mfap4FBs	Flox	WTnormal	5.9e-28	0,240456688544661	0,757	0,403	1.83e-23
Ssbp3	Tie2FBs	Mfap4FBs	Flox	WTnormal	1.62e-51	0,23990735129336	0,612	0,24	5.02e-47
Srrm2	Tie2FBs	Mfap4FBs	Flox	WTnormal	1.39e-22	0,239602871397761	0,871	0,535	4.3e-18
Fam120a	Tie2FBs	Mfap4FBs	Flox	WTnormal	1.64e-48	0,239544721740172	0,689	0,309	5.1e-46
Tnks1bp1	Tie2FBs	Mfap4FBs	Flox	WTnormal	5.58e-53	0,239203422481105	0,481	0,159	1.73e-49
Tln1	Tie2FBs	Mfap4FBs	Flox	WTnormal	5.24e-33	0,238527577809217	0,728	0,363	1.63e-28
Stxbp3	Tie2FBs	Mfap4FBs	Flox	WTnormal	1.1e-43	0,238211912927703	0,544	0,213	3.42e-39
Krt80	Tie2FBs	Mfap4FBs	Flox	WTnormal	1.27e-83	0,238129438708127	0,208	0,015	3.95e-79
Fads1	Tie2FBs	Mfap4FBs	Flox	WTnormal	9.85e-45	0,237946714587288	0,558	0,222	3.06e-40
Ino80c	Tie2FBs	Mfap4FBs	Flox	WTnormal	1.59e-72	0,237839955185372	0,339	0,066	4.93e-68
Uba6	Tie2FBs	Mfap4FBs	Flox	WTnormal	2.42e-62	0,237785353988215	0,391	0,099	7.51e-59
Cdc42ep2	Tie2FBs	Mfap4FBs	Flox	WTnormal	1.2e-53	0,237717178239718	0,62	0,236	3.73e-49
Pfn1	Tie2FBs	Mfap4FBs	Flox	WTnormal	4.5e-08	0,237654625883416	0,978	0,717	0.00014
Xrn1	Tie2FBs	Mfap4FBs	Flox	WTnormal	1.16e-34	0,237243117294764	0,53	0,217	3.6e-30
Zcchc6	Tie2FBs	Mfap4FBs	Flox	WTnormal	2.41e-43	0,237108302172067	0,55	0,213	7.47e-39
Slc39a6	Tie2FBs	Mfap4FBs	Flox	WTnormal	2.27e-64	0,237038503420097	0,464	0,133	7.04e-60
Wdr60	Tie2FBs	Mfap4FBs	Flox	WTnormal	5.14e-64	0,237023763126465	0,349	0,077	1.6e-59
Kif13b	Tie2FBs	Mfap4FBs	Flox	WTnormal	7.78e-47	0,236889050124739	0,488	0,168	2.41e-42
Orai1	Tie2FBs	Mfap4FBs	Flox	WTnormal	6.38e-44	0,236450008191365	0,414	0,135	1.98e-39
Cd44	Tie2FBs	Mfap4FBs	Flox	WTnormal	5.94e-22	0,236337284714162	0,487	0,232	1.84e-16
Fam171a1	Tie2FBs	Mfap4FBs	Flox	WTnormal	1.69e-70	0,236290108933232	0,426	0,105	5.26e-66
Tax1bp3	Tie2FBs	Mfap4FBs	Flox	WTnormal	2.22e-50	0,236186541080859	0,658	0,274	6.9e-46
Tsku	Tie2FBs	Mfap4FBs	Flox	WTnormal	6.31e-63	0,23508687273317	0,324	0,068	1.96e-58
Dag1	Tie2FBs	Mfap4FBs	Flox	WTnormal	1.66e-33	0,235063223434913	0,79	0,41	5.15e-29
Cotl1	Tie2FBs	Mfap4FBs	Flox	WTnormal	5.98e-75	0,235058980746607	0,275	0,039	1.86e-70
Mcub	Tie2FBs	Mfap4FBs	Flox	WTnormal	3.18e-77	0,235025528549444	0,338	0,062	9.89e-72
Nucks1	Tie2FBs	Mfap4FBs	Flox	WTnormal	7.38e-37	0,234767880458037	0,816	0,42	2.29e-32
Lpp	Tie2FBs	Mfap4FBs	Flox	WTnormal	1.76e-33	0,234707319449267	0,763	0,393	5.47e-28
Pura	Tie2FBs	Mfap4FBs	Flox	WTnormal	1.52e-17	0,234672428766302	0,843	0,492	4.73e-13
Coro1b	Tie2FBs	Mfap4FBs	Flox	WTnormal	2.34e-56	0,234025148762442	0,592	0,215	7.28e-51
2022-09-08	Tie2FBs	Mfap4FBs	Flox	WTnormal	3.04e-66	0,233540432453454	0,711	0,281	9.43e-60
Pi15	Tie2FBs	Mfap4FBs	Flox	WTnormal	1.38e-29	0,233499402795501	0,708	0,357	4.27e-25
Mafg	Tie2FBs	Mfap4FBs	Flox	WTnormal	2.82e-39	0,233353486080606	0,586	0,245	8.76e-35
Adamts1	Tie2FBs	Mfap4FBs	Flox	WTnormal	7.36e-14	0,23327547927025	0,721	0,418	2.28e-09
Gfpt1	Tie2FBs	Mfap4FBs	Flox	WTnormal	3.63e-42	0,232942864491939	0,568	0,229	1.13e-37
Hdlbp	Tie2FBs	Mfap4FBs	Flox	WTnormal	7.44e-18	0,232887631944358	0,864	0,523	2.31e-13
Lgi3	Tie2FBs	Mfap4FBs	Flox	WTnormal	5.85e-81	0,232567496322598	0,234	0,023	1.82e-76
Oxnad1	Tie2FBs	Mfap4FBs	Flox	WTnormal	1.05e-34	0,23230831572951	0,313	0,094	3.27e-30
Ncoa2	Tie2FBs	Mfap4FBs	Flox	WTnormal	1.58e-61	0,23211446611266	0,431	0,119	4.92e-56
Pitpna	Tie2FBs	Mfap4FBs	Flox	WTnormal	6.97e-41	0,231641512909355	0,662	0,289	2.17e-37
Fam111a	Tie2FBs	Mfap4FBs	Flox	WTnormal	3.28e-66	0,23122426086596	0,394	0,094	1.02e-61
Luc7l2	Tie2FBs	Mfap4FBs	Flox	WTnormal	2.37e-15	0,231078148827529	0,874	0,534	7.37e-11
Tuba1a	Tie2FBs	Mfap4FBs	Flox	WTnormal	0.114	0,230669688390195	0,985	0,8	35400
Tmem127	Tie2FBs	Mfap4FBs	Flox	WTnormal	1.79e-54	0,230280410658907	0,433	0,129	5.55e-50
Hsd17b7	Tie2FBs	Mfap4FBs	Flox	WTnormal	1.08e-52	0,23013410347697	0,222	0,036	3.37e-47
Cct8	Tie2FBs	Mfap4FBs	Flox	WTnormal	4.31e-37	0,230062720735456	0,757	0,379	1.34e-32
Eif3e	Tie2FBs	Mfap4FBs	Flox	WTnormal	1.88e-25	0,229932794532716	0,857	0,506	5.83e-21
Mpp5	Tie2FBs	Mfap4FBs	Flox	WTnormal	5.12e-49	0,229877082391128	0,355	0,096	1.59e-44
Ssc5d	Tie2FBs	Mfap4FBs	Flox	WTnormal	6.16e-47	0,229645604278183	0,388	0,118	1.91e-42
Rpl23	Tie2FBs	Mfap4FBs	Flox	WTnormal	1.59e-12	0,229581398817087	0,999	0,94	4.93e-08
Sema3b	Tie2FBs	Mfap4FBs	Flox	WTnormal	8.11e-76	0,229209577883793	0,481	0,125	2.52e-71
Capza2	Tie2FBs	Mfap4FBs	Flox	WTnormal	1.05e-25	0,229207208569354	0,82	0,465	3.27e-21
Nadk	Tie2FBs	Mfap4FBs	Flox	WTnormal	3.55e-45	0,228983482441076	0,582	0,229	1.1e-41
Bad	Tie2FBs	Mfap4FBs	Flox	WTnormal	1.54e-41	0,228845012920732	0,576	0,232	4.77e-38
Ripk1	Tie2FBs	Mfap4FBs	Flox	WTnormal	5.88e-32	0,228791345382484	0,539	0,231	1.83e-27
Eea1	Tie2FBs	Mfap4FBs	Flox	WTnormal	7.1e-34	0,22846578808638	0,652	0,307	2.21e-29
Dram1	Tie2FBs	Mfap4FBs	Flox	WTnormal	2.24e-60	0,228435155320566	0,373	0,091	6.95e-56
Ncl	Tie2FBs	Mfap4FBs	Flox	WTnormal	6.5e-21	0,228426960120112	0,82	0,467	2.02e-16
Fer	Tie2FBs	Mfap4FBs	Flox	WTnormal	3.42e-52	0,228251250246876	0,422	0,129	1.06e-48
Acin1	Tie2FBs	Mfap4FBs	Flox	WTnormal	2.88e-32	0,228230246289146	0,641	0,301	8.96e-29
Aspscr1	Tie2FBs	Mfap4FBs	Flox	WTnormal	4e-41	0,227563990583129	0,352	0,105	1.24e-36
Dsel	Tie2FBs	Mfap4FBs	Flox	WTnormal	9.16e-41	0,227203196595985	0,515	0,198	2.84e-36
Ap2m1	Tie2FBs	Mfap4FBs	Flox	WTnormal	7.19e-27	0,227064460865179	0,797	0,426	2.23e-22
Tom1	Tie2FBs	Mfap4FBs	Flox	WTnormal	9.19e-54	0,226254531321082	0,362	0,093	2.85e-49
Nqo2	Tie2FBs	Mfap4FBs	Flox	WTnormal	1.06e-85	0,226254097282227	0,466	0,108	3.28e-81
Sltm	Tie2FBs	Mfap4FBs	Flox	WTnormal	1.12e-31	0,226214001176393	0,565	0,247	3.46e-27
Senp6	Tie2FBs	Mfap4FBs	Flox	WTnormal	1.93e-30	0,226211819182509	0,682	0,333	6e-26
Ubxn4	Tie2FBs	Mfap4FBs	Flox	WTnormal	7.52e-31	0,225969794055778	0,698	0,341	2.34e-26
Mpdz	Tie2FBs	Mfap4FBs	Flox	WTnormal	1.24e-39	0,225910345403204	0,599	0,251	3.85e-35
Eya4	Tie2FBs	Mfap4FBs	Flox	WTnormal	8.81e-45	0,225823449639078	0,213	0,038	2.74e-40
Thrap3	Tie2FBs	Mfap4FBs	Flox	WTnormal	1.41e-30	0,225302385471247	0,623	0,293	4.39e-26
Adh7	Tie2FBs	Mfap4FBs	Flox	WTnormal	1.48e-75	0,224797144574419	0,185	0,012	4.59e-71
Cct5	Tie2FBs	Mfap4FBs	Flox	WTnormal	5.13e-39	0,224097389833042	0,766	0,385	1.59e-32
Hnrnpab	Tie2FBs	Mfap4FBs	Flox	WTnormal	3.27e-32	0,224030475879786	0,829	0,451	1.02e-27
Itsn1	Tie2FBs	Mfap4FBs	Flox	WTnormal	1.04e-60	0,223825399096839	0,442	0,128	3.22e-55
Wdfy1	Tie2FBs	Mfap4FBs	Flox	WTnormal	1.01e-50	0,223718641119752	0,489	0,165	3.14e-46
Zfc3h1	Tie2FBs	Mfap4FBs	Flox	WTnormal	3.22e-31	0,223491739072199	0,393	0,146	9.99e-27
Mapk1ip1l	Tie2FBs	Mfap4FBs	Flox	WTnormal	8.87e-50	0,223417921929286	0,537	0,195	2.75e-45
Papss1	Tie2FBs	Mfap4FBs	Flox	WTnormal	3.72e-35	0,22334847555198	0,506	0,202	1.15e-30
Smad4	Tie2FBs	Mfap4FBs	Flox	WTnormal	1.95e-40	0,223202069159205	0,649	0,28	6.06e-36
Smarca5	Tie2FBs	Mfap4FBs	Flox	WTnormal	3.88e-24	0,222945974355427	0,736	0,393	1.2e-19
Mndal	Tie2FBs	Mfap4FBs	Flox	WTnormal	1.4e-49	0,222913949491314	0,33	0,082	4.36e-45
Arsi	Tie2FBs	Mfap4FBs	Flox	WTnormal	1.69e-110	0,222893673684785	0,276	0,021	5.26e-106
Anapc2	Tie2FBs	Mfap4FBs	Flox	WTnormal	9.18e-58	0,222891387405009	0,534	0,177	2.85e-53
Tcp1	Tie2FBs	Mfap4FBs	Flox	WTnormal	6.72e-42	0,222699824024345	0,701	0,318	2.09e-36
Zfp90	Tie2FBs	Mfap4FBs	Flox	WTnormal	2.41e-42	0,222559885478273	0,223	0,044	7.47e-38
Syt11	Tie2FBs	Mfap4FBs	Flox	WTnormal	5.68e-35	0,222519036211181	0,519	0,211	1.76e-31
Pgap2	Tie2FBs	Mfap4FBs	Flox	WTnormal	6.34e-43	0,222298785911539	0,44	0,149	1.97e-38
Adprh	Tie2FBs	Mfap4FBs	Flox	WTnormal	1.14e-45	0,222189625471942	0,745	0,341	3.55e-41
Exoc5	Tie2FBs	Mfap4FBs	Flox	WTnormal	1.81e-52	0,221909796964704	0,523	0,185	5.61e-47
Tra2a	Tie2FBs	Mfap4FBs	Flox	WTnormal	4.28e-26	0,221886211723901	0,757	0,399	1.33e-21
Arcn1	Tie2FBs	Mfap4FBs	Flox	WTnormal	3.41e-36	0,221418906966583	0,7	0,336	1.06e-31
C2cd2	Tie2FBs	Mfap4FBs	Flox	WTnormal	4.47e-48	0,221346451973597	0,327	0,084	1.39e-43
Rpl18	Tie2FBs	Mfap4FBs	Flox	WTnormal	0.823	0,221193973961786	0,989	0,831	25600
Pde10a	Tie2FBs	Mfap4FBs	Flox	WTnormal	1.01e-46	0,220794200573871	0,205	0,032	3.14e-42
Fgfr1op2	Tie2FBs	Mfap4FBs	Flox	WTnormal	9.9e-33	0,220682540283915	0,689	0,329	3.07e-28
Cct4	Tie2FBs	Mfap4FBs	Flox	WTnormal	2.89e-37	0,220530621130941	0,794	0,414	8.99e-33
Plscr3	Tie2FBs	Mfap4FBs	Flox	WTnormal	3.61e-39	0,220357829800498	0,541	0,215	1.12e-34
Lamp2	Tie2FBs	Mfap4FBs	Flox	WTnormal	3.62e-17	0,220201824923797	0,933	0,622	1.12e-12
Atp11a	Tie2FBs	Mfap4FBs	Flox	WTnormal	2.82e-50	0,220178955203151	0,47	0,156	8.76e-46
Ergic1	Tie2FBs	Mfap4FBs	Flox	WTnormal	5.51e-44	0,220035662678747	0,659	0,291	1.71e-41
Hsp90ab1	Tie2FBs	Mfap4FBs	Flox	WTnormal	0.00065	0,219739991363916	0,999	0,875	202
Phlpp1	Tie2FBs	Mfap4FBs	Flox	WTnormal	6.64e-61	0,219265028539085	0,275	0,05	2.06e-55
CT025619.1	Tie2FBs	Mfap4FBs	Flox	WTnormal	3.66e-45	0,219003198331928	0,4	0,124	1.14e-40
Sypl	Tie2FBs	Mfap4FBs	Flox	WTnormal	6.59e-41	0,21882435317483	0,696	0,324	2.05e-36
Aven	Tie2FBs	Mfap4FBs	Flox	WTnormal	3.8e-52	0,218709025102928	0,341	0,086	1.18e-46
Vcp	Tie2FBs	Mfap4FBs	Flox	WTnormal	9.75e-23	0,218575992084641	0,881	0,534	3.03e-18
Inpp1	Tie2FBs	Mfap4FBs	Flox	WTnormal	8.78e-43	0,218345605127561	0,381	0,118	2.73e-38
Hebp2	Tie2FBs	Mfap4FBs	Flox	WTnormal	2.71e-61	0,218166344723989	0,297	0,058	8.41e-58
Ifit1	Tie2FBs	Mfap4FBs	Flox	WTnormal	2.31e-07	0,217697117693007	0,126	0,036	0.00716
Chst7	Tie2FBs	Mfap4FBs	Flox	WTnormal	1.4e-95	0,217563063146709	0,264	0,025	4.35e-90
Lasp1	Tie2FBs	Mfap4FBs	Flox	WTnormal	1.91e-49	0,217562089831641	0,669	0,284	5.92e-45
Wasf2	Tie2FBs	Mfap4FBs	Flox	WTnormal	6.47e-35	0,217537363172758	0,788	0,405	2.01e-30
Kdm1a	Tie2FBs	Mfap4FBs	Flox	WTnormal	2.17e-40	0,217522680308688	0,537	0,212	6.75e-36
Malat1	Tie2FBs	Mfap4FBs	Flox	WTnormal	0.828	0,217479162358075	0,992	0,901	25700
Sfpq	Tie2FBs	Mfap4FBs	Flox	WTnormal	2.2e-24	0,217391520117618	0,787	0,439	6.83e-20
Skap2	Tie2FBs	Mfap4FBs	Flox	WTnormal	3.14e-44	0,217338150009856	0,475	0,168	9.74e-40
Ppp1cb	Tie2FBs	Mfap4FBs	Flox	WTnormal	1.35e-31	0,217312521522554	0,76	0,387	4.19e-27
Cers6	Tie2FBs	Mfap4FBs	Flox	WTnormal	5.84e-93	0,217089513304399	0,299	0,037	1.81e-87
Ppp2r5a	Tie2FBs	Mfap4FBs	Flox	WTnormal	1.5e-46	0,217020155467124	0,506	0,184	4.67e-42
Nfkb1	Tie2FBs	Mfap4FBs	Flox	WTnormal	2.48e-34	0,216775863237074	0,614	0,275	7.7e-31
Nckap1	Tie2FBs	Mfap4FBs	Flox	WTnormal	5.01e-39	0,216313286738695	0,687	0,32	1.56e-34
Mkln1	Tie2FBs	Mfap4FBs	Flox	WTnormal	8.54e-33	0,215707355315217	0,647	0,304	2.65e-28
Rabgap1l	Tie2FBs	Mfap4FBs	Flox	WTnormal	1.59e-46	0,215515030579843	0,456	0,151	4.93e-42
Wsb2	Tie2FBs	Mfap4FBs	Flox	WTnormal	1.56e-33	0,215475257464148	0,583	0,253	4.84e-29
Akr1c14	Tie2FBs	Mfap4FBs	Flox	WTnormal	3.41e-54	0,215388133703692	0,174	0,018	1.06e-49
Gpi1	Tie2FBs	Mfap4FBs	Flox	WTnormal	4.3e-22	0,21522597676487	0,734	0,401	1.33e-17
Lrrfip2	Tie2FBs	Mfap4FBs	Flox	WTnormal	2.67e-35	0,215007091666717	0,442	0,164	8.3e-31
Helz	Tie2FBs	Mfap4FBs	Flox	WTnormal	1.17e-24	0,214818202289871	0,429	0,177	3.64e-20
Ibtk	Tie2FBs	Mfap4FBs	Flox	WTnormal	1.1e-46	0,214675614217659	0,453	0,152	3.42e-42
Reep3	Tie2FBs	Mfap4FBs	Flox	WTnormal	4.25e-20	0,214643940024415	0,889	0,553	1.32e-15
Snrnp70	Tie2FBs	Mfap4FBs	Flox	WTnormal	4.72e-25	0,214560922681965	0,759	0,405	1.47e-20
Trip11	Tie2FBs	Mfap4FBs	Flox	WTnormal	4.55e-27	0,214202895192738	0,627	0,302	1.41e-23
Snx1	Tie2FBs	Mfap4FBs	Flox	WTnormal	1.2e-45	0,213988036060246	0,562	0,22	3.71e-41
Rab3il1	Tie2FBs	Mfap4FBs	Flox	WTnormal	5.25e-60	0,213851674689139	0,489	0,151	1.63e-57
Ints3	Tie2FBs	Mfap4FBs	Flox	WTnormal	7.17e-60	0,213362049032311	0,386	0,099	2.23e-54
Lrch3	Tie2FBs	Mfap4FBs	Flox	WTnormal	2.74e-44	0,21330631668811	0,475	0,168	8.52e-39
Umps	Tie2FBs	Mfap4FBs	Flox	WTnormal	6.31e-51	0,213090310070444	0,272	0,056	1.96e-46
Arf2	Tie2FBs	Mfap4FBs	Flox	WTnormal	8.36e-41	0,212805840615809	0,39	0,126	2.6e-36
Uhrf2	Tie2FBs	Mfap4FBs	Flox	WTnormal	9.79e-33	0,212376599716068	0,494	0,198	3.04e-28
Psmd4	Tie2FBs	Mfap4FBs	Flox	WTnormal	4.58e-30	0,212268179541316	0,626	0,296	1.42e-25
Npepl1	Tie2FBs	Mfap4FBs	Flox	WTnormal	1.35e-48	0,211988464473997	0,417	0,127	4.21e-44
Mpst	Tie2FBs	Mfap4FBs	Flox	WTnormal	9.61e-39	0,211757563283534	0,384	0,124	2.98e-34
Ccdc6	Tie2FBs	Mfap4FBs	Flox	WTnormal	3.71e-44	0,211696850044913	0,536	0,201	1.15e-40
Slc20a1	Tie2FBs	Mfap4FBs	Flox	WTnormal	1.99e-41	0,211576763604044	0,282	0,07	6.17e-37
Tfe3	Tie2FBs	Mfap4FBs	Flox	WTnormal	8.35e-40	0,211336907277204	0,414	0,141	2.59e-35
Fam172a	Tie2FBs	Mfap4FBs	Flox	WTnormal	9.35e-37	0,210773938388174	0,478	0,184	2.9e-32
Cnot6	Tie2FBs	Mfap4FBs	Flox	WTnormal	5.54e-38	0,210660256728427	0,597	0,261	1.72e-33
Gpsm3	Tie2FBs	Mfap4FBs	Flox	WTnormal	1.28e-70	0,210617304945791	0,281	0,044	3.97e-66
Pla2g2e	Tie2FBs	Mfap4FBs	Flox	WTnormal	6.11e-48	0,210436866538081	0,14	0,011	1.9e-44
Gltp	Tie2FBs	Mfap4FBs	Flox	WTnormal	8.33e-32	0,210406248045661	0,48	0,195	2.59e-27
Crebbp	Tie2FBs	Mfap4FBs	Flox	WTnormal	2.65e-29	0,210121406510149	0,67	0,319	8.23e-25
Tnfrsf1b	Tie2FBs	Mfap4FBs	Flox	WTnormal	7.33e-83	0,21000443777009	0,273	0,035	2.28e-76
Smarca4	Tie2FBs	Mfap4FBs	Flox	WTnormal	1.63e-57	0,209954400553321	0,383	0,099	5.06e-54
Bicd1	Tie2FBs	Mfap4FBs	Flox	WTnormal	1.77e-32	0,209887577604057	0,345	0,115	5.51e-28
Efhd2	Tie2FBs	Mfap4FBs	Flox	WTnormal	6.53e-51	0,209648004715308	0,446	0,141	2.03e-46
Ube2k	Tie2FBs	Mfap4FBs	Flox	WTnormal	3.92e-27	0,209623445721775	0,693	0,35	1.22e-22
Wnt9a	Tie2FBs	Mfap4FBs	Flox	WTnormal	3.77e-42	0,209600143631613	0,3	0,079	1.17e-37
Akap9	Tie2FBs	Mfap4FBs	Flox	WTnormal	4.96e-32	0,20944704815484	0,596	0,262	1.54e-27
Sec24c	Tie2FBs	Mfap4FBs	Flox	WTnormal	1.81e-50	0,209385224813663	0,365	0,099	5.63e-46
Ube2l6	Tie2FBs	Mfap4FBs	Flox	WTnormal	1.3e-38	0,209370784981501	0,335	0,098	4.05e-34
Slc31a2	Tie2FBs	Mfap4FBs	Flox	WTnormal	1.9e-38	0,208963174024483	0,376	0,123	5.9e-34
Clasp2	Tie2FBs	Mfap4FBs	Flox	WTnormal	2.18e-33	0,208906172452738	0,487	0,194	6.78e-29
Prrc2a	Tie2FBs	Mfap4FBs	Flox	WTnormal	2.55e-35	0,208758691672938	0,613	0,268	7.92e-31
Kcnk5	Tie2FBs	Mfap4FBs	Flox	WTnormal	1.31e-105	0,208748914661185	0,188	0,003	4.08e-101
Polb	Tie2FBs	Mfap4FBs	Flox	WTnormal	7.86e-46	0,208716835388831	0,445	0,15	2.44e-41
Akt2	Tie2FBs	Mfap4FBs	Flox	WTnormal	2.21e-48	0,208464574447245	0,609	0,241	6.85e-45
Selenon	Tie2FBs	Mfap4FBs	Flox	WTnormal	1.07e-52	0,208457341316985	0,596	0,224	3.31e-48
Rnh1	Tie2FBs	Mfap4FBs	Flox	WTnormal	7.58e-25	0,208429363923577	0,829	0,461	2.35e-21
Acap2	Tie2FBs	Mfap4FBs	Flox	WTnormal	9.93e-44	0,20832704750595	0,628	0,263	3.08e-39
Anapc5	Tie2FBs	Mfap4FBs	Flox	WTnormal	4.85e-30	0,207778879036795	0,736	0,373	1.51e-25
Ctdnep1	Tie2FBs	Mfap4FBs	Flox	WTnormal	6.75e-35	0,20774952170257	0,645	0,293	2.1e-30
Nrd1	Tie2FBs	Mfap4FBs	Flox	WTnormal	6.48e-34	0,207357212505932	0,541	0,23	2.01e-29
Dctn2	Tie2FBs	Mfap4FBs	Flox	WTnormal	9.17e-27	0,207272919957432	0,77	0,411	2.85e-23
Cbl	Tie2FBs	Mfap4FBs	Flox	WTnormal	1.86e-33	0,207247669299821	0,401	0,144	5.78e-29
Samd9l	Tie2FBs	Mfap4FBs	Flox	WTnormal	5.08e-37	0,207086817720012	0,484	0,187	1.58e-32
Sned1	Tie2FBs	Mfap4FBs	Flox	WTnormal	1.73e-26	0,206843224834095	0,266	0,082	5.36e-22
Adam19	Tie2FBs	Mfap4FBs	Flox	WTnormal	2.32e-69	0,206820278687918	0,261	0,037	7.2e-65
Eif3b	Tie2FBs	Mfap4FBs	Flox	WTnormal	5.59e-36	0,206672204308218	0,495	0,197	1.74e-31
Ash1l	Tie2FBs	Mfap4FBs	Flox	WTnormal	3.45e-23	0,20660430403934	0,725	0,394	1.07e-18
Acsl5	Tie2FBs	Mfap4FBs	Flox	WTnormal	4.22e-40	0,206584279053711	0,47	0,169	1.31e-35
Kpna4	Tie2FBs	Mfap4FBs	Flox	WTnormal	1.31e-43	0,206571214166474	0,604	0,247	4.08e-39
Atp5b	Tie2FBs	Mfap4FBs	Flox	WTnormal	1.65e-14	0,206383511794757	0,892	0,552	5.14e-10
Ezh1	Tie2FBs	Mfap4FBs	Flox	WTnormal	1.87e-37	0,206054739231797	0,408	0,141	5.82e-33
Gspt1	Tie2FBs	Mfap4FBs	Flox	WTnormal	2.05e-29	0,205886394804081	0,607	0,286	6.37e-25
Fbxo18	Tie2FBs	Mfap4FBs	Flox	WTnormal	3.57e-63	0,205776486606642	0,436	0,118	1.11e-58
E2f1	Tie2FBs	Mfap4FBs	Flox	WTnormal	4.39e-71	0,205637412065249	0,265	0,038	1.36e-65
Atp13a3	Tie2FBs	Mfap4FBs	Flox	WTnormal	1.81e-42	0,205390048911605	0,506	0,188	5.62e-38
Gnai3	Tie2FBs	Mfap4FBs	Flox	WTnormal	3.48e-43	0,205258428656114	0,669	0,299	1.08e-38
Cdc14b	Tie2FBs	Mfap4FBs	Flox	WTnormal	1.4e-59	0,205111449621052	0,372	0,092	4.36e-55
Sel1l	Tie2FBs	Mfap4FBs	Flox	WTnormal	4.64e-35	0,204678344720997	0,687	0,319	1.44e-30
Bmpr2	Tie2FBs	Mfap4FBs	Flox	WTnormal	1.2e-27	0,204538607087541	0,759	0,405	3.74e-23
Gpr137b	Tie2FBs	Mfap4FBs	Flox	WTnormal	3.2e-39	0,204369361652298	0,331	0,096	9.95e-35
Zdhhc8	Tie2FBs	Mfap4FBs	Flox	WTnormal	4.17e-41	0,204313402549109	0,466	0,169	1.29e-36
Sp100	Tie2FBs	Mfap4FBs	Flox	WTnormal	9.76e-35	0,204101770078872	0,342	0,109	3.03e-30
Cux1	Tie2FBs	Mfap4FBs	Flox	WTnormal	3.93e-35	0,204005051129341	0,529	0,211	1.22e-30
Fbxo30	Tie2FBs	Mfap4FBs	Flox	WTnormal	1.94e-43	0,20367621397484	0,387	0,12	6.01e-39
Dlst	Tie2FBs	Mfap4FBs	Flox	WTnormal	1.03e-37	0,203483354569557	0,394	0,133	3.2e-33
Bptf	Tie2FBs	Mfap4FBs	Flox	WTnormal	4.9e-29	0,203196982284102	0,748	0,384	1.52e-23
Ankrd11	Tie2FBs	Mfap4FBs	Flox	WTnormal	2.27e-16	0,202978831036973	0,651	0,349	7.04e-12
Cxxc4	Tie2FBs	Mfap4FBs	Flox	WTnormal	1.03e-93	0,202936347448811	0,181	0,005	3.2e-89
Psmd2	Tie2FBs	Mfap4FBs	Flox	WTnormal	3.45e-38	0,202551630489269	0,631	0,278	1.07e-33
Ccdc88a	Tie2FBs	Mfap4FBs	Flox	WTnormal	5.88e-30	0,202456061251748	0,572	0,256	1.82e-26
Twf1	Tie2FBs	Mfap4FBs	Flox	WTnormal	5.57e-34	0,202268734425876	0,651	0,304	1.73e-29
Cldnd1	Tie2FBs	Mfap4FBs	Flox	WTnormal	7.42e-25	0,202260064953063	0,673	0,338	2.31e-20
Capn2	Tie2FBs	Mfap4FBs	Flox	WTnormal	4.26e-32	0,20188679941119	0,683	0,331	1.32e-27
Ebp	Tie2FBs	Mfap4FBs	Flox	WTnormal	2.96e-39	0,201758694178405	0,627	0,263	9.18e-35
Cited2	Tie2FBs	Mfap4FBs	Flox	WTnormal	3.88e-35	0,201751485247267	0,278	0,077	1.21e-30
Sf3b1	Tie2FBs	Mfap4FBs	Flox	WTnormal	9.89e-18	0,20160390596019	0,839	0,494	3.07e-13
Ralgds	Tie2FBs	Mfap4FBs	Flox	WTnormal	1.74e-55	0,201398643850099	0,247	0,042	5.41e-51
Ube2j1	Tie2FBs	Mfap4FBs	Flox	WTnormal	5.29e-49	0,201337905124738	0,586	0,221	1.64e-44
Ap3b1	Tie2FBs	Mfap4FBs	Flox	WTnormal	7.66e-37	0,201118732335963	0,463	0,174	2.38e-32
Mapk1	Tie2FBs	Mfap4FBs	Flox	WTnormal	7.38e-41	0,200804391435631	0,676	0,3	2.29e-36
Asap1	Tie2FBs	Mfap4FBs	Flox	WTnormal	2.8e-27	0,200789161039002	0,663	0,325	8.68e-23
Tmem63a	Tie2FBs	Mfap4FBs	Flox	WTnormal	5.46e-50	0,200701717206607	0,446	0,144	1.7e-45
Fcgrt	Tie2FBs	Mfap4FBs	Flox	WTnormal	4.85e-12	0,200660809985412	0,94	0,638	1.51e-07
Maf	Tie2FBs	Mfap4FBs	Flox	WTnormal	5.35e-26	0,200595951914792	0,419	0,168	1.66e-21
Ddx3y	Tie2FBs	Mfap4FBs	Flox	WTnormal	2.45e-23	0,200372492338124	0,7	0,374	7.62e-19
Uxs1	Tie2FBs	Mfap4FBs	Flox	WTnormal	4.2e-39	0,200366083394561	0,414	0,139	1.3e-34
Kpnb1	Tie2FBs	Mfap4FBs	Flox	WTnormal	7.03e-47	0,200289403279484	0,562	0,217	2.18e-41
AI314180	Tie2FBs	Mfap4FBs	Flox	WTnormal	1.23e-35	0,200000588875773	0,511	0,205	3.82e-31
Rpl19	Tie2FBs	Mfap4FBs	Flox	WTnormal	0.435	0,199905855788528	0,993	0,876	13500
Galm	Tie2FBs	Mfap4FBs	Flox	WTnormal	1.1e-59	0,199821349463237	0,227	0,032	3.43e-55
Gadd45a	Tie2FBs	Mfap4FBs	Flox	WTnormal	1.37e-22	0,19969922832131	0,234	0,07	4.24e-18
Golga4	Tie2FBs	Mfap4FBs	Flox	WTnormal	4.16e-31	0,199606473988144	0,558	0,245	1.29e-26
Med15	Tie2FBs	Mfap4FBs	Flox	WTnormal	9.29e-43	0,199596230027361	0,403	0,128	2.89e-38
Slain2	Tie2FBs	Mfap4FBs	Flox	WTnormal	8.82e-47	0,199563763282816	0,56	0,213	2.74e-42
Bmp2k	Tie2FBs	Mfap4FBs	Flox	WTnormal	7.98e-66	0,199524254294174	0,397	0,096	2.48e-63
Ank2	Tie2FBs	Mfap4FBs	Flox	WTnormal	7.34e-21	0,199387012328192	0,669	0,361	2.28e-15
Cd109	Tie2FBs	Mfap4FBs	Flox	WTnormal	1.11e-10	0,199380889555016	0,258	0,106	3.44e-06
Psmb8	Tie2FBs	Mfap4FBs	Flox	WTnormal	6.15e-39	0,199285953261228	0,582	0,242	1.91e-33
Pum1	Tie2FBs	Mfap4FBs	Flox	WTnormal	1.31e-26	0,199254226529992	0,666	0,328	4.07e-22
Rab22a	Tie2FBs	Mfap4FBs	Flox	WTnormal	3e-35	0,199234067553884	0,534	0,221	9.31e-31
Htt	Tie2FBs	Mfap4FBs	Flox	WTnormal	1.58e-45	0,199199285940322	0,344	0,095	4.9e-41
Epb41l2	Tie2FBs	Mfap4FBs	Flox	WTnormal	4.69e-23	0,198921771147961	0,864	0,531	1.46e-19
Heca	Tie2FBs	Mfap4FBs	Flox	WTnormal	8.81e-49	0,198824009462556	0,488	0,164	2.74e-44
Ppp2r2a	Tie2FBs	Mfap4FBs	Flox	WTnormal	1.04e-39	0,198724154432469	0,6	0,253	3.23e-35
Asphd2	Tie2FBs	Mfap4FBs	Flox	WTnormal	1.34e-111	0,198407720875636	0,223	0,008	4.17e-107
Irf1	Tie2FBs	Mfap4FBs	Flox	WTnormal	6.77e-10	0,19810117565	0,428	0,218	2.1e-05
Syncrip	Tie2FBs	Mfap4FBs	Flox	WTnormal	7.93e-36	0,19807293887839	0,684	0,322	2.46e-31
Arid1a	Tie2FBs	Mfap4FBs	Flox	WTnormal	2.01e-33	0,197896497323016	0,614	0,271	6.24e-29
Adam10	Tie2FBs	Mfap4FBs	Flox	WTnormal	1.04e-65	0,197721527136785	0,484	0,141	3.23e-63
Lrp1	Tie2FBs	Mfap4FBs	Flox	WTnormal	0.0158	0,197702180228435	0,98	0,801	490
Gapvd1	Tie2FBs	Mfap4FBs	Flox	WTnormal	1.07e-35	0,197191295310268	0,529	0,216	3.33e-32
Bnip3l	Tie2FBs	Mfap4FBs	Flox	WTnormal	2.12e-14	0,19717012649619	0,85	0,519	6.57e-10
Pcm1	Tie2FBs	Mfap4FBs	Flox	WTnormal	2.22e-28	0,196977967635807	0,599	0,279	6.9e-24
Nup98	Tie2FBs	Mfap4FBs	Flox	WTnormal	3.02e-38	0,196833671832609	0,592	0,244	9.37e-34
Fbxl7	Tie2FBs	Mfap4FBs	Flox	WTnormal	3.2e-33	0,196606996456539	0,376	0,13	9.93e-29
Hspa5	Tie2FBs	Mfap4FBs	Flox	WTnormal	4720000	0,196058126200326	0,996	0,89	0,0014666397171291
Pak2	Tie2FBs	Mfap4FBs	Flox	WTnormal	5.67e-32	0,1957801161319	0,675	0,323	1.76e-27
Efnb1	Tie2FBs	Mfap4FBs	Flox	WTnormal	1.09e-37	0,195718134846112	0,276	0,072	3.4e-33
Golgb1	Tie2FBs	Mfap4FBs	Flox	WTnormal	1.61e-21	0,195438174834324	0,707	0,373	4.99e-18
Lgals3	Tie2FBs	Mfap4FBs	Flox	WTnormal	2.86e-44	0,195367236677179	0,137	0,012	8.88e-40
Fam20a	Tie2FBs	Mfap4FBs	Flox	WTnormal	3.62e-40	0,195336790005668	0,338	0,1	1.13e-34
Arid5a	Tie2FBs	Mfap4FBs	Flox	WTnormal	3.87e-17	0,195252432148631	0,394	0,176	1.2e-12
Adm	Tie2FBs	Mfap4FBs	Flox	WTnormal	0.0132	0,195110589468414	0,374	0,206	408
Adss	Tie2FBs	Mfap4FBs	Flox	WTnormal	1.39e-48	0,194826508264785	0,443	0,141	4.33e-44
Abcf1	Tie2FBs	Mfap4FBs	Flox	WTnormal	6.68e-33	0,19471472710879	0,499	0,203	2.07e-28
Ptms	Tie2FBs	Mfap4FBs	Flox	WTnormal	0.00172	0,194249515108793	0,934	0,636	53.5
Smarcc1	Tie2FBs	Mfap4FBs	Flox	WTnormal	1.88e-28	0,193897291706182	0,384	0,143	5.85e-24
Kazn	Tie2FBs	Mfap4FBs	Flox	WTnormal	2.04e-81	0,193851785961458	0,285	0,038	6.34e-77
Pmp22	Tie2FBs	Mfap4FBs	Flox	WTnormal	3.07e-07	0,193370335113011	0,959	0,69	0.00954
Nin	Tie2FBs	Mfap4FBs	Flox	WTnormal	3.8e-51	0,193352677921293	0,442	0,136	1.18e-46
Srebf2	Tie2FBs	Mfap4FBs	Flox	WTnormal	6.93e-29	0,193346775795565	0,513	0,22	2.15e-24
Zcchc11	Tie2FBs	Mfap4FBs	Flox	WTnormal	2.31e-24	0,193298087831836	0,53	0,242	7.17e-19
Irak1	Tie2FBs	Mfap4FBs	Flox	WTnormal	3.44e-34	0,192981652330182	0,642	0,297	1.07e-29
Usp4	Tie2FBs	Mfap4FBs	Flox	WTnormal	2.5e-42	0,192926635634336	0,426	0,144	7.75e-38
Mapk6	Tie2FBs	Mfap4FBs	Flox	WTnormal	3.27e-53	0,192660584664523	0,328	0,08	1.01e-47
Birc6	Tie2FBs	Mfap4FBs	Flox	WTnormal	7e-29	0,19257796963146	0,651	0,314	2.17e-24
Aldh7a1	Tie2FBs	Mfap4FBs	Flox	WTnormal	9.55e-25	0,192020529132157	0,488	0,214	2.97e-20
Sdccag8	Tie2FBs	Mfap4FBs	Flox	WTnormal	1.4e-50	0,19199376135485	0,313	0,074	4.35e-46
Usp15	Tie2FBs	Mfap4FBs	Flox	WTnormal	2.62e-39	0,19199280250208	0,456	0,161	8.15e-35
Fam32a	Tie2FBs	Mfap4FBs	Flox	WTnormal	8.27e-33	0,191933249751543	0,623	0,286	2.57e-28
Spon2	Tie2FBs	Mfap4FBs	Flox	WTnormal	3.83e-66	0,191840601474617	0,223	0,026	1.19e-61
Oxct1	Tie2FBs	Mfap4FBs	Flox	WTnormal	1.23e-26	0,191822325010727	0,818	0,455	3.82e-22
Psap	Tie2FBs	Mfap4FBs	Flox	WTnormal	0.218	0,19178467969442	0,961	0,743	6780
Cxxc5	Tie2FBs	Mfap4FBs	Flox	WTnormal	5.35e-25	0,191652443445383	0,499	0,224	1.66e-21
Lrrc49	Tie2FBs	Mfap4FBs	Flox	WTnormal	5.62e-53	0,191625156632762	0,257	0,048	1.74e-48
Plekhj1	Tie2FBs	Mfap4FBs	Flox	WTnormal	3.13e-47	0,191613830784924	0,621	0,248	9.71e-43
Sfxn3	Tie2FBs	Mfap4FBs	Flox	WTnormal	6.87e-41	0,191586705741488	0,506	0,189	2.13e-36
Cdc42bpb	Tie2FBs	Mfap4FBs	Flox	WTnormal	1.19e-44	0,191450283834245	0,405	0,127	3.69e-40
Sipa1	Tie2FBs	Mfap4FBs	Flox	WTnormal	6.34e-54	0,190834750956796	0,299	0,064	1.97e-50
Tcf7l1	Tie2FBs	Mfap4FBs	Flox	WTnormal	2.31e-48	0,190761722721731	0,539	0,192	7.17e-44
Fbl	Tie2FBs	Mfap4FBs	Flox	WTnormal	2.49e-44	0,19011097877692	0,508	0,181	7.72e-40
Rasgef1a	Tie2FBs	Mfap4FBs	Flox	WTnormal	8.3e-71	0,190004764041131	0,164	0,008	2.58e-66
2610507B11Rik	Tie2FBs	Mfap4FBs	Flox	WTnormal	7.81e-39	0,189973784785958	0,561	0,228	2.43e-35
Piga	Tie2FBs	Mfap4FBs	Flox	WTnormal	1.89e-37	0,189823978444224	0,283	0,075	5.87e-33
Npm1	Tie2FBs	Mfap4FBs	Flox	WTnormal	4e-06	0,189503652348932	0,945	0,654	0.124
Il3ra	Tie2FBs	Mfap4FBs	Flox	WTnormal	7.81e-51	0,189464466867174	0,325	0,083	2.43e-43
Fdps	Tie2FBs	Mfap4FBs	Flox	WTnormal	7.59e-28	0,189428535653116	0,432	0,173	2.36e-23
Kdm5a	Tie2FBs	Mfap4FBs	Flox	WTnormal	4.3e-31	0,189153352955592	0,494	0,204	1.34e-26
Oasl2	Tie2FBs	Mfap4FBs	Flox	WTnormal	1.86e-20	0,18908562057412	0,226	0,069	5.77e-16
Rab5c	Tie2FBs	Mfap4FBs	Flox	WTnormal	8.57e-30	0,188853071161478	0,593	0,273	2.66e-25
1700003F12Rik	Tie2FBs	Mfap4FBs	Flox	WTnormal	4.55e-81	0,188177626872076	0,147	0,002	1.41e-76
Arl5b	Tie2FBs	Mfap4FBs	Flox	WTnormal	3.77e-26	0,188157157134665	0,471	0,202	1.17e-21
Syap1	Tie2FBs	Mfap4FBs	Flox	WTnormal	1.22e-34	0,187873988224257	0,452	0,168	3.78e-30
Zranb1	Tie2FBs	Mfap4FBs	Flox	WTnormal	4e-29	0,187836861181924	0,508	0,217	1.24e-24
Meis2	Tie2FBs	Mfap4FBs	Flox	WTnormal	7.33e-21	0,187737482168577	0,745	0,405	2.28e-16
Rbbp6	Tie2FBs	Mfap4FBs	Flox	WTnormal	3.22e-29	0,187575913954542	0,592	0,271	9.99e-25
Shoc2	Tie2FBs	Mfap4FBs	Flox	WTnormal	1.14e-44	0,187466718444417	0,501	0,183	3.54e-39
Tkt	Tie2FBs	Mfap4FBs	Flox	WTnormal	9.74e-24	0,187010039070305	0,665	0,33	3.02e-19
Fam167a	Tie2FBs	Mfap4FBs	Flox	WTnormal	6e-69	0,187002999603671	0,133	0,002	1.86e-64
Hes1	Tie2FBs	Mfap4FBs	Flox	WTnormal	1.68e-10	0,186861935031811	0,426	0,216	5.23e-06
Leprot	Tie2FBs	Mfap4FBs	Flox	WTnormal	6.8e-30	0,186813240996619	0,689	0,34	2.11e-25
Radil	Tie2FBs	Mfap4FBs	Flox	WTnormal	4.63e-64	0,186779781135485	0,297	0,055	1.44e-59
Ptp4a3	Tie2FBs	Mfap4FBs	Flox	WTnormal	6e-46	0,186662013472844	0,363	0,104	1.86e-41
Cpd	Tie2FBs	Mfap4FBs	Flox	WTnormal	4.36e-52	0,18633019811964	0,599	0,225	1.35e-46
Klf9	Tie2FBs	Mfap4FBs	Flox	WTnormal	0.00992	0,186135263815309	0,892	0,599	308
Adamts16	Tie2FBs	Mfap4FBs	Flox	WTnormal	4.37e-62	0,186111164636788	0,112	0	1.36e-58
Rest	Tie2FBs	Mfap4FBs	Flox	WTnormal	5.11e-32	0,186100990564993	0,431	0,161	1.59e-27
Abl1	Tie2FBs	Mfap4FBs	Flox	WTnormal	6.71e-59	0,185916188504981	0,518	0,167	2.08e-54
Tnfaip1	Tie2FBs	Mfap4FBs	Flox	WTnormal	1.98e-35	0,185905343124882	0,56	0,235	6.14e-30
Med1	Tie2FBs	Mfap4FBs	Flox	WTnormal	3.81e-36	0,185845493700977	0,47	0,174	1.18e-31
Krit1	Tie2FBs	Mfap4FBs	Flox	WTnormal	4.2e-24	0,185538418194627	0,576	0,273	1.31e-19
Hsf2	Tie2FBs	Mfap4FBs	Flox	WTnormal	5.78e-57	0,185510746430713	0,33	0,075	1.8e-52
Atp6v1b2	Tie2FBs	Mfap4FBs	Flox	WTnormal	7.84e-39	0,185425052179757	0,363	0,114	2.44e-34
Lmbr1	Tie2FBs	Mfap4FBs	Flox	WTnormal	4.53e-50	0,185253419796264	0,356	0,095	1.41e-46
Csnk1d	Tie2FBs	Mfap4FBs	Flox	WTnormal	2.13e-51	0,185126729358726	0,508	0,173	6.62e-47
Dlc1	Tie2FBs	Mfap4FBs	Flox	WTnormal	1.71e-15	0,185074989860365	0,617	0,333	5.31e-12
Filip1l	Tie2FBs	Mfap4FBs	Flox	WTnormal	3.24e-21	0,185038771604338	0,567	0,281	1.01e-16
Rnf213	Tie2FBs	Mfap4FBs	Flox	WTnormal	2.58e-42	0,184889601107646	0,293	0,076	8.02e-36
Ifit2	Tie2FBs	Mfap4FBs	Flox	WTnormal	1.41e-33	0,184845695798197	0,327	0,102	4.38e-29
Ap3m2	Tie2FBs	Mfap4FBs	Flox	WTnormal	1.81e-57	0,184789287951882	0,268	0,049	5.61e-53
Ikbkb	Tie2FBs	Mfap4FBs	Flox	WTnormal	3.1e-50	0,184482536916823	0,435	0,136	9.64e-46
Ggnbp2	Tie2FBs	Mfap4FBs	Flox	WTnormal	7.13e-31	0,184440455740633	0,642	0,301	2.21e-26
Atp2c1	Tie2FBs	Mfap4FBs	Flox	WTnormal	1.37e-32	0,184330158043723	0,512	0,207	4.24e-28
Vps13a	Tie2FBs	Mfap4FBs	Flox	WTnormal	1.66e-34	0,184302896097489	0,379	0,127	5.16e-30
Aggf1	Tie2FBs	Mfap4FBs	Flox	WTnormal	5.41e-24	0,184228118020811	0,369	0,143	1.68e-18
Ranbp2	Tie2FBs	Mfap4FBs	Flox	WTnormal	2.66e-33	0,184189574298641	0,554	0,23	8.26e-29
Srsf5	Tie2FBs	Mfap4FBs	Flox	WTnormal	1.65e-17	0,184169452426499	0,85	0,5	5.11e-13
Zcchc24	Tie2FBs	Mfap4FBs	Flox	WTnormal	2.23e-42	0,184118159363484	0,731	0,341	6.92e-38
Prpf8	Tie2FBs	Mfap4FBs	Flox	WTnormal	1.74e-30	0,18371519599905	0,6	0,265	5.4e-26
Me1	Tie2FBs	Mfap4FBs	Flox	WTnormal	2.45e-34	0,183660825302304	0,373	0,125	7.6e-30
Cmtm3	Tie2FBs	Mfap4FBs	Flox	WTnormal	6.28e-45	0,183353479590805	0,602	0,242	1.95e-40
Akt1	Tie2FBs	Mfap4FBs	Flox	WTnormal	2.25e-26	0,183121081339827	0,574	0,265	6.98e-24
Nsd1	Tie2FBs	Mfap4FBs	Flox	WTnormal	1.32e-28	0,183043435385338	0,548	0,241	4.1e-24
Mprip	Tie2FBs	Mfap4FBs	Flox	WTnormal	2.49e-23	0,182960359694313	0,741	0,39	7.73e-20
Stim1	Tie2FBs	Mfap4FBs	Flox	WTnormal	1.17e-28	0,182518743456624	0,54	0,236	3.64e-24
Mef2d	Tie2FBs	Mfap4FBs	Flox	WTnormal	1.39e-54	0,182502534566535	0,502	0,166	4.31e-50
AW549877	Tie2FBs	Mfap4FBs	Flox	WTnormal	6.74e-51	0,182473059758013	0,526	0,18	2.09e-46
Gbp3	Tie2FBs	Mfap4FBs	Flox	WTnormal	5.79e-36	0,182470338689624	0,181	0,032	1.8e-30
AW551984	Tie2FBs	Mfap4FBs	Flox	WTnormal	2.5e-70	0,182355116081462	0,181	0,013	7.77e-66
D17Wsu92e	Tie2FBs	Mfap4FBs	Flox	WTnormal	2.33e-42	0,182030007927121	0,431	0,143	7.23e-38
Kansl3	Tie2FBs	Mfap4FBs	Flox	WTnormal	4.91e-30	0,181993289016879	0,339	0,114	1.52e-25
Acsl4	Tie2FBs	Mfap4FBs	Flox	WTnormal	5.06e-46	0,18190040993299	0,325	0,086	1.57e-40
Bod1l	Tie2FBs	Mfap4FBs	Flox	WTnormal	9.1e-18	0,181665468215922	0,597	0,309	2.83e-13
Hmox1	Tie2FBs	Mfap4FBs	Flox	WTnormal	6.42e-23	0,181623629073634	0,261	0,083	1.99e-18
Ddx21	Tie2FBs	Mfap4FBs	Flox	WTnormal	1.79e-39	0,18142828641919	0,471	0,177	5.57e-34
Galnt15	Tie2FBs	Mfap4FBs	Flox	WTnormal	2.94e-25	0,181267305603643	0,579	0,272	9.14e-24
Huwe1	Tie2FBs	Mfap4FBs	Flox	WTnormal	3.88e-31	0,181156431857845	0,637	0,301	1.2e-25
Picalm	Tie2FBs	Mfap4FBs	Flox	WTnormal	1.82e-23	0,180758785460249	0,711	0,366	5.65e-19
Nov	Tie2FBs	Mfap4FBs	Flox	WTnormal	2.1e-25	0,180689342856696	0,355	0,13	6.52e-21
Larp6	Tie2FBs	Mfap4FBs	Flox	WTnormal	1.27e-29	0,180654074459344	0,32	0,103	3.93e-26
Cab39	Tie2FBs	Mfap4FBs	Flox	WTnormal	7.18e-27	0,180638550392363	0,477	0,206	2.23e-22
Leng8	Tie2FBs	Mfap4FBs	Flox	WTnormal	2.99e-26	0,18053343262341	0,482	0,204	9.3e-22
Pdia4	Tie2FBs	Mfap4FBs	Flox	WTnormal	1.06e-15	0,180422150838768	0,736	0,412	3.3e-11
Adam17	Tie2FBs	Mfap4FBs	Flox	WTnormal	1.85e-50	0,180248192563367	0,46	0,148	5.74e-46
Nudt18	Tie2FBs	Mfap4FBs	Flox	WTnormal	4.01e-46	0,180152509983943	0,348	0,094	1.24e-41
Zfand6	Tie2FBs	Mfap4FBs	Flox	WTnormal	1.09e-25	0,179764232224191	0,623	0,302	3.4e-21
Necab3	Tie2FBs	Mfap4FBs	Flox	WTnormal	4.93e-100	0,17974972853605	0,192	0,005	1.53e-95
Dtx2	Tie2FBs	Mfap4FBs	Flox	WTnormal	6.75e-54	0,179710241998957	0,297	0,063	2.1e-50
Prkx	Tie2FBs	Mfap4FBs	Flox	WTnormal	2.72e-41	0,179606698824838	0,348	0,101	8.45e-37
Ep400	Tie2FBs	Mfap4FBs	Flox	WTnormal	5.36e-29	0,179592914185241	0,41	0,156	1.66e-25
Abca3	Tie2FBs	Mfap4FBs	Flox	WTnormal	3.77e-55	0,179303660605516	0,362	0,091	1.17e-50
Eif5	Tie2FBs	Mfap4FBs	Flox	WTnormal	1.47e-25	0,17919266438738	0,804	0,459	4.58e-21
Bdp1	Tie2FBs	Mfap4FBs	Flox	WTnormal	1.69e-30	0,179152426468631	0,394	0,146	5.24e-25
Ncor2	Tie2FBs	Mfap4FBs	Flox	WTnormal	1.1e-30	0,179100539683199	0,481	0,194	3.41e-27
Shpk	Tie2FBs	Mfap4FBs	Flox	WTnormal	1.57e-78	0,178608877952063	0,174	0,008	4.86e-74
Tdrd3	Tie2FBs	Mfap4FBs	Flox	WTnormal	2.09e-39	0,178232044306527	0,367	0,115	6.5e-35
Copb1	Tie2FBs	Mfap4FBs	Flox	WTnormal	7.42e-28	0,1782088786742	0,781	0,415	2.3e-22
Pdpk1	Tie2FBs	Mfap4FBs	Flox	WTnormal	3.69e-30	0,178007491572107	0,452	0,176	1.14e-25
Secisbp2l	Tie2FBs	Mfap4FBs	Flox	WTnormal	1.9e-32	0,178007467718275	0,484	0,19	5.91e-28
Dnase2a	Tie2FBs	Mfap4FBs	Flox	WTnormal	9.36e-51	0,17798075774112	0,269	0,054	2.91e-48
Zhx2	Tie2FBs	Mfap4FBs	Flox	WTnormal	1.6e-46	0,17767897115644	0,296	0,071	4.97e-42
Rarg	Tie2FBs	Mfap4FBs	Flox	WTnormal	4.97e-22	0,177645973912912	0,494	0,228	1.54e-17
Zadh2	Tie2FBs	Mfap4FBs	Flox	WTnormal	1.85e-37	0,177180981206785	0,369	0,119	5.73e-33
B2m	Tie2FBs	Mfap4FBs	Flox	WTnormal	2.76e-10	0,177146222874612	0,987	0,835	8.56e-06
Itpr2	Tie2FBs	Mfap4FBs	Flox	WTnormal	2.49e-30	0,177050912371568	0,408	0,153	7.72e-26
Tbc1d5	Tie2FBs	Mfap4FBs	Flox	WTnormal	2.18e-38	0,176931735957282	0,271	0,068	6.77e-34
Copa	Tie2FBs	Mfap4FBs	Flox	WTnormal	2.9e-25	0,176885108538474	0,843	0,472	8.99e-21
Sorbs3	Tie2FBs	Mfap4FBs	Flox	WTnormal	4.9e-32	0,176495537048239	0,324	0,103	1.52e-27
Rab8b	Tie2FBs	Mfap4FBs	Flox	WTnormal	7.69e-47	0,176431770495196	0,45	0,148	2.39e-42
Magi3	Tie2FBs	Mfap4FBs	Flox	WTnormal	1.05e-45	0,176423415006509	0,307	0,076	3.25e-41
Rab5b	Tie2FBs	Mfap4FBs	Flox	WTnormal	3.29e-43	0,176312072938046	0,511	0,185	1.02e-38
Chd8	Tie2FBs	Mfap4FBs	Flox	WTnormal	2.21e-26	0,176206041914949	0,438	0,179	6.86e-24
Tbc1d20	Tie2FBs	Mfap4FBs	Flox	WTnormal	4.7e-37	0,176141881973006	0,443	0,16	1.46e-32
Ppig	Tie2FBs	Mfap4FBs	Flox	WTnormal	2.43e-27	0,17609295042362	0,741	0,376	7.56e-23
Yy1	Tie2FBs	Mfap4FBs	Flox	WTnormal	1.45e-23	0,176089248992136	0,626	0,31	4.51e-19
Myo1e	Tie2FBs	Mfap4FBs	Flox	WTnormal	4.07e-46	0,176084818507987	0,175	0,023	1.26e-42
Lamp1	Tie2FBs	Mfap4FBs	Flox	WTnormal	0.0114	0,17593089263689	0,975	0,746	355
Ctsb	Tie2FBs	Mfap4FBs	Flox	WTnormal	0.0113	0,175849047542143	0,951	0,686	351
Cul3	Tie2FBs	Mfap4FBs	Flox	WTnormal	2.47e-30	0,175580661367256	0,595	0,271	7.68e-26
Snx10	Tie2FBs	Mfap4FBs	Flox	WTnormal	9.14e-34	0,175313979636752	0,398	0,142	2.84e-29
Eef2k	Tie2FBs	Mfap4FBs	Flox	WTnormal	1.08e-41	0,175000764104889	0,352	0,103	3.35e-37
Ifrd1	Tie2FBs	Mfap4FBs	Flox	WTnormal	2.33e-06	0,174759177913675	0,802	0,533	0.0723
Herpud2	Tie2FBs	Mfap4FBs	Flox	WTnormal	5.45e-35	0,174746524472749	0,546	0,226	1.69e-30
Rab18	Tie2FBs	Mfap4FBs	Flox	WTnormal	6.95e-22	0,174727358858641	0,788	0,429	2.16e-17
Rsrp1	Tie2FBs	Mfap4FBs	Flox	WTnormal	0.618	0,174596146576707	0,928	0,633	19200
Epn2	Tie2FBs	Mfap4FBs	Flox	WTnormal	2.73e-25	0,174497284424005	0,516	0,229	8.46e-21
Trpc4ap	Tie2FBs	Mfap4FBs	Flox	WTnormal	1.13e-35	0,174425209197088	0,53	0,215	3.5e-31
Zc3h13	Tie2FBs	Mfap4FBs	Flox	WTnormal	4.12e-23	0,174268187963153	0,506	0,227	1.28e-18
Vps35	Tie2FBs	Mfap4FBs	Flox	WTnormal	1.05e-32	0,173852455809682	0,642	0,299	3.26e-28
Rad50	Tie2FBs	Mfap4FBs	Flox	WTnormal	2.36e-24	0,173616036956536	0,335	0,122	7.32e-20
Ccnyl1	Tie2FBs	Mfap4FBs	Flox	WTnormal	1.11e-58	0,173547915080279	0,269	0,049	3.45e-53
Atrx	Tie2FBs	Mfap4FBs	Flox	WTnormal	4.74e-16	0,173528432608968	0,742	0,416	1.47e-11
Kcnn3	Tie2FBs	Mfap4FBs	Flox	WTnormal	3.8e-67	0,173496016956771	0,17	0,011	1.18e-62
Rgmb	Tie2FBs	Mfap4FBs	Flox	WTnormal	2.71e-36	0,17319305539226	0,592	0,25	8.42e-32
Sec24a	Tie2FBs	Mfap4FBs	Flox	WTnormal	2.62e-32	0,173183068501557	0,457	0,174	8.12e-28
Washc2	Tie2FBs	Mfap4FBs	Flox	WTnormal	6.81e-34	0,173173616216601	0,438	0,163	2.11e-29
Dusp8	Tie2FBs	Mfap4FBs	Flox	WTnormal	5.01e-37	0,173155492907615	0,383	0,128	1.55e-31
Ext2	Tie2FBs	Mfap4FBs	Flox	WTnormal	1.65e-31	0,173001267273091	0,536	0,226	5.12e-27
Pgam1	Tie2FBs	Mfap4FBs	Flox	WTnormal	3.66e-23	0,172917864669564	0,805	0,438	1.14e-18
Dmxl1	Tie2FBs	Mfap4FBs	Flox	WTnormal	2.38e-33	0,172878985526084	0,484	0,192	7.4e-29
Prcp	Tie2FBs	Mfap4FBs	Flox	WTnormal	1.8e-46	0,172790263992162	0,359	0,1	5.58e-42
Rgs6	Tie2FBs	Mfap4FBs	Flox	WTnormal	2.68e-67	0,172726178103472	0,149	0,006	8.32e-63
Tex261	Tie2FBs	Mfap4FBs	Flox	WTnormal	3.77e-28	0,172643652681826	0,656	0,313	1.17e-23
Kmt2a	Tie2FBs	Mfap4FBs	Flox	WTnormal	9.7e-22	0,172519563334907	0,633	0,316	3.01e-17
Ubap1	Tie2FBs	Mfap4FBs	Flox	WTnormal	3.83e-52	0,172238156295169	0,324	0,078	1.19e-47
Arhgap17	Tie2FBs	Mfap4FBs	Flox	WTnormal	3.05e-40	0,171995630121175	0,461	0,161	9.48e-36
Mff	Tie2FBs	Mfap4FBs	Flox	WTnormal	1.68e-25	0,171835286198012	0,603	0,283	5.21e-21
Zc3h7a	Tie2FBs	Mfap4FBs	Flox	WTnormal	1.58e-30	0,171395971426931	0,512	0,219	4.89e-26
Pttg1ip	Tie2FBs	Mfap4FBs	Flox	WTnormal	1.07e-19	0,17137836198319	0,82	0,479	3.34e-15
Usp18	Tie2FBs	Mfap4FBs	Flox	WTnormal	4.85e-54	0,171302553660355	0,196	0,025	1.51e-49
Setd2	Tie2FBs	Mfap4FBs	Flox	WTnormal	6.73e-29	0,1711624017434	0,498	0,213	2.09e-24
Ppp1r7	Tie2FBs	Mfap4FBs	Flox	WTnormal	5.95e-35	0,171117924622766	0,356	0,115	1.85e-29
Vangl1	Tie2FBs	Mfap4FBs	Flox	WTnormal	1.74e-42	0,171090200854065	0,304	0,079	5.41e-38
Limk1	Tie2FBs	Mfap4FBs	Flox	WTnormal	6.26e-56	0,171065136593754	0,209	0,028	1.94e-52
D5Ertd579e	Tie2FBs	Mfap4FBs	Flox	WTnormal	8.27e-36	0,170964426331502	0,422	0,151	2.57e-31
Slc7a6	Tie2FBs	Mfap4FBs	Flox	WTnormal	1.21e-34	0,170938826725631	0,346	0,11	3.77e-30
Cspp1	Tie2FBs	Mfap4FBs	Flox	WTnormal	3.86e-21	0,170900554629132	0,359	0,141	1.2e-16
Ascc3	Tie2FBs	Mfap4FBs	Flox	WTnormal	2.33e-21	0,170776269534629	0,452	0,199	7.23e-17
Sav1	Tie2FBs	Mfap4FBs	Flox	WTnormal	1.3e-39	0,170445839210323	0,626	0,268	4.05e-35
Atic	Tie2FBs	Mfap4FBs	Flox	WTnormal	1.81e-35	0,170333705374355	0,425	0,151	5.62e-32
Plscr4	Tie2FBs	Mfap4FBs	Flox	WTnormal	5.29e-32	0,170102443304414	0,656	0,301	1.64e-27
Sfxn1	Tie2FBs	Mfap4FBs	Flox	WTnormal	6.54e-36	0,17001938783917	0,701	0,336	2.03e-31
Rab8a	Tie2FBs	Mfap4FBs	Flox	WTnormal	2.77e-28	0,169998531601682	0,502	0,211	8.62e-25
Mgat2	Tie2FBs	Mfap4FBs	Flox	WTnormal	3.62e-31	0,169940358545273	0,735	0,363	1.12e-26
Kat6a	Tie2FBs	Mfap4FBs	Flox	WTnormal	2.76e-35	0,169849013325992	0,506	0,2	8.56e-31
Eif1a	Tie2FBs	Mfap4FBs	Flox	WTnormal	9.82e-22	0,169428234945192	0,668	0,346	3.05e-17
Usp7	Tie2FBs	Mfap4FBs	Flox	WTnormal	1.43e-31	0,169363327682264	0,52	0,215	4.43e-27
Rbbp4	Tie2FBs	Mfap4FBs	Flox	WTnormal	2.3e-24	0,16932161338877	0,659	0,331	7.14e-20
Il17rc	Tie2FBs	Mfap4FBs	Flox	WTnormal	1.14e-41	0,169290472280136	0,379	0,116	3.54e-37
Eif3c	Tie2FBs	Mfap4FBs	Flox	WTnormal	8.03e-30	0,169086956585494	0,776	0,406	2.49e-25
Sidt2	Tie2FBs	Mfap4FBs	Flox	WTnormal	4.19e-35	0,168830086384945	0,512	0,204	1.3e-30
Usp8	Tie2FBs	Mfap4FBs	Flox	WTnormal	5.55e-36	0,16870098285213	0,464	0,174	1.72e-31
Rhbdf1	Tie2FBs	Mfap4FBs	Flox	WTnormal	5.77e-35	0,168482235273967	0,518	0,207	1.79e-30
Crebzf	Tie2FBs	Mfap4FBs	Flox	WTnormal	7.19e-20	0,167770913877718	0,367	0,15	2.23e-16
Heatr5a	Tie2FBs	Mfap4FBs	Flox	WTnormal	1.47e-39	0,16770783217328	0,365	0,113	4.56e-35
Fubp1	Tie2FBs	Mfap4FBs	Flox	WTnormal	3.31e-21	0,167358837225933	0,684	0,356	1.03e-16
Tmem198b	Tie2FBs	Mfap4FBs	Flox	WTnormal	2.49e-51	0,166947806353979	0,264	0,052	7.74e-47
Rhoc	Tie2FBs	Mfap4FBs	Flox	WTnormal	7.34e-09	0,166874626122647	0,98	0,739	0.000228
Spsb4	Tie2FBs	Mfap4FBs	Flox	WTnormal	1.29e-74	0,166591355812732	0,17	0,008	4e-70
Tmbim6	Tie2FBs	Mfap4FBs	Flox	WTnormal	7.5e-16	0,16652489211955	0,888	0,548	2.33e-11
Rock1	Tie2FBs	Mfap4FBs	Flox	WTnormal	2.43e-25	0,166441141897571	0,725	0,374	7.54e-21
Skil	Tie2FBs	Mfap4FBs	Flox	WTnormal	4.33e-10	0,166298956417541	0,711	0,419	1.35e-05
Wapl	Tie2FBs	Mfap4FBs	Flox	WTnormal	2.24e-19	0,166211491464954	0,512	0,239	6.97e-15
Gsk3b	Tie2FBs	Mfap4FBs	Flox	WTnormal	2.97e-19	0,166130375764352	0,784	0,434	9.22e-15
Gdi2	Tie2FBs	Mfap4FBs	Flox	WTnormal	1.01e-14	0,166102399543347	0,854	0,522	3.13e-11
BC005537	Tie2FBs	Mfap4FBs	Flox	WTnormal	2.01e-25	0,166059359187791	0,776	0,429	6.23e-22
Anp32e	Tie2FBs	Mfap4FBs	Flox	WTnormal	3.76e-25	0,165955285828724	0,516	0,227	1.17e-20
Gga2	Tie2FBs	Mfap4FBs	Flox	WTnormal	1.35e-28	0,1659428282114	0,429	0,167	4.19e-24
Snx4	Tie2FBs	Mfap4FBs	Flox	WTnormal	1.04e-29	0,165861691583904	0,519	0,222	3.23e-25
Klhdc2	Tie2FBs	Mfap4FBs	Flox	WTnormal	1.55e-29	0,165746029662118	0,624	0,288	4.8e-25
Gm1673	Tie2FBs	Mfap4FBs	Flox	WTnormal	3.54e-57	0,16539025295815	0,338	0,077	1.1e-52
Cdk13	Tie2FBs	Mfap4FBs	Flox	WTnormal	4.65e-28	0,165310273363312	0,48	0,198	1.44e-23
B3galnt1	Tie2FBs	Mfap4FBs	Flox	WTnormal	4.44e-39	0,165218049165746	0,38	0,122	1.38e-34
Ptgfrn	Tie2FBs	Mfap4FBs	Flox	WTnormal	2.18e-36	0,165101727044345	0,704	0,339	6.78e-32
Eya2	Tie2FBs	Mfap4FBs	Flox	WTnormal	1e-35	0,16483750723322	0,227	0,051	3.11e-31
Exoc3	Tie2FBs	Mfap4FBs	Flox	WTnormal	2.35e-27	0,164579200291201	0,541	0,238	7.28e-24
Hhipl1	Tie2FBs	Mfap4FBs	Flox	WTnormal	1.55e-34	0,164315839600897	0,199	0,04	4.8e-30
Hspa8	Tie2FBs	Mfap4FBs	Flox	WTnormal	675000	0,164287331550304	0,985	0,823	0,000209454853324302
Gm10076	Tie2FBs	Mfap4FBs	Flox	WTnormal	2.78e-07	0,16423045607981	0,951	0,687	0.000862
Taf1	Tie2FBs	Mfap4FBs	Flox	WTnormal	4.12e-29	0,164107293517975	0,475	0,195	1.28e-24
Flot2	Tie2FBs	Mfap4FBs	Flox	WTnormal	7.21e-27	0,164104139316748	0,443	0,179	2.24e-22
Puf60	Tie2FBs	Mfap4FBs	Flox	WTnormal	3.46e-24	0,163965661935844	0,704	0,351	1.07e-19
Api5	Tie2FBs	Mfap4FBs	Flox	WTnormal	3.68e-28	0,163839816815701	0,419	0,163	1.14e-23
Enah	Tie2FBs	Mfap4FBs	Flox	WTnormal	2.95e-51	0,163760285122771	0,403	0,115	9.18e-47
Prkacb	Tie2FBs	Mfap4FBs	Flox	WTnormal	4.88e-40	0,163737523927588	0,543	0,213	1.51e-35
Tnrc6b	Tie2FBs	Mfap4FBs	Flox	WTnormal	7.44e-22	0,163718596726606	0,704	0,374	2.31e-17
Csnk1g3	Tie2FBs	Mfap4FBs	Flox	WTnormal	8.68e-34	0,163659616984774	0,47	0,181	2.7e-30
Plau	Tie2FBs	Mfap4FBs	Flox	WTnormal	6.28e-85	0,163069716527455	0,178	0,007	1.95e-80
Top1	Tie2FBs	Mfap4FBs	Flox	WTnormal	4.91e-19	0,163040663754884	0,776	0,428	1.52e-14
Kctd17	Tie2FBs	Mfap4FBs	Flox	WTnormal	5.83e-48	0,163023638240475	0,412	0,127	1.81e-42
Snx27	Tie2FBs	Mfap4FBs	Flox	WTnormal	5.77e-39	0,163002540378548	0,446	0,157	1.79e-34
Lta4h	Tie2FBs	Mfap4FBs	Flox	WTnormal	1.54e-31	0,162843096475645	0,411	0,15	4.79e-27
Ppp1r18	Tie2FBs	Mfap4FBs	Flox	WTnormal	2.46e-32	0,162760889356029	0,417	0,155	7.65e-28
Vps41	Tie2FBs	Mfap4FBs	Flox	WTnormal	1.16e-29	0,162504888892796	0,431	0,165	3.59e-25
Cep350	Tie2FBs	Mfap4FBs	Flox	WTnormal	2.6e-30	0,16204262745115	0,377	0,133	8.08e-26
Ulk2	Tie2FBs	Mfap4FBs	Flox	WTnormal	2.45e-42	0,162030825942008	0,459	0,158	7.6e-38
Ppm1b	Tie2FBs	Mfap4FBs	Flox	WTnormal	6.68e-38	0,161846452299637	0,405	0,138	2.08e-32
Sin3b	Tie2FBs	Mfap4FBs	Flox	WTnormal	3.06e-34	0,161679848587714	0,603	0,266	9.51e-30
Nucb1	Tie2FBs	Mfap4FBs	Flox	WTnormal	5.32e-14	0,161666895968615	0,767	0,444	1.65e-09
Diaph3	Tie2FBs	Mfap4FBs	Flox	WTnormal	1.21e-77	0,161591264472088	0,161	0,006	3.76e-72
Hectd1	Tie2FBs	Mfap4FBs	Flox	WTnormal	1.55e-29	0,161455893714348	0,67	0,321	4.81e-24
Taok2	Tie2FBs	Mfap4FBs	Flox	WTnormal	7.18e-35	0,161450424962499	0,352	0,112	2.23e-30
Fkbp8	Tie2FBs	Mfap4FBs	Flox	WTnormal	7.66e-25	0,161299994799875	0,718	0,364	2.38e-20
Ehbp1l1	Tie2FBs	Mfap4FBs	Flox	WTnormal	3.51e-28	0,161293051093744	0,36	0,13	1.09e-23
Panx1	Tie2FBs	Mfap4FBs	Flox	WTnormal	6.21e-50	0,161290808518815	0,181	0,022	1.93e-45
Tpp2	Tie2FBs	Mfap4FBs	Flox	WTnormal	3.53e-29	0,161212147375996	0,422	0,164	1.1e-23
Brd4	Tie2FBs	Mfap4FBs	Flox	WTnormal	4.29e-24	0,160916947632242	0,579	0,281	1.33e-19
Kdm3b	Tie2FBs	Mfap4FBs	Flox	WTnormal	5.3e-33	0,160835274606141	0,268	0,073	1.65e-28
Ndufs2	Tie2FBs	Mfap4FBs	Flox	WTnormal	5.99e-19	0,160726782095563	0,64	0,323	1.86e-14
Kremen1	Tie2FBs	Mfap4FBs	Flox	WTnormal	1.14e-52	0,160719539998858	0,419	0,122	3.53e-48
Slc25a3	Tie2FBs	Mfap4FBs	Flox	WTnormal	6.32e-08	0,160633577166003	0,935	0,674	0.00196
Larp1	Tie2FBs	Mfap4FBs	Flox	WTnormal	1.1e-28	0,160183724133377	0,512	0,219	3.43e-24
Setd7	Tie2FBs	Mfap4FBs	Flox	WTnormal	1.68e-22	0,160056406850599	0,571	0,273	5.21e-18
Alas1	Tie2FBs	Mfap4FBs	Flox	WTnormal	3.51e-25	0,159997031087787	0,286	0,094	1.09e-20
Pck2	Tie2FBs	Mfap4FBs	Flox	WTnormal	6.83e-26	0,15996072587402	0,316	0,108	2.12e-21
Arf6	Tie2FBs	Mfap4FBs	Flox	WTnormal	3.83e-37	0,159947250431738	0,568	0,235	1.19e-32
Kmt2c	Tie2FBs	Mfap4FBs	Flox	WTnormal	2.57e-25	0,159773593214069	0,562	0,26	7.99e-21
Prpf40a	Tie2FBs	Mfap4FBs	Flox	WTnormal	5.48e-22	0,159716653014175	0,684	0,344	1.7e-17
Mtmr3	Tie2FBs	Mfap4FBs	Flox	WTnormal	4.96e-44	0,15952340328523	0,377	0,111	1.54e-41
Ces2g	Tie2FBs	Mfap4FBs	Flox	WTnormal	2.11e-44	0,159480050890391	0,515	0,187	6.56e-40
Klhl9	Tie2FBs	Mfap4FBs	Flox	WTnormal	8.35e-33	0,159320187435974	0,583	0,254	2.59e-28
Lgals8	Tie2FBs	Mfap4FBs	Flox	WTnormal	1.14e-27	0,159194778595266	0,429	0,17	3.54e-23
Nectin3	Tie2FBs	Mfap4FBs	Flox	WTnormal	4.41e-47	0,159191963019069	0,505	0,181	1.37e-42
Spata6	Tie2FBs	Mfap4FBs	Flox	WTnormal	2.26e-35	0,159078663139979	0,351	0,114	7.02e-31
Washc4	Tie2FBs	Mfap4FBs	Flox	WTnormal	1.69e-34	0,15868372288262	0,443	0,164	5.24e-29
Ssrp1	Tie2FBs	Mfap4FBs	Flox	WTnormal	2.21e-31	0,158670792303084	0,595	0,267	6.87e-27
Rpl34	Tie2FBs	Mfap4FBs	Flox	WTnormal	0.027	0,158660916280968	0,996	0,911	840
Ubr4	Tie2FBs	Mfap4FBs	Flox	WTnormal	1.35e-34	0,158659676964137	0,485	0,189	4.18e-30
Sun1	Tie2FBs	Mfap4FBs	Flox	WTnormal	9.14e-32	0,158596936197082	0,381	0,134	2.84e-27
Phf10	Tie2FBs	Mfap4FBs	Flox	WTnormal	5.5e-21	0,158433647832936	0,344	0,131	1.71e-17
Arid4b	Tie2FBs	Mfap4FBs	Flox	WTnormal	4.81e-25	0,15842737437258	0,588	0,272	1.49e-20
Appl1	Tie2FBs	Mfap4FBs	Flox	WTnormal	1.35e-24	0,158015557839587	0,644	0,315	4.18e-20
Cdc40	Tie2FBs	Mfap4FBs	Flox	WTnormal	2.48e-23	0,157749621114677	0,432	0,181	7.71e-19
Agtr1a	Tie2FBs	Mfap4FBs	Flox	WTnormal	3.67e-53	0,157443358414027	0,15	0,012	1.14e-48
Dnpep	Tie2FBs	Mfap4FBs	Flox	WTnormal	2.56e-35	0,15743878177354	0,568	0,237	7.95e-31
Arid4a	Tie2FBs	Mfap4FBs	Flox	WTnormal	3.68e-23	0,157170195394156	0,411	0,17	1.14e-18
Rc3h2	Tie2FBs	Mfap4FBs	Flox	WTnormal	7.41e-34	0,157166692577319	0,606	0,26	2.3e-29
Pdgfc	Tie2FBs	Mfap4FBs	Flox	WTnormal	1.51e-29	0,157025831913402	0,15	0,025	4.7e-25
Rps6kb1	Tie2FBs	Mfap4FBs	Flox	WTnormal	1.08e-30	0,157006406128794	0,53	0,222	3.36e-26
Cnrip1	Tie2FBs	Mfap4FBs	Flox	WTnormal	1.05e-33	0,156840310305204	0,467	0,18	3.26e-29
Ankrd13c	Tie2FBs	Mfap4FBs	Flox	WTnormal	6.09e-35	0,15683944275048	0,387	0,133	1.89e-30
Coro2b	Tie2FBs	Mfap4FBs	Flox	WTnormal	1.54e-36	0,15663933102392	0,281	0,074	4.79e-32
Map3k3	Tie2FBs	Mfap4FBs	Flox	WTnormal	1.61e-37	0,156614747939077	0,342	0,103	5e-33
Cttn	Tie2FBs	Mfap4FBs	Flox	WTnormal	4.47e-36	0,156482686180342	0,589	0,253	1.39e-31
Rpn1	Tie2FBs	Mfap4FBs	Flox	WTnormal	2.41e-20	0,156402350110611	0,819	0,477	7.48e-16
Arhgef3	Tie2FBs	Mfap4FBs	Flox	WTnormal	5.58e-69	0,15613181013456	0,175	0,012	1.73e-64
Duoxa1	Tie2FBs	Mfap4FBs	Flox	WTnormal	1.1e-67	0,156061951842798	0,135	0,003	3.42e-63
Golim4	Tie2FBs	Mfap4FBs	Flox	WTnormal	1.76e-19	0,155927730465799	0,792	0,458	5.45e-15
Rab14	Tie2FBs	Mfap4FBs	Flox	WTnormal	9.81e-14	0,155849996975808	0,857	0,524	3.05e-09
Ankfy1	Tie2FBs	Mfap4FBs	Flox	WTnormal	4.67e-23	0,155825759258498	0,341	0,127	1.45e-18
Ddb1	Tie2FBs	Mfap4FBs	Flox	WTnormal	2.89e-41	0,155687532082319	0,686	0,305	8.96e-37
Tlnrd1	Tie2FBs	Mfap4FBs	Flox	WTnormal	1.02e-43	0,155564541674322	0,349	0,097	3.16e-39
Gnl3	Tie2FBs	Mfap4FBs	Flox	WTnormal	2.98e-19	0,155236089292528	0,436	0,194	9.25e-15
Rab12	Tie2FBs	Mfap4FBs	Flox	WTnormal	8.29e-21	0,155223723059633	0,662	0,33	2.58e-16
Smc3	Tie2FBs	Mfap4FBs	Flox	WTnormal	4.43e-28	0,155006883028235	0,665	0,325	1.38e-22
Zfp292	Tie2FBs	Mfap4FBs	Flox	WTnormal	9.26e-25	0,154979193077804	0,513	0,226	2.87e-20
Nudcd3	Tie2FBs	Mfap4FBs	Flox	WTnormal	1.66e-26	0,15494079540777	0,579	0,268	5.15e-22
Smg1	Tie2FBs	Mfap4FBs	Flox	WTnormal	2.36e-33	0,154881846900189	0,485	0,193	7.32e-29
Tet2	Tie2FBs	Mfap4FBs	Flox	WTnormal	5.36e-31	0,154770042695994	0,313	0,1	1.66e-25
Cry2	Tie2FBs	Mfap4FBs	Flox	WTnormal	1.44e-28	0,154717543224743	0,342	0,118	4.47e-24
Mycbp2	Tie2FBs	Mfap4FBs	Flox	WTnormal	1.45e-20	0,154688134635393	0,658	0,33	4.49e-16
Tmed5	Tie2FBs	Mfap4FBs	Flox	WTnormal	1.38e-24	0,154322144501791	0,676	0,339	4.29e-20
Srpx2	Tie2FBs	Mfap4FBs	Flox	WTnormal	1.84e-28	0,154188945229583	0,262	0,076	5.71e-24
Fam124a	Tie2FBs	Mfap4FBs	Flox	WTnormal	6.46e-36	0,154117289677506	0,346	0,107	2e-31
Isca1	Tie2FBs	Mfap4FBs	Flox	WTnormal	2.41e-30	0,154075290946632	0,334	0,11	7.47e-26
Abhd5	Tie2FBs	Mfap4FBs	Flox	WTnormal	1.42e-43	0,154060758454984	0,48	0,169	4.41e-39
Mysm1	Tie2FBs	Mfap4FBs	Flox	WTnormal	1.74e-31	0,153924596171267	0,466	0,181	5.4e-27
Mgst1	Tie2FBs	Mfap4FBs	Flox	WTnormal	5.59e-21	0,153870579630545	0,941	0,624	1.73e-16
Ppp2ca	Tie2FBs	Mfap4FBs	Flox	WTnormal	3.25e-17	0,153848257006558	0,781	0,436	1.01e-12
Plagl1	Tie2FBs	Mfap4FBs	Flox	WTnormal	8.32e-40	0,153709510330046	0,209	0,039	2.58e-35
Usp14	Tie2FBs	Mfap4FBs	Flox	WTnormal	1.07e-32	0,153553358679085	0,446	0,169	3.32e-28
Jmjd1c	Tie2FBs	Mfap4FBs	Flox	WTnormal	1.73e-18	0,153375069651294	0,654	0,346	5.36e-13
Arhgap10	Tie2FBs	Mfap4FBs	Flox	WTnormal	1.47e-29	0,153372594955331	0,477	0,193	4.55e-25
Ptpn11	Tie2FBs	Mfap4FBs	Flox	WTnormal	2.02e-28	0,153162099726788	0,548	0,248	6.27e-24
Smc6	Tie2FBs	Mfap4FBs	Flox	WTnormal	7.91e-18	0,153016661543377	0,738	0,413	2.46e-13
Pla2g4a	Tie2FBs	Mfap4FBs	Flox	WTnormal	4.05e-40	0,152980750301473	0,624	0,259	1.26e-35
Rap2a	Tie2FBs	Mfap4FBs	Flox	WTnormal	8.27e-34	0,152910301760218	0,491	0,193	2.57e-29
Iars2	Tie2FBs	Mfap4FBs	Flox	WTnormal	1.88e-24	0,152872128624201	0,383	0,147	5.83e-20
Psen1	Tie2FBs	Mfap4FBs	Flox	WTnormal	1.67e-41	0,1528626387055	0,415	0,136	5.2e-37
Scaf8	Tie2FBs	Mfap4FBs	Flox	WTnormal	9.37e-38	0,152827413238505	0,362	0,111	2.91e-33
Dcun1d3	Tie2FBs	Mfap4FBs	Flox	WTnormal	9.87e-27	0,152583407678603	0,337	0,118	3.06e-22
Snf8	Tie2FBs	Mfap4FBs	Flox	WTnormal	1.49e-35	0,152530718369428	0,532	0,215	4.63e-31
Atp8b2	Tie2FBs	Mfap4FBs	Flox	WTnormal	1.3e-35	0,152246347904479	0,428	0,152	4.04e-31
Maged2	Tie2FBs	Mfap4FBs	Flox	WTnormal	2.34e-17	0,152172682056194	0,645	0,352	7.26e-13
Btbd1	Tie2FBs	Mfap4FBs	Flox	WTnormal	3.18e-22	0,152015074604344	0,513	0,236	9.87e-18
Atp6v1a	Tie2FBs	Mfap4FBs	Flox	WTnormal	5.48e-27	0,151790301369311	0,466	0,191	1.7e-22
Nop53	Tie2FBs	Mfap4FBs	Flox	WTnormal	6.68e-25	0,151694986416321	0,599	0,28	2.08e-20
Mark2	Tie2FBs	Mfap4FBs	Flox	WTnormal	1.56e-25	0,151683335964659	0,407	0,16	4.85e-21
Arhgap12	Tie2FBs	Mfap4FBs	Flox	WTnormal	5.62e-40	0,151630673750676	0,386	0,121	1.74e-35
AW112010	Tie2FBs	Mfap4FBs	Flox	WTnormal	4.48e-45	0,151622191409365	0,234	0,045	1.39e-40
Ap1m1	Tie2FBs	Mfap4FBs	Flox	WTnormal	1.23e-45	0,151620392144712	0,388	0,117	3.83e-41
Map3k2	Tie2FBs	Mfap4FBs	Flox	WTnormal	5.38e-33	0,151457851077701	0,574	0,24	1.67e-28
Nipal2	Tie2FBs	Mfap4FBs	Flox	WTnormal	2.28e-22	0,151449188086184	0,24	0,073	7.07e-19
Pdia6	Tie2FBs	Mfap4FBs	Flox	WTnormal	0.0584	0,151426450940807	0,931	0,655	1810
Coro1c	Tie2FBs	Mfap4FBs	Flox	WTnormal	1.04e-38	0,151324893239282	0,456	0,161	3.24e-34
Zc3h14	Tie2FBs	Mfap4FBs	Flox	WTnormal	1.03e-27	0,151245414988255	0,501	0,215	3.21e-23
Katnbl1	Tie2FBs	Mfap4FBs	Flox	WTnormal	2.53e-45	0,151131799542741	0,351	0,097	7.86e-41
G2e3	Tie2FBs	Mfap4FBs	Flox	WTnormal	4.88e-29	0,151035484301688	0,311	0,1	1.52e-25
Csnk2a1	Tie2FBs	Mfap4FBs	Flox	WTnormal	2.98e-29	0,151012835046592	0,581	0,252	9.27e-25
Ppfibp1	Tie2FBs	Mfap4FBs	Flox	WTnormal	3.59e-23	0,150830122731447	0,595	0,284	1.12e-20
Kirrel	Tie2FBs	Mfap4FBs	Flox	WTnormal	3.79e-39	0,150827597278401	0,592	0,249	1.18e-33
Pbxip1	Tie2FBs	Mfap4FBs	Flox	WTnormal	2.02e-27	0,150739129903394	0,55	0,246	6.28e-23
Snrnp48	Tie2FBs	Mfap4FBs	Flox	WTnormal	3.89e-20	0,150677465613983	0,495	0,227	1.21e-15
Ptpn12	Tie2FBs	Mfap4FBs	Flox	WTnormal	1.29e-40	0,150396359291493	0,489	0,182	4e-36
Map6	Tie2FBs	Mfap4FBs	Flox	WTnormal	7e-19	0,150288775650675	0,283	0,102	2.17e-15
Zfp106	Tie2FBs	Mfap4FBs	Flox	WTnormal	1.8e-27	0,150206641175214	0,557	0,249	5.57e-23
Vsir	Tie2FBs	Mfap4FBs	Flox	WTnormal	5.63e-28	0,150199180646497	0,33	0,113	1.75e-23
P2rx4	Tie2FBs	Mfap4FBs	Flox	WTnormal	3.18e-23	0,150008783649027	0,379	0,147	9.88e-19
Ehbp1	Tie2FBs	Mfap4FBs	Flox	WTnormal	2.82e-30	0,149909351129659	0,316	0,101	8.77e-25
Nup153	Tie2FBs	Mfap4FBs	Flox	WTnormal	3.49e-31	0,149908286211012	0,355	0,118	1.08e-26
Ube2s	Tie2FBs	Mfap4FBs	Flox	WTnormal	3.2e-21	0,149866911560996	0,776	0,43	9.95e-17
Fez2	Tie2FBs	Mfap4FBs	Flox	WTnormal	2.65e-29	0,149699545349004	0,407	0,153	8.23e-25
Efcc1	Tie2FBs	Mfap4FBs	Flox	WTnormal	6.99e-50	0,149599805822144	0,165	0,018	2.17e-45
Matr3	Tie2FBs	Mfap4FBs	Flox	WTnormal	2.05e-20	0,149565540340611	0,771	0,419	6.36e-16
Nsa2	Tie2FBs	Mfap4FBs	Flox	WTnormal	7.99e-17	0,149523657153581	0,896	0,556	2.48e-12
Naaladl2	Tie2FBs	Mfap4FBs	Flox	WTnormal	3.39e-27	0,149511739779761	0,317	0,106	1.05e-22
Mindy1	Tie2FBs	Mfap4FBs	Flox	WTnormal	6.68e-29	0,149331647829469	0,355	0,124	2.08e-24
Mapk12	Tie2FBs	Mfap4FBs	Flox	WTnormal	2.13e-39	0,149255325055158	0,217	0,043	6.62e-37
Vmp1	Tie2FBs	Mfap4FBs	Flox	WTnormal	6.01e-16	0,149127500414519	0,539	0,27	1.87e-11
Dirc2	Tie2FBs	Mfap4FBs	Flox	WTnormal	4.1e-27	0,149043803496411	0,485	0,208	1.27e-22
Trim2	Tie2FBs	Mfap4FBs	Flox	WTnormal	6.96e-28	0,14892862244555	0,379	0,14	2.16e-23
Sbf2	Tie2FBs	Mfap4FBs	Flox	WTnormal	4.52e-29	0,148902563797331	0,491	0,203	1.4e-24
Lrrc41	Tie2FBs	Mfap4FBs	Flox	WTnormal	4.15e-21	0,148740842753298	0,363	0,143	1.29e-16
Stag2	Tie2FBs	Mfap4FBs	Flox	WTnormal	1.72e-25	0,148725521623747	0,572	0,267	5.33e-21
Slbp	Tie2FBs	Mfap4FBs	Flox	WTnormal	1.78e-26	0,148656558337066	0,554	0,246	5.52e-22
Nectin1	Tie2FBs	Mfap4FBs	Flox	WTnormal	1.69e-34	0,14863812838279	0,318	0,095	5.23e-30
Cpsf6	Tie2FBs	Mfap4FBs	Flox	WTnormal	2.63e-27	0,148486767452369	0,515	0,222	8.17e-23
Zfx	Tie2FBs	Mfap4FBs	Flox	WTnormal	3.54e-25	0,148362422115672	0,424	0,17	1.1e-20
Nampt	Tie2FBs	Mfap4FBs	Flox	WTnormal	1.17e-34	0,148360764066425	0,365	0,12	3.63e-30
Dnm2	Tie2FBs	Mfap4FBs	Flox	WTnormal	1.1e-27	0,148282028951612	0,394	0,147	3.4e-23
Gatad2a	Tie2FBs	Mfap4FBs	Flox	WTnormal	1.15e-25	0,148268825828376	0,424	0,173	3.56e-21
Zfp207	Tie2FBs	Mfap4FBs	Flox	WTnormal	2.65e-29	0,148193177300162	0,68	0,333	8.21e-25
Macf1	Tie2FBs	Mfap4FBs	Flox	WTnormal	4.1e-16	0,14818693247003	0,76	0,43	1.27e-11
Ncoa4	Tie2FBs	Mfap4FBs	Flox	WTnormal	3.64e-35	0,14816115992519	0,461	0,175	1.13e-30
Ralgapa1	Tie2FBs	Mfap4FBs	Flox	WTnormal	3.17e-26	0,148039238260357	0,393	0,15	9.86e-22
Cdc5l	Tie2FBs	Mfap4FBs	Flox	WTnormal	1.48e-18	0,14801213460563	0,512	0,241	4.59e-14
Mst1r	Tie2FBs	Mfap4FBs	Flox	WTnormal	1.98e-45	0,147961062827829	0,241	0,048	6.15e-41
Bms1	Tie2FBs	Mfap4FBs	Flox	WTnormal	2.49e-21	0,147897561146706	0,33	0,124	7.73e-17
Rnf4	Tie2FBs	Mfap4FBs	Flox	WTnormal	5.44e-31	0,147885202613718	0,439	0,169	1.69e-26
Rrbp1	Tie2FBs	Mfap4FBs	Flox	WTnormal	5730	0,147856273678316	0,924	0,673	178000000
Pabpn1	Tie2FBs	Mfap4FBs	Flox	WTnormal	1.1e-25	0,147814931095765	0,424	0,169	3.43e-20
Arhgap28	Tie2FBs	Mfap4FBs	Flox	WTnormal	6.36e-36	0,147609358678266	0,185	0,033	1.98e-31
Arih1	Tie2FBs	Mfap4FBs	Flox	WTnormal	1.46e-26	0,147478605293408	0,55	0,248	4.52e-22
Zmat2	Tie2FBs	Mfap4FBs	Flox	WTnormal	8.38e-25	0,147431461224816	0,544	0,249	2.6e-20
Gas2l1	Tie2FBs	Mfap4FBs	Flox	WTnormal	2.92e-18	0,147431185885951	0,376	0,159	9.07e-14
Fem1b	Tie2FBs	Mfap4FBs	Flox	WTnormal	3.99e-27	0,1471597221322	0,337	0,115	1.24e-22
Arglu1	Tie2FBs	Mfap4FBs	Flox	WTnormal	8.33e-20	0,147108400557396	0,719	0,381	2.59e-15
Ptgr2	Tie2FBs	Mfap4FBs	Flox	WTnormal	5.4e-21	0,147006070476745	0,268	0,089	1.68e-16
Ppp1r10	Tie2FBs	Mfap4FBs	Flox	WTnormal	3.71e-12	0,146997396558603	0,571	0,315	1.15e-07
Cmpk1	Tie2FBs	Mfap4FBs	Flox	WTnormal	1.07e-29	0,14691815909551	0,56	0,243	3.32e-25
Eif3h	Tie2FBs	Mfap4FBs	Flox	WTnormal	3.44e-06	0,146868186546453	0,884	0,562	0.107
Nipbl	Tie2FBs	Mfap4FBs	Flox	WTnormal	6.71e-17	0,146860065557749	0,677	0,363	2.08e-12
Tmco3	Tie2FBs	Mfap4FBs	Flox	WTnormal	1.51e-28	0,146739745587115	0,403	0,149	4.69e-24
Pnpla8	Tie2FBs	Mfap4FBs	Flox	WTnormal	1.31e-25	0,146703400157901	0,627	0,295	4.07e-21
Knop1	Tie2FBs	Mfap4FBs	Flox	WTnormal	2.85e-32	0,14654588933286	0,369	0,126	8.84e-28
Ddx17	Tie2FBs	Mfap4FBs	Flox	WTnormal	2.71e-27	0,146475587632365	0,753	0,397	8.41e-23
Cltc	Tie2FBs	Mfap4FBs	Flox	WTnormal	3.63e-22	0,146385420833239	0,819	0,466	1.13e-17
Kctd20	Tie2FBs	Mfap4FBs	Flox	WTnormal	2.75e-33	0,146372769763514	0,381	0,131	8.55e-29
Rbm26	Tie2FBs	Mfap4FBs	Flox	WTnormal	2.11e-25	0,146230919022459	0,453	0,189	6.55e-21
Ttc7b	Tie2FBs	Mfap4FBs	Flox	WTnormal	9.38e-41	0,146135899695826	0,245	0,054	2.91e-37
Igf2r	Tie2FBs	Mfap4FBs	Flox	WTnormal	2.48e-32	0,145937911151317	0,56	0,241	7.72e-28
Gpx4	Tie2FBs	Mfap4FBs	Flox	WTnormal	0.0472	0,145909838382407	0,954	0,727	1460
Mtmr11	Tie2FBs	Mfap4FBs	Flox	WTnormal	1.5e-38	0,145848437119902	0,335	0,098	4.65e-34
Gng12	Tie2FBs	Mfap4FBs	Flox	WTnormal	1.29e-28	0,145819427994175	0,811	0,436	4.02e-24
Kdelr1	Tie2FBs	Mfap4FBs	Flox	WTnormal	1.05e-12	0,145791494968584	0,858	0,533	3.27e-08
R3hdm1	Tie2FBs	Mfap4FBs	Flox	WTnormal	8.46e-19	0,14576001162048	0,473	0,218	2.63e-14
Zfyve9	Tie2FBs	Mfap4FBs	Flox	WTnormal	3.81e-31	0,145491467005926	0,394	0,14	1.18e-26
Faf2	Tie2FBs	Mfap4FBs	Flox	WTnormal	3.96e-24	0,145461962925458	0,447	0,186	1.23e-19
Cand1	Tie2FBs	Mfap4FBs	Flox	WTnormal	3.56e-28	0,145399735195565	0,463	0,189	1.1e-24
Samm50	Tie2FBs	Mfap4FBs	Flox	WTnormal	2.52e-30	0,145358990715917	0,467	0,186	7.83e-26
Ube4a	Tie2FBs	Mfap4FBs	Flox	WTnormal	9.07e-26	0,145292594724889	0,358	0,13	2.82e-21
Usp16	Tie2FBs	Mfap4FBs	Flox	WTnormal	1.45e-29	0,145233360640753	0,481	0,198	4.5e-25
Plaur	Tie2FBs	Mfap4FBs	Flox	WTnormal	1.67e-48	0,144989799131764	0,229	0,04	5.19e-44
Htra2	Tie2FBs	Mfap4FBs	Flox	WTnormal	1.31e-39	0,144841082415669	0,532	0,204	4.07e-35
Rasa2	Tie2FBs	Mfap4FBs	Flox	WTnormal	1.02e-17	0,144711982113923	0,355	0,147	3.16e-13
Plp2	Tie2FBs	Mfap4FBs	Flox	WTnormal	2.68e-25	0,144663501899664	0,703	0,364	8.33e-21
Rab35	Tie2FBs	Mfap4FBs	Flox	WTnormal	3.18e-29	0,144644029033733	0,376	0,135	9.87e-25
Optn	Tie2FBs	Mfap4FBs	Flox	WTnormal	4.74e-25	0,144474264642999	0,217	0,06	1.47e-18
Med13	Tie2FBs	Mfap4FBs	Flox	WTnormal	1.58e-27	0,144427183218564	0,557	0,246	4.92e-23
Fgd4	Tie2FBs	Mfap4FBs	Flox	WTnormal	1.45e-27	0,144408781291109	0,297	0,095	4.51e-23
Rps27rt	Tie2FBs	Mfap4FBs	Flox	WTnormal	8.94e-18	0,144340785608783	0,37	0,153	2.78e-13
Pcgf3	Tie2FBs	Mfap4FBs	Flox	WTnormal	1.23e-32	0,144316890669014	0,351	0,115	3.82e-29
Zfhx4	Tie2FBs	Mfap4FBs	Flox	WTnormal	2.63e-18	0,144196446374004	0,39	0,167	8.17e-14
Egln2	Tie2FBs	Mfap4FBs	Flox	WTnormal	7.82e-27	0,144182972617649	0,443	0,177	2.43e-22
Etnk1	Tie2FBs	Mfap4FBs	Flox	WTnormal	1.33e-28	0,143978198786856	0,478	0,2	4.13e-22
Scrn1	Tie2FBs	Mfap4FBs	Flox	WTnormal	4.94e-30	0,143816688330722	0,327	0,108	1.53e-24
Fam131b	Tie2FBs	Mfap4FBs	Flox	WTnormal	4.41e-76	0,143789206580985	0,174	0,009	1.37e-71
Opa3	Tie2FBs	Mfap4FBs	Flox	WTnormal	2.07e-20	0,143597016504794	0,281	0,096	6.43e-16
Rabep1	Tie2FBs	Mfap4FBs	Flox	WTnormal	8.4e-36	0,143577835758835	0,487	0,184	2.61e-31
Stt3b	Tie2FBs	Mfap4FBs	Flox	WTnormal	3.88e-39	0,143480891887743	0,743	0,343	1.21e-34
Prpf38b	Tie2FBs	Mfap4FBs	Flox	WTnormal	7.83e-16	0,143468684437313	0,533	0,267	2.43e-11
Cenpb	Tie2FBs	Mfap4FBs	Flox	WTnormal	2.82e-23	0,143356820002256	0,704	0,347	8.76e-19
Dopey1	Tie2FBs	Mfap4FBs	Flox	WTnormal	3.31e-27	0,142839798208117	0,355	0,127	1.03e-22
Ostf1	Tie2FBs	Mfap4FBs	Flox	WTnormal	1.33e-29	0,142773666986524	0,757	0,396	4.12e-25
Ireb2	Tie2FBs	Mfap4FBs	Flox	WTnormal	2.45e-25	0,14275973872265	0,353	0,129	7.6e-21
Aak1	Tie2FBs	Mfap4FBs	Flox	WTnormal	7.82e-24	0,142748738738224	0,405	0,162	2.43e-19
Ppp4r2	Tie2FBs	Mfap4FBs	Flox	WTnormal	1.65e-20	0,142729089883349	0,689	0,356	5.13e-16
Glyr1	Tie2FBs	Mfap4FBs	Flox	WTnormal	1.79e-27	0,142689426995295	0,403	0,153	5.57e-23
Ugcg	Tie2FBs	Mfap4FBs	Flox	WTnormal	5.15e-30	0,142682649927301	0,286	0,086	1.6e-25
Sp140	Tie2FBs	Mfap4FBs	Flox	WTnormal	1.57e-29	0,142217900465841	0,321	0,103	4.89e-25
Clip2	Tie2FBs	Mfap4FBs	Flox	WTnormal	2.34e-30	0,142090772140566	0,222	0,054	7.27e-26
Slc4a2	Tie2FBs	Mfap4FBs	Flox	WTnormal	9.15e-31	0,142061842427806	0,358	0,122	2.84e-26
2022-03-07	Tie2FBs	Mfap4FBs	Flox	WTnormal	1.05e-20	0,142057072241707	0,464	0,208	3.26e-16
Ago2	Tie2FBs	Mfap4FBs	Flox	WTnormal	3.29e-20	0,141932710511856	0,551	0,263	1.02e-15
AA467197	Tie2FBs	Mfap4FBs	Flox	WTnormal	1.18e-42	0,14189487248179	0,101	0,004	3.66e-38
Fto	Tie2FBs	Mfap4FBs	Flox	WTnormal	5.97e-30	0,141892519678051	0,499	0,202	1.85e-25
Elmsan1	Tie2FBs	Mfap4FBs	Flox	WTnormal	4.46e-21	0,141891052144506	0,344	0,133	1.38e-16
Suox	Tie2FBs	Mfap4FBs	Flox	WTnormal	3.1e-47	0,141716494555507	0,254	0,052	9.63e-43
Lynx1	Tie2FBs	Mfap4FBs	Flox	WTnormal	6.06e-43	0,141687354215119	0,4	0,126	1.88e-37
Hnrnpm	Tie2FBs	Mfap4FBs	Flox	WTnormal	1.76e-22	0,141607664243876	0,76	0,391	5.46e-18
Cab39l	Tie2FBs	Mfap4FBs	Flox	WTnormal	2.97e-38	0,141581852548682	0,504	0,193	9.23e-34
Pigt	Tie2FBs	Mfap4FBs	Flox	WTnormal	2.75e-32	0,141529476544076	0,443	0,166	8.55e-28
Rab23	Tie2FBs	Mfap4FBs	Flox	WTnormal	6.55e-23	0,141401014583225	0,489	0,216	2.03e-19
Slc25a23	Tie2FBs	Mfap4FBs	Flox	WTnormal	2.88e-36	0,141310141225024	0,254	0,064	8.96e-30
Bag6	Tie2FBs	Mfap4FBs	Flox	WTnormal	1.05e-36	0,1411381629439	0,482	0,183	3.25e-31
Ccdc50	Tie2FBs	Mfap4FBs	Flox	WTnormal	3.12e-22	0,141116872443534	0,7	0,357	9.7e-18
Sclt1	Tie2FBs	Mfap4FBs	Flox	WTnormal	3.52e-34	0,141073062712919	0,272	0,072	1.09e-29
Akap11	Tie2FBs	Mfap4FBs	Flox	WTnormal	5.84e-28	0,140898650323268	0,442	0,174	1.81e-22
Zfp704	Tie2FBs	Mfap4FBs	Flox	WTnormal	2.63e-15	0,140896346784515	0,512	0,253	8.17e-12
Cggbp1	Tie2FBs	Mfap4FBs	Flox	WTnormal	5.72e-26	0,140815915721814	0,722	0,366	1.78e-21
Tpm3	Tie2FBs	Mfap4FBs	Flox	WTnormal	5.14e-10	0,140744980714567	0,844	0,506	1.6e-05
Elk4	Tie2FBs	Mfap4FBs	Flox	WTnormal	3.74e-33	0,140707694606073	0,496	0,194	1.16e-28
Pnp2	Tie2FBs	Mfap4FBs	Flox	WTnormal	7.37e-47	0,140410580624585	0,224	0,04	2.29e-42
Fbxo4	Tie2FBs	Mfap4FBs	Flox	WTnormal	6.64e-26	0,140290144361068	0,39	0,147	2.06e-21
Tsc22d4	Tie2FBs	Mfap4FBs	Flox	WTnormal	9.65e-23	0,140141011608792	0,576	0,273	3e-18
Surf4	Tie2FBs	Mfap4FBs	Flox	WTnormal	3.56e-25	0,139984115346196	0,757	0,387	1.11e-20
Rab11fip2	Tie2FBs	Mfap4FBs	Flox	WTnormal	2.08e-27	0,1399474518057	0,404	0,159	6.46e-21
Dnajc13	Tie2FBs	Mfap4FBs	Flox	WTnormal	2.27e-30	0,139928261116281	0,348	0,116	7.06e-26
Negr1	Tie2FBs	Mfap4FBs	Flox	WTnormal	9.31e-30	0,139600098031941	0,217	0,052	2.89e-26
Cask	Tie2FBs	Mfap4FBs	Flox	WTnormal	6.01e-31	0,139543172438696	0,429	0,16	1.87e-26
Serpinb6c	Tie2FBs	Mfap4FBs	Flox	WTnormal	2.31e-52	0,139528815774251	0,154	0,013	7.17e-48
Micu2	Tie2FBs	Mfap4FBs	Flox	WTnormal	3.77e-33	0,139497989131716	0,307	0,091	1.17e-28
Traf7	Tie2FBs	Mfap4FBs	Flox	WTnormal	4.13e-33	0,139438782668898	0,408	0,143	1.28e-28
Supt16	Tie2FBs	Mfap4FBs	Flox	WTnormal	4.13e-25	0,139361439965953	0,537	0,242	1.28e-20
Snx9	Tie2FBs	Mfap4FBs	Flox	WTnormal	1.46e-25	0,139357085054354	0,583	0,272	4.55e-21
2210016L21Rik	Tie2FBs	Mfap4FBs	Flox	WTnormal	9.35e-20	0,13931897482662	0,426	0,182	2.9e-15
Eppk1	Tie2FBs	Mfap4FBs	Flox	WTnormal	5.95e-62	0,139145779259963	0,125	0,003	1.85e-57
Sap30l	Tie2FBs	Mfap4FBs	Flox	WTnormal	4.19e-22	0,13900694698916	0,623	0,3	1.3e-17
Pogk	Tie2FBs	Mfap4FBs	Flox	WTnormal	5.73e-31	0,138712659280177	0,262	0,072	1.78e-26
Pacs2	Tie2FBs	Mfap4FBs	Flox	WTnormal	7.1e-42	0,138648607726795	0,372	0,113	2.21e-37
Dock1	Tie2FBs	Mfap4FBs	Flox	WTnormal	8.55e-20	0,138625808876802	0,353	0,143	2.66e-15
Ankhd1	Tie2FBs	Mfap4FBs	Flox	WTnormal	8.62e-19	0,138606486643279	0,377	0,16	2.68e-13
Mex3d	Tie2FBs	Mfap4FBs	Flox	WTnormal	6.46e-28	0,138492927082252	0,31	0,101	2e-22
Tlr4	Tie2FBs	Mfap4FBs	Flox	WTnormal	5.74e-41	0,138311364527439	0,265	0,063	1.78e-36
Nfil3	Tie2FBs	Mfap4FBs	Flox	WTnormal	1.56e-18	0,138289282649143	0,512	0,243	4.84e-14
Ier5	Tie2FBs	Mfap4FBs	Flox	WTnormal	7.81e-14	0,138286842193451	0,543	0,287	2.42e-09
Mark3	Tie2FBs	Mfap4FBs	Flox	WTnormal	9.76e-33	0,138201843343239	0,48	0,191	3.03e-27
Sec23a	Tie2FBs	Mfap4FBs	Flox	WTnormal	2.89e-25	0,138112999136318	0,515	0,231	8.96e-21
G3bp2	Tie2FBs	Mfap4FBs	Flox	WTnormal	6.06e-24	0,137971001506236	0,62	0,294	1.88e-19
Ddx24	Tie2FBs	Mfap4FBs	Flox	WTnormal	2.01e-20	0,137967149473671	0,651	0,325	6.23e-17
Ctso	Tie2FBs	Mfap4FBs	Flox	WTnormal	6.48e-31	0,137878190839835	0,571	0,249	2.01e-26
Mrgprf	Tie2FBs	Mfap4FBs	Flox	WTnormal	1.21e-23	0,137849170627781	0,224	0,063	3.77e-19
Dctn1	Tie2FBs	Mfap4FBs	Flox	WTnormal	4e-29	0,137824915133453	0,477	0,193	1.24e-24
Eif4e2	Tie2FBs	Mfap4FBs	Flox	WTnormal	7.82e-42	0,137814049421716	0,588	0,234	2.43e-38
Lgr4	Tie2FBs	Mfap4FBs	Flox	WTnormal	3.68e-40	0,137794183642815	0,261	0,062	1.14e-34
Rassf1	Tie2FBs	Mfap4FBs	Flox	WTnormal	2.66e-19	0,137780486534327	0,6	0,304	8.25e-13
Ftl1-ps1	Tie2FBs	Mfap4FBs	Flox	WTnormal	3.44e-28	0,137653046485071	0,164	0,031	1.07e-23
Shc2	Tie2FBs	Mfap4FBs	Flox	WTnormal	1.35e-24	0,137570257682257	0,289	0,095	4.2e-20
Ahctf1	Tie2FBs	Mfap4FBs	Flox	WTnormal	5.28e-27	0,137558271853225	0,408	0,155	1.64e-22
Ogfr	Tie2FBs	Mfap4FBs	Flox	WTnormal	6.39e-25	0,137157464270386	0,283	0,093	1.99e-19
Nln	Tie2FBs	Mfap4FBs	Flox	WTnormal	6.04e-29	0,137116639874245	0,227	0,058	1.88e-25
Fam213b	Tie2FBs	Mfap4FBs	Flox	WTnormal	6.99e-30	0,137024487909553	0,254	0,069	2.17e-25
Ssh2	Tie2FBs	Mfap4FBs	Flox	WTnormal	8.68e-22	0,136865462784382	0,442	0,189	2.7e-18
Epb41l5	Tie2FBs	Mfap4FBs	Flox	WTnormal	1.7e-29	0,136851909308425	0,168	0,032	5.29e-25
Eif3l	Tie2FBs	Mfap4FBs	Flox	WTnormal	2.11e-24	0,136503980768913	0,596	0,278	6.55e-20
Map3k4	Tie2FBs	Mfap4FBs	Flox	WTnormal	1.27e-18	0,136476028990107	0,262	0,09	3.94e-14
Immt	Tie2FBs	Mfap4FBs	Flox	WTnormal	5.66e-23	0,136319840026102	0,529	0,24	1.76e-18
Zfand5	Tie2FBs	Mfap4FBs	Flox	WTnormal	2.23e-16	0,136252929380706	0,707	0,384	6.93e-12
Mapre2	Tie2FBs	Mfap4FBs	Flox	WTnormal	1.31e-32	0,136107810881779	0,546	0,228	4.06e-28
Stk40	Tie2FBs	Mfap4FBs	Flox	WTnormal	5.69e-22	0,136086165521669	0,346	0,131	1.77e-17
Gli3	Tie2FBs	Mfap4FBs	Flox	WTnormal	3.34e-39	0,136081970221211	0,279	0,07	1.04e-34
Acox1	Tie2FBs	Mfap4FBs	Flox	WTnormal	1.72e-27	0,136026321273401	0,352	0,124	5.34e-24
Pop4	Tie2FBs	Mfap4FBs	Flox	WTnormal	1.29e-40	0,135765081001973	0,366	0,11	4.01e-38
Pcyt1a	Tie2FBs	Mfap4FBs	Flox	WTnormal	7.93e-38	0,135688821863781	0,496	0,188	2.46e-33
Anxa7	Tie2FBs	Mfap4FBs	Flox	WTnormal	1.43e-30	0,135658126037882	0,795	0,422	4.45e-26
Gng4	Tie2FBs	Mfap4FBs	Flox	WTnormal	9.68e-41	0,135629917971496	0,111	0,007	3.01e-36
Btc	Tie2FBs	Mfap4FBs	Flox	WTnormal	8.65e-48	0,135612042006944	0,132	0,009	2.68e-43
9130008F23Rik	Tie2FBs	Mfap4FBs	Flox	WTnormal	3.48e-42	0,135454173970043	0,227	0,044	1.08e-37
Psen2	Tie2FBs	Mfap4FBs	Flox	WTnormal	7.5e-30	0,135410794618749	0,367	0,13	2.33e-26
Slc16a9	Tie2FBs	Mfap4FBs	Flox	WTnormal	1.97e-18	0,135366622895931	0,314	0,12	6.12e-14
Cetn4	Tie2FBs	Mfap4FBs	Flox	WTnormal	5.53e-38	0,135251970364799	0,195	0,036	1.72e-33
Ccdc174	Tie2FBs	Mfap4FBs	Flox	WTnormal	2.55e-26	0,13520219701107	0,39	0,152	7.91e-20
Ube3a	Tie2FBs	Mfap4FBs	Flox	WTnormal	6.44e-22	0,135102079890944	0,76	0,404	2e-16
Mtcl1	Tie2FBs	Mfap4FBs	Flox	WTnormal	2.32e-73	0,135101013885528	0,151	0,005	7.21e-69
Naa15	Tie2FBs	Mfap4FBs	Flox	WTnormal	6.64e-26	0,134964465624391	0,508	0,22	2.06e-21
Maob	Tie2FBs	Mfap4FBs	Flox	WTnormal	6.42e-26	0,134859801398304	0,386	0,146	1.99e-21
Tomm70a	Tie2FBs	Mfap4FBs	Flox	WTnormal	1.39e-21	0,134601637311596	0,421	0,176	4.33e-17
Pdxdc1	Tie2FBs	Mfap4FBs	Flox	WTnormal	3.87e-30	0,134486273189352	0,47	0,187	1.2e-25
Qrich1	Tie2FBs	Mfap4FBs	Flox	WTnormal	1.45e-27	0,134386090612716	0,46	0,185	4.5e-25
Eif1	Tie2FBs	Mfap4FBs	Flox	WTnormal	1110000	0,134372557394651	0,999	0,896	0,000345712104958126
Crybg3	Tie2FBs	Mfap4FBs	Flox	WTnormal	6.87e-26	0,13395567298437	0,285	0,092	2.13e-20
Dapk3	Tie2FBs	Mfap4FBs	Flox	WTnormal	4.05e-28	0,133944824126493	0,376	0,135	1.26e-23
Sgpp1	Tie2FBs	Mfap4FBs	Flox	WTnormal	6.37e-17	0,133942797764007	0,349	0,142	1.98e-13
Cep85l	Tie2FBs	Mfap4FBs	Flox	WTnormal	8.83e-21	0,133856742964106	0,261	0,086	2.74e-16
Dhrs7	Tie2FBs	Mfap4FBs	Flox	WTnormal	2.97e-20	0,133730072373	0,756	0,418	9.21e-16
Zc3h15	Tie2FBs	Mfap4FBs	Flox	WTnormal	1.3e-26	0,133710808130883	0,687	0,334	4.03e-22
Papola	Tie2FBs	Mfap4FBs	Flox	WTnormal	7.34e-22	0,133697655703933	0,687	0,351	2.28e-17
Dcaf12	Tie2FBs	Mfap4FBs	Flox	WTnormal	7.76e-25	0,133697625697156	0,398	0,156	2.41e-20
Akr1b3	Tie2FBs	Mfap4FBs	Flox	WTnormal	8.98e-22	0,133663669083453	0,656	0,328	2.79e-17
Cox6a1	Tie2FBs	Mfap4FBs	Flox	WTnormal	2.2e-13	0,133645758975875	0,863	0,535	6.84e-09
Asnsd1	Tie2FBs	Mfap4FBs	Flox	WTnormal	5.67e-50	0,133578454149922	0,306	0,072	1.76e-44
Gatd1	Tie2FBs	Mfap4FBs	Flox	WTnormal	2.65e-28	0,133558808383996	0,33	0,109	8.23e-25
Wdr44	Tie2FBs	Mfap4FBs	Flox	WTnormal	6.58e-22	0,133476032106571	0,377	0,149	2.04e-17
Dot1l	Tie2FBs	Mfap4FBs	Flox	WTnormal	2.01e-19	0,133461594780529	0,236	0,075	6.23e-15
Rraga	Tie2FBs	Mfap4FBs	Flox	WTnormal	3.64e-21	0,133375053323611	0,647	0,323	1.13e-14
Kank2	Tie2FBs	Mfap4FBs	Flox	WTnormal	4.47e-22	0,133295794930419	0,578	0,276	1.39e-18
Eif2s3x	Tie2FBs	Mfap4FBs	Flox	WTnormal	1.57e-36	0,133293440292127	0,48	0,178	4.89e-32
Fip1l1	Tie2FBs	Mfap4FBs	Flox	WTnormal	1.99e-20	0,13297397061464	0,555	0,264	6.19e-16
Erf	Tie2FBs	Mfap4FBs	Flox	WTnormal	4.09e-19	0,132905419651328	0,306	0,115	1.27e-14
Ccz1	Tie2FBs	Mfap4FBs	Flox	WTnormal	3.49e-34	0,132892827237318	0,374	0,123	1.08e-29
Rubcn	Tie2FBs	Mfap4FBs	Flox	WTnormal	1.15e-38	0,132880274513629	0,275	0,068	3.57e-34
Hecw2	Tie2FBs	Mfap4FBs	Flox	WTnormal	1.13e-40	0,132861066476711	0,175	0,026	3.52e-36
Rps4x	Tie2FBs	Mfap4FBs	Flox	WTnormal	935	0,132710764554401	0,999	0,946	2900000000
Daam1	Tie2FBs	Mfap4FBs	Flox	WTnormal	7.88e-16	0,132639465934932	0,719	0,399	2.45e-11
Cct3	Tie2FBs	Mfap4FBs	Flox	WTnormal	4.53e-25	0,132601899454148	0,668	0,333	1.41e-20
Rlf	Tie2FBs	Mfap4FBs	Flox	WTnormal	2.53e-22	0,132452617361465	0,36	0,139	7.87e-18
Fam129a	Tie2FBs	Mfap4FBs	Flox	WTnormal	1.23e-20	0,132391767129952	0,656	0,334	3.82e-16
Tmem5	Tie2FBs	Mfap4FBs	Flox	WTnormal	6.15e-25	0,132331224579132	0,56	0,259	1.91e-20
Trak1	Tie2FBs	Mfap4FBs	Flox	WTnormal	4.61e-25	0,132329761249604	0,31	0,104	1.43e-20
Btbd10	Tie2FBs	Mfap4FBs	Flox	WTnormal	2.05e-24	0,132310041709789	0,309	0,105	6.37e-20
Tle3	Tie2FBs	Mfap4FBs	Flox	WTnormal	8.74e-23	0,132231088923211	0,449	0,193	2.71e-18
Zfyve16	Tie2FBs	Mfap4FBs	Flox	WTnormal	3.28e-23	0,132092268507284	0,346	0,128	1.02e-18
Igf1r	Tie2FBs	Mfap4FBs	Flox	WTnormal	2.54e-23	0,132024332202275	0,627	0,309	7.89e-19
Emsy	Tie2FBs	Mfap4FBs	Flox	WTnormal	7.11e-25	0,131944362021232	0,449	0,185	2.21e-20
Calm1	Tie2FBs	Mfap4FBs	Flox	WTnormal	0.174	0,131716553727813	0,975	0,744	5390
Lgi1	Tie2FBs	Mfap4FBs	Flox	WTnormal	1.79e-18	0,131707861300968	0,146	0,035	5.57e-12
Mrpl33	Tie2FBs	Mfap4FBs	Flox	WTnormal	1.61e-21	0,131616612338093	0,888	0,551	4.99e-17
Stim2	Tie2FBs	Mfap4FBs	Flox	WTnormal	1.11e-26	0,131558422397894	0,459	0,191	3.45e-22
Tpst2	Tie2FBs	Mfap4FBs	Flox	WTnormal	6.29e-40	0,131509369110545	0,435	0,147	1.95e-35
Tmem184b	Tie2FBs	Mfap4FBs	Flox	WTnormal	9.57e-45	0,131467022983278	0,478	0,166	2.97e-39
Pik3ip1	Tie2FBs	Mfap4FBs	Flox	WTnormal	8.67e-22	0,131441248648677	0,331	0,123	2.69e-17
Pik3r2	Tie2FBs	Mfap4FBs	Flox	WTnormal	3.37e-34	0,131415541459397	0,365	0,119	1.05e-29
Serbp1	Tie2FBs	Mfap4FBs	Flox	WTnormal	8.57e-07	0,131398930256072	0,934	0,609	0.0266
Lysmd3	Tie2FBs	Mfap4FBs	Flox	WTnormal	2.18e-23	0,131370709358824	0,557	0,258	6.77e-19
Epha1	Tie2FBs	Mfap4FBs	Flox	WTnormal	1.1e-42	0,131256469392276	0,126	0,01	3.41e-39
Hsd17b12	Tie2FBs	Mfap4FBs	Flox	WTnormal	3.81e-24	0,131199149006631	0,435	0,178	1.18e-19
Baz2a	Tie2FBs	Mfap4FBs	Flox	WTnormal	1.02e-31	0,131192500880062	0,311	0,095	3.18e-27
Ddx46	Tie2FBs	Mfap4FBs	Flox	WTnormal	5.37e-25	0,131143205142557	0,429	0,174	1.67e-20
Opa1	Tie2FBs	Mfap4FBs	Flox	WTnormal	4.55e-28	0,131043110508936	0,293	0,091	1.41e-24
Epn1	Tie2FBs	Mfap4FBs	Flox	WTnormal	3.66e-28	0,130977328397778	0,529	0,227	1.14e-23
Map4	Tie2FBs	Mfap4FBs	Flox	WTnormal	8.69e-19	0,130917198209472	0,612	0,308	2.7e-14
Aebp2	Tie2FBs	Mfap4FBs	Flox	WTnormal	9.42e-22	0,130764762466612	0,401	0,164	2.93e-17
Smarce1	Tie2FBs	Mfap4FBs	Flox	WTnormal	1.19e-25	0,130656408752151	0,499	0,218	3.68e-21
Phactr2	Tie2FBs	Mfap4FBs	Flox	WTnormal	1.5e-28	0,130640319365386	0,536	0,227	4.67e-24
Ckap5	Tie2FBs	Mfap4FBs	Flox	WTnormal	2.79e-20	0,130399244279859	0,366	0,146	8.67e-16
Gak	Tie2FBs	Mfap4FBs	Flox	WTnormal	2.53e-39	0,130324006415514	0,367	0,111	7.85e-36
Nagk	Tie2FBs	Mfap4FBs	Flox	WTnormal	9.13e-42	0,130247133335595	0,569	0,223	2.83e-37
Cap1	Tie2FBs	Mfap4FBs	Flox	WTnormal	3.86e-18	0,13003526523376	0,424	0,186	1.2e-13
B830012L14Rik	Tie2FBs	Mfap4FBs	Flox	WTnormal	1.03e-37	0,129943127795756	0,171	0,026	3.21e-33
Nek1	Tie2FBs	Mfap4FBs	Flox	WTnormal	4.67e-24	0,12982584141595	0,257	0,079	1.45e-19
Flot1	Tie2FBs	Mfap4FBs	Flox	WTnormal	4.64e-20	0,129620906639464	0,564	0,27	1.44e-15
Dnajc10	Tie2FBs	Mfap4FBs	Flox	WTnormal	9.58e-25	0,129589577411671	0,762	0,407	2.97e-20
Adamts12	Tie2FBs	Mfap4FBs	Flox	WTnormal	2.31e-35	0,129525409539218	0,299	0,084	7.17e-31
Slc7a1	Tie2FBs	Mfap4FBs	Flox	WTnormal	9.07e-19	0,12943414552894	0,262	0,091	2.82e-14
Fyttd1	Tie2FBs	Mfap4FBs	Flox	WTnormal	3.72e-36	0,129428444957595	0,617	0,266	1.16e-31
Usp34	Tie2FBs	Mfap4FBs	Flox	WTnormal	1.82e-22	0,129378032600738	0,665	0,33	5.64e-18
Cercam	Tie2FBs	Mfap4FBs	Flox	WTnormal	6.92e-32	0,129377091706026	0,38	0,134	2.15e-26
Camsap1	Tie2FBs	Mfap4FBs	Flox	WTnormal	1.91e-22	0,129375445692934	0,323	0,118	5.92e-18
Cyb5r4	Tie2FBs	Mfap4FBs	Flox	WTnormal	2.03e-34	0,129189576245195	0,292	0,082	6.31e-30
Ypel5	Tie2FBs	Mfap4FBs	Flox	WTnormal	2.59e-28	0,129137945060375	0,372	0,137	8.06e-24
Ago1	Tie2FBs	Mfap4FBs	Flox	WTnormal	5.36e-26	0,128979853088924	0,3	0,097	1.66e-21
Ttc14	Tie2FBs	Mfap4FBs	Flox	WTnormal	2.83e-17	0,128908069844015	0,571	0,281	8.8e-13
Zfp664	Tie2FBs	Mfap4FBs	Flox	WTnormal	1.04e-28	0,128870921556546	0,377	0,134	3.24e-24
Dusp16	Tie2FBs	Mfap4FBs	Flox	WTnormal	2.44e-22	0,128857301786715	0,282	0,095	7.56e-18
Zfp703	Tie2FBs	Mfap4FBs	Flox	WTnormal	9.15e-10	0,128850506693209	0,439	0,221	2.84e-05
Herc1	Tie2FBs	Mfap4FBs	Flox	WTnormal	1.03e-21	0,128804459265021	0,522	0,24	3.21e-18
Zfp655	Tie2FBs	Mfap4FBs	Flox	WTnormal	6.2e-24	0,128658096756177	0,304	0,104	1.93e-19
Far1	Tie2FBs	Mfap4FBs	Flox	WTnormal	2e-24	0,12850594467498	0,578	0,272	6.2e-20
Ccdc90b	Tie2FBs	Mfap4FBs	Flox	WTnormal	3.95e-30	0,12842981887138	0,533	0,226	1.23e-25
Abcc1	Tie2FBs	Mfap4FBs	Flox	WTnormal	1.39e-27	0,128428259219754	0,377	0,138	4.3e-23
Nsf	Tie2FBs	Mfap4FBs	Flox	WTnormal	1.47e-23	0,128423094629168	0,299	0,103	4.57e-18
Pgpep1	Tie2FBs	Mfap4FBs	Flox	WTnormal	2.6e-19	0,128347630270493	0,299	0,108	8.07e-15
Suco	Tie2FBs	Mfap4FBs	Flox	WTnormal	6.18e-23	0,128328849328234	0,317	0,112	1.92e-18
Cbx6	Tie2FBs	Mfap4FBs	Flox	WTnormal	4.02e-22	0,12825458107905	0,567	0,267	1.25e-17
Pan3	Tie2FBs	Mfap4FBs	Flox	WTnormal	9.3e-22	0,128190501843186	0,421	0,18	2.89e-17
Larp4b	Tie2FBs	Mfap4FBs	Flox	WTnormal	3.07e-24	0,128165374775603	0,471	0,203	9.53e-20
Mgea5	Tie2FBs	Mfap4FBs	Flox	WTnormal	3.14e-24	0,128054677514568	0,394	0,154	9.76e-20
Synrg	Tie2FBs	Mfap4FBs	Flox	WTnormal	1.27e-24	0,127806817027938	0,401	0,16	3.94e-19
Ipo7	Tie2FBs	Mfap4FBs	Flox	WTnormal	6.21e-30	0,127573563485977	0,404	0,149	1.93e-25
Rusc2	Tie2FBs	Mfap4FBs	Flox	WTnormal	6.16e-36	0,127551698328589	0,353	0,112	1.91e-31
Tug1	Tie2FBs	Mfap4FBs	Flox	WTnormal	3.18e-29	0,127344965471693	0,471	0,193	9.88e-25
mt-Atp8	Tie2FBs	Mfap4FBs	Flox	WTnormal	9.35e-17	0,127255235755232	0,572	0,287	2.9e-12
Selenot	Tie2FBs	Mfap4FBs	Flox	WTnormal	6.79e-30	0,127175017642146	0,617	0,285	2.11e-24
Rpl41	Tie2FBs	Mfap4FBs	Flox	WTnormal	0.173	0,12712919857159	0,996	0,971	5390
Ppp4r3a	Tie2FBs	Mfap4FBs	Flox	WTnormal	5.16e-20	0,127054812788252	0,394	0,165	1.6e-15
Rab38	Tie2FBs	Mfap4FBs	Flox	WTnormal	1.27e-41	0,127038734197898	0,143	0,015	3.93e-37
Rpl27	Tie2FBs	Mfap4FBs	Flox	WTnormal	1.44e-09	0,126994410750073	0,92	0,63	4.48e-05
Atf7	Tie2FBs	Mfap4FBs	Flox	WTnormal	6.48e-28	0,126936992064588	0,488	0,204	2.01e-23
Kif1bp	Tie2FBs	Mfap4FBs	Flox	WTnormal	8.19e-14	0,126641079544168	0,342	0,146	2.54e-09
Klf12	Tie2FBs	Mfap4FBs	Flox	WTnormal	1.25e-30	0,126605086759066	0,195	0,042	3.87e-26
Dhx9	Tie2FBs	Mfap4FBs	Flox	WTnormal	1.42e-21	0,126600222953471	0,473	0,211	4.4e-16
Zbtb1	Tie2FBs	Mfap4FBs	Flox	WTnormal	2.79e-23	0,126560476162956	0,417	0,167	8.67e-19
Hspd1	Tie2FBs	Mfap4FBs	Flox	WTnormal	4.35e-17	0,126418602759354	0,757	0,426	1.35e-13
Uaca	Tie2FBs	Mfap4FBs	Flox	WTnormal	2.04e-17	0,126388446073522	0,31	0,122	6.34e-12
2410089E03Rik	Tie2FBs	Mfap4FBs	Flox	WTnormal	1.4e-18	0,126308915859511	0,352	0,14	4.35e-14
Dym	Tie2FBs	Mfap4FBs	Flox	WTnormal	9.25e-24	0,126294680359016	0,245	0,073	2.87e-19
Dst	Tie2FBs	Mfap4FBs	Flox	WTnormal	3.05e-09	0,12615334056346	0,787	0,477	9.47e-05
Zfp131	Tie2FBs	Mfap4FBs	Flox	WTnormal	2.61e-25	0,126111591114912	0,48	0,202	8.12e-21
Phtf1	Tie2FBs	Mfap4FBs	Flox	WTnormal	8.87e-28	0,125889075883838	0,29	0,09	2.75e-23
Apbb2	Tie2FBs	Mfap4FBs	Flox	WTnormal	8.92e-20	0,125822988925638	0,337	0,131	2.77e-15
Pank3	Tie2FBs	Mfap4FBs	Flox	WTnormal	2.3e-31	0,125815712952523	0,422	0,156	7.15e-27
Rlim	Tie2FBs	Mfap4FBs	Flox	WTnormal	3.65e-22	0,125739500972101	0,454	0,196	1.13e-17
Phf21a	Tie2FBs	Mfap4FBs	Flox	WTnormal	1.37e-20	0,125515256501851	0,405	0,169	4.25e-15
Tubgcp4	Tie2FBs	Mfap4FBs	Flox	WTnormal	7.32e-23	0,125464744151855	0,286	0,096	2.27e-18
4933434E20Rik	Tie2FBs	Mfap4FBs	Flox	WTnormal	3.39e-28	0,125416654143053	0,421	0,161	1.05e-23
Hpse	Tie2FBs	Mfap4FBs	Flox	WTnormal	2.27e-30	0,125388369597845	0,149	0,023	7.05e-27
Trim8	Tie2FBs	Mfap4FBs	Flox	WTnormal	5.55e-21	0,125301049613889	0,525	0,241	1.72e-16
Map2k2	Tie2FBs	Mfap4FBs	Flox	WTnormal	1.88e-19	0,125293434888292	0,734	0,392	5.84e-15
Parp14	Tie2FBs	Mfap4FBs	Flox	WTnormal	1.84e-18	0,125267369918786	0,269	0,094	5.72e-14
Ptdss1	Tie2FBs	Mfap4FBs	Flox	WTnormal	7.51e-26	0,125248302975918	0,325	0,112	2.33e-22
Glod4	Tie2FBs	Mfap4FBs	Flox	WTnormal	4.5e-30	0,125198346269826	0,466	0,181	1.4e-25
Hdgf	Tie2FBs	Mfap4FBs	Flox	WTnormal	1.97e-13	0,125171168388875	0,752	0,427	6.1e-09
Cops5	Tie2FBs	Mfap4FBs	Flox	WTnormal	9.96e-23	0,125067040550775	0,466	0,2	3.09e-18
Ctps	Tie2FBs	Mfap4FBs	Flox	WTnormal	7.86e-28	0,125064758820424	0,342	0,119	2.44e-23
Rspry1	Tie2FBs	Mfap4FBs	Flox	WTnormal	2.47e-25	0,124861531842167	0,4	0,156	7.67e-21
Phf20	Tie2FBs	Mfap4FBs	Flox	WTnormal	1.67e-14	0,124824680565523	0,349	0,15	5.19e-10
Zc3h18	Tie2FBs	Mfap4FBs	Flox	WTnormal	2.14e-21	0,124742633949008	0,332	0,123	6.65e-17
Styx	Tie2FBs	Mfap4FBs	Flox	WTnormal	1.23e-23	0,124672290748367	0,222	0,061	3.82e-19
Rbm5	Tie2FBs	Mfap4FBs	Flox	WTnormal	1.64e-23	0,12464851037545	0,64	0,313	5.1e-19
Stxbp5	Tie2FBs	Mfap4FBs	Flox	WTnormal	3.15e-37	0,124625269858219	0,332	0,098	9.79e-33
Trappc9	Tie2FBs	Mfap4FBs	Flox	WTnormal	2.93e-23	0,124580685047321	0,25	0,075	9.09e-19
Ralb	Tie2FBs	Mfap4FBs	Flox	WTnormal	2.67e-22	0,124543729896176	0,3	0,104	8.28e-18
Ric8a	Tie2FBs	Mfap4FBs	Flox	WTnormal	9.62e-24	0,124494190727187	0,383	0,146	2.99e-19
Cfap36	Tie2FBs	Mfap4FBs	Flox	WTnormal	9.52e-24	0,124473354640214	0,383	0,148	2.96e-19
Zdhhc1	Tie2FBs	Mfap4FBs	Flox	WTnormal	4.22e-26	0,124459847251004	0,31	0,102	1.31e-21
4930404H11Rik	Tie2FBs	Mfap4FBs	Flox	WTnormal	5.52e-52	0,124363340047634	0,114	0,003	1.72e-47
Vkorc1l1	Tie2FBs	Mfap4FBs	Flox	WTnormal	8.74e-22	0,12433135337967	0,377	0,148	2.71e-17
Smarcd2	Tie2FBs	Mfap4FBs	Flox	WTnormal	1.13e-18	0,124324875833089	0,394	0,166	3.52e-14
Hjurp	Tie2FBs	Mfap4FBs	Flox	WTnormal	1.93e-19	0,124301347586747	0,467	0,209	6e-15
Nsmaf	Tie2FBs	Mfap4FBs	Flox	WTnormal	2.64e-34	0,123983330490366	0,369	0,123	8.21e-29
Bak1	Tie2FBs	Mfap4FBs	Flox	WTnormal	3.22e-28	0,123915516582399	0,261	0,075	1e-23
Ktn1	Tie2FBs	Mfap4FBs	Flox	WTnormal	4.37e-27	0,123811797852623	0,579	0,261	1.36e-22
Maz	Tie2FBs	Mfap4FBs	Flox	WTnormal	9.38e-20	0,123651527098495	0,48	0,216	2.91e-15
Kpna1	Tie2FBs	Mfap4FBs	Flox	WTnormal	2.71e-32	0,123633105878299	0,366	0,124	8.41e-28
Adora2b	Tie2FBs	Mfap4FBs	Flox	WTnormal	5.1e-55	0,123377860404725	0,116	0,003	1.58e-51
Smad3	Tie2FBs	Mfap4FBs	Flox	WTnormal	3.64e-15	0,123363130049329	0,337	0,139	1.13e-10
Numbl	Tie2FBs	Mfap4FBs	Flox	WTnormal	1.96e-28	0,123355993887909	0,438	0,171	6.08e-24
Tcf7l2	Tie2FBs	Mfap4FBs	Flox	WTnormal	9.29e-15	0,123347891361992	0,687	0,37	2.89e-10
Stk35	Tie2FBs	Mfap4FBs	Flox	WTnormal	1.25e-16	0,123321192081607	0,191	0,056	3.88e-12
Cramp1l	Tie2FBs	Mfap4FBs	Flox	WTnormal	1.7e-26	0,123288158943274	0,261	0,077	5.26e-22
Bcl2l13	Tie2FBs	Mfap4FBs	Flox	WTnormal	4.02e-27	0,12318761050684	0,21	0,053	1.25e-21
Anxa4	Tie2FBs	Mfap4FBs	Flox	WTnormal	6.52e-30	0,123130336876029	0,687	0,326	2.02e-25
Rsrc2	Tie2FBs	Mfap4FBs	Flox	WTnormal	4.55e-12	0,12287460242631	0,689	0,388	1.41e-07
Gypc	Tie2FBs	Mfap4FBs	Flox	WTnormal	1.66e-18	0,122848447148177	0,363	0,149	5.16e-14
Ssh1	Tie2FBs	Mfap4FBs	Flox	WTnormal	3.85e-26	0,122834135365113	0,342	0,121	1.2e-21
Lyst	Tie2FBs	Mfap4FBs	Flox	WTnormal	9.92e-23	0,122830152769549	0,317	0,113	3.08e-18
Tnpo3	Tie2FBs	Mfap4FBs	Flox	WTnormal	1.53e-27	0,122805027385434	0,44	0,173	4.76e-23
Tpcn1	Tie2FBs	Mfap4FBs	Flox	WTnormal	9.37e-28	0,122798082456774	0,321	0,107	2.91e-23
Psmd7	Tie2FBs	Mfap4FBs	Flox	WTnormal	8.57e-12	0,122756546764517	0,735	0,41	2.66e-07
Fam53a	Tie2FBs	Mfap4FBs	Flox	WTnormal	8.4e-22	0,122727648709781	0,344	0,129	2.61e-17
Fam189b	Tie2FBs	Mfap4FBs	Flox	WTnormal	2.76e-30	0,12270028932401	0,266	0,076	8.58e-27
Zbtb20	Tie2FBs	Mfap4FBs	Flox	WTnormal	9670000	0,122651350042513	0,985	0,772	0,00300360339221366
Tmcc1	Tie2FBs	Mfap4FBs	Flox	WTnormal	2.38e-17	0,122621661345701	0,414	0,183	7.39e-13
Uggt1	Tie2FBs	Mfap4FBs	Flox	WTnormal	5.92e-30	0,12258958361669	0,407	0,151	1.84e-25
Cul5	Tie2FBs	Mfap4FBs	Flox	WTnormal	8e-23	0,122565686673042	0,536	0,245	2.48e-17
Prkar2a	Tie2FBs	Mfap4FBs	Flox	WTnormal	6.36e-31	0,122505637132501	0,519	0,219	1.98e-26
Hk1	Tie2FBs	Mfap4FBs	Flox	WTnormal	1.19e-29	0,122287895090421	0,318	0,101	3.7e-25
Phlpp2	Tie2FBs	Mfap4FBs	Flox	WTnormal	9.39e-29	0,122264582087903	0,285	0,085	2.92e-25
Ubn2	Tie2FBs	Mfap4FBs	Flox	WTnormal	1.07e-16	0,122189190610367	0,567	0,282	3.31e-12
Nuak2	Tie2FBs	Mfap4FBs	Flox	WTnormal	2.15e-35	0,122121518030528	0,123	0,012	6.67e-31
Acadvl	Tie2FBs	Mfap4FBs	Flox	WTnormal	9.54e-28	0,122019813445601	0,505	0,209	2.96e-23
Csgalnact2	Tie2FBs	Mfap4FBs	Flox	WTnormal	1.17e-27	0,121969199188773	0,647	0,314	3.63e-23
Eif4ebp2	Tie2FBs	Mfap4FBs	Flox	WTnormal	9.73e-20	0,121949359472882	0,537	0,252	3.02e-15
Cic	Tie2FBs	Mfap4FBs	Flox	WTnormal	1.14e-08	0,121829200051768	0,313	0,141	0.000355
Thoc2	Tie2FBs	Mfap4FBs	Flox	WTnormal	5.91e-17	0,121828087222028	0,621	0,312	1.84e-12
Sec24b	Tie2FBs	Mfap4FBs	Flox	WTnormal	5.81e-42	0,121761910181791	0,435	0,144	1.8e-37
Ahi1	Tie2FBs	Mfap4FBs	Flox	WTnormal	3.78e-20	0,12165007286856	0,275	0,094	1.17e-15
Zbp1	Tie2FBs	Mfap4FBs	Flox	WTnormal	2.55e-29	0,121592076686833	0,116	0,013	7.91e-25
Atp6v1h	Tie2FBs	Mfap4FBs	Flox	WTnormal	4.16e-14	0,121581457247361	0,412	0,189	1.29e-09
Pdlim5	Tie2FBs	Mfap4FBs	Flox	WTnormal	1.04e-30	0,12140134594531	0,617	0,277	3.23e-26
Magi2	Tie2FBs	Mfap4FBs	Flox	WTnormal	3.7e-16	0,121346212705408	0,262	0,094	1.15e-11
Il10rb	Tie2FBs	Mfap4FBs	Flox	WTnormal	5.51e-21	0,121014911334835	0,394	0,162	1.71e-15
Mbd2	Tie2FBs	Mfap4FBs	Flox	WTnormal	1.99e-17	0,120889676916783	0,645	0,339	6.18e-13
Smc1a	Tie2FBs	Mfap4FBs	Flox	WTnormal	4.26e-18	0,120848273111341	0,682	0,354	1.32e-13
Dpp3	Tie2FBs	Mfap4FBs	Flox	WTnormal	2.74e-29	0,120774166839912	0,266	0,077	8.5e-24
Spg21	Tie2FBs	Mfap4FBs	Flox	WTnormal	3.7e-25	0,120743110434891	0,581	0,271	1.15e-20
Psmd8	Tie2FBs	Mfap4FBs	Flox	WTnormal	6.37e-17	0,120729878910908	0,767	0,43	1.98e-12
Ip6k1	Tie2FBs	Mfap4FBs	Flox	WTnormal	1.81e-22	0,120584402648718	0,433	0,177	5.63e-18
Gjb5	Tie2FBs	Mfap4FBs	Flox	WTnormal	1.08e-33	0,12055007945974	0,107	0,008	3.36e-29
Trove2	Tie2FBs	Mfap4FBs	Flox	WTnormal	7.37e-19	0,120416747409218	0,56	0,276	2.29e-14
Metap2	Tie2FBs	Mfap4FBs	Flox	WTnormal	1.18e-20	0,120342451623284	0,75	0,404	3.66e-16
Iws1	Tie2FBs	Mfap4FBs	Flox	WTnormal	1.09e-19	0,12020852644061	0,405	0,169	3.37e-15
Atl2	Tie2FBs	Mfap4FBs	Flox	WTnormal	1.36e-24	0,120193294755165	0,377	0,142	4.22e-20
Srpk1	Tie2FBs	Mfap4FBs	Flox	WTnormal	8.42e-24	0,119971226782363	0,405	0,161	2.61e-20
Gtf3a	Tie2FBs	Mfap4FBs	Flox	WTnormal	9.98e-28	0,119921123949536	0,397	0,148	3.1e-23
Pak4	Tie2FBs	Mfap4FBs	Flox	WTnormal	5.25e-08	0,119912793912429	0,146	0,045	0.00163
Cbr3	Tie2FBs	Mfap4FBs	Flox	WTnormal	5.67e-22	0,119893654654908	0,599	0,29	1.76e-17
Crls1	Tie2FBs	Mfap4FBs	Flox	WTnormal	7.45e-18	0,119812129651801	0,314	0,12	2.31e-13
Msl2	Tie2FBs	Mfap4FBs	Flox	WTnormal	9.01e-30	0,119709843922862	0,439	0,168	2.8e-25
Adgra2	Tie2FBs	Mfap4FBs	Flox	WTnormal	2.65e-21	0,119557772256711	0,358	0,14	8.23e-16
Fermt2	Tie2FBs	Mfap4FBs	Flox	WTnormal	5e-10	0,119386740003119	0,76	0,453	1.55e-05
Ik	Tie2FBs	Mfap4FBs	Flox	WTnormal	3.01e-22	0,119361808775458	0,668	0,328	9.36e-18
Zswim8	Tie2FBs	Mfap4FBs	Flox	WTnormal	2.28e-25	0,119332409377885	0,421	0,164	7.09e-21
Coa5	Tie2FBs	Mfap4FBs	Flox	WTnormal	1.04e-34	0,119256258170286	0,334	0,103	3.23e-31
Sema4c	Tie2FBs	Mfap4FBs	Flox	WTnormal	6.4e-17	0,119121749747774	0,234	0,078	1.99e-13
Cyth2	Tie2FBs	Mfap4FBs	Flox	WTnormal	2.75e-20	0,119045528937528	0,433	0,183	8.54e-16
Tbl1x	Tie2FBs	Mfap4FBs	Flox	WTnormal	2.44e-19	0,118971804747216	0,693	0,367	7.59e-15
Lnpk	Tie2FBs	Mfap4FBs	Flox	WTnormal	7.79e-16	0,118884914528875	0,31	0,122	2.42e-11
Camkk1	Tie2FBs	Mfap4FBs	Flox	WTnormal	2.26e-27	0,118864416592303	0,195	0,045	7e-23
Wasf1	Tie2FBs	Mfap4FBs	Flox	WTnormal	5.23e-40	0,11877203711139	0,128	0,011	1.63e-35
Pex13	Tie2FBs	Mfap4FBs	Flox	WTnormal	2.46e-26	0,118721566433699	0,421	0,165	7.63e-21
Purb	Tie2FBs	Mfap4FBs	Flox	WTnormal	8.76e-10	0,118709322183693	0,697	0,398	2.72e-05
Pik3c2a	Tie2FBs	Mfap4FBs	Flox	WTnormal	6.41e-27	0,118708349070662	0,403	0,154	1.99e-22
Clip3	Tie2FBs	Mfap4FBs	Flox	WTnormal	6.47e-22	0,118612052199875	0,446	0,192	2.01e-18
Fbxw11	Tie2FBs	Mfap4FBs	Flox	WTnormal	2.5e-38	0,118566839940653	0,403	0,132	7.77e-34
Eloa	Tie2FBs	Mfap4FBs	Flox	WTnormal	8.74e-22	0,118531188484793	0,359	0,138	2.71e-17
Rbms3	Tie2FBs	Mfap4FBs	Flox	WTnormal	0.0419	0,118513201512243	0,902	0,615	1300
Plekha1	Tie2FBs	Mfap4FBs	Flox	WTnormal	7.37e-20	0,11849817993136	0,36	0,144	2.29e-15
Ctps2	Tie2FBs	Mfap4FBs	Flox	WTnormal	1.1e-22	0,118407532677413	0,292	0,099	3.41e-18
Cul7	Tie2FBs	Mfap4FBs	Flox	WTnormal	1.29e-38	0,118367705991273	0,311	0,086	4.02e-34
Zc3h12a	Tie2FBs	Mfap4FBs	Flox	WTnormal	3.76e-25	0,118323800886546	0,196	0,049	1.17e-19
Uhrf1bp1l	Tie2FBs	Mfap4FBs	Flox	WTnormal	2.64e-18	0,118229802612034	0,281	0,102	8.21e-14
Polr2m	Tie2FBs	Mfap4FBs	Flox	WTnormal	1.83e-17	0,118173893675855	0,613	0,306	5.67e-13
Stxbp1	Tie2FBs	Mfap4FBs	Flox	WTnormal	7.68e-23	0,11813161418179	0,331	0,12	2.39e-18
Cul1	Tie2FBs	Mfap4FBs	Flox	WTnormal	6.53e-25	0,118042520173718	0,614	0,287	2.03e-20
Zfp644	Tie2FBs	Mfap4FBs	Flox	WTnormal	4.28e-19	0,11799938391398	0,548	0,264	1.33e-14
Sh3bp4	Tie2FBs	Mfap4FBs	Flox	WTnormal	1.91e-29	0,117976714512399	0,227	0,057	5.94e-25
Dnajc7	Tie2FBs	Mfap4FBs	Flox	WTnormal	2.57e-18	0,117964057237248	0,428	0,185	7.99e-14
Psme3	Tie2FBs	Mfap4FBs	Flox	WTnormal	1.87e-29	0,117901222556441	0,292	0,088	5.8e-25
9930021J03Rik	Tie2FBs	Mfap4FBs	Flox	WTnormal	5.08e-25	0,117890368454027	0,47	0,203	1.58e-18
Dctn4	Tie2FBs	Mfap4FBs	Flox	WTnormal	9.31e-30	0,117856808374855	0,641	0,294	2.89e-25
Ganc	Tie2FBs	Mfap4FBs	Flox	WTnormal	9.11e-19	0,117814814941297	0,192	0,053	2.83e-14
Ankib1	Tie2FBs	Mfap4FBs	Flox	WTnormal	1.28e-28	0,117773449684469	0,353	0,123	3.98e-24
Dpp9	Tie2FBs	Mfap4FBs	Flox	WTnormal	5.47e-24	0,117752709908579	0,334	0,119	1.7e-19
Vsig10	Tie2FBs	Mfap4FBs	Flox	WTnormal	3e-26	0,117494481901401	0,216	0,055	9.31e-22
Tor1aip2	Tie2FBs	Mfap4FBs	Flox	WTnormal	1.52e-33	0,117439159664351	0,464	0,177	4.72e-29
Psme1	Tie2FBs	Mfap4FBs	Flox	WTnormal	9.22e-25	0,117400901706673	0,795	0,431	2.86e-20
Snrpn	Tie2FBs	Mfap4FBs	Flox	WTnormal	1.86e-22	0,117365999329784	0,321	0,118	5.79e-17
Herc2	Tie2FBs	Mfap4FBs	Flox	WTnormal	4.67e-27	0,117363266257557	0,508	0,221	1.45e-22
Angptl2	Tie2FBs	Mfap4FBs	Flox	WTnormal	4.77e-25	0,117355355376712	0,474	0,2	1.48e-20
Got1	Tie2FBs	Mfap4FBs	Flox	WTnormal	2.35e-18	0,117344746353775	0,229	0,072	7.31e-14
Tacc1	Tie2FBs	Mfap4FBs	Flox	WTnormal	3.55e-21	0,117284494519716	0,734	0,391	1.1e-16
Tmem123	Tie2FBs	Mfap4FBs	Flox	WTnormal	3.63e-22	0,117258944176178	0,529	0,241	1.13e-17
Eif2ak3	Tie2FBs	Mfap4FBs	Flox	WTnormal	6.2e-23	0,117128315960049	0,321	0,115	1.93e-18
1700020I14Rik	Tie2FBs	Mfap4FBs	Flox	WTnormal	7.11e-21	0,117108025502636	0,635	0,322	2.21e-16
Commd1	Tie2FBs	Mfap4FBs	Flox	WTnormal	1.27e-23	0,116969619422053	0,574	0,267	3.96e-19
Spopl	Tie2FBs	Mfap4FBs	Flox	WTnormal	1.29e-17	0,116921188338563	0,323	0,128	4.01e-12
Ubap2	Tie2FBs	Mfap4FBs	Flox	WTnormal	1.14e-16	0,116913972512414	0,265	0,095	3.54e-13
Wdr48	Tie2FBs	Mfap4FBs	Flox	WTnormal	3.27e-22	0,116904413873655	0,29	0,099	1.01e-17
Gm26523	Tie2FBs	Mfap4FBs	Flox	WTnormal	2.49e-14	0,116535170022087	0,209	0,068	7.74e-10
Stat6	Tie2FBs	Mfap4FBs	Flox	WTnormal	1.38e-29	0,116518210449283	0,482	0,196	4.29e-25
Usp5	Tie2FBs	Mfap4FBs	Flox	WTnormal	3.66e-26	0,116513230075022	0,341	0,119	1.14e-21
Vps4a	Tie2FBs	Mfap4FBs	Flox	WTnormal	1.64e-24	0,116378874047876	0,412	0,162	5.1e-21
Wnt5b	Tie2FBs	Mfap4FBs	Flox	WTnormal	2.26e-37	0,116351629006936	0,167	0,025	7.01e-33
Pnn	Tie2FBs	Mfap4FBs	Flox	WTnormal	8.05e-18	0,11633019417008	0,61	0,312	2.5e-13
H2-D1	Tie2FBs	Mfap4FBs	Flox	WTnormal	803	0,116238245773557	0,94	0,697	249000000
Bcl3	Tie2FBs	Mfap4FBs	Flox	WTnormal	1.79e-11	0,116116028427995	0,184	0,059	5.57e-07
Wdr26	Tie2FBs	Mfap4FBs	Flox	WTnormal	7.5e-31	0,116016342972973	0,698	0,335	2.33e-26
Senp5	Tie2FBs	Mfap4FBs	Flox	WTnormal	2.7e-20	0,116006825261082	0,332	0,125	8.39e-16
Il17rd	Tie2FBs	Mfap4FBs	Flox	WTnormal	1.27e-39	0,115986678194439	0,335	0,096	3.96e-35
Lmbrd1	Tie2FBs	Mfap4FBs	Flox	WTnormal	3.18e-21	0,115942332166818	0,631	0,313	9.87e-17
Mical1	Tie2FBs	Mfap4FBs	Flox	WTnormal	5.72e-25	0,115874642821196	0,391	0,152	1.78e-20
Ccar1	Tie2FBs	Mfap4FBs	Flox	WTnormal	1.1e-17	0,115836373866659	0,626	0,317	3.43e-13
Msmo1	Tie2FBs	Mfap4FBs	Flox	WTnormal	2.98e-19	0,11582910889544	0,293	0,106	9.25e-15
Lars2	Tie2FBs	Mfap4FBs	Flox	WTnormal	5.12e-08	0,115817779533495	0,243	0,1	0.00159
Zbtb43	Tie2FBs	Mfap4FBs	Flox	WTnormal	2.45e-16	0,115803567789396	0,187	0,054	7.61e-13
Slc16a1	Tie2FBs	Mfap4FBs	Flox	WTnormal	6.22e-28	0,115758090986531	0,171	0,035	1.93e-22
Tcerg1	Tie2FBs	Mfap4FBs	Flox	WTnormal	2.68e-19	0,115611756664032	0,391	0,164	8.32e-15
Nipsnap3b	Tie2FBs	Mfap4FBs	Flox	WTnormal	6.79e-38	0,11560603053236	0,384	0,124	2.11e-33
Itch	Tie2FBs	Mfap4FBs	Flox	WTnormal	4.76e-23	0,11559893013554	0,539	0,245	1.48e-19
Rabif	Tie2FBs	Mfap4FBs	Flox	WTnormal	3.21e-25	0,115595125513159	0,272	0,083	9.95e-21
Rtcb	Tie2FBs	Mfap4FBs	Flox	WTnormal	8.71e-21	0,115565393358081	0,536	0,246	2.7e-16
Plin2	Tie2FBs	Mfap4FBs	Flox	WTnormal	3.33e-21	0,115561945567421	0,337	0,126	1.03e-16
Pnp	Tie2FBs	Mfap4FBs	Flox	WTnormal	1.3e-11	0,115473739057588	0,825	0,516	4.04e-06
Cyfip2	Tie2FBs	Mfap4FBs	Flox	WTnormal	6.38e-46	0,115472493806018	0,111	0,005	1.98e-41
Ammecr1	Tie2FBs	Mfap4FBs	Flox	WTnormal	4.41e-39	0,115398278369511	0,282	0,071	1.37e-34
Rnf111	Tie2FBs	Mfap4FBs	Flox	WTnormal	1.41e-30	0,115353712809328	0,388	0,137	4.36e-27
Man2a1	Tie2FBs	Mfap4FBs	Flox	WTnormal	5.63e-19	0,115319343539059	0,734	0,398	1.75e-15
Nop56	Tie2FBs	Mfap4FBs	Flox	WTnormal	3.83e-16	0,115309126392143	0,374	0,163	1.19e-11
Hdac4	Tie2FBs	Mfap4FBs	Flox	WTnormal	1.88e-27	0,115261119790926	0,447	0,179	5.83e-23
Camk1	Tie2FBs	Mfap4FBs	Flox	WTnormal	6.02e-22	0,115227522220786	0,701	0,362	1.87e-17
Nsd2	Tie2FBs	Mfap4FBs	Flox	WTnormal	2.15e-14	0,115225265179241	0,265	0,099	6.67e-10
Eif3d	Tie2FBs	Mfap4FBs	Flox	WTnormal	9.83e-19	0,115205780449542	0,553	0,27	3.05e-14
Zdhhc5	Tie2FBs	Mfap4FBs	Flox	WTnormal	1.18e-24	0,1151499582556	0,381	0,148	3.66e-19
U2af2	Tie2FBs	Mfap4FBs	Flox	WTnormal	1.01e-24	0,115144192385336	0,513	0,225	3.14e-20
Baz2b	Tie2FBs	Mfap4FBs	Flox	WTnormal	5.76e-13	0,115140778264802	0,466	0,223	1.79e-08
Setd5	Tie2FBs	Mfap4FBs	Flox	WTnormal	7.32e-14	0,115032217247039	0,562	0,299	2.27e-09
Rbm43	Tie2FBs	Mfap4FBs	Flox	WTnormal	2.38e-24	0,11497534105709	0,257	0,078	7.38e-20
Csnk1a1	Tie2FBs	Mfap4FBs	Flox	WTnormal	7.58e-12	0,114929238213821	0,819	0,48	2.35e-06
Elf2	Tie2FBs	Mfap4FBs	Flox	WTnormal	1.49e-20	0,114912107505283	0,525	0,241	4.62e-16
Clock	Tie2FBs	Mfap4FBs	Flox	WTnormal	2.57e-18	0,114838110718233	0,589	0,296	7.97e-13
Apc	Tie2FBs	Mfap4FBs	Flox	WTnormal	1.54e-18	0,114774140512236	0,44	0,197	4.79e-14
Brd3	Tie2FBs	Mfap4FBs	Flox	WTnormal	5.88e-22	0,114730290778014	0,562	0,262	1.83e-17
Dtx3l	Tie2FBs	Mfap4FBs	Flox	WTnormal	1.18e-22	0,114704493566232	0,202	0,053	3.67e-19
Snapin	Tie2FBs	Mfap4FBs	Flox	WTnormal	1.01e-22	0,114687824367801	0,467	0,203	3.12e-19
Carm1	Tie2FBs	Mfap4FBs	Flox	WTnormal	1.74e-17	0,114472024603758	0,258	0,089	5.41e-13
Cr1l	Tie2FBs	Mfap4FBs	Flox	WTnormal	8.89e-26	0,114298781788096	0,718	0,361	2.76e-21
Zfp148	Tie2FBs	Mfap4FBs	Flox	WTnormal	1.41e-21	0,114290482989189	0,599	0,289	4.39e-18
Evc	Tie2FBs	Mfap4FBs	Flox	WTnormal	1.63e-32	0,114084132454444	0,369	0,123	5.05e-28
Ywhah	Tie2FBs	Mfap4FBs	Flox	WTnormal	1.76e-07	0,114069404715143	0,762	0,468	0.00547
Poc1b	Tie2FBs	Mfap4FBs	Flox	WTnormal	2.48e-21	0,114032921343694	0,181	0,045	7.7e-17
Rbms2	Tie2FBs	Mfap4FBs	Flox	WTnormal	3.02e-17	0,11402451653067	0,408	0,174	9.38e-13
Cd164	Tie2FBs	Mfap4FBs	Flox	WTnormal	3.16e-30	0,113997691635626	0,797	0,422	9.8e-26
Psmd6	Tie2FBs	Mfap4FBs	Flox	WTnormal	3.3e-15	0,113898844283811	0,589	0,309	1.02e-10
Abca9	Tie2FBs	Mfap4FBs	Flox	WTnormal	1.17e-17	0,113835899061033	0,415	0,18	3.64e-13
Btbd2	Tie2FBs	Mfap4FBs	Flox	WTnormal	4.08e-22	0,113756583102479	0,334	0,122	1.27e-17
G3bp1	Tie2FBs	Mfap4FBs	Flox	WTnormal	4.35e-18	0,113742286341255	0,675	0,352	1.35e-13
Dars	Tie2FBs	Mfap4FBs	Flox	WTnormal	1.01e-17	0,113682167985338	0,405	0,173	3.14e-13
Edem1	Tie2FBs	Mfap4FBs	Flox	WTnormal	7.94e-27	0,113575947007052	0,418	0,164	2.47e-22
Mau2	Tie2FBs	Mfap4FBs	Flox	WTnormal	1.37e-14	0,113543546014057	0,323	0,134	4.26e-09
Mob1a	Tie2FBs	Mfap4FBs	Flox	WTnormal	4.53e-34	0,113191391895942	0,61	0,267	1.41e-29
Phc3	Tie2FBs	Mfap4FBs	Flox	WTnormal	1.95e-24	0,113148559395686	0,46	0,196	6.07e-19
Cnnm3	Tie2FBs	Mfap4FBs	Flox	WTnormal	3.26e-25	0,113143252549778	0,272	0,085	1.01e-20
Samd8	Tie2FBs	Mfap4FBs	Flox	WTnormal	4.37e-22	0,113118014613717	0,304	0,106	1.36e-17
Tirap	Tie2FBs	Mfap4FBs	Flox	WTnormal	1.15e-19	0,113058518333801	0,215	0,063	3.56e-15
Dennd6a	Tie2FBs	Mfap4FBs	Flox	WTnormal	1.25e-18	0,113056640069772	0,353	0,14	3.89e-14
Rp2	Tie2FBs	Mfap4FBs	Flox	WTnormal	7.12e-25	0,113026244279034	0,233	0,065	2.21e-21
Jade1	Tie2FBs	Mfap4FBs	Flox	WTnormal	2.26e-10	0,112917967396798	0,47	0,24	7.02e-06
Tmf1	Tie2FBs	Mfap4FBs	Flox	WTnormal	8.73e-23	0,112794610821527	0,527	0,243	2.71e-16
9030624J02Rik	Tie2FBs	Mfap4FBs	Flox	WTnormal	5.15e-15	0,112674122243283	0,323	0,131	1.6e-10
Prmt2	Tie2FBs	Mfap4FBs	Flox	WTnormal	7.62e-19	0,112633623931893	0,379	0,154	2.37e-14
1600012H06Rik	Tie2FBs	Mfap4FBs	Flox	WTnormal	1.83e-19	0,11256524246779	0,286	0,102	5.67e-15
Sox13	Tie2FBs	Mfap4FBs	Flox	WTnormal	2e-42	0,11254742937649	0,205	0,036	6.22e-38
Appbp2	Tie2FBs	Mfap4FBs	Flox	WTnormal	6.24e-22	0,112536695189852	0,533	0,248	1.94e-17
Tmem173	Tie2FBs	Mfap4FBs	Flox	WTnormal	9.83e-27	0,112487523113423	0,187	0,042	3.05e-22
Tbc1d9b	Tie2FBs	Mfap4FBs	Flox	WTnormal	9.43e-23	0,112477607162641	0,381	0,149	2.93e-18
Kifap3	Tie2FBs	Mfap4FBs	Flox	WTnormal	2.44e-29	0,112356969585329	0,602	0,275	7.59e-25
Ctbp1	Tie2FBs	Mfap4FBs	Flox	WTnormal	2.55e-17	0,112351482240562	0,708	0,38	7.93e-13
Elavl1	Tie2FBs	Mfap4FBs	Flox	WTnormal	3.82e-15	0,112339419397854	0,59	0,307	1.19e-10
Ice1	Tie2FBs	Mfap4FBs	Flox	WTnormal	1.36e-28	0,112267729073329	0,338	0,114	4.23e-24
Rsu1	Tie2FBs	Mfap4FBs	Flox	WTnormal	1.19e-14	0,112205267046197	0,823	0,464	3.71e-10
Crybb3	Tie2FBs	Mfap4FBs	Flox	WTnormal	3.04e-43	0,112176824560607	0,146	0,015	9.45e-39
Hars	Tie2FBs	Mfap4FBs	Flox	WTnormal	4.21e-19	0,112114787309779	0,456	0,2	1.31e-15
Wdfy2	Tie2FBs	Mfap4FBs	Flox	WTnormal	1.36e-28	0,112012808743472	0,38	0,14	4.21e-24
Maff	Tie2FBs	Mfap4FBs	Flox	WTnormal	4.68e-14	0,111953508438019	0,551	0,285	1.45e-09
Osbp	Tie2FBs	Mfap4FBs	Flox	WTnormal	2.61e-13	0,111943469638076	0,351	0,153	8.09e-09
Uty	Tie2FBs	Mfap4FBs	Flox	WTnormal	7.01e-12	0,111934483510637	0,236	0,087	2.18e-07
Gpd2	Tie2FBs	Mfap4FBs	Flox	WTnormal	3.8e-18	0,111928082304658	0,229	0,072	1.18e-13
Ccdc91	Tie2FBs	Mfap4FBs	Flox	WTnormal	5.78e-26	0,11188901352062	0,24	0,067	1.8e-21
Wee1	Tie2FBs	Mfap4FBs	Flox	WTnormal	6.95e-24	0,111868179127632	0,24	0,069	2.16e-19
Dnmbp	Tie2FBs	Mfap4FBs	Flox	WTnormal	6.76e-19	0,111849225717818	0,167	0,041	2.1e-14
Tprkb	Tie2FBs	Mfap4FBs	Flox	WTnormal	2.42e-24	0,11181980609126	0,32	0,112	7.52e-20
Mrfap1	Tie2FBs	Mfap4FBs	Flox	WTnormal	0.0801	0,111767656227684	0,889	0,583	2490
Sox4	Tie2FBs	Mfap4FBs	Flox	WTnormal	3.49e-14	0,111647551579435	0,276	0,108	1.08e-08
Nono	Tie2FBs	Mfap4FBs	Flox	WTnormal	5.82e-27	0,111629626471197	0,642	0,304	1.81e-22
Heatr6	Tie2FBs	Mfap4FBs	Flox	WTnormal	8.61e-18	0,111564939190951	0,314	0,121	2.67e-13
Shisa5	Tie2FBs	Mfap4FBs	Flox	WTnormal	2.98e-15	0,111491786799078	0,844	0,503	9.25e-11
Ccdc88c	Tie2FBs	Mfap4FBs	Flox	WTnormal	2.22e-38	0,11143944683232	0,157	0,021	6.88e-34
Xiap	Tie2FBs	Mfap4FBs	Flox	WTnormal	7.91e-18	0,111389189155756	0,526	0,252	2.46e-13
Ilf2	Tie2FBs	Mfap4FBs	Flox	WTnormal	1.13e-13	0,111361397829559	0,492	0,241	3.51e-09
Scaf1	Tie2FBs	Mfap4FBs	Flox	WTnormal	3.04e-23	0,111182499153589	0,352	0,129	9.44e-21
Trnt1	Tie2FBs	Mfap4FBs	Flox	WTnormal	6.05e-19	0,111161462423859	0,365	0,147	1.88e-16
Zkscan3	Tie2FBs	Mfap4FBs	Flox	WTnormal	7.64e-21	0,111120775384107	0,518	0,242	2.37e-16
Snap29	Tie2FBs	Mfap4FBs	Flox	WTnormal	1.36e-32	0,111118260207583	0,264	0,071	4.22e-27
Otub1	Tie2FBs	Mfap4FBs	Flox	WTnormal	3.15e-24	0,111085973061366	0,498	0,214	9.78e-20
Magee1	Tie2FBs	Mfap4FBs	Flox	WTnormal	6.59e-19	0,111042545616199	0,299	0,11	2.05e-14
Mtpn	Tie2FBs	Mfap4FBs	Flox	WTnormal	6.82e-25	0,110982694114304	0,724	0,379	2.12e-20
Eif2ak1	Tie2FBs	Mfap4FBs	Flox	WTnormal	4.21e-18	0,110946105258282	0,286	0,103	1.31e-13
Sf3b3	Tie2FBs	Mfap4FBs	Flox	WTnormal	4.59e-21	0,110824872953693	0,485	0,218	1.43e-16
Rnf152	Tie2FBs	Mfap4FBs	Flox	WTnormal	9.09e-34	0,110801823725748	0,121	0,012	2.82e-29
Klhl24	Tie2FBs	Mfap4FBs	Flox	WTnormal	3.1e-20	0,110746967675976	0,525	0,247	9.61e-16
Slc4a10	Tie2FBs	Mfap4FBs	Flox	WTnormal	2.34e-34	0,110739455408053	0,181	0,032	7.26e-30
Rab6b	Tie2FBs	Mfap4FBs	Flox	WTnormal	2.23e-21	0,110708616208289	0,29	0,1	6.92e-17
Lrba	Tie2FBs	Mfap4FBs	Flox	WTnormal	8.25e-19	0,110603355323769	0,21	0,062	2.56e-14
Hdac1	Tie2FBs	Mfap4FBs	Flox	WTnormal	1.64e-18	0,110598375735913	0,509	0,239	5.11e-13
Trap1	Tie2FBs	Mfap4FBs	Flox	WTnormal	1.8e-18	0,110598179526626	0,313	0,118	5.59e-14
M6pr	Tie2FBs	Mfap4FBs	Flox	WTnormal	3.95e-25	0,110351926748059	0,496	0,213	1.23e-20
Bdh2	Tie2FBs	Mfap4FBs	Flox	WTnormal	5.03e-30	0,11034843665568	0,457	0,18	1.56e-25
Asxl2	Tie2FBs	Mfap4FBs	Flox	WTnormal	1.02e-09	0,11033595967192	0,318	0,143	3.18e-05
Wwc2	Tie2FBs	Mfap4FBs	Flox	WTnormal	4.24e-17	0,110227395266794	0,634	0,329	1.32e-12
0610010F05Rik	Tie2FBs	Mfap4FBs	Flox	WTnormal	1.08e-21	0,110177778370992	0,269	0,088	3.36e-17
[truncated: 959 more rows]

## Sheet: Tie2 FBs Athero - DE table  
gene	ident1	ident2	cellType	mouseSet	p_val.RNAwithSoupXwithLists	avg_log2FC.RNAwithSoupXwithLists	pct.1.RNAwithSoupXwithLists	pct.2.RNAwithSoupXwithLists	p_val_adj.RNAwithSoupXwithLists
Gm42418	Athero_20w_Flox	Flox	Tie2FBs	WTnormalvs20wkHFD	0	594267542452648	0,979	0,02	0
Hp	Athero_20w_Flox	Flox	Tie2FBs	WTnormalvs20wkHFD	1.50876e-49	19669626927601	0,372	0,045	4.68515e-45
Lars2	Athero_20w_Flox	Flox	Tie2FBs	WTnormalvs20wkHFD	2.99019e-225	192722941364109	0,865	0,243	9.28545e-221
AY036118	Athero_20w_Flox	Flox	Tie2FBs	WTnormalvs20wkHFD	9.51982e-100	173802249291202	0,585	0,098	2.95619e-95
C4b	Athero_20w_Flox	Flox	Tie2FBs	WTnormalvs20wkHFD	1.85272e-108	166025546158241	0,747	0,289	5.75325e-105
Serpina3n	Athero_20w_Flox	Flox	Tie2FBs	WTnormalvs20wkHFD	1.02253e-54	141527196717711	0,56	0,205	3.17525e-50
Hspa1a	Athero_20w_Flox	Flox	Tie2FBs	WTnormalvs20wkHFD	5.60007e-10	137992975944619	0,442	0,285	1.73899e-05
C3	Athero_20w_Flox	Flox	Tie2FBs	WTnormalvs20wkHFD	4.45365e-175	135902116390994	0,998	0,957	1.38299e-170
Hspa1b	Athero_20w_Flox	Flox	Tie2FBs	WTnormalvs20wkHFD	2691.99	127580317095801	0,482	0,424	8.35945e+07
Sned1	Athero_20w_Flox	Flox	Tie2FBs	WTnormalvs20wkHFD	1.33654e-99	12556000837028	0,702	0,266	4.15037e-95
Ptx3	Athero_20w_Flox	Flox	Tie2FBs	WTnormalvs20wkHFD	0.0018199	117810338400283	0,453	0,317	5.65135
Mt2	Athero_20w_Flox	Flox	Tie2FBs	WTnormalvs20wkHFD	1.69057e-19	11736211167941	0,927	0,91	5.24972e-16
Prg4	Athero_20w_Flox	Flox	Tie2FBs	WTnormalvs20wkHFD	5.80977e-18	109270701967397	0,359	0,146	1.80411e-12
Plac8	Athero_20w_Flox	Flox	Tie2FBs	WTnormalvs20wkHFD	4.70514e-62	106392141419037	0,775	0,457	1.46109e-59
Lbp	Athero_20w_Flox	Flox	Tie2FBs	WTnormalvs20wkHFD	7.22082e-41	105639393893609	0,773	0,533	2.24228e-36
Sbno2	Athero_20w_Flox	Flox	Tie2FBs	WTnormalvs20wkHFD	7.12433e-52	101706108886916	0,782	0,536	2.21232e-47
Apod	Athero_20w_Flox	Flox	Tie2FBs	WTnormalvs20wkHFD	8.4989e-61	100204814738893	0,626	0,272	2.63916e-56
Rps17	Athero_20w_Flox	Flox	Tie2FBs	WTnormalvs20wkHFD	1.00345e-217	0,994182273879823	0,995	0,975	3.11602e-213
Plpp3	Athero_20w_Flox	Flox	Tie2FBs	WTnormalvs20wkHFD	1.4915e-106	0,949812334824255	0,999	0,978	4.63156e-102
Rps15	Athero_20w_Flox	Flox	Tie2FBs	WTnormalvs20wkHFD	4.44146e-210	0,931050967857299	1	0,972	1.37921e-205
Ccl7	Athero_20w_Flox	Flox	Tie2FBs	WTnormalvs20wkHFD	4.42128e-19	0,921540162651655	0,388	0,143	1.37294e-14
Inmt	Athero_20w_Flox	Flox	Tie2FBs	WTnormalvs20wkHFD	9.26108e-20	0,900867980091968	0,4	0,164	2.87584e-13
Pim1	Athero_20w_Flox	Flox	Tie2FBs	WTnormalvs20wkHFD	1.36113e-28	0,900508250613213	0,59	0,356	4.22671e-24
Cwc22	Athero_20w_Flox	Flox	Tie2FBs	WTnormalvs20wkHFD	3.38107e-84	0,890729947963046	0,571	0,153	1.04992e-79
Rpl5	Athero_20w_Flox	Flox	Tie2FBs	WTnormalvs20wkHFD	1.37151e-165	0,873082311067765	0,995	0,962	4.25894e-161
Tnfaip2	Athero_20w_Flox	Flox	Tie2FBs	WTnormalvs20wkHFD	1.76968e-43	0,85086966519357	0,706	0,415	5.49538e-39
Runx1	Athero_20w_Flox	Flox	Tie2FBs	WTnormalvs20wkHFD	1.7365e-49	0,842634872909877	0,431	0,109	5.39235e-45
Slfn5	Athero_20w_Flox	Flox	Tie2FBs	WTnormalvs20wkHFD	8.30125e-67	0,841930371816208	0,869	0,647	2.57779e-62
Abca1	Athero_20w_Flox	Flox	Tie2FBs	WTnormalvs20wkHFD	9.61028e-89	0,834769639000145	0,888	0,637	2.98428e-84
Rps6	Athero_20w_Flox	Flox	Tie2FBs	WTnormalvs20wkHFD	2.23849e-169	0,82671282513984	0,994	0,944	6.9512e-165
Gda	Athero_20w_Flox	Flox	Tie2FBs	WTnormalvs20wkHFD	2.15455e-52	0,79848997051179	0,873	0,672	6.69051e-48
Rpl12	Athero_20w_Flox	Flox	Tie2FBs	WTnormalvs20wkHFD	5.74991e-160	0,79269124958127	0,994	0,933	1.78552e-154
Aebp1	Athero_20w_Flox	Flox	Tie2FBs	WTnormalvs20wkHFD	1.40515e-84	0,790606564116825	0,996	0,983	4.3634e-80
Hspb1	Athero_20w_Flox	Flox	Tie2FBs	WTnormalvs20wkHFD	2.79298e+06	0,773426539925982	0,683	0,596	0,000867303247215551
Rpl23a	Athero_20w_Flox	Flox	Tie2FBs	WTnormalvs20wkHFD	1.21403e-152	0,769608575921791	0,995	0,978	3.76992e-148
Cxcl12	Athero_20w_Flox	Flox	Tie2FBs	WTnormalvs20wkHFD	2.31386e-25	0,766045845444774	0,842	0,654	7.18524e-21
Adamts5	Athero_20w_Flox	Flox	Tie2FBs	WTnormalvs20wkHFD	1.10896e-54	0,765880671513395	0,986	0,966	3.44365e-50
Srgn	Athero_20w_Flox	Flox	Tie2FBs	WTnormalvs20wkHFD	2.48459e-35	0,759422769381239	0,433	0,142	7.71539e-31
Rps25	Athero_20w_Flox	Flox	Tie2FBs	WTnormalvs20wkHFD	5.6206e-161	0,758779709136282	0,995	0,955	1.74537e-156
Dpp4	Athero_20w_Flox	Flox	Tie2FBs	WTnormalvs20wkHFD	1.69041e-37	0,746694490802198	0,761	0,54	5.24924e-33
Hsp90aa1	Athero_20w_Flox	Flox	Tie2FBs	WTnormalvs20wkHFD	9.64793e-51	0,728396993953643	0,982	0,944	2.99597e-46
Rps14	Athero_20w_Flox	Flox	Tie2FBs	WTnormalvs20wkHFD	2.83398e-174	0,722516904745789	0,998	0,987	8.80034e-170
Rack1	Athero_20w_Flox	Flox	Tie2FBs	WTnormalvs20wkHFD	3.05949e-114	0,721702122167921	0,991	0,937	9.50063e-110
Rps23	Athero_20w_Flox	Flox	Tie2FBs	WTnormalvs20wkHFD	4.12833e-186	0,720464834991535	0,999	0,98	1.28197e-182
Rps18	Athero_20w_Flox	Flox	Tie2FBs	WTnormalvs20wkHFD	8.21058e-161	0,712938828585594	0,996	0,982	2.54963e-156
Il6	Athero_20w_Flox	Flox	Tie2FBs	WTnormalvs20wkHFD	3.08829e-11	0,704754002716463	0,426	0,219	9.59007e-07
Lcn2	Athero_20w_Flox	Flox	Tie2FBs	WTnormalvs20wkHFD	2.54484e-06	0,703787052128842	0,112	0,001	0.0790249
Aldh1a2	Athero_20w_Flox	Flox	Tie2FBs	WTnormalvs20wkHFD	1.38197e-16	0,690372212415983	0,271	0,072	4.29145e-11
Trib1	Athero_20w_Flox	Flox	Tie2FBs	WTnormalvs20wkHFD	3.55039e-19	0,677090720108002	0,543	0,321	1.1025e-14
Adm	Athero_20w_Flox	Flox	Tie2FBs	WTnormalvs20wkHFD	3.20914e-08	0,659894379829951	0,553	0,374	0.000996534
Socs3	Athero_20w_Flox	Flox	Tie2FBs	WTnormalvs20wkHFD	2.14288e-16	0,653447087825485	0,885	0,784	6.65429e-12
Mmp14	Athero_20w_Flox	Flox	Tie2FBs	WTnormalvs20wkHFD	1.27573e-51	0,652785435637998	0,827	0,602	3.96153e-47
Rpl31	Athero_20w_Flox	Flox	Tie2FBs	WTnormalvs20wkHFD	4.4028e-114	0,651919638572944	0,99	0,969	1.3672e-108
Cp	Athero_20w_Flox	Flox	Tie2FBs	WTnormalvs20wkHFD	8.42372e-11	0,647705567533309	0,462	0,264	2.61582e-06
Vegfd	Athero_20w_Flox	Flox	Tie2FBs	WTnormalvs20wkHFD	2.75034e-34	0,645736893667609	0,665	0,398	8.54062e-29
Nfkbiz	Athero_20w_Flox	Flox	Tie2FBs	WTnormalvs20wkHFD	6.48318e-16	0,644329001003899	0,808	0,677	2.01322e-11
Gadd45g	Athero_20w_Flox	Flox	Tie2FBs	WTnormalvs20wkHFD	2.58243e-12	0,643844656027574	0,741	0,568	8.01922e-06
Ifi205	Athero_20w_Flox	Flox	Tie2FBs	WTnormalvs20wkHFD	2.16854e-30	0,638719730534429	0,566	0,295	6.73395e-26
Rpl17	Athero_20w_Flox	Flox	Tie2FBs	WTnormalvs20wkHFD	2.8725e-126	0,63664523211957	0,998	0,965	8.91997e-122
Pla1a	Athero_20w_Flox	Flox	Tie2FBs	WTnormalvs20wkHFD	7.63641e-29	0,620659056154208	0,823	0,599	2.37133e-23
Bcl3	Athero_20w_Flox	Flox	Tie2FBs	WTnormalvs20wkHFD	6.37549e-42	0,609264451432267	0,499	0,184	1.97978e-37
Osmr	Athero_20w_Flox	Flox	Tie2FBs	WTnormalvs20wkHFD	6.79823e-28	0,600647243698597	0,642	0,407	2.11106e-23
Rpl4	Athero_20w_Flox	Flox	Tie2FBs	WTnormalvs20wkHFD	2.17442e-96	0,596328078242438	0,99	0,944	6.75222e-91
Adamts1	Athero_20w_Flox	Flox	Tie2FBs	WTnormalvs20wkHFD	9.11479e-10	0,586339929589487	0,832	0,721	0.000283042
Ifi207	Athero_20w_Flox	Flox	Tie2FBs	WTnormalvs20wkHFD	1.5022e-30	0,579313599169106	0,677	0,412	4.66478e-26
Rpl10	Athero_20w_Flox	Flox	Tie2FBs	WTnormalvs20wkHFD	1.40966e-98	0,578258778069096	0,993	0,976	4.37741e-94
Rpl26	Athero_20w_Flox	Flox	Tie2FBs	WTnormalvs20wkHFD	5.14031e-136	0,573362596529013	0,995	0,993	1.59622e-131
Il17ra	Athero_20w_Flox	Flox	Tie2FBs	WTnormalvs20wkHFD	7.09001e-29	0,57253174209537	0,594	0,345	2.20166e-24
Ifi204	Athero_20w_Flox	Flox	Tie2FBs	WTnormalvs20wkHFD	5.84473e-28	0,570761308541467	0,792	0,553	1.81496e-23
Rps19	Athero_20w_Flox	Flox	Tie2FBs	WTnormalvs20wkHFD	1.28299e-103	0,563545870114986	0,996	0,975	3.98408e-99
Chl1	Athero_20w_Flox	Flox	Tie2FBs	WTnormalvs20wkHFD	7.25319e-07	0,562730620437923	0,112	0	2.25233e-05
Slc39a14	Athero_20w_Flox	Flox	Tie2FBs	WTnormalvs20wkHFD	0.000268062	0,558928271932542	0,395	0,25	0.832413
C1ra	Athero_20w_Flox	Flox	Tie2FBs	WTnormalvs20wkHFD	1.83683e-55	0,555681706886021	0,969	0,868	5.7039e-51
Steap4	Athero_20w_Flox	Flox	Tie2FBs	WTnormalvs20wkHFD	2.01779e-12	0,537499879678259	0,33	0,126	6.26584e-08
Tpt1	Athero_20w_Flox	Flox	Tie2FBs	WTnormalvs20wkHFD	6.94043e-108	0,530883601245445	0,999	0,994	2.15521e-103
Rplp1	Athero_20w_Flox	Flox	Tie2FBs	WTnormalvs20wkHFD	2.50155e-106	0,528396669121333	0,998	0,996	7.76805e-102
Lgi2	Athero_20w_Flox	Flox	Tie2FBs	WTnormalvs20wkHFD	2.92564e-19	0,524614638093468	0,867	0,679	9.085e-15
Tiparp	Athero_20w_Flox	Flox	Tie2FBs	WTnormalvs20wkHFD	0.0045891	0,523630302688846	0,593	0,447	142.505
C7	Athero_20w_Flox	Flox	Tie2FBs	WTnormalvs20wkHFD	1.17337e+08	0,522649338253245	0,468	0,418	0,0364367738616846
Use1	Athero_20w_Flox	Flox	Tie2FBs	WTnormalvs20wkHFD	3.24812e-43	0,51786559306416	0,842	0,649	1.00864e-39
Rpl13a	Athero_20w_Flox	Flox	Tie2FBs	WTnormalvs20wkHFD	1.27366e-42	0,51435982260604	0,881	0,698	3.95509e-38
Ext1	Athero_20w_Flox	Flox	Tie2FBs	WTnormalvs20wkHFD	1.77144e-23	0,509001851410975	0,803	0,627	5.50086e-19
Irak3	Athero_20w_Flox	Flox	Tie2FBs	WTnormalvs20wkHFD	1.04077e-30	0,505707382174419	0,721	0,489	3.23191e-25
Chd4	Athero_20w_Flox	Flox	Tie2FBs	WTnormalvs20wkHFD	7.17073e-28	0,505541421842718	0,836	0,662	2.22673e-24
Isg15	Athero_20w_Flox	Flox	Tie2FBs	WTnormalvs20wkHFD	81.7669	0,505503168125083	0,338	0,209	2.53911e+06
Rpl18a	Athero_20w_Flox	Flox	Tie2FBs	WTnormalvs20wkHFD	3.64602e-95	0,50090979225503	0,995	0,99	1.1322e-90
Gpx3	Athero_20w_Flox	Flox	Tie2FBs	WTnormalvs20wkHFD	1.40651e+06	0,493600128949869	0,503	0,397	0,00436763628925825
Cpne8	Athero_20w_Flox	Flox	Tie2FBs	WTnormalvs20wkHFD	2.24832e-34	0,490908071354131	0,773	0,541	6.98171e-30
Rps12	Athero_20w_Flox	Flox	Tie2FBs	WTnormalvs20wkHFD	3.81432e-99	0,485308200427355	0,998	0,986	1.18446e-93
Lima1	Athero_20w_Flox	Flox	Tie2FBs	WTnormalvs20wkHFD	1.54106e-35	0,477195198309803	0,952	0,856	4.78544e-31
Il6st	Athero_20w_Flox	Flox	Tie2FBs	WTnormalvs20wkHFD	1.47584e-30	0,475068284719529	0,962	0,889	4.58294e-26
Rps13	Athero_20w_Flox	Flox	Tie2FBs	WTnormalvs20wkHFD	9.21824e-87	0,474324240708203	0,996	0,986	2.86254e-82
Pltp	Athero_20w_Flox	Flox	Tie2FBs	WTnormalvs20wkHFD	1.03145e-15	0,472884316136628	0,881	0,784	3.20297e-12
Ifi203	Athero_20w_Flox	Flox	Tie2FBs	WTnormalvs20wkHFD	0.391347	0,467559411059781	0,527	0,387	1215.25
H6pd	Athero_20w_Flox	Flox	Tie2FBs	WTnormalvs20wkHFD	1.33588e-27	0,465775312360654	0,568	0,32	4.14831e-23
Mycbp2	Athero_20w_Flox	Flox	Tie2FBs	WTnormalvs20wkHFD	2.31287e-28	0,460851393932985	0,82	0,658	7.18215e-24
Stat3	Athero_20w_Flox	Flox	Tie2FBs	WTnormalvs20wkHFD	5.92914e-25	0,460583311944605	0,797	0,62	1.84118e-20
Ahnak2	Athero_20w_Flox	Flox	Tie2FBs	WTnormalvs20wkHFD	3.74338e-20	0,459807376216778	0,923	0,83	1.16243e-14
Eef1g	Athero_20w_Flox	Flox	Tie2FBs	WTnormalvs20wkHFD	1.47118e-42	0,458057151729321	0,971	0,909	4.56845e-39
Ralbp1	Athero_20w_Flox	Flox	Tie2FBs	WTnormalvs20wkHFD	6.75721e-34	0,455017770569912	0,929	0,827	2.09832e-29
mt-Nd2	Athero_20w_Flox	Flox	Tie2FBs	WTnormalvs20wkHFD	1.02084e-48	0,454585096857543	0,997	0,978	3.17e-44
Mpp6	Athero_20w_Flox	Flox	Tie2FBs	WTnormalvs20wkHFD	0.00127134	0,450889473193883	0,596	0,459	39.4788
Bmp3	Athero_20w_Flox	Flox	Tie2FBs	WTnormalvs20wkHFD	0.00569481	0,446862274351796	0,428	0,276	176.841
Ifitm3	Athero_20w_Flox	Flox	Tie2FBs	WTnormalvs20wkHFD	8.10078e-33	0,442900118818107	0,996	0,996	2.51553e-28
Rarres2	Athero_20w_Flox	Flox	Tie2FBs	WTnormalvs20wkHFD	3.40745e-30	0,439834442717546	0,991	0,98	1.05812e-24
Xdh	Athero_20w_Flox	Flox	Tie2FBs	WTnormalvs20wkHFD	2.3377e-25	0,435251115604315	0,815	0,649	7.25927e-21
Aldh1a3	Athero_20w_Flox	Flox	Tie2FBs	WTnormalvs20wkHFD	9.03848e+06	0,432477246641966	0,522	0,443	0,00280671929426857
Ddr2	Athero_20w_Flox	Flox	Tie2FBs	WTnormalvs20wkHFD	1.26623e-27	0,427605723050855	0,988	0,945	3.93202e-23
Tpr	Athero_20w_Flox	Flox	Tie2FBs	WTnormalvs20wkHFD	5.27742e-27	0,426809420030901	0,915	0,809	1.6388e-23
Mt1	Athero_20w_Flox	Flox	Tie2FBs	WTnormalvs20wkHFD	2048.52	0,425184152822475	0,974	0,955	6.36128e+07
Eef1b2	Athero_20w_Flox	Flox	Tie2FBs	WTnormalvs20wkHFD	8.69075e-51	0,420668689292989	0,988	0,958	2.69874e-46
Tgfbr2	Athero_20w_Flox	Flox	Tie2FBs	WTnormalvs20wkHFD	1.17063e-10	0,420242088233691	0,936	0,886	3.63516e-06
Timp1	Athero_20w_Flox	Flox	Tie2FBs	WTnormalvs20wkHFD	1.43557e+08	0,417246371082828	0,536	0,468	0,0445786644194077
Rpl32	Athero_20w_Flox	Flox	Tie2FBs	WTnormalvs20wkHFD	4.3844e-71	0,416038598982063	0,998	0,992	1.36149e-66
Eif3c	Athero_20w_Flox	Flox	Tie2FBs	WTnormalvs20wkHFD	9.51602e-28	0,414741463424705	0,899	0,776	2.95501e-23
Rps9	Athero_20w_Flox	Flox	Tie2FBs	WTnormalvs20wkHFD	4.41654e-69	0,41467391294661	0,999	0,99	1.37147e-64
Adamts15	Athero_20w_Flox	Flox	Tie2FBs	WTnormalvs20wkHFD	6.02222e-09	0,412748319387495	0,436	0,258	0.000187008
Gm12840	Athero_20w_Flox	Flox	Tie2FBs	WTnormalvs20wkHFD	0.0546849	0,410732291935743	0,721	0,571	1698.13
Galnt15	Athero_20w_Flox	Flox	Tie2FBs	WTnormalvs20wkHFD	3.44835e-10	0,409487752922976	0,741	0,579	1.07082e-05
Fosl2	Athero_20w_Flox	Flox	Tie2FBs	WTnormalvs20wkHFD	94.1321	0,409144063100539	0,791	0,714	292308
Il1r1	Athero_20w_Flox	Flox	Tie2FBs	WTnormalvs20wkHFD	4.81048e-10	0,408285758085023	0,428	0,24	1.4938e-05
Trf	Athero_20w_Flox	Flox	Tie2FBs	WTnormalvs20wkHFD	5.86721e-16	0,407932615271062	0,341	0,123	1.82194e-11
Gadd45a	Athero_20w_Flox	Flox	Tie2FBs	WTnormalvs20wkHFD	9.35947e-06	0,407806580989088	0,401	0,234	0.29064
Nedd4	Athero_20w_Flox	Flox	Tie2FBs	WTnormalvs20wkHFD	4.19938e-50	0,406812015838967	0,994	0,965	1.30403e-44
Rplp2	Athero_20w_Flox	Flox	Tie2FBs	WTnormalvs20wkHFD	4.75684e-69	0,406202116465325	0,998	0,997	1.47714e-64
Osr1	Athero_20w_Flox	Flox	Tie2FBs	WTnormalvs20wkHFD	0.00012168	0,404593728344983	0,879	0,784	3.77854
Ar	Athero_20w_Flox	Flox	Tie2FBs	WTnormalvs20wkHFD	2.42589e-14	0,403494901413487	0,877	0,776	7.53313e-09
Icam1	Athero_20w_Flox	Flox	Tie2FBs	WTnormalvs20wkHFD	6.77487e-05	0,397781329414919	0,271	0,114	2.1038
Rpl3	Athero_20w_Flox	Flox	Tie2FBs	WTnormalvs20wkHFD	5.05378e-58	0,397727498607781	0,996	0,979	1.56935e-53
Arid5a	Athero_20w_Flox	Flox	Tie2FBs	WTnormalvs20wkHFD	1.62604e-12	0,397150103858185	0,588	0,394	5.04934e-08
Rock2	Athero_20w_Flox	Flox	Tie2FBs	WTnormalvs20wkHFD	2.69369e-20	0,395423036852052	0,97	0,906	8.3647e-16
Ier3	Athero_20w_Flox	Flox	Tie2FBs	WTnormalvs20wkHFD	2.86475e+06	0,395323306803467	0,637	0,572	0,000889592031369017
Steap3	Athero_20w_Flox	Flox	Tie2FBs	WTnormalvs20wkHFD	1.10329e-15	0,39366131414015	0,859	0,735	3.42606e-10
Rock1	Athero_20w_Flox	Flox	Tie2FBs	WTnormalvs20wkHFD	8.15055e-19	0,393512981626607	0,854	0,725	2.53099e-15
Syne2	Athero_20w_Flox	Flox	Tie2FBs	WTnormalvs20wkHFD	1.32729e-14	0,393033564173044	0,698	0,501	4.12164e-10
Ncl	Athero_20w_Flox	Flox	Tie2FBs	WTnormalvs20wkHFD	1.2416e-13	0,392591039282925	0,908	0,82	3.85554e-09
Rps5	Athero_20w_Flox	Flox	Tie2FBs	WTnormalvs20wkHFD	3.99126e-58	0,389206771576082	0,999	0,99	1.23941e-53
Kmt2a	Athero_20w_Flox	Flox	Tie2FBs	WTnormalvs20wkHFD	1.45058e-14	0,387275731771919	0,773	0,633	4.50449e-10
Clip4	Athero_20w_Flox	Flox	Tie2FBs	WTnormalvs20wkHFD	6.58611e-16	0,38656108147048	0,773	0,599	2.04519e-11
Nfkbia	Athero_20w_Flox	Flox	Tie2FBs	WTnormalvs20wkHFD	2814.3	0,38307937391298	0,873	0,818	8.73924e+06
Clmp	Athero_20w_Flox	Flox	Tie2FBs	WTnormalvs20wkHFD	2.18552e-10	0,380350560098379	0,473	0,292	6.78669e-06
Prrc2c	Athero_20w_Flox	Flox	Tie2FBs	WTnormalvs20wkHFD	2.3807e-18	0,378701351067037	0,907	0,811	7.3928e-13
Rps3	Athero_20w_Flox	Flox	Tie2FBs	WTnormalvs20wkHFD	1.3598e-55	0,377584218334888	0,996	0,994	4.2226e-52
Chrdl1	Athero_20w_Flox	Flox	Tie2FBs	WTnormalvs20wkHFD	2.37772e-05	0,377258334405254	0,296	0,132	0.738352
Ahnak	Athero_20w_Flox	Flox	Tie2FBs	WTnormalvs20wkHFD	1.96794e-22	0,376906641814845	0,999	0,997	6.11105e-19
Rpl13	Athero_20w_Flox	Flox	Tie2FBs	WTnormalvs20wkHFD	4.51029e-77	0,376796693265112	1	0,994	1.40058e-72
Iigp1	Athero_20w_Flox	Flox	Tie2FBs	WTnormalvs20wkHFD	1658.48	0,374719949261676	0,293	0,175	5.15008e+07
Ccnl1	Athero_20w_Flox	Flox	Tie2FBs	WTnormalvs20wkHFD	0.0647711	0,373992002331822	0,915	0,868	2011.34
Ankrd11	Athero_20w_Flox	Flox	Tie2FBs	WTnormalvs20wkHFD	1.8926e-14	0,372844444155904	0,81	0,651	5.87708e-10
Lifr	Athero_20w_Flox	Flox	Tie2FBs	WTnormalvs20wkHFD	1.46262e-12	0,372353249836231	0,474	0,272	4.54187e-08
Creg1	Athero_20w_Flox	Flox	Tie2FBs	WTnormalvs20wkHFD	3.55753e-17	0,369902899804145	0,756	0,602	1.10472e-11
Slc10a6	Athero_20w_Flox	Flox	Tie2FBs	WTnormalvs20wkHFD	6.94891e-13	0,36842792053884	0,435	0,241	2.15784e-06
Golgb1	Athero_20w_Flox	Flox	Tie2FBs	WTnormalvs20wkHFD	3.5962e-11	0,367414584857769	0,816	0,707	1.11673e-06
Rdh10	Athero_20w_Flox	Flox	Tie2FBs	WTnormalvs20wkHFD	23.9524	0,367144347998049	0,287	0,167	743794
Gnl3	Athero_20w_Flox	Flox	Tie2FBs	WTnormalvs20wkHFD	2.94497e-14	0,365868234183017	0,62	0,436	9.14502e-09
Rpl18	Athero_20w_Flox	Flox	Tie2FBs	WTnormalvs20wkHFD	5.33217e-46	0,365523323261768	0,995	0,989	1.6558e-41
Abi3bp	Athero_20w_Flox	Flox	Tie2FBs	WTnormalvs20wkHFD	6.5206	0,36494711413368	0,892	0,826	202484
Gadd45b	Athero_20w_Flox	Flox	Tie2FBs	WTnormalvs20wkHFD	4.98533	0,364749578653506	0,386	0,244	1.5481e+06
Dst	Athero_20w_Flox	Flox	Tie2FBs	WTnormalvs20wkHFD	5.44624e-12	0,364632658882547	0,89	0,787	1.69122e-07
Srrm2	Athero_20w_Flox	Flox	Tie2FBs	WTnormalvs20wkHFD	4.11201e-18	0,363556331781071	0,95	0,871	1.2769e-13
Gm10600	Athero_20w_Flox	Flox	Tie2FBs	WTnormalvs20wkHFD	8.27132e-31	0,363522545693204	0,227	0,001	2.56849e-27
Sptbn1	Athero_20w_Flox	Flox	Tie2FBs	WTnormalvs20wkHFD	4.96037e-20	0,362999625214665	0,993	0,973	1.54034e-15
Scn7a	Athero_20w_Flox	Flox	Tie2FBs	WTnormalvs20wkHFD	3.56375e-10	0,362912178806818	0,9	0,799	1.10665e-05
Egfr	Athero_20w_Flox	Flox	Tie2FBs	WTnormalvs20wkHFD	9.35208e-10	0,362602336722243	0,649	0,513	2.9041e-05
Rpl8	Athero_20w_Flox	Flox	Tie2FBs	WTnormalvs20wkHFD	5.58698e-49	0,360673907808859	0,997	0,976	1.73493e-44
Zeb1	Athero_20w_Flox	Flox	Tie2FBs	WTnormalvs20wkHFD	6.38752e-07	0,358970547164	0,848	0,75	0.0198352
Smc1a	Athero_20w_Flox	Flox	Tie2FBs	WTnormalvs20wkHFD	4.39525e-12	0,358533584624867	0,802	0,682	1.36486e-07
Pde1a	Athero_20w_Flox	Flox	Tie2FBs	WTnormalvs20wkHFD	2.37753e-19	0,357154818671586	0,436	0,201	7.38295e-15
9930111J21Rik2	Athero_20w_Flox	Flox	Tie2FBs	WTnormalvs20wkHFD	3.59393e-17	0,355529493380035	0,369	0,156	1.11602e-12
Htra4	Athero_20w_Flox	Flox	Tie2FBs	WTnormalvs20wkHFD	285883	0,354884465907817	0,524	0,436	8.87754e+09
Ugcg	Athero_20w_Flox	Flox	Tie2FBs	WTnormalvs20wkHFD	3.99534e-06	0,354734779120319	0,452	0,286	0.124067
Socs1	Athero_20w_Flox	Flox	Tie2FBs	WTnormalvs20wkHFD	5.78227e+06	0,354565076572863	0,4	0,304	0,00179556710427746
Ddx46	Athero_20w_Flox	Flox	Tie2FBs	WTnormalvs20wkHFD	5.39808e-15	0,354564369984315	0,62	0,429	1.67626e-10
Scara3	Athero_20w_Flox	Flox	Tie2FBs	WTnormalvs20wkHFD	2.4874e-11	0,352584602285941	0,922	0,827	7.72413e-08
Eif5	Athero_20w_Flox	Flox	Tie2FBs	WTnormalvs20wkHFD	2.00326e-13	0,352461815887948	0,904	0,804	6.22073e-08
Slc16a2	Athero_20w_Flox	Flox	Tie2FBs	WTnormalvs20wkHFD	6.86456e-14	0,352034128222544	0,517	0,306	2.13165e-09
Irf1	Athero_20w_Flox	Flox	Tie2FBs	WTnormalvs20wkHFD	62989.5	0,349805888174516	0,532	0,428	1.95601e+09
Sod1	Athero_20w_Flox	Flox	Tie2FBs	WTnormalvs20wkHFD	2.18472e-13	0,349030689217253	0,811	0,666	6.78422e-09
Rpl28	Athero_20w_Flox	Flox	Tie2FBs	WTnormalvs20wkHFD	2.83168e-51	0,348448740023749	0,998	0,993	8.7932e-47
Sfrp2	Athero_20w_Flox	Flox	Tie2FBs	WTnormalvs20wkHFD	725.973	0,347247667582334	0,637	0,487	2.25437e+07
Sema4c	Athero_20w_Flox	Flox	Tie2FBs	WTnormalvs20wkHFD	4.38685e-11	0,345146350966786	0,426	0,234	1.36225e-06
Slk	Athero_20w_Flox	Flox	Tie2FBs	WTnormalvs20wkHFD	1.98235e-12	0,344813559574334	0,726	0,564	6.1558e-08
Txnrd1	Athero_20w_Flox	Flox	Tie2FBs	WTnormalvs20wkHFD	4.71011e-10	0,34475168906775	0,555	0,379	1.46263e-05
Slit3	Athero_20w_Flox	Flox	Tie2FBs	WTnormalvs20wkHFD	1.73322e-11	0,343628988210056	0,906	0,816	5.38218e-08
Nop53	Athero_20w_Flox	Flox	Tie2FBs	WTnormalvs20wkHFD	1.77851e-16	0,34316263474722	0,747	0,599	5.5228e-11
Ace	Athero_20w_Flox	Flox	Tie2FBs	WTnormalvs20wkHFD	2.15417e-07	0,34304564355743	0,914	0,818	0.00668935
Ifi211	Athero_20w_Flox	Flox	Tie2FBs	WTnormalvs20wkHFD	7.24068e-12	0,342207774004823	0,59	0,394	2.24845e-07
Rps7	Athero_20w_Flox	Flox	Tie2FBs	WTnormalvs20wkHFD	1.08015e-43	0,338198586747102	0,994	0,992	3.35419e-39
Cavin2	Athero_20w_Flox	Flox	Tie2FBs	WTnormalvs20wkHFD	8.98506e-07	0,337953935724528	0,679	0,506	0.0279013
Mtdh	Athero_20w_Flox	Flox	Tie2FBs	WTnormalvs20wkHFD	3.4508e-15	0,337735430676756	0,915	0,811	1.07158e-10
Itpr2	Athero_20w_Flox	Flox	Tie2FBs	WTnormalvs20wkHFD	1.58945	0,33719104028646	0,521	0,408	49357.1
Plce1	Athero_20w_Flox	Flox	Tie2FBs	WTnormalvs20wkHFD	9.04755e-07	0,336579206459162	0,749	0,63	0.0280954
Serpinb6b	Athero_20w_Flox	Flox	Tie2FBs	WTnormalvs20wkHFD	10.4912	0,336404231957315	0,258	0,129	325784
Svep1	Athero_20w_Flox	Flox	Tie2FBs	WTnormalvs20wkHFD	764.632	0,335909670186327	0,681	0,572	2.37441e+07
Cxcl1	Athero_20w_Flox	Flox	Tie2FBs	WTnormalvs20wkHFD	29.9545	0,335082741360684	0,48	0,32	9.30176e+06
Cebpb	Athero_20w_Flox	Flox	Tie2FBs	WTnormalvs20wkHFD	486866	0,334627006483999	0,883	0,87	0,000151186474162547
Cdkn1c	Athero_20w_Flox	Flox	Tie2FBs	WTnormalvs20wkHFD	1.53668	0,333596895307485	0,813	0,686	47718.6
Fgl2	Athero_20w_Flox	Flox	Tie2FBs	WTnormalvs20wkHFD	2.94889e+06	0,33335759499349	0,287	0,185	0,000915720033845264
Rpl7	Athero_20w_Flox	Flox	Tie2FBs	WTnormalvs20wkHFD	7.86885e-43	0,331832727851895	0,996	0,992	2.44351e-38
Aox3	Athero_20w_Flox	Flox	Tie2FBs	WTnormalvs20wkHFD	4.71368e-11	0,331497881688664	0,254	0,077	1.46374e-07
Gbp7	Athero_20w_Flox	Flox	Tie2FBs	WTnormalvs20wkHFD	0.00161277	0,330153284088626	0,438	0,288	50.0812
C1s1	Athero_20w_Flox	Flox	Tie2FBs	WTnormalvs20wkHFD	5.11561e-11	0,329786782791517	0,985	0,93	1.58855e-06
Scaf11	Athero_20w_Flox	Flox	Tie2FBs	WTnormalvs20wkHFD	1.86357e-11	0,329784974351772	0,82	0,69	5.78696e-06
Gm10073	Athero_20w_Flox	Flox	Tie2FBs	WTnormalvs20wkHFD	5.38872e-20	0,327399323746909	0,523	0,297	1.67336e-15
Psmb8	Athero_20w_Flox	Flox	Tie2FBs	WTnormalvs20wkHFD	2.97426e-12	0,326626267991474	0,742	0,582	9.23597e-07
Ripk1	Athero_20w_Flox	Flox	Tie2FBs	WTnormalvs20wkHFD	0.00209641	0,325122716769123	0,666	0,539	65.1
Cox7a2l	Athero_20w_Flox	Flox	Tie2FBs	WTnormalvs20wkHFD	1.60512e-12	0,323550968377521	0,944	0,857	4.98438e-08
Mrgprg	Athero_20w_Flox	Flox	Tie2FBs	WTnormalvs20wkHFD	0.251974	0,32345959743896	0,15	0,039	7824.55
Rpl19	Athero_20w_Flox	Flox	Tie2FBs	WTnormalvs20wkHFD	2.42415e-42	0,321170906140745	0,997	0,993	7.5277e-38
Rpl27a	Athero_20w_Flox	Flox	Tie2FBs	WTnormalvs20wkHFD	6.82689e-47	0,319494028978358	0,998	0,997	2.11995e-42
Ier5	Athero_20w_Flox	Flox	Tie2FBs	WTnormalvs20wkHFD	4.08092e+06	0,318537412328852	0,621	0,543	0,0126724928862667
Clic4	Athero_20w_Flox	Flox	Tie2FBs	WTnormalvs20wkHFD	10.4803	0,315292534035814	0,896	0,805	325445
Zbtb20	Athero_20w_Flox	Flox	Tie2FBs	WTnormalvs20wkHFD	3.34843e-17	0,315112635672065	0,995	0,985	1.03979e-12
Rps16	Athero_20w_Flox	Flox	Tie2FBs	WTnormalvs20wkHFD	3.12687e-40	0,314610155067489	0,996	0,997	9.70986e-36
Tnks1bp1	Athero_20w_Flox	Flox	Tie2FBs	WTnormalvs20wkHFD	6.73178e-11	0,313814918689372	0,652	0,481	2.09042e-06
Kdm6b	Athero_20w_Flox	Flox	Tie2FBs	WTnormalvs20wkHFD	506.29	0,313747676253815	0,649	0,55	1.57218e+07
Pdzd2	Athero_20w_Flox	Flox	Tie2FBs	WTnormalvs20wkHFD	7.12367e-07	0,313166361878873	0,538	0,383	0.0221211
Tln1	Athero_20w_Flox	Flox	Tie2FBs	WTnormalvs20wkHFD	6.67283e-10	0,312660474530597	0,844	0,728	2.07211e-05
Baz1b	Athero_20w_Flox	Flox	Tie2FBs	WTnormalvs20wkHFD	2.53361e-08	0,312226714136368	0,697	0,541	7.86763e-05
Bicc1	Athero_20w_Flox	Flox	Tie2FBs	WTnormalvs20wkHFD	3.77249e-08	0,31152868974616	0,953	0,898	0.00117147
Chd3	Athero_20w_Flox	Flox	Tie2FBs	WTnormalvs20wkHFD	2.18025e-08	0,310272533705847	0,62	0,468	0.00677035
Sdc4	Athero_20w_Flox	Flox	Tie2FBs	WTnormalvs20wkHFD	642.758	0,309757283427653	0,717	0,592	1.99596e+07
Mettl7a1	Athero_20w_Flox	Flox	Tie2FBs	WTnormalvs20wkHFD	4.94853e-10	0,309466892119823	0,481	0,282	1.53667e-06
Mylip	Athero_20w_Flox	Flox	Tie2FBs	WTnormalvs20wkHFD	9.36236e-12	0,307469071895489	0,427	0,23	2.90729e-07
Prelp	Athero_20w_Flox	Flox	Tie2FBs	WTnormalvs20wkHFD	0.00028656	0,306810144229549	0,899	0,778	8.89855
Zbp1	Athero_20w_Flox	Flox	Tie2FBs	WTnormalvs20wkHFD	3.26246e-14	0,306459290203563	0,315	0,116	1.01309e-09
Uaca	Athero_20w_Flox	Flox	Tie2FBs	WTnormalvs20wkHFD	3.78117e-08	0,306399555965458	0,495	0,31	0.00117417
Nav1	Athero_20w_Flox	Flox	Tie2FBs	WTnormalvs20wkHFD	4.3626e-05	0,306107831880139	0,943	0,874	13.5472
Foxc1	Athero_20w_Flox	Flox	Tie2FBs	WTnormalvs20wkHFD	1.0674	0,305972498392543	0,529	0,404	33145.8
Hsd11b1	Athero_20w_Flox	Flox	Tie2FBs	WTnormalvs20wkHFD	5.87135e-05	0,305739025290797	0,232	0,083	1.82323
Cald1	Athero_20w_Flox	Flox	Tie2FBs	WTnormalvs20wkHFD	6.41518e-11	0,304210326177381	0,936	0,804	1.9921e-06
Acaa2	Athero_20w_Flox	Flox	Tie2FBs	WTnormalvs20wkHFD	6.81443e-11	0,303826953999335	0,786	0,655	2.11608e-06
Cdv3	Athero_20w_Flox	Flox	Tie2FBs	WTnormalvs20wkHFD	4.44424e-06	0,30321016202852	0,786	0,676	0.138007
Antxr2	Athero_20w_Flox	Flox	Tie2FBs	WTnormalvs20wkHFD	0.00213992	0,302948171056064	0,854	0,785	66.4508
Casp4	Athero_20w_Flox	Flox	Tie2FBs	WTnormalvs20wkHFD	1.2259e-06	0,302660790881283	0,396	0,219	0.0380678
Tcf25	Athero_20w_Flox	Flox	Tie2FBs	WTnormalvs20wkHFD	4.38669e-13	0,302248206691279	0,916	0,829	1.3622e-06
Bod1l	Athero_20w_Flox	Flox	Tie2FBs	WTnormalvs20wkHFD	1.93402e-07	0,302226495849794	0,737	0,597	0.00600571
Rb1cc1	Athero_20w_Flox	Flox	Tie2FBs	WTnormalvs20wkHFD	6.3047e-06	0,302125941657864	0,796	0,67	1.9578
Rrbp1	Athero_20w_Flox	Flox	Tie2FBs	WTnormalvs20wkHFD	1.03807e-09	0,302083046096118	0,978	0,924	3.22352e-05
Tnfsf13b	Athero_20w_Flox	Flox	Tie2FBs	WTnormalvs20wkHFD	2.0355e-10	0,300697954948255	0,381	0,185	6.32083e-06
Arhgap10	Athero_20w_Flox	Flox	Tie2FBs	WTnormalvs20wkHFD	4.14652e-12	0,299199103908602	0,653	0,477	1.28762e-07
Ctps	Athero_20w_Flox	Flox	Tie2FBs	WTnormalvs20wkHFD	6632.98	0,298987906902664	0,448	0,342	2.05974e+08
Utrn	Athero_20w_Flox	Flox	Tie2FBs	WTnormalvs20wkHFD	0.0955461	0,297245975706895	0,657	0,532	2966.99
Rps20	Athero_20w_Flox	Flox	Tie2FBs	WTnormalvs20wkHFD	8.66038e-42	0,296618360082098	1	0,997	2.68931e-37
Smurf2	Athero_20w_Flox	Flox	Tie2FBs	WTnormalvs20wkHFD	0.0181126	0,296321697856556	0,806	0,703	562.451
R3hdm2	Athero_20w_Flox	Flox	Tie2FBs	WTnormalvs20wkHFD	9.46651e-10	0,296050246534349	0,666	0,515	2.93964e-05
mt-Atp6	Athero_20w_Flox	Flox	Tie2FBs	WTnormalvs20wkHFD	1.76447e-21	0,295958537496393	0,999	1	5.47922e-17
Nfix	Athero_20w_Flox	Flox	Tie2FBs	WTnormalvs20wkHFD	3.00431e-19	0,295459455571685	0,99	0,959	9.32929e-15
Tnrc6c	Athero_20w_Flox	Flox	Tie2FBs	WTnormalvs20wkHFD	7.9916e-07	0,295068777691896	0,775	0,637	0.0248163
Bst2	Athero_20w_Flox	Flox	Tie2FBs	WTnormalvs20wkHFD	0.055513	0,294290085490816	0,764	0,647	1723.85
Scand1	Athero_20w_Flox	Flox	Tie2FBs	WTnormalvs20wkHFD	1.85175e-08	0,293931865083909	0,862	0,774	0.000575023
Top1	Athero_20w_Flox	Flox	Tie2FBs	WTnormalvs20wkHFD	1.58229e-08	0,292964971216852	0,875	0,776	4.91349e-05
Hnrnpd	Athero_20w_Flox	Flox	Tie2FBs	WTnormalvs20wkHFD	1.60885e-08	0,292332793821268	0,679	0,537	0.00499596
Sf3b2	Athero_20w_Flox	Flox	Tie2FBs	WTnormalvs20wkHFD	8.3503e-09	0,291204157762324	0,905	0,806	2.59302e-05
Csf1	Athero_20w_Flox	Flox	Tie2FBs	WTnormalvs20wkHFD	0.000217759	0,290839287502973	0,896	0,808	6.76208
Map4k4	Athero_20w_Flox	Flox	Tie2FBs	WTnormalvs20wkHFD	0.00305735	0,290461819946917	0,78	0,665	94.94
Kmt2c	Athero_20w_Flox	Flox	Tie2FBs	WTnormalvs20wkHFD	0.000384827	0,289652667778972	0,692	0,562	11.95
Rhoj	Athero_20w_Flox	Flox	Tie2FBs	WTnormalvs20wkHFD	0.000196309	0,288043604818631	0,942	0,87	6.09598
Adh7	Athero_20w_Flox	Flox	Tie2FBs	WTnormalvs20wkHFD	3.87164e-07	0,287847281332325	0,365	0,185	0.0120226
Eif3a	Athero_20w_Flox	Flox	Tie2FBs	WTnormalvs20wkHFD	0.000386364	0,287151622370835	0,915	0,84	11.9977
Igsf10	Athero_20w_Flox	Flox	Tie2FBs	WTnormalvs20wkHFD	40.5016	0,286193179097091	0,583	0,463	1.2577e+06
Trim30a	Athero_20w_Flox	Flox	Tie2FBs	WTnormalvs20wkHFD	3273.75	0,285938016719293	0,532	0,426	1.0166e+08
Plec	Athero_20w_Flox	Flox	Tie2FBs	WTnormalvs20wkHFD	0.261218	0,285712983018643	0,81	0,71	8111.6
Nucks1	Athero_20w_Flox	Flox	Tie2FBs	WTnormalvs20wkHFD	1.19043e-07	0,28349069613072	0,902	0,816	0.00369665
Clip1	Athero_20w_Flox	Flox	Tie2FBs	WTnormalvs20wkHFD	0.131854	0,283121986551703	0,84	0,742	4094.45
Myc	Athero_20w_Flox	Flox	Tie2FBs	WTnormalvs20wkHFD	14317.5	0,281862952491124	0,486	0,376	4.446e+08
Rpl10a	Athero_20w_Flox	Flox	Tie2FBs	WTnormalvs20wkHFD	2.70144e-21	0,280494157421865	0,995	0,979	8.38877e-17
Fgf7	Athero_20w_Flox	Flox	Tie2FBs	WTnormalvs20wkHFD	0.167268	0,280215025508409	0,398	0,252	5194.17
Ly6e	Athero_20w_Flox	Flox	Tie2FBs	WTnormalvs20wkHFD	0.0254241	0,279230940946835	0,892	0,83	789.494
Ssbp4	Athero_20w_Flox	Flox	Tie2FBs	WTnormalvs20wkHFD	4.8697e-08	0,279182791907993	0,614	0,459	0.00151219
Son	Athero_20w_Flox	Flox	Tie2FBs	WTnormalvs20wkHFD	8.52848e-07	0,278935070231251	0,956	0,878	0.0264835
Adh1	Athero_20w_Flox	Flox	Tie2FBs	WTnormalvs20wkHFD	1.30932e-06	0,277653321073088	0,481	0,282	0.0406584
Rpl15	Athero_20w_Flox	Flox	Tie2FBs	WTnormalvs20wkHFD	7.91645e-24	0,277428160929124	0,995	0,986	2.45829e-19
Ece1	Athero_20w_Flox	Flox	Tie2FBs	WTnormalvs20wkHFD	2.64478e-06	0,277235987232808	0,651	0,488	0.0821285
mt-Nd5	Athero_20w_Flox	Flox	Tie2FBs	WTnormalvs20wkHFD	3.99254e-06	0,275652620349576	0,943	0,895	0.12398
Parm1	Athero_20w_Flox	Flox	Tie2FBs	WTnormalvs20wkHFD	9.33468e-09	0,275569081358628	0,199	0,048	0.00028987
Os9	Athero_20w_Flox	Flox	Tie2FBs	WTnormalvs20wkHFD	1.91814e-05	0,275088183394487	0,769	0,658	0.595641
Parp14	Athero_20w_Flox	Flox	Tie2FBs	WTnormalvs20wkHFD	0.0117994	0,274394501566899	0,426	0,269	36.6406
Abca8a	Athero_20w_Flox	Flox	Tie2FBs	WTnormalvs20wkHFD	1.72089	0,271325886183108	0,901	0,835	5.34387e+06
Arhgef12	Athero_20w_Flox	Flox	Tie2FBs	WTnormalvs20wkHFD	4.85878e-05	0,270544252030281	0,878	0,784	1.5088
Ddx24	Athero_20w_Flox	Flox	Tie2FBs	WTnormalvs20wkHFD	9.9865e-10	0,268497617160254	0,781	0,651	3.10111e-06
Prdx5	Athero_20w_Flox	Flox	Tie2FBs	WTnormalvs20wkHFD	2.99821	0,268273495721344	0,835	0,764	93103.5
Rpl14	Athero_20w_Flox	Flox	Tie2FBs	WTnormalvs20wkHFD	6.35418e-24	0,267599744974333	0,994	0,987	1.97316e-19
Btg2	Athero_20w_Flox	Flox	Tie2FBs	WTnormalvs20wkHFD	2.7726e+07	0,267053658866573	0,88	0,835	0,0086097535692825
Yy1	Athero_20w_Flox	Flox	Tie2FBs	WTnormalvs20wkHFD	0.00593622	0,266642572796853	0,743	0,626	1.84338
Pvr	Athero_20w_Flox	Flox	Tie2FBs	WTnormalvs20wkHFD	696.54	0,266369693163186	0,516	0,396	2.16297e+07
Atrx	Athero_20w_Flox	Flox	Tie2FBs	WTnormalvs20wkHFD	0.0178477	0,265681067067869	0,843	0,742	554.225
Slc4a4	Athero_20w_Flox	Flox	Tie2FBs	WTnormalvs20wkHFD	22.6082	0,265447165537299	0,885	0,802	702051
Lrrc32	Athero_20w_Flox	Flox	Tie2FBs	WTnormalvs20wkHFD	0.00446245	0,265026075506258	0,535	0,386	138.573
Lpgat1	Athero_20w_Flox	Flox	Tie2FBs	WTnormalvs20wkHFD	0.00202069	0,264864350252122	0,574	0,456	62.7484
Rnf213	Athero_20w_Flox	Flox	Tie2FBs	WTnormalvs20wkHFD	1029.75	0,264504306599203	0,405	0,293	3.19767e+07
Sp140	Athero_20w_Flox	Flox	Tie2FBs	WTnormalvs20wkHFD	4.58152e-06	0,263968506627061	0,49	0,321	0.14227
Abca8b	Athero_20w_Flox	Flox	Tie2FBs	WTnormalvs20wkHFD	43.7924	0,263611708082133	0,694	0,599	1.35989e+06
Nipbl	Athero_20w_Flox	Flox	Tie2FBs	WTnormalvs20wkHFD	1.27245	0,263557824882044	0,785	0,677	39513.3
Nsd1	Athero_20w_Flox	Flox	Tie2FBs	WTnormalvs20wkHFD	0.702703	0,26344264802049	0,665	0,548	21821.1
Glg1	Athero_20w_Flox	Flox	Tie2FBs	WTnormalvs20wkHFD	0.000391105	0,263263348213736	0,85	0,741	12.145
Trim56	Athero_20w_Flox	Flox	Tie2FBs	WTnormalvs20wkHFD	0.00317035	0,262748087404306	0,538	0,39	9.84488
Atxn7l3b	Athero_20w_Flox	Flox	Tie2FBs	WTnormalvs20wkHFD	8.22497e-06	0,262420012184628	0,874	0,783	0.25541
Mat2a	Athero_20w_Flox	Flox	Tie2FBs	WTnormalvs20wkHFD	7.26303e+06	0,262350338540526	0,894	0,856	0,0225538717810075
Hdac7	Athero_20w_Flox	Flox	Tie2FBs	WTnormalvs20wkHFD	0.00677449	0,262132407156126	0,854	0,738	21036.8
Zeb2	Athero_20w_Flox	Flox	Tie2FBs	WTnormalvs20wkHFD	0.0012134	0,261359837638109	0,935	0,874	37.6799
Folh1	Athero_20w_Flox	Flox	Tie2FBs	WTnormalvs20wkHFD	919.008	0,260591788142279	0,292	0,171	2.8538e+07
Ankrd12	Athero_20w_Flox	Flox	Tie2FBs	WTnormalvs20wkHFD	22.3942	0,260562854180702	0,786	0,694	695407
Mndal	Athero_20w_Flox	Flox	Tie2FBs	WTnormalvs20wkHFD	26.5645	0,259441572214359	0,463	0,33	824906
Pcm1	Athero_20w_Flox	Flox	Tie2FBs	WTnormalvs20wkHFD	6.18372	0,25936520612695	0,718	0,599	192023
Phf20l1	Athero_20w_Flox	Flox	Tie2FBs	WTnormalvs20wkHFD	0.00248801	0,259184996279922	0,611	0,47	77.2602
Trip11	Athero_20w_Flox	Flox	Tie2FBs	WTnormalvs20wkHFD	1.50856	0,259153903529326	0,731	0,627	46845.4
Tbc1d2b	Athero_20w_Flox	Flox	Tie2FBs	WTnormalvs20wkHFD	0.000104569	0,257918562055358	0,511	0,348	3.24719
C1qtnf1	Athero_20w_Flox	Flox	Tie2FBs	WTnormalvs20wkHFD	0.746863	0,256899234306689	0,628	0,508	23192.3
Macf1	Athero_20w_Flox	Flox	Tie2FBs	WTnormalvs20wkHFD	7750.56	0,25607451615725	0,83	0,76	2.40678e+08
Ntrk3	Athero_20w_Flox	Flox	Tie2FBs	WTnormalvs20wkHFD	89.3969	0,255180610152962	0,571	0,44	2.77604e+06
Ptpn1	Athero_20w_Flox	Flox	Tie2FBs	WTnormalvs20wkHFD	0.00124043	0,254148145728377	0,509	0,352	38.5191
Rps10	Athero_20w_Flox	Flox	Tie2FBs	WTnormalvs20wkHFD	7.20249e-26	0,2535663677764	0,998	0,996	2.23659e-21
Ccl19	Athero_20w_Flox	Flox	Tie2FBs	WTnormalvs20wkHFD	1.17265e-06	0,253398878079311	0,19	0,046	0.0364144
Dram1	Athero_20w_Flox	Flox	Tie2FBs	WTnormalvs20wkHFD	33.6447	0,251922593639367	0,491	0,373	1.04477e+06
Zfp91	Athero_20w_Flox	Flox	Tie2FBs	WTnormalvs20wkHFD	0.000823913	0,251095321002827	0,713	0,596	2.5585
Hif1a	Athero_20w_Flox	Flox	Tie2FBs	WTnormalvs20wkHFD	1.5279e+06	0,25108541370372	0,501	0,418	0,00474459726621516
Ppl	Athero_20w_Flox	Flox	Tie2FBs	WTnormalvs20wkHFD	106.987	0,251052453740124	0,353	0,22	332227
Sfrp1	Athero_20w_Flox	Flox	Tie2FBs	WTnormalvs20wkHFD	30499.5	0,250684125851415	0,503	0,369	9.47102e+08
Flrt2	Athero_20w_Flox	Flox	Tie2FBs	WTnormalvs20wkHFD	446947	0,250183731589061	0,884	0,847	0,000138790362870553
Rplp0	Athero_20w_Flox	Flox	Tie2FBs	WTnormalvs20wkHFD	2.44491e-18	0,249122269175071	0,995	0,993	7.59219e-14
Purb	Athero_20w_Flox	Flox	Tie2FBs	WTnormalvs20wkHFD	0.120559	0,248899037676209	0,796	0,697	3743.72
Rps6ka3	Athero_20w_Flox	Flox	Tie2FBs	WTnormalvs20wkHFD	0.00578655	0,247512268745568	0,752	0,644	17969
Zbtb16	Athero_20w_Flox	Flox	Tie2FBs	WTnormalvs20wkHFD	5.02347	0,245645187289511	0,511	0,388	155994
Hist1h1e	Athero_20w_Flox	Flox	Tie2FBs	WTnormalvs20wkHFD	3.12746e-11	0,244627052699733	0,23	0,062	9.71169e-07
Map1lc3b	Athero_20w_Flox	Flox	Tie2FBs	WTnormalvs20wkHFD	0.46604	0,244091464145819	0,942	0,886	14471.9
Plxdc2	Athero_20w_Flox	Flox	Tie2FBs	WTnormalvs20wkHFD	126.333	0,243871201546822	0,969	0,924	3.92303e+06
Eea1	Athero_20w_Flox	Flox	Tie2FBs	WTnormalvs20wkHFD	10.0029	0,243489877929325	0,757	0,652	310620
Filip1l	Athero_20w_Flox	Flox	Tie2FBs	WTnormalvs20wkHFD	0.214693	0,242870527255377	0,733	0,567	6666.86
Rsbn1	Athero_20w_Flox	Flox	Tie2FBs	WTnormalvs20wkHFD	7.37494e-08	0,242122102231657	0,464	0,283	0.00229014
Maf	Athero_20w_Flox	Flox	Tie2FBs	WTnormalvs20wkHFD	3.5196e+06	0,241899050617145	0,512	0,419	0,00109294122492032
Pbxip1	Athero_20w_Flox	Flox	Tie2FBs	WTnormalvs20wkHFD	0.0155655	0,241832963876892	0,683	0,55	483.357
Lrrn4cl	Athero_20w_Flox	Flox	Tie2FBs	WTnormalvs20wkHFD	688797	0,241710027257702	0,842	0,766	0,000213892208233436
Litaf	Athero_20w_Flox	Flox	Tie2FBs	WTnormalvs20wkHFD	6519.93	0,241550828675726	0,637	0,543	2.02464e+08
Scd1	Athero_20w_Flox	Flox	Tie2FBs	WTnormalvs20wkHFD	303.189	0,241339874717134	0,813	0,721	9.41492e+06
Rhou	Athero_20w_Flox	Flox	Tie2FBs	WTnormalvs20wkHFD	22.8248	0,239333275678356	0,719	0,619	70877.7
Arhgap35	Athero_20w_Flox	Flox	Tie2FBs	WTnormalvs20wkHFD	0.000133549	0,237963323863494	0,435	0,283	4.14711
Pxn	Athero_20w_Flox	Flox	Tie2FBs	WTnormalvs20wkHFD	0.0437104	0,237683653623778	0,582	0,449	1357.34
Smpd3	Athero_20w_Flox	Flox	Tie2FBs	WTnormalvs20wkHFD	744239	0,237462754270177	0,747	0,648	0,000231108442664974
St3gal1	Athero_20w_Flox	Flox	Tie2FBs	WTnormalvs20wkHFD	0.00278714	0,236007045199147	0,38	0,224	86.5491
Prdm2	Athero_20w_Flox	Flox	Tie2FBs	WTnormalvs20wkHFD	0.000348731	0,235186483995933	0,584	0,436	108.291
Ssh2	Athero_20w_Flox	Flox	Tie2FBs	WTnormalvs20wkHFD	101.794	0,235126488386217	0,56	0,442	3.16102e+06
Jmjd1c	Athero_20w_Flox	Flox	Tie2FBs	WTnormalvs20wkHFD	1.4216e+06	0,234354547542184	0,734	0,654	0,000441450856387878
Mia3	Athero_20w_Flox	Flox	Tie2FBs	WTnormalvs20wkHFD	20.8821	0,233956782728648	0,837	0,755	648450
Jak1	Athero_20w_Flox	Flox	Tie2FBs	WTnormalvs20wkHFD	0.0139671	0,233777101098336	0,949	0,91	433.721
Ddx42	Athero_20w_Flox	Flox	Tie2FBs	WTnormalvs20wkHFD	2.55575e-05	0,233754357574277	0,518	0,355	0.793638
Nop58	Athero_20w_Flox	Flox	Tie2FBs	WTnormalvs20wkHFD	47.4122	0,233739121443525	0,581	0,439	1.47229e+06
Slc7a2	Athero_20w_Flox	Flox	Tie2FBs	WTnormalvs20wkHFD	2.13285e-07	0,233210226208464	0,241	0,08	0.00662314
Mcoln2	Athero_20w_Flox	Flox	Tie2FBs	WTnormalvs20wkHFD	0.468744	0,231780934567249	0,133	0,031	14555.9
Nek6	Athero_20w_Flox	Flox	Tie2FBs	WTnormalvs20wkHFD	1.48451e-06	0,231691201118543	0,296	0,129	0.00460984
Cebpd	Athero_20w_Flox	Flox	Tie2FBs	WTnormalvs20wkHFD	182466	0,231192614787976	0,981	0,958	5.66613e+09
Tnfrsf1a	Athero_20w_Flox	Flox	Tie2FBs	WTnormalvs20wkHFD	15.5854	0,231177263046843	0,677	0,578	4.83973e+07
Ptbp3	Athero_20w_Flox	Flox	Tie2FBs	WTnormalvs20wkHFD	14.7163	0,230811038437579	0,725	0,644	4.56985e+06
Hnrnpa0	Athero_20w_Flox	Flox	Tie2FBs	WTnormalvs20wkHFD	0.00662793	0,230464433699081	0,928	0,854	205.817
Pgrmc2	Athero_20w_Flox	Flox	Tie2FBs	WTnormalvs20wkHFD	0.000808996	0,230365666461574	0,528	0,367	25.1218
Ubxn4	Athero_20w_Flox	Flox	Tie2FBs	WTnormalvs20wkHFD	4.04113	0,229979009062284	0,8	0,698	125489
AW551984	Athero_20w_Flox	Flox	Tie2FBs	WTnormalvs20wkHFD	0.0155572	0,229923203333531	0,331	0,181	483.098
Cebpz	Athero_20w_Flox	Flox	Tie2FBs	WTnormalvs20wkHFD	0.132339	0,229617304850477	0,631	0,482	4109.53
Ddx6	Athero_20w_Flox	Flox	Tie2FBs	WTnormalvs20wkHFD	0.213701	0,229295339766796	0,844	0,748	6636.07
Ddx17	Athero_20w_Flox	Flox	Tie2FBs	WTnormalvs20wkHFD	47.8388	0,229024497305656	0,844	0,753	1.48554e+06
Marcks	Athero_20w_Flox	Flox	Tie2FBs	WTnormalvs20wkHFD	2859.29	0,228630077448065	0,987	0,962	8.87894e+07
Psmb10	Athero_20w_Flox	Flox	Tie2FBs	WTnormalvs20wkHFD	60.5622	0,228272077723526	0,655	0,541	1.88064e+06
Zfand5	Athero_20w_Flox	Flox	Tie2FBs	WTnormalvs20wkHFD	41450.8	0,227556155929816	0,776	0,707	1.28717e+09
Rnf10	Athero_20w_Flox	Flox	Tie2FBs	WTnormalvs20wkHFD	45.1373	0,227428431198552	0,806	0,727	1.40165e+06
C1galt1	Athero_20w_Flox	Flox	Tie2FBs	WTnormalvs20wkHFD	964.838	0,226779843105665	0,688	0,568	2.99611e+07
Ncor1	Athero_20w_Flox	Flox	Tie2FBs	WTnormalvs20wkHFD	27.683	0,226143863778121	0,858	0,764	859640
C2	Athero_20w_Flox	Flox	Tie2FBs	WTnormalvs20wkHFD	0.587438	0,225970591464115	0,271	0,129	18241.7
Ccbe1	Athero_20w_Flox	Flox	Tie2FBs	WTnormalvs20wkHFD	1.71456	0,225889881815392	0,249	0,116	53242.3
Plcb4	Athero_20w_Flox	Flox	Tie2FBs	WTnormalvs20wkHFD	40.17	0,224860314039755	0,483	0,351	1.2474e+06
Medag	Athero_20w_Flox	Flox	Tie2FBs	WTnormalvs20wkHFD	26618.3	0,224123096885993	0,959	0,905	8.26579e+07
Sdc2	Athero_20w_Flox	Flox	Tie2FBs	WTnormalvs20wkHFD	1.03514e+07	0,224008848010288	0,917	0,858	0,0032144300384022
Wasl	Athero_20w_Flox	Flox	Tie2FBs	WTnormalvs20wkHFD	0.129808	0,223890530031019	0,779	0,687	4030.93
Spag9	Athero_20w_Flox	Flox	Tie2FBs	WTnormalvs20wkHFD	179.771	0,223858697806131	0,925	0,854	5.58244e+06
Golga4	Athero_20w_Flox	Flox	Tie2FBs	WTnormalvs20wkHFD	1009.62	0,223450551170959	0,663	0,558	3.13517e+07
Gcc2	Athero_20w_Flox	Flox	Tie2FBs	WTnormalvs20wkHFD	1070.43	0,222601554685945	0,486	0,366	3.32402e+07
Chd1	Athero_20w_Flox	Flox	Tie2FBs	WTnormalvs20wkHFD	0.73227	0,222146147165269	0,513	0,37	2273.92
Adora2b	Athero_20w_Flox	Flox	Tie2FBs	WTnormalvs20wkHFD	8.50181e-05	0,221597813309966	0,267	0,116	2.64007
Samd4b	Athero_20w_Flox	Flox	Tie2FBs	WTnormalvs20wkHFD	53.4302	0,221334853637941	0,785	0,7	1.65917e+06
Sash1	Athero_20w_Flox	Flox	Tie2FBs	WTnormalvs20wkHFD	3771.81	0,221185058579726	0,915	0,863	1.17126e+08
Ash1l	Athero_20w_Flox	Flox	Tie2FBs	WTnormalvs20wkHFD	74.3799	0,221066052591722	0,836	0,725	2.30972e+06
Kat6a	Athero_20w_Flox	Flox	Tie2FBs	WTnormalvs20wkHFD	410.881	0,220394356094063	0,61	0,506	1.27591e+07
Rfc1	Athero_20w_Flox	Flox	Tie2FBs	WTnormalvs20wkHFD	166.164	0,219889601974078	0,511	0,394	5.1599e+06
Ubr5	Athero_20w_Flox	Flox	Tie2FBs	WTnormalvs20wkHFD	648.224	0,219888509913393	0,661	0,554	2.01293e+07
Rpl11	Athero_20w_Flox	Flox	Tie2FBs	WTnormalvs20wkHFD	9.55123e-14	0,219413504578641	0,995	0,999	2.96594e-09
Hdlbp	Athero_20w_Flox	Flox	Tie2FBs	WTnormalvs20wkHFD	111.151	0,218796891862449	0,922	0,864	3.45157e+06
Bmpr2	Athero_20w_Flox	Flox	Tie2FBs	WTnormalvs20wkHFD	919.635	0,218667782523883	0,838	0,759	2.85574e+07
Myh9	Athero_20w_Flox	Flox	Tie2FBs	WTnormalvs20wkHFD	20328.9	0,218420315708178	0,595	0,505	6.31274e+08
Acin1	Athero_20w_Flox	Flox	Tie2FBs	WTnormalvs20wkHFD	2901.21	0,217638263942492	0,741	0,641	9.00912e+07
Klf3	Athero_20w_Flox	Flox	Tie2FBs	WTnormalvs20wkHFD	237629	0,217436920194362	0,88	0,801	7.37908e+08
Ndrg1	Athero_20w_Flox	Flox	Tie2FBs	WTnormalvs20wkHFD	24815.6	0,217130465074083	0,748	0,642	7.706e+08
Vps13c	Athero_20w_Flox	Flox	Tie2FBs	WTnormalvs20wkHFD	4.89539e-07	0,216632800614882	0,453	0,273	0.0152017
Dek	Athero_20w_Flox	Flox	Tie2FBs	WTnormalvs20wkHFD	64.1541	0,214748000878219	0,759	0,656	1.99218e+06
Dhx36	Athero_20w_Flox	Flox	Tie2FBs	WTnormalvs20wkHFD	69.2466	0,214725113093183	0,6	0,485	2.15031e+06
Rab6b	Athero_20w_Flox	Flox	Tie2FBs	WTnormalvs20wkHFD	1.25058	0,214688012687756	0,432	0,29	38834.1
Nufip2	Athero_20w_Flox	Flox	Tie2FBs	WTnormalvs20wkHFD	14.1747	0,214587047885309	0,744	0,631	440167
Tex261	Athero_20w_Flox	Flox	Tie2FBs	WTnormalvs20wkHFD	7.33272	0,214207369667919	0,746	0,656	227703
Nox4	Athero_20w_Flox	Flox	Tie2FBs	WTnormalvs20wkHFD	99409	0,213753223002755	0,852	0,78	3.08695e+09
Crebbp	Athero_20w_Flox	Flox	Tie2FBs	WTnormalvs20wkHFD	4.41488	0,213711611312602	0,762	0,67	137095
Rbpj	Athero_20w_Flox	Flox	Tie2FBs	WTnormalvs20wkHFD	4865.14	0,213662400911792	0,893	0,802	1.51077e+08
Gm26917	Athero_20w_Flox	Flox	Tie2FBs	WTnormalvs20wkHFD	4.37253e+06	0,213593627677421	0,497	0,404	0,013578022470862
Gpc6	Athero_20w_Flox	Flox	Tie2FBs	WTnormalvs20wkHFD	77617.6	0,213443287166324	0,797	0,705	2.41026e+09
Rpl21	Athero_20w_Flox	Flox	Tie2FBs	WTnormalvs20wkHFD	2.50408e-08	0,213388553297409	0,994	0,982	0.000777591
Bptf	Athero_20w_Flox	Flox	Tie2FBs	WTnormalvs20wkHFD	25655.5	0,212608751081443	0,822	0,748	7.96682e+08
Bclaf1	Athero_20w_Flox	Flox	Tie2FBs	WTnormalvs20wkHFD	190034	0,212525395213726	0,834	0,743	5.90112e+09
P2rx4	Athero_20w_Flox	Flox	Tie2FBs	WTnormalvs20wkHFD	15281.5	0,212421654779453	0,475	0,379	4.74536e+08
Samhd1	Athero_20w_Flox	Flox	Tie2FBs	WTnormalvs20wkHFD	1.06736e+07	0,212390707482514	0,751	0,669	0,00331447870824379
Serpine2	Athero_20w_Flox	Flox	Tie2FBs	WTnormalvs20wkHFD	3.51822e-05	0,21202966371145	0,295	0,122	1.09251
Ang	Athero_20w_Flox	Flox	Tie2FBs	WTnormalvs20wkHFD	32.0052	0,211904830938019	0,672	0,56	993857
Pde5a	Athero_20w_Flox	Flox	Tie2FBs	WTnormalvs20wkHFD	175.327	0,21186683974592	0,442	0,309	5.44442e+06
Ranbp2	Athero_20w_Flox	Flox	Tie2FBs	WTnormalvs20wkHFD	51226.8	0,210773315924059	0,633	0,554	1.59074e+09
Lama4	Athero_20w_Flox	Flox	Tie2FBs	WTnormalvs20wkHFD	465823	0,210765457664644	0,864	0,799	0,000144651886273646
H2-Q4	Athero_20w_Flox	Flox	Tie2FBs	WTnormalvs20wkHFD	1395.35	0,210425278119534	0,361	0,247	4.33298e+07
Brd2	Athero_20w_Flox	Flox	Tie2FBs	WTnormalvs20wkHFD	15745.2	0,209906516274293	0,707	0,624	4.88936e+08
Cmah	Athero_20w_Flox	Flox	Tie2FBs	WTnormalvs20wkHFD	9.34388e+06	0,209879823196611	0,781	0,696	0,00290155608359682
Hp1bp3	Athero_20w_Flox	Flox	Tie2FBs	WTnormalvs20wkHFD	46.6077	0,209029270446944	0,782	0,725	1.44731e+06
Cep350	Athero_20w_Flox	Flox	Tie2FBs	WTnormalvs20wkHFD	5938.71	0,209009744598401	0,478	0,377	1.84415e+08
Tra2a	Athero_20w_Flox	Flox	Tie2FBs	WTnormalvs20wkHFD	467309	0,208915952935255	0,817	0,757	0,000145113584360792
Epc2	Athero_20w_Flox	Flox	Tie2FBs	WTnormalvs20wkHFD	0.000352977	0,208533892363912	0,567	0,417	1096.1
mt-Atp8	Athero_20w_Flox	Flox	Tie2FBs	WTnormalvs20wkHFD	3400.76	0,208215396067309	0,683	0,572	1.05604e+08
Stat2	Athero_20w_Flox	Flox	Tie2FBs	WTnormalvs20wkHFD	1896.11	0,207438606779545	0,352	0,236	5.88801e+07
Ncor2	Athero_20w_Flox	Flox	Tie2FBs	WTnormalvs20wkHFD	152.211	0,207434005379274	0,587	0,481	4.72661e+06
Rpl23	Athero_20w_Flox	Flox	Tie2FBs	WTnormalvs20wkHFD	1.29233e-12	0,207051108036992	0,999	0,999	4.01306e-08
Phf20	Athero_20w_Flox	Flox	Tie2FBs	WTnormalvs20wkHFD	1.37849	0,206866622613316	0,502	0,349	4280.64
Smad4	Athero_20w_Flox	Flox	Tie2FBs	WTnormalvs20wkHFD	27.1242	0,206420152710555	0,747	0,649	84228.9
Slc9a1	Athero_20w_Flox	Flox	Tie2FBs	WTnormalvs20wkHFD	37.1196	0,204623865525679	0,434	0,311	1.15267e+06
Fermt2	Athero_20w_Flox	Flox	Tie2FBs	WTnormalvs20wkHFD	8.97715	0,20448747221905	0,867	0,76	2.78768e+06
Rps15a	Athero_20w_Flox	Flox	Tie2FBs	WTnormalvs20wkHFD	5.42342e-07	0,2044051213025	0,996	0,989	0.0168413
Foxp1	Athero_20w_Flox	Flox	Tie2FBs	WTnormalvs20wkHFD	26175.5	0,204269169340998	0,911	0,83	8.12827e+08
Baz1a	Athero_20w_Flox	Flox	Tie2FBs	WTnormalvs20wkHFD	26.9387	0,203743428194329	0,306	0,181	836526
Supt6	Athero_20w_Flox	Flox	Tie2FBs	WTnormalvs20wkHFD	176.193	0,203118947685492	0,499	0,388	5.47132e+07
Bach1	Athero_20w_Flox	Flox	Tie2FBs	WTnormalvs20wkHFD	55274.4	0,2029777368112	0,48	0,37	1.71643e+09
Lrp1	Athero_20w_Flox	Flox	Tie2FBs	WTnormalvs20wkHFD	9.08699	0,20150402912385	0,995	0,98	282178
Arhgap20	Athero_20w_Flox	Flox	Tie2FBs	WTnormalvs20wkHFD	6.49467e+06	0,200997404383445	0,794	0,728	0,00201678948062403
Dnajc1	Athero_20w_Flox	Flox	Tie2FBs	WTnormalvs20wkHFD	193.504	0,200054080160134	0,67	0,557	600888
Meox2	Athero_20w_Flox	Flox	Tie2FBs	WTnormalvs20wkHFD	63641.1	0,199801246732695	0,346	0,224	1.97625e+09
Xpa	Athero_20w_Flox	Flox	Tie2FBs	WTnormalvs20wkHFD	208.96	0,19945980850529	0,455	0,338	6.48883e+06
Baz2b	Athero_20w_Flox	Flox	Tie2FBs	WTnormalvs20wkHFD	275.325	0,199310165723809	0,58	0,466	8.54968e+06
Tmem234	Athero_20w_Flox	Flox	Tie2FBs	WTnormalvs20wkHFD	87.9261	0,199089728399696	0,874	0,818	2.73037e+06
Fyn	Athero_20w_Flox	Flox	Tie2FBs	WTnormalvs20wkHFD	3094.74	0,199071975752303	0,891	0,815	9.61011e+07
Rasa3	Athero_20w_Flox	Flox	Tie2FBs	WTnormalvs20wkHFD	0.698808	0,198955901460006	0,283	0,15	21700.1
Exoc3	Athero_20w_Flox	Flox	Tie2FBs	WTnormalvs20wkHFD	1173.95	0,198788855317128	0,639	0,541	3.64546e+07
Ubr2	Athero_20w_Flox	Flox	Tie2FBs	WTnormalvs20wkHFD	30036.4	0,198403837580113	0,545	0,446	9.32719e+08
Sltm	Athero_20w_Flox	Flox	Tie2FBs	WTnormalvs20wkHFD	6499.22	0,19835860752334	0,663	0,565	2.0182e+08
Layn	Athero_20w_Flox	Flox	Tie2FBs	WTnormalvs20wkHFD	0.000966473	0,197945628007827	0,233	0,094	30.0119
Numa1	Athero_20w_Flox	Flox	Tie2FBs	WTnormalvs20wkHFD	637.884	0,197904059787297	0,599	0,48	1.98082e+07
Fgfr1	Athero_20w_Flox	Flox	Tie2FBs	WTnormalvs20wkHFD	4214.36	0,197501686029838	0,97	0,921	1.30869e+08
Ccdc85b	Athero_20w_Flox	Flox	Tie2FBs	WTnormalvs20wkHFD	0.00020464	0,197261322771785	0,374	0,213	6.35467
Smad1	Athero_20w_Flox	Flox	Tie2FBs	WTnormalvs20wkHFD	1.16108e+06	0,196894002354461	0,623	0,53	0,000360549774169843
Aplp2	Athero_20w_Flox	Flox	Tie2FBs	WTnormalvs20wkHFD	39688.5	0,196809417045694	0,847	0,767	1.23245e+09
Cntln	Athero_20w_Flox	Flox	Tie2FBs	WTnormalvs20wkHFD	57999.6	0,196596629662673	0,429	0,323	1.80106e+09
Arhgap24	Athero_20w_Flox	Flox	Tie2FBs	WTnormalvs20wkHFD	200.786	0,196372110098297	0,374	0,24	6.235e+06
Peak1	Athero_20w_Flox	Flox	Tie2FBs	WTnormalvs20wkHFD	368867	0,196166238382491	0,606	0,518	0,000114544171090511
Ep400	Athero_20w_Flox	Flox	Tie2FBs	WTnormalvs20wkHFD	3.05373	0,196017355735222	0,546	0,41	94827.6
Irgm2	Athero_20w_Flox	Flox	Tie2FBs	WTnormalvs20wkHFD	563.452	0,195478053947128	0,262	0,143	1.74969e+07
Hnrnpu	Athero_20w_Flox	Flox	Tie2FBs	WTnormalvs20wkHFD	179789	0,19533384073359	0,9	0,833	5.58298e+08
Lgals3bp	Athero_20w_Flox	Flox	Tie2FBs	WTnormalvs20wkHFD	255088	0,195277307814017	0,645	0,537	7.92125e+08
Sema3d	Athero_20w_Flox	Flox	Tie2FBs	WTnormalvs20wkHFD	1.13697e+07	0,194251808197425	0,672	0,592	0,00353062331773317
Nsd3	Athero_20w_Flox	Flox	Tie2FBs	WTnormalvs20wkHFD	1.1121e+07	0,193888530749962	0,772	0,703	0,00345340514366528
Dnttip2	Athero_20w_Flox	Flox	Tie2FBs	WTnormalvs20wkHFD	6.02172	0,193631826250102	0,536	0,407	186992
Bag3	Athero_20w_Flox	Flox	Tie2FBs	WTnormalvs20wkHFD	3.62649e+07	0,192753825196761	0,706	0,652	0,0112613368732881
Zfp703	Athero_20w_Flox	Flox	Tie2FBs	WTnormalvs20wkHFD	799767	0,192453218538215	0,535	0,439	0,000248351578257884
Plekha2	Athero_20w_Flox	Flox	Tie2FBs	WTnormalvs20wkHFD	8755.56	0,192425812646633	0,504	0,394	2.71886e+08
Carhsp1	Athero_20w_Flox	Flox	Tie2FBs	WTnormalvs20wkHFD	1084.69	0,192082064012935	0,797	0,696	3.3683e+07
Brd4	Athero_20w_Flox	Flox	Tie2FBs	WTnormalvs20wkHFD	8518.95	0,191489550808402	0,699	0,579	2.64539e+08
Ildr2	Athero_20w_Flox	Flox	Tie2FBs	WTnormalvs20wkHFD	778509	0,191129584008174	0,781	0,663	0,000241750455051491
Tcerg1	Athero_20w_Flox	Flox	Tie2FBs	WTnormalvs20wkHFD	57.5846	0,190712239845079	0,522	0,391	1.78817e+06
Sdk1	Athero_20w_Flox	Flox	Tie2FBs	WTnormalvs20wkHFD	10108.2	0,190269076125111	0,48	0,369	3.13889e+08
Sox5	Athero_20w_Flox	Flox	Tie2FBs	WTnormalvs20wkHFD	0.0965718	0,190224841042746	0,269	0,133	2998.84
Aif1l	Athero_20w_Flox	Flox	Tie2FBs	WTnormalvs20wkHFD	64550.4	0,189793123246702	0,525	0,411	2.00448e+08
Ptpn11	Athero_20w_Flox	Flox	Tie2FBs	WTnormalvs20wkHFD	113.396	0,189688308036917	0,675	0,548	3.52128e+06
Tcf7l1	Athero_20w_Flox	Flox	Tie2FBs	WTnormalvs20wkHFD	16594.1	0,189523598956408	0,613	0,539	5.15296e+09
Gon4l	Athero_20w_Flox	Flox	Tie2FBs	WTnormalvs20wkHFD	52.4083	0,189187263995553	0,471	0,341	1.62744e+06
Fus	Athero_20w_Flox	Flox	Tie2FBs	WTnormalvs20wkHFD	2.14246e+06	0,18864699529058	0,943	0,881	0,000665299228146512
Rtf1	Athero_20w_Flox	Flox	Tie2FBs	WTnormalvs20wkHFD	20604.1	0,188339801301474	0,677	0,579	6.39819e+08
Serpinb1a	Athero_20w_Flox	Flox	Tie2FBs	WTnormalvs20wkHFD	130009	0,1883154455292	0,358	0,254	4.03716e+09
Ankhd1	Athero_20w_Flox	Flox	Tie2FBs	WTnormalvs20wkHFD	131.864	0,187797731963018	0,505	0,377	4.09478e+06
Tnrc6b	Athero_20w_Flox	Flox	Tie2FBs	WTnormalvs20wkHFD	220682	0,18767615228814	0,789	0,704	6.85285e+09
Mpdz	Athero_20w_Flox	Flox	Tie2FBs	WTnormalvs20wkHFD	12672.5	0,185929197850294	0,686	0,599	3.9352e+08
Dcaf8	Athero_20w_Flox	Flox	Tie2FBs	WTnormalvs20wkHFD	166.522	0,185910145978221	0,587	0,468	517102
Sppl2a	Athero_20w_Flox	Flox	Tie2FBs	WTnormalvs20wkHFD	208642	0,185485361474228	0,779	0,687	6.47897e+09
Gigyf2	Athero_20w_Flox	Flox	Tie2FBs	WTnormalvs20wkHFD	20349.6	0,185391198095196	0,52	0,415	6.31915e+08
Rsbn1l	Athero_20w_Flox	Flox	Tie2FBs	WTnormalvs20wkHFD	15.1687	0,185044906028693	0,541	0,408	47103.5
Hook3	Athero_20w_Flox	Flox	Tie2FBs	WTnormalvs20wkHFD	268303	0,184514723919831	0,856	0,794	8.3316e+09
Tacc1	Athero_20w_Flox	Flox	Tie2FBs	WTnormalvs20wkHFD	19540	0,184477782160467	0,823	0,734	6.06774e+08
Pabpc1	Athero_20w_Flox	Flox	Tie2FBs	WTnormalvs20wkHFD	731724	0,184173404393093	0,95	0,917	0,00227222288613374
Tgm2	Athero_20w_Flox	Flox	Tie2FBs	WTnormalvs20wkHFD	122533	0,184108607926469	0,246	0,143	3.80503e+08
Zcchc24	Athero_20w_Flox	Flox	Tie2FBs	WTnormalvs20wkHFD	27581.8	0,183544158530693	0,8	0,731	8.56497e+09
Vldlr	Athero_20w_Flox	Flox	Tie2FBs	WTnormalvs20wkHFD	1.60996e+06	0,183465316841115	0,643	0,571	0,0049994161931058
Ccl11	Athero_20w_Flox	Flox	Tie2FBs	WTnormalvs20wkHFD	15055	0,183281147152344	0,802	0,631	4.67502e+08
Agtrap	Athero_20w_Flox	Flox	Tie2FBs	WTnormalvs20wkHFD	40068.3	0,183178010590814	0,548	0,45	1.24424e+09
Iws1	Athero_20w_Flox	Flox	Tie2FBs	WTnormalvs20wkHFD	601.635	0,18284664503532	0,519	0,405	1.86826e+08
Crispld2	Athero_20w_Flox	Flox	Tie2FBs	WTnormalvs20wkHFD	14020.8	0,182790545972247	0,3	0,171	4.35387e+08
Ubn1	Athero_20w_Flox	Flox	Tie2FBs	WTnormalvs20wkHFD	60833.9	0,18250008893801	0,625	0,548	1.88908e+09
Zfp106	Athero_20w_Flox	Flox	Tie2FBs	WTnormalvs20wkHFD	45771.7	0,182282934874346	0,643	0,557	1.42135e+09
Zcchc6	Athero_20w_Flox	Flox	Tie2FBs	WTnormalvs20wkHFD	16421.6	0,181907005824835	0,646	0,55	5.09939e+08
Zyx	Athero_20w_Flox	Flox	Tie2FBs	WTnormalvs20wkHFD	4.38421e+07	0,181628123394825	0,94	0,906	0,0136142938287639
D17Wsu92e	Athero_20w_Flox	Flox	Tie2FBs	WTnormalvs20wkHFD	10071	0,181544356863766	0,53	0,431	3.12735e+08
Smarcc1	Athero_20w_Flox	Flox	Tie2FBs	WTnormalvs20wkHFD	281.585	0,181476696847446	0,505	0,384	8.74406e+06
Jak2	Athero_20w_Flox	Flox	Tie2FBs	WTnormalvs20wkHFD	6123.05	0,181426217367008	0,364	0,25	1.90139e+08
Nrd1	Athero_20w_Flox	Flox	Tie2FBs	WTnormalvs20wkHFD	37147.5	0,181405501897247	0,632	0,541	1.15354e+09
Arsi	Athero_20w_Flox	Flox	Tie2FBs	WTnormalvs20wkHFD	1.20084e+06	0,181082649650464	0,362	0,276	0,000372896002168992
Grasp	Athero_20w_Flox	Flox	Tie2FBs	WTnormalvs20wkHFD	24.1462	0,180887085799704	0,395	0,261	749813
Hist1h4d	Athero_20w_Flox	Flox	Tie2FBs	WTnormalvs20wkHFD	3.37566e-06	0,180119671481078	0,205	0,063	0.0104824
Irf7	Athero_20w_Flox	Flox	Tie2FBs	WTnormalvs20wkHFD	151.678	0,18008124975626	0,301	0,171	4.71005e+06
Mitf	Athero_20w_Flox	Flox	Tie2FBs	WTnormalvs20wkHFD	730.636	0,179387144710909	0,299	0,182	2.26884e+07
Dot1l	Athero_20w_Flox	Flox	Tie2FBs	WTnormalvs20wkHFD	224195	0,178762071101024	0,341	0,236	6.96193e+09
Smc3	Athero_20w_Flox	Flox	Tie2FBs	WTnormalvs20wkHFD	94812.6	0,178593762517403	0,749	0,665	2.94421e+09
Phf3	Athero_20w_Flox	Flox	Tie2FBs	WTnormalvs20wkHFD	1.78425e+06	0,178578493712236	0,732	0,64	0,000554061842603621
Gns	Athero_20w_Flox	Flox	Tie2FBs	WTnormalvs20wkHFD	7641.63	0,178523396640847	0,73	0,666	2.37295e+09
Foxo1	Athero_20w_Flox	Flox	Tie2FBs	WTnormalvs20wkHFD	9.6888e+06	0,178358725514238	0,774	0,7	0,00300866440954812
Sult5a1	Athero_20w_Flox	Flox	Tie2FBs	WTnormalvs20wkHFD	35185.3	0,178287756153105	0,57	0,457	0,000109260844815734
Slco2b1	Athero_20w_Flox	Flox	Tie2FBs	WTnormalvs20wkHFD	0.280757	0,178141792850164	0,242	0,104	8718.35
Ppp1r12a	Athero_20w_Flox	Flox	Tie2FBs	WTnormalvs20wkHFD	23457.4	0,177799324241837	0,668	0,557	7.28424e+08
Plin4	Athero_20w_Flox	Flox	Tie2FBs	WTnormalvs20wkHFD	7804.52	0,176524714012186	0,168	0,073	2.42354e+08
Sp100	Athero_20w_Flox	Flox	Tie2FBs	WTnormalvs20wkHFD	321630	0,176288409197441	0,455	0,342	9.98759e+09
Wbp4	Athero_20w_Flox	Flox	Tie2FBs	WTnormalvs20wkHFD	423007	0,176148827503842	0,583	0,495	0,00131356461470052
Hnrnpul2	Athero_20w_Flox	Flox	Tie2FBs	WTnormalvs20wkHFD	90786	0,176017191145861	0,758	0,686	0,000281917698176978
Ubap2l	Athero_20w_Flox	Flox	Tie2FBs	WTnormalvs20wkHFD	2.18721e+07	0,175387959441234	0,756	0,703	0,00679195170386037
Luzp1	Athero_20w_Flox	Flox	Tie2FBs	WTnormalvs20wkHFD	3.80953e+06	0,175016817125999	0,616	0,546	0,00118297210830944
Srrm1	Athero_20w_Flox	Flox	Tie2FBs	WTnormalvs20wkHFD	1.46381e+06	0,174910796506119	0,765	0,676	0,000454556459848481
Fam71a	Athero_20w_Flox	Flox	Tie2FBs	WTnormalvs20wkHFD	49077	0,174747143438331	0,108	0,032	1.52399e+09
Zc3h13	Athero_20w_Flox	Flox	Tie2FBs	WTnormalvs20wkHFD	48902.7	0,174642037837597	0,601	0,506	1.51858e+09
Rel	Athero_20w_Flox	Flox	Tie2FBs	WTnormalvs20wkHFD	1.30456e+06	0,174601276617475	0,244	0,16	0,00405104216879473
St3gal2	Athero_20w_Flox	Flox	Tie2FBs	WTnormalvs20wkHFD	188653	0,174320474401766	0,782	0,691	5.85823e+09
Csnk2a2	Athero_20w_Flox	Flox	Tie2FBs	WTnormalvs20wkHFD	121589	0,173872947263378	0,541	0,446	3.77569e+09
Tnxb	Athero_20w_Flox	Flox	Tie2FBs	WTnormalvs20wkHFD	1.13289e+06	0,173338706634494	0,987	0,975	0,000351797673618056
Plscr1	Athero_20w_Flox	Flox	Tie2FBs	WTnormalvs20wkHFD	5.98176e+07	0,173255642118027	0,34	0,255	0,0185751595228963
Ankrd17	Athero_20w_Flox	Flox	Tie2FBs	WTnormalvs20wkHFD	9.06645e+07	0,173039486448452	0,709	0,619	0,0281540397966452
Syap1	Athero_20w_Flox	Flox	Tie2FBs	WTnormalvs20wkHFD	73615	0,172504626463371	0,541	0,452	2.28597e+09
Slfn8	Athero_20w_Flox	Flox	Tie2FBs	WTnormalvs20wkHFD	230.988	0,172428658759706	0,22	0,114	7.17288e+07
Pak2	Athero_20w_Flox	Flox	Tie2FBs	WTnormalvs20wkHFD	1973.09	0,171586585166815	0,761	0,675	6.12705e+09
Prrc2a	Athero_20w_Flox	Flox	Tie2FBs	WTnormalvs20wkHFD	8447.87	0,170949463776879	0,705	0,613	2.62332e+09
Huwe1	Athero_20w_Flox	Flox	Tie2FBs	WTnormalvs20wkHFD	6.63514e+06	0,170842689605596	0,714	0,637	0,0206041123658948
Ifih1	Athero_20w_Flox	Flox	Tie2FBs	WTnormalvs20wkHFD	35141.4	0,170745597996906	0,438	0,33	1.09125e+09
Tax1bp1	Athero_20w_Flox	Flox	Tie2FBs	WTnormalvs20wkHFD	1.47463e+06	0,170731113510973	0,886	0,839	0,000457915961018717
Kmt2e	Athero_20w_Flox	Flox	Tie2FBs	WTnormalvs20wkHFD	1.21538e+06	0,170214870025043	0,856	0,783	0,000377411499215439
Cdc42bpb	Athero_20w_Flox	Flox	Tie2FBs	WTnormalvs20wkHFD	93142.3	0,17019429990055	0,502	0,405	2.89235e+09
Prrx1	Athero_20w_Flox	Flox	Tie2FBs	WTnormalvs20wkHFD	1.54917e+08	0,170089861698015	0,963	0,895	0,0481064190122124
Chd2	Athero_20w_Flox	Flox	Tie2FBs	WTnormalvs20wkHFD	2.81004e+07	0,169759285962163	0,468	0,38	0,00872602621633776
Rsrc1	Athero_20w_Flox	Flox	Tie2FBs	WTnormalvs20wkHFD	4392.71	0,169706703772197	0,488	0,379	1.36407e+09
Cpd	Athero_20w_Flox	Flox	Tie2FBs	WTnormalvs20wkHFD	1.63295e+06	0,169634752060391	0,672	0,599	0,000507079524218775
Smarca5	Athero_20w_Flox	Flox	Tie2FBs	WTnormalvs20wkHFD	575850	0,169439234485444	0,82	0,736	0,000178818688892883
Agap1	Athero_20w_Flox	Flox	Tie2FBs	WTnormalvs20wkHFD	2.36966e+06	0,169402560458858	0,58	0,494	0,00735849800301649
Gm11808	Athero_20w_Flox	Flox	Tie2FBs	WTnormalvs20wkHFD	257.065	0,169265085472114	0,561	0,442	7.98265e+06
Hivep2	Athero_20w_Flox	Flox	Tie2FBs	WTnormalvs20wkHFD	5.63979e+06	0,168562193655548	0,752	0,658	0,0175132362121591
Ncoa1	Athero_20w_Flox	Flox	Tie2FBs	WTnormalvs20wkHFD	823.942	0,168421242787292	0,412	0,281	2.55859e+06
Mob3c	Athero_20w_Flox	Flox	Tie2FBs	WTnormalvs20wkHFD	5.50037e+06	0,168241297195409	0,291	0,203	0,00170803098938032
Acbd3	Athero_20w_Flox	Flox	Tie2FBs	WTnormalvs20wkHFD	31006	0,168205185550087	0,677	0,59	9.6283e+08
Diaph1	Athero_20w_Flox	Flox	Tie2FBs	WTnormalvs20wkHFD	2.02368e+06	0,168110950394125	0,777	0,708	0,000628412414932926
Bdp1	Athero_20w_Flox	Flox	Tie2FBs	WTnormalvs20wkHFD	4.0941e+06	0,167903930334062	0,495	0,394	0,00127134200324436
Fndc3a	Athero_20w_Flox	Flox	Tie2FBs	WTnormalvs20wkHFD	3.19763e+07	0,167806030104806	0,621	0,55	0,00992958750518967
Scara5	Athero_20w_Flox	Flox	Tie2FBs	WTnormalvs20wkHFD	2.12302e+06	0,167606473721114	0,986	0,966	0,000659262448545067
Rps8	Athero_20w_Flox	Flox	Tie2FBs	WTnormalvs20wkHFD	0.000894999	0,167294612850027	0,999	0,997	27.7924
Phactr2	Athero_20w_Flox	Flox	Tie2FBs	WTnormalvs20wkHFD	2.27638e+06	0,167215799603281	0,609	0,536	0,000706885285436171
Safb2	Athero_20w_Flox	Flox	Tie2FBs	WTnormalvs20wkHFD	380476	0,167016065375798	0,515	0,428	0,00011814910730119
Gpm6b	Athero_20w_Flox	Flox	Tie2FBs	WTnormalvs20wkHFD	8839.22	0,166342182418088	0,31	0,191	2.74484e+08
Adam33	Athero_20w_Flox	Flox	Tie2FBs	WTnormalvs20wkHFD	38742.4	0,166325024319039	0,451	0,317	1.20307e+09
Bbx	Athero_20w_Flox	Flox	Tie2FBs	WTnormalvs20wkHFD	570493	0,166293371293047	0,408	0,3	0,00017715527089359
Slc25a28	Athero_20w_Flox	Flox	Tie2FBs	WTnormalvs20wkHFD	45385.2	0,166271412152244	0,424	0,316	1.40935e+09
Eef2	Athero_20w_Flox	Flox	Tie2FBs	WTnormalvs20wkHFD	4368.95	0,166117113195389	0,989	0,964	1.35669e+08
Acap2	Athero_20w_Flox	Flox	Tie2FBs	WTnormalvs20wkHFD	1.08806e+07	0,165922495911438	0,702	0,628	0,00337874293065792
Zmynd8	Athero_20w_Flox	Flox	Tie2FBs	WTnormalvs20wkHFD	1.58781e+08	0,165774264498906	0,509	0,445	0,0493063849638406
Snrnp200	Athero_20w_Flox	Flox	Tie2FBs	WTnormalvs20wkHFD	1.03508e+07	0,165739812240138	0,488	0,421	0,00321422858066675
Eif4h	Athero_20w_Flox	Flox	Tie2FBs	WTnormalvs20wkHFD	2.09106e+06	0,165555854932413	0,7	0,607	0,000649337524296185
Rps24	Athero_20w_Flox	Flox	Tie2FBs	WTnormalvs20wkHFD	4.18196e-07	0,165416972907568	0,998	0,999	0.129862
Bcr	Athero_20w_Flox	Flox	Tie2FBs	WTnormalvs20wkHFD	3.1728	0,165225988134957	0,375	0,244	985251
Stim1	Athero_20w_Flox	Flox	Tie2FBs	WTnormalvs20wkHFD	257094	0,165061838937065	0,637	0,54	7.98353e+09
Sik1	Athero_20w_Flox	Flox	Tie2FBs	WTnormalvs20wkHFD	6.75551e+07	0,164850343251611	0,405	0,321	0,0209778779151009
Med13l	Athero_20w_Flox	Flox	Tie2FBs	WTnormalvs20wkHFD	393719	0,16475457125298	0,586	0,495	0,000122261586483666
Ablim1	Athero_20w_Flox	Flox	Tie2FBs	WTnormalvs20wkHFD	4.07595e+07	0,164706906411961	0,963	0,917	0,012657056092156
C1qtnf7	Athero_20w_Flox	Flox	Tie2FBs	WTnormalvs20wkHFD	1.15234e+08	0,164550839545278	0,474	0,379	0,0357835114961179
Vps4b	Athero_20w_Flox	Flox	Tie2FBs	WTnormalvs20wkHFD	152894	0,164427239073955	0,584	0,48	4.74783e+09
Ythdc1	Athero_20w_Flox	Flox	Tie2FBs	WTnormalvs20wkHFD	3.88171e+07	0,163751542726314	0,647	0,56	0,0120538696481231
Lars	Athero_20w_Flox	Flox	Tie2FBs	WTnormalvs20wkHFD	263173	0,163650602243756	0,499	0,404	8.17231e+09
Cdk11b	Athero_20w_Flox	Flox	Tie2FBs	WTnormalvs20wkHFD	6.81471e+06	0,163348607778637	0,565	0,475	0,0021161732267408
Endod1	Athero_20w_Flox	Flox	Tie2FBs	WTnormalvs20wkHFD	354.288	0,163167050297529	0,4	0,271	1.10017e+07
Thsd7a	Athero_20w_Flox	Flox	Tie2FBs	WTnormalvs20wkHFD	2.39718e+06	0,163064079904341	0,209	0,123	0,000744396640027664
Sde2	Athero_20w_Flox	Flox	Tie2FBs	WTnormalvs20wkHFD	300532	0,162696768659254	0,48	0,386	9.33242e+09
Pom121	Athero_20w_Flox	Flox	Tie2FBs	WTnormalvs20wkHFD	626.294	0,16247219607872	0,374	0,255	1.94483e+07
Sidt2	Athero_20w_Flox	Flox	Tie2FBs	WTnormalvs20wkHFD	41546.9	0,162417035385876	0,606	0,512	1.29015e+09
Csde1	Athero_20w_Flox	Flox	Tie2FBs	WTnormalvs20wkHFD	1.26985e+06	0,161937577906882	0,928	0,857	0,000394325940035706
Cask	Athero_20w_Flox	Flox	Tie2FBs	WTnormalvs20wkHFD	4.45015e+07	0,161441450940484	0,496	0,429	0,0138190356758891
AW112010	Athero_20w_Flox	Flox	Tie2FBs	WTnormalvs20wkHFD	2106.49	0,161289180959561	0,378	0,234	6.54129e+07
Eif5b	Athero_20w_Flox	Flox	Tie2FBs	WTnormalvs20wkHFD	7.46165e+07	0,161162948986031	0,801	0,746	0,0231706661243595
Nod1	Athero_20w_Flox	Flox	Tie2FBs	WTnormalvs20wkHFD	5214.05	0,161158777973382	0,3	0,194	1.61912e+08
Eng	Athero_20w_Flox	Flox	Tie2FBs	WTnormalvs20wkHFD	1.17768e+07	0,160872816023478	0,646	0,564	0,0365703887369333
Nop14	Athero_20w_Flox	Flox	Tie2FBs	WTnormalvs20wkHFD	979965	0,160646670420328	0,422	0,323	0,000304308397811679
Mphosph8	Athero_20w_Flox	Flox	Tie2FBs	WTnormalvs20wkHFD	8.43981e+07	0,160180268238072	0,45	0,376	0,0262081339645708
Zc3h12a	Athero_20w_Flox	Flox	Tie2FBs	WTnormalvs20wkHFD	428032	0,160073537030851	0,294	0,196	0,000132916751085005
Plscr2	Athero_20w_Flox	Flox	Tie2FBs	WTnormalvs20wkHFD	0.0376712	0,16003797186157	0,116	0,02	11698
Rbm27	Athero_20w_Flox	Flox	Tie2FBs	WTnormalvs20wkHFD	51601.5	0,159886751404517	0,487	0,38	1.60238e+09
Ddrgk1	Athero_20w_Flox	Flox	Tie2FBs	WTnormalvs20wkHFD	169634	0,15988507919823	0,773	0,69	5.26764e+07
Gapvd1	Athero_20w_Flox	Flox	Tie2FBs	WTnormalvs20wkHFD	1.70251e+07	0,159875400608935	0,617	0,529	0,00528681705264481
Npepps	Athero_20w_Flox	Flox	Tie2FBs	WTnormalvs20wkHFD	5.42451e+07	0,159565505878634	0,781	0,701	0,0168447430092283
Pafah1b1	Athero_20w_Flox	Flox	Tie2FBs	WTnormalvs20wkHFD	1.19503e+07	0,159337392254822	0,92	0,84	0,00371092528751584
Arhgap29	Athero_20w_Flox	Flox	Tie2FBs	WTnormalvs20wkHFD	8.97447e+06	0,159017842165609	0,791	0,732	0,00278684307188362
Fam129a	Athero_20w_Flox	Flox	Tie2FBs	WTnormalvs20wkHFD	1.13157e+07	0,158994829622326	0,74	0,656	0,00351385631683514
Pxk	Athero_20w_Flox	Flox	Tie2FBs	WTnormalvs20wkHFD	13256	0,158912532638827	0,429	0,327	4.11638e+09
Zfp644	Athero_20w_Flox	Flox	Tie2FBs	WTnormalvs20wkHFD	2.33597e+07	0,158078805717642	0,635	0,548	0,00725389377633728
Usp34	Athero_20w_Flox	Flox	Tie2FBs	WTnormalvs20wkHFD	1.76496e+07	0,157723371983754	0,729	0,665	0,00548071510800375
Mprip	Athero_20w_Flox	Flox	Tie2FBs	WTnormalvs20wkHFD	28931.6	0,157311925508357	0,821	0,741	8.98413e+09
Xrn1	Athero_20w_Flox	Flox	Tie2FBs	WTnormalvs20wkHFD	3.05835e+06	0,157209912860612	0,612	0,53	0,000949707879351679
Spen	Athero_20w_Flox	Flox	Tie2FBs	WTnormalvs20wkHFD	3.67102e+07	0,157204229625861	0,472	0,404	0,011399617304426
Cfb	Athero_20w_Flox	Flox	Tie2FBs	WTnormalvs20wkHFD	3887.35	0,157069056581449	0,381	0,254	1.20714e+08
Tns2	Athero_20w_Flox	Flox	Tie2FBs	WTnormalvs20wkHFD	497325	0,156864362690446	0,745	0,652	0,000154434481441643
Wbp1l	Athero_20w_Flox	Flox	Tie2FBs	WTnormalvs20wkHFD	222093	0,156827001115382	0,538	0,422	6.89665e+09
Zranb2	Athero_20w_Flox	Flox	Tie2FBs	WTnormalvs20wkHFD	1.04491e+07	0,156712850809652	0,625	0,541	0,0032447550543752
Kpna4	Athero_20w_Flox	Flox	Tie2FBs	WTnormalvs20wkHFD	4.98652e+07	0,156163146467678	0,675	0,604	0,0154846385987727
Slc41a1	Athero_20w_Flox	Flox	Tie2FBs	WTnormalvs20wkHFD	3448.73	0,155888159071259	0,268	0,156	1.07093e+08
Rrp1	Athero_20w_Flox	Flox	Tie2FBs	WTnormalvs20wkHFD	7.56781e+06	0,155850351870787	0,652	0,579	0,00235003230640409
Zfp148	Athero_20w_Flox	Flox	Tie2FBs	WTnormalvs20wkHFD	3.87905e+06	0,155544504927971	0,68	0,599	0,00120456177889444
Zc3h6	Athero_20w_Flox	Flox	Tie2FBs	WTnormalvs20wkHFD	19942	0,155443746577503	0,307	0,196	6.1926e+08
Tbrg1	Athero_20w_Flox	Flox	Tie2FBs	WTnormalvs20wkHFD	3.21039e+06	0,155320288391656	0,876	0,784	0,000996922022102619
CR974586.5	Athero_20w_Flox	Flox	Tie2FBs	WTnormalvs20wkHFD	1.0786	0,155209598958715	0,101	0,011	33493.8
S1pr3	Athero_20w_Flox	Flox	Tie2FBs	WTnormalvs20wkHFD	1.34003e+08	0,155087005420573	0,184	0,111	0,0416119220415336
Rif1	Athero_20w_Flox	Flox	Tie2FBs	WTnormalvs20wkHFD	1.10445e+08	0,154960326488506	0,435	0,349	0,0342966021267825
Rps11	Athero_20w_Flox	Flox	Tie2FBs	WTnormalvs20wkHFD	0.0172165	0,154954561864463	0,997	0,997	53.4624
Diaph2	Athero_20w_Flox	Flox	Tie2FBs	WTnormalvs20wkHFD	239247	0,15460618786319	0,512	0,41	7.42934e+09
Ak2	Athero_20w_Flox	Flox	Tie2FBs	WTnormalvs20wkHFD	151431	0,154121657280703	0,343	0,238	4.70237e+08
Pcdhgc3	Athero_20w_Flox	Flox	Tie2FBs	WTnormalvs20wkHFD	0.399602	0,153484759300792	0,175	0,06	12408.8
Cdk12	Athero_20w_Flox	Flox	Tie2FBs	WTnormalvs20wkHFD	1.78729e+07	0,153391742507917	0,568	0,489	0,0055500777165719
2510009E07Rik	Athero_20w_Flox	Flox	Tie2FBs	WTnormalvs20wkHFD	1.47381e+07	0,153375846326372	0,668	0,593	0,00457660851520359
Rab11fip2	Athero_20w_Flox	Flox	Tie2FBs	WTnormalvs20wkHFD	1.75604e+06	0,153127038066765	0,498	0,404	0,00545303062365865
Rps12-ps3	Athero_20w_Flox	Flox	Tie2FBs	WTnormalvs20wkHFD	154.509	0,15303826401179	0,233	0,119	4.79798e+06
Gstp1	Athero_20w_Flox	Flox	Tie2FBs	WTnormalvs20wkHFD	67575.1	0,152915168661779	0,647	0,543	2.09841e+09
Scin	Athero_20w_Flox	Flox	Tie2FBs	WTnormalvs20wkHFD	105649	0,152884053526727	0,143	0,06	3.28073e+09
Tgoln1	Athero_20w_Flox	Flox	Tie2FBs	WTnormalvs20wkHFD	4.30447e+07	0,152864517311459	0,859	0,788	0,0133666609657185
Abca9	Athero_20w_Flox	Flox	Tie2FBs	WTnormalvs20wkHFD	1.65435e+07	0,152827734374264	0,501	0,415	0,00513724716152106
Eif2ak2	Athero_20w_Flox	Flox	Tie2FBs	WTnormalvs20wkHFD	1.47527e+07	0,152603351693866	0,328	0,244	0,00458114789084848
Elf1	Athero_20w_Flox	Flox	Tie2FBs	WTnormalvs20wkHFD	4.37738e+06	0,152054544124154	0,725	0,644	0,00135930648827691
Flywch1	Athero_20w_Flox	Flox	Tie2FBs	WTnormalvs20wkHFD	1.19289e+06	0,152015607101487	0,459	0,365	0,000370428988716257
Tmtc1	Athero_20w_Flox	Flox	Tie2FBs	WTnormalvs20wkHFD	4.63105e+07	0,151693593752954	0,47	0,387	0,0143807847903738
Sh3bp5	Athero_20w_Flox	Flox	Tie2FBs	WTnormalvs20wkHFD	1.66053e+06	0,151405360312834	0,427	0,314	0,000515645682435626
Flnb	Athero_20w_Flox	Flox	Tie2FBs	WTnormalvs20wkHFD	7.07773e+07	0,150839076411509	0,669	0,571	0,0219784822579683
Ppig	Athero_20w_Flox	Flox	Tie2FBs	WTnormalvs20wkHFD	4.19124e+07	0,149726565151313	0,799	0,741	0,0130150551969896
Parg	Athero_20w_Flox	Flox	Tie2FBs	WTnormalvs20wkHFD	179951	0,149457403541072	0,343	0,251	0,000558801987483085
Nat8f3	Athero_20w_Flox	Flox	Tie2FBs	WTnormalvs20wkHFD	273.544	0,148889288275849	0,185	0,08	8.49437e+06
Kif1c	Athero_20w_Flox	Flox	Tie2FBs	WTnormalvs20wkHFD	169946	0,148880452703902	0,515	0,417	0,000527734637980318
Knop1	Athero_20w_Flox	Flox	Tie2FBs	WTnormalvs20wkHFD	5.60873e+07	0,148655876291913	0,459	0,369	0,017416802021046
Ciz1	Athero_20w_Flox	Flox	Tie2FBs	WTnormalvs20wkHFD	690.319	0,148632975334444	0,31	0,203	2.14365e+09
Zzef1	Athero_20w_Flox	Flox	Tie2FBs	WTnormalvs20wkHFD	1.05232e+08	0,148611870866215	0,411	0,341	0,032677660958094
Phf13	Athero_20w_Flox	Flox	Tie2FBs	WTnormalvs20wkHFD	1.16398e+07	0,147971252677582	0,308	0,222	0,00361451414818778
Rpl24	Athero_20w_Flox	Flox	Tie2FBs	WTnormalvs20wkHFD	3.78589	0,147864045776141	0,996	0,994	117563
Tspan4	Athero_20w_Flox	Flox	Tie2FBs	WTnormalvs20wkHFD	4.8655e+07	0,147847547518181	0,43	0,344	0,0151088224931251
Il4ra	Athero_20w_Flox	Flox	Tie2FBs	WTnormalvs20wkHFD	2.57606e+06	0,147749102884693	0,221	0,136	0,00079994331291018
Zbtb4	Athero_20w_Flox	Flox	Tie2FBs	WTnormalvs20wkHFD	452402	0,147657605732838	0,748	0,652	0,000140484495274339
Fam13c	Athero_20w_Flox	Flox	Tie2FBs	WTnormalvs20wkHFD	237311	0,14748905853501	0,375	0,268	7.36922e+09
Ankib1	Athero_20w_Flox	Flox	Tie2FBs	WTnormalvs20wkHFD	5.20538e+07	0,147235809281364	0,433	0,353	0,0161642756385541
mt-Nd1	Athero_20w_Flox	Flox	Tie2FBs	WTnormalvs20wkHFD	21289	0,147161821764136	0,996	0,994	6.61088e+08
Ralgds	Athero_20w_Flox	Flox	Tie2FBs	WTnormalvs20wkHFD	74046.6	0,147160230240968	0,342	0,247	0,000229936912699612
9930021J03Rik	Athero_20w_Flox	Flox	Tie2FBs	WTnormalvs20wkHFD	1.0379e+08	0,14687060259505	0,551	0,47	0,0322298078066471
Vps13b	Athero_20w_Flox	Flox	Tie2FBs	WTnormalvs20wkHFD	7.83787e+06	0,146630754331625	0,331	0,248	0,00243389332293747
Gbf1	Athero_20w_Flox	Flox	Tie2FBs	WTnormalvs20wkHFD	3.08179e+06	0,146629366473156	0,469	0,38	0,000956988808151766
Tln2	Athero_20w_Flox	Flox	Tie2FBs	WTnormalvs20wkHFD	6.5748e+06	0,146606225431255	0,297	0,206	0,00204167178885985
Plekhh2	Athero_20w_Flox	Flox	Tie2FBs	WTnormalvs20wkHFD	2.02718e+07	0,146499862748877	0,286	0,206	0,00629501641296822
Fam104a	Athero_20w_Flox	Flox	Tie2FBs	WTnormalvs20wkHFD	3.25265e+06	0,145736973527946	0,717	0,634	0,00101004664244858
Abcf1	Athero_20w_Flox	Flox	Tie2FBs	WTnormalvs20wkHFD	64483.6	0,145269393983451	0,603	0,499	2.00241e+09
Phf14	Athero_20w_Flox	Flox	Tie2FBs	WTnormalvs20wkHFD	1.06492e+08	0,145187146396572	0,455	0,37	0,033068908085485
Col14a1	Athero_20w_Flox	Flox	Tie2FBs	WTnormalvs20wkHFD	1.80285e+07	0,144977179694362	0,995	0,987	0,00559839437395152
mt-Co3	Athero_20w_Flox	Flox	Tie2FBs	WTnormalvs20wkHFD	7682.42	0,144975648876179	0,998	1	2.38562e+08
Gm26771	Athero_20w_Flox	Flox	Tie2FBs	WTnormalvs20wkHFD	729.518	0,144956275297654	0,159	0,06	2.26537e+07
Ing5	Athero_20w_Flox	Flox	Tie2FBs	WTnormalvs20wkHFD	3.05089e+06	0,144727255669416	0,342	0,248	0,000947391774708221
Fer	Athero_20w_Flox	Flox	Tie2FBs	WTnormalvs20wkHFD	2.28532e+06	0,144700409439424	0,531	0,422	0,000709659797793473
Il6ra	Athero_20w_Flox	Flox	Tie2FBs	WTnormalvs20wkHFD	3.33317e+07	0,144040133466988	0,562	0,467	0,0103504957705623
Rnf19b	Athero_20w_Flox	Flox	Tie2FBs	WTnormalvs20wkHFD	6.13188e+07	0,143858946364658	0,238	0,16	0,0190413393866613
Ncoa7	Athero_20w_Flox	Flox	Tie2FBs	WTnormalvs20wkHFD	52094.2	0,143831858177423	0,781	0,677	0,000161768198254497
Suco	Athero_20w_Flox	Flox	Tie2FBs	WTnormalvs20wkHFD	8.03724e+06	0,14373579169027	0,402	0,317	0,00249580501604829
Rad50	Athero_20w_Flox	Flox	Tie2FBs	WTnormalvs20wkHFD	4.78497e+07	0,143641660284368	0,426	0,335	0,0148587793206075
Usp7	Athero_20w_Flox	Flox	Tie2FBs	WTnormalvs20wkHFD	3.07391e+07	0,143549343616895	0,594	0,52	0,00954542473871082
Zc3h18	Athero_20w_Flox	Flox	Tie2FBs	WTnormalvs20wkHFD	8.59985e+06	0,143480325246329	0,419	0,332	0,00267051005101901
Rnase4	Athero_20w_Flox	Flox	Tie2FBs	WTnormalvs20wkHFD	1.50498e+06	0,14320621441557	0,996	0,989	0,00046734126204291
Eef1d	Athero_20w_Flox	Flox	Tie2FBs	WTnormalvs20wkHFD	4.15684e+06	0,143159018713532	0,96	0,934	0,0129082453344281
Lpp	Athero_20w_Flox	Flox	Tie2FBs	WTnormalvs20wkHFD	4.05763e+06	0,143068418899246	0,835	0,763	0,00126001642134642
Rasl11a	Athero_20w_Flox	Flox	Tie2FBs	WTnormalvs20wkHFD	1.63286e+06	0,14289443904249	0,172	0,084	0,000507051762193109
Zbtb7a	Athero_20w_Flox	Flox	Tie2FBs	WTnormalvs20wkHFD	1.374e+08	0,142886768767819	0,774	0,712	0,0426668339368939
Gpalpp1	Athero_20w_Flox	Flox	Tie2FBs	WTnormalvs20wkHFD	105440	0,142787933177557	0,353	0,247	3.27424e+09
Mphosph10	Athero_20w_Flox	Flox	Tie2FBs	WTnormalvs20wkHFD	3.31674e+07	0,142347827994546	0,366	0,282	0,0102994709868178
BC003331	Athero_20w_Flox	Flox	Tie2FBs	WTnormalvs20wkHFD	7.16982e+07	0,142300157494704	0,525	0,445	0,0222644542366232
Ube3b	Athero_20w_Flox	Flox	Tie2FBs	WTnormalvs20wkHFD	1486.5	0,141890076275195	0,272	0,165	4.61604e+07
Cerk	Athero_20w_Flox	Flox	Tie2FBs	WTnormalvs20wkHFD	933610	0,141723576661956	0,356	0,259	0,00028991405318143
Ddhd2	Athero_20w_Flox	Flox	Tie2FBs	WTnormalvs20wkHFD	379842	0,141329185498917	0,422	0,313	0,000117952297842321
Wapl	Athero_20w_Flox	Flox	Tie2FBs	WTnormalvs20wkHFD	1.28983e+06	0,141115623311362	0,62	0,512	0,000400532031065482
Ppil4	Athero_20w_Flox	Flox	Tie2FBs	WTnormalvs20wkHFD	1.19457e+07	0,141112767573698	0,45	0,356	0,00370948373820782
Mybbp1a	Athero_20w_Flox	Flox	Tie2FBs	WTnormalvs20wkHFD	394433	0,141111080799064	0,47	0,379	0,00122483394201092
Srgap2	Athero_20w_Flox	Flox	Tie2FBs	WTnormalvs20wkHFD	815128	0,141081860392896	0,559	0,454	0,000253121682505428
Ngf	Athero_20w_Flox	Flox	Tie2FBs	WTnormalvs20wkHFD	1.78617e+07	0,140668114125867	0,175	0,098	0,00554658162413831
Fam124a	Athero_20w_Flox	Flox	Tie2FBs	WTnormalvs20wkHFD	1.76616e+07	0,140665038516266	0,434	0,346	0,00548445275297115
Dtx3l	Athero_20w_Flox	Flox	Tie2FBs	WTnormalvs20wkHFD	1.22033e+08	0,140084370491817	0,28	0,202	0,0378949314796435
Eif4b	Athero_20w_Flox	Flox	Tie2FBs	WTnormalvs20wkHFD	4.22644e+07	0,139600600181023	0,763	0,703	0,0131243796214204
Ccnt1	Athero_20w_Flox	Flox	Tie2FBs	WTnormalvs20wkHFD	6.44264e+07	0,139455375277801	0,546	0,453	0,0200063279465448
Ddx18	Athero_20w_Flox	Flox	Tie2FBs	WTnormalvs20wkHFD	1.04779e+06	0,139432508776041	0,536	0,436	0,000325369856740811
Ubtf	Athero_20w_Flox	Flox	Tie2FBs	WTnormalvs20wkHFD	1.22946e+08	0,139386741263275	0,705	0,633	0,0381782914536553
Csprs	Athero_20w_Flox	Flox	Tie2FBs	WTnormalvs20wkHFD	0.00026827	0,138883018166874	0,117	0,01	8.3306
Ifi47	Athero_20w_Flox	Flox	Tie2FBs	WTnormalvs20wkHFD	167146	0,138425569360677	0,145	0,067	0,000519036955210298
Rpl7a	Athero_20w_Flox	Flox	Tie2FBs	WTnormalvs20wkHFD	524.994	0,138311470021875	0,993	0,976	1.63026e+08
Tmem259	Athero_20w_Flox	Flox	Tie2FBs	WTnormalvs20wkHFD	2.8191e+06	0,138288057972806	0,468	0,366	0,000875414371935237
Snhg12	Athero_20w_Flox	Flox	Tie2FBs	WTnormalvs20wkHFD	1.53053e+08	0,137897837537647	0,541	0,463	0,0475275868757097
Zc3h7b	Athero_20w_Flox	Flox	Tie2FBs	WTnormalvs20wkHFD	882244	0,137452354136244	0,395	0,295	0,000273963141882794
Cd59a	Athero_20w_Flox	Flox	Tie2FBs	WTnormalvs20wkHFD	122.184	0,137113039149829	0,247	0,122	3.7942e+06
Tmem127	Athero_20w_Flox	Flox	Tie2FBs	WTnormalvs20wkHFD	1.12851e+08	0,136692299903831	0,507	0,433	0,0350435069477227
Gtf2i	Athero_20w_Flox	Flox	Tie2FBs	WTnormalvs20wkHFD	1.08501e+07	0,13624168803033	0,496	0,422	0,00336928507072898
Eppk1	Athero_20w_Flox	Flox	Tie2FBs	WTnormalvs20wkHFD	1.93279e+07	0,135768224980265	0,205	0,125	0,00600188797204221
Larp1	Athero_20w_Flox	Flox	Tie2FBs	WTnormalvs20wkHFD	5.29371e+07	0,135755361680457	0,598	0,512	0,0164385630694315
Bnc2	Athero_20w_Flox	Flox	Tie2FBs	WTnormalvs20wkHFD	3.19908e+06	0,13550918155291	0,3	0,21	0,000993409509299035
Twistnb	Athero_20w_Flox	Flox	Tie2FBs	WTnormalvs20wkHFD	4.21778e+07	0,135141779465016	0,372	0,286	0,0130974750768901
Cxxc5	Athero_20w_Flox	Flox	Tie2FBs	WTnormalvs20wkHFD	588476	0,134816244061377	0,608	0,499	0,0001827395061054
Oasl2	Athero_20w_Flox	Flox	Tie2FBs	WTnormalvs20wkHFD	1.92034e+07	0,134712027809312	0,321	0,226	0,00596321902558338
Dusp23	Athero_20w_Flox	Flox	Tie2FBs	WTnormalvs20wkHFD	1.14279e+07	0,134710600429344	0,283	0,194	0,00354871111602046
mt-Co2	Athero_20w_Flox	Flox	Tie2FBs	WTnormalvs20wkHFD	38271.3	0,134521597551392	0,999	1	1.18844e+09
Ggnbp2	Athero_20w_Flox	Flox	Tie2FBs	WTnormalvs20wkHFD	1.13449e+07	0,134520147489858	0,722	0,642	0,00352293658448595
Zfp646	Athero_20w_Flox	Flox	Tie2FBs	WTnormalvs20wkHFD	436721	0,134326396009042	0,289	0,188	0,000135614840116179
Rtp4	Athero_20w_Flox	Flox	Tie2FBs	WTnormalvs20wkHFD	4.78683e+06	0,134258364843682	0,205	0,116	0,00148645512691497
Srp72	Athero_20w_Flox	Flox	Tie2FBs	WTnormalvs20wkHFD	4.37247e+07	0,134226553003837	0,61	0,522	0,01357783423665
Polr2a	Athero_20w_Flox	Flox	Tie2FBs	WTnormalvs20wkHFD	7.2933e+07	0,134006588490332	0,519	0,443	0,0226478920430076
2310033P09Rik	Athero_20w_Flox	Flox	Tie2FBs	WTnormalvs20wkHFD	1.57185e+06	0,133994935657849	0,285	0,188	0,000488105300246949
Zfp655	Athero_20w_Flox	Flox	Tie2FBs	WTnormalvs20wkHFD	3.53526e+07	0,133763414685778	0,392	0,304	0,0109780310197528
Kat2b	Athero_20w_Flox	Flox	Tie2FBs	WTnormalvs20wkHFD	6.93107e+07	0,133613413823071	0,57	0,496	0,0215230477001342
Ubap2	Athero_20w_Flox	Flox	Tie2FBs	WTnormalvs20wkHFD	56032.6	0,133586643241007	0,376	0,265	1.73998e+09
Efemp1	Athero_20w_Flox	Flox	Tie2FBs	WTnormalvs20wkHFD	1.25946e+08	0,133481586335675	0,931	0,833	0,0391101414429803
Pard3b	Athero_20w_Flox	Flox	Tie2FBs	WTnormalvs20wkHFD	1.1399e+08	0,133367257165665	0,479	0,388	0,035397298448404
Ap3d1	Athero_20w_Flox	Flox	Tie2FBs	WTnormalvs20wkHFD	2.905e+06	0,132348363701766	0,48	0,39	0,000902088541545292
Vdr	Athero_20w_Flox	Flox	Tie2FBs	WTnormalvs20wkHFD	42.8275	0,132317452821291	0,127	0,034	1.32992e+06
Brd1	Athero_20w_Flox	Flox	Tie2FBs	WTnormalvs20wkHFD	3.52973e+07	0,132291128115557	0,67	0,578	0,010960855306786
Clec3b	Athero_20w_Flox	Flox	Tie2FBs	WTnormalvs20wkHFD	5.1063e+06	0,131822175562801	0,998	0,997	0,015856606079392
Psmb9	Athero_20w_Flox	Flox	Tie2FBs	WTnormalvs20wkHFD	1.89934e+06	0,131612356237208	0,36	0,254	0,000589802269695888
Rcan2	Athero_20w_Flox	Flox	Tie2FBs	WTnormalvs20wkHFD	6.49207e+06	0,13112431957346	0,267	0,18	0,00201598173794062
Plekhm2	Athero_20w_Flox	Flox	Tie2FBs	WTnormalvs20wkHFD	3.65301e+06	0,131056414351149	0,336	0,251	0,00113436953359126
Cyba	Athero_20w_Flox	Flox	Tie2FBs	WTnormalvs20wkHFD	1.47263e+08	0,130608384217743	0,913	0,892	0,0457297063432742
Mmp19	Athero_20w_Flox	Flox	Tie2FBs	WTnormalvs20wkHFD	1.06693e+06	0,130598140258941	0,328	0,226	0,000331313270233571
Zadh2	Athero_20w_Flox	Flox	Tie2FBs	WTnormalvs20wkHFD	6.98384e+06	0,130314893301008	0,455	0,369	0,0216869265329551
Samd4	Athero_20w_Flox	Flox	Tie2FBs	WTnormalvs20wkHFD	1.09471e+08	0,129664519852494	0,449	0,353	0,0339939674277503
Dtx4	Athero_20w_Flox	Flox	Tie2FBs	WTnormalvs20wkHFD	1.78011e+07	0,12964737740218	0,282	0,191	0,00552778031506651
Tgs1	Athero_20w_Flox	Flox	Tie2FBs	WTnormalvs20wkHFD	5.35473e+07	0,129631148052319	0,431	0,344	0,0166280383294094
Ube2o	Athero_20w_Flox	Flox	Tie2FBs	WTnormalvs20wkHFD	3.06484e+06	0,129568546760541	0,292	0,196	0,000951725702783593
Ago2	Athero_20w_Flox	Flox	Tie2FBs	WTnormalvs20wkHFD	3.02298e+07	0,129328802963457	0,626	0,551	0,00938726037871659
Atrnl1	Athero_20w_Flox	Flox	Tie2FBs	WTnormalvs20wkHFD	5.51413e+07	0,128979032765575	0,488	0,407	0,0171230236327604
Sp110	Athero_20w_Flox	Flox	Tie2FBs	WTnormalvs20wkHFD	1.05884e+06	0,12883847107852	0,466	0,352	0,000328801636973741
Loxl4	Athero_20w_Flox	Flox	Tie2FBs	WTnormalvs20wkHFD	231.672	0,128305040564708	0,13	0,039	7.1941e+06
Slc4a10	Athero_20w_Flox	Flox	Tie2FBs	WTnormalvs20wkHFD	1.20368e+08	0,128017827595986	0,259	0,181	0,0373779660631204
Myd88	Athero_20w_Flox	Flox	Tie2FBs	WTnormalvs20wkHFD	3.61409e+07	0,127941262798456	0,42	0,33	0,0112228193370695
Tjp1	Athero_20w_Flox	Flox	Tie2FBs	WTnormalvs20wkHFD	3.83882e+07	0,127726477599926	0,503	0,411	0,0119206927600302
Itga1	Athero_20w_Flox	Flox	Tie2FBs	WTnormalvs20wkHFD	100943	0,127695017560296	0,144	0,059	3.13457e+09
Dpep1	Athero_20w_Flox	Flox	Tie2FBs	WTnormalvs20wkHFD	2.90954e+06	0,127658174230302	0,96	0,919	0,000903500721568021
Camk2g	Athero_20w_Flox	Flox	Tie2FBs	WTnormalvs20wkHFD	2.00517e+07	0,127095021701774	0,321	0,227	0,00622666410099318
Cwc25	Athero_20w_Flox	Flox	Tie2FBs	WTnormalvs20wkHFD	420290	0,126854057700632	0,36	0,254	0,00130512565233174
Rexo1	Athero_20w_Flox	Flox	Tie2FBs	WTnormalvs20wkHFD	4.72677e+06	0,126775309285044	0,321	0,23	0,00146780354857689
Mcub	Athero_20w_Flox	Flox	Tie2FBs	WTnormalvs20wkHFD	1.00385e+08	0,126311778707377	0,424	0,338	0,0311726329015137
Ampd3	Athero_20w_Flox	Flox	Tie2FBs	WTnormalvs20wkHFD	4.28899e+07	0,126252075276516	0,244	0,163	0,0133186042087253
Aff2	Athero_20w_Flox	Flox	Tie2FBs	WTnormalvs20wkHFD	12024.2	0,126209779165529	0,228	0,121	3.73387e+08
Lvrn	Athero_20w_Flox	Flox	Tie2FBs	WTnormalvs20wkHFD	0.0430663	0,125945715954374	0,132	0,025	133.734
Mbp	Athero_20w_Flox	Flox	Tie2FBs	WTnormalvs20wkHFD	10.1634	0,125811026660313	0,129	0,032	315604
Khdrbs3	Athero_20w_Flox	Flox	Tie2FBs	WTnormalvs20wkHFD	7.01381e+06	0,125685645098444	0,408	0,318	0,0217799730839467
Smarce1	Athero_20w_Flox	Flox	Tie2FBs	WTnormalvs20wkHFD	4.91163e+07	0,125612703339707	0,586	0,499	0,0152520927353458
Lrrk1	Athero_20w_Flox	Flox	Tie2FBs	WTnormalvs20wkHFD	1.54751e+08	0,125534966570173	0,473	0,4	0,0480549081406777
Thumpd1	Athero_20w_Flox	Flox	Tie2FBs	WTnormalvs20wkHFD	869178	0,125376919012119	0,336	0,237	0,000269905991573454
Rnf216	Athero_20w_Flox	Flox	Tie2FBs	WTnormalvs20wkHFD	8.21458e+07	0,125259390408784	0,451	0,363	0,0255087410598164
Trp53bp2	Athero_20w_Flox	Flox	Tie2FBs	WTnormalvs20wkHFD	5.46759e+07	0,125077177271102	0,252	0,171	0,0169785078965014
Hsp90ab1	Athero_20w_Flox	Flox	Tie2FBs	WTnormalvs20wkHFD	324514	0,12498788888086	0,997	0,999	0,00100771458016896
Kifap3	Athero_20w_Flox	Flox	Tie2FBs	WTnormalvs20wkHFD	9.8187e+07	0,124930028880035	0,689	0,602	0,0304900089913713
Ms4a4d	Athero_20w_Flox	Flox	Tie2FBs	WTnormalvs20wkHFD	2.89723e+07	0,124381189672755	0,712	0,597	0,00899675338024637
Smap1	Athero_20w_Flox	Flox	Tie2FBs	WTnormalvs20wkHFD	6.66517e+07	0,124061339610542	0,78	0,725	0,0206973473657502
Epha1	Athero_20w_Flox	Flox	Tie2FBs	WTnormalvs20wkHFD	1.75697e+07	0,124043978372867	0,207	0,126	0,00545592769210948
Tcof1	Athero_20w_Flox	Flox	Tie2FBs	WTnormalvs20wkHFD	9.9977e+06	0,124025144209142	0,347	0,258	0,00310458438228249
Trmt6	Athero_20w_Flox	Flox	Tie2FBs	WTnormalvs20wkHFD	2.34059e+07	0,123363925852397	0,263	0,182	0,0072682445334154
Utp3	Athero_20w_Flox	Flox	Tie2FBs	WTnormalvs20wkHFD	1.33145e+08	0,123198285750346	0,436	0,355	0,0413455073484897
Usp3	Athero_20w_Flox	Flox	Tie2FBs	WTnormalvs20wkHFD	9.24786e+07	0,122641846965696	0,322	0,24	0,0287173765809449
Nudt4	Athero_20w_Flox	Flox	Tie2FBs	WTnormalvs20wkHFD	7.71185e+06	0,122530971199313	0,454	0,358	0,00239476108854105
Ift74	Athero_20w_Flox	Flox	Tie2FBs	WTnormalvs20wkHFD	3.4084e+06	0,122529186622151	0,304	0,206	0,00105840903927981
Ddx60	Athero_20w_Flox	Flox	Tie2FBs	WTnormalvs20wkHFD	3.09008e+06	0,121848491902475	0,166	0,086	0,000959562902920301
Alms1	Athero_20w_Flox	Flox	Tie2FBs	WTnormalvs20wkHFD	1.20577e+06	0,121847185761899	0,185	0,1	0,000374428969880054
Ism1	Athero_20w_Flox	Flox	Tie2FBs	WTnormalvs20wkHFD	3.51462e+07	0,121582004440267	0,251	0,168	0,0109139466573123
Lrba	Athero_20w_Flox	Flox	Tie2FBs	WTnormalvs20wkHFD	551121	0,121476680061136	0,312	0,21	0,000171139701630402
mt-Nd6	Athero_20w_Flox	Flox	Tie2FBs	WTnormalvs20wkHFD	5.33869e+07	0,121425745510129	0,321	0,238	0,0165782259544963
Mdn1	Athero_20w_Flox	Flox	Tie2FBs	WTnormalvs20wkHFD	308999	0,12129783268627	0,232	0,142	0,000959535374722697
Cep164	Athero_20w_Flox	Flox	Tie2FBs	WTnormalvs20wkHFD	3.37082e+06	0,120735442134988	0,381	0,293	0,00104674210547819
Chd8	Athero_20w_Flox	Flox	Tie2FBs	WTnormalvs20wkHFD	3.7126e+07	0,120509054237701	0,53	0,438	0,0115287343703084
Slc25a30	Athero_20w_Flox	Flox	Tie2FBs	WTnormalvs20wkHFD	6.23784e+06	0,120427674324717	0,206	0,121	0,00193703632002582
Phf24	Athero_20w_Flox	Flox	Tie2FBs	WTnormalvs20wkHFD	749606	0,119888381447814	0,178	0,094	0,000232775285266976
AC163018.1	Athero_20w_Flox	Flox	Tie2FBs	WTnormalvs20wkHFD	497.937	0,119394899755629	0,135	0,043	1.54624e+07
Map3k20	Athero_20w_Flox	Flox	Tie2FBs	WTnormalvs20wkHFD	1.79927e+06	0,118924127871907	0,341	0,233	0,00055872873590366
Ssrp1	Athero_20w_Flox	Flox	Tie2FBs	WTnormalvs20wkHFD	4.48421e+07	0,118478179566279	0,674	0,595	0,0139248305411781
Isyna1	Athero_20w_Flox	Flox	Tie2FBs	WTnormalvs20wkHFD	1.77276e+06	0,11808183855279	0,231	0,139	0,000550494659320815
Rps3a1	Athero_20w_Flox	Flox	Tie2FBs	WTnormalvs20wkHFD	1748.67	0,117656135222129	0,999	0,996	5.43014e+07
Cpt1a	Athero_20w_Flox	Flox	Tie2FBs	WTnormalvs20wkHFD	1.06834e+08	0,117379038496803	0,499	0,415	0,033175017438439
Rasal2	Athero_20w_Flox	Flox	Tie2FBs	WTnormalvs20wkHFD	546.234	0,117237700183302	0,192	0,091	1.69622e+08
Slmap	Athero_20w_Flox	Flox	Tie2FBs	WTnormalvs20wkHFD	9.75627e+07	0,115915969587833	0,449	0,369	0,0302961541636658
Casp8ap2	Athero_20w_Flox	Flox	Tie2FBs	WTnormalvs20wkHFD	7.06752e+07	0,11575870282518	0,368	0,272	0,0219467846072163
Trak2	Athero_20w_Flox	Flox	Tie2FBs	WTnormalvs20wkHFD	8.34821e+07	0,115753673086066	0,373	0,288	0,0259237076287255
Rbm6	Athero_20w_Flox	Flox	Tie2FBs	WTnormalvs20wkHFD	1.50216e+08	0,114714102717877	0,53	0,442	0,0466464363677911
Ocel1	Athero_20w_Flox	Flox	Tie2FBs	WTnormalvs20wkHFD	1.33525e+06	0,11449308094159	0,215	0,123	0,000414635525359709
Fgd5	Athero_20w_Flox	Flox	Tie2FBs	WTnormalvs20wkHFD	5.05483e+06	0,114047282311266	0,168	0,087	0,00156967515074031
Nfkb2	Athero_20w_Flox	Flox	Tie2FBs	WTnormalvs20wkHFD	1.58192e+07	0,113687557130156	0,261	0,173	0,00491234841444707
Map3k4	Athero_20w_Flox	Flox	Tie2FBs	WTnormalvs20wkHFD	63059	0,112519450043872	0,37	0,262	1.95817e+09
Clic5	Athero_20w_Flox	Flox	Tie2FBs	WTnormalvs20wkHFD	121598	0,112277765251066	0,103	0,031	3.77598e+09
Fam102a	Athero_20w_Flox	Flox	Tie2FBs	WTnormalvs20wkHFD	54245.6	0,112103668271637	0,186	0,091	1.68449e+09
Med19	Athero_20w_Flox	Flox	Tie2FBs	WTnormalvs20wkHFD	3.16021e+07	0,111762004529345	0,343	0,252	0,00981340054161652
Rbm33	Athero_20w_Flox	Flox	Tie2FBs	WTnormalvs20wkHFD	3.91799e+06	0,111682920114276	0,383	0,278	0,00121665447392171
Arid1b	Athero_20w_Flox	Flox	Tie2FBs	WTnormalvs20wkHFD	6.26503e+07	0,111588627319654	0,44	0,351	0,019454806112319
Sart1	Athero_20w_Flox	Flox	Tie2FBs	WTnormalvs20wkHFD	1.14794e+08	0,111183599840083	0,337	0,252	0,0356469336592511
Arhgap28	Athero_20w_Flox	Flox	Tie2FBs	WTnormalvs20wkHFD	1.50843e+07	0,111078296678788	0,278	0,185	0,00468412334693365
Casc4	Athero_20w_Flox	Flox	Tie2FBs	WTnormalvs20wkHFD	1.9756e+07	0,111067221627524	0,489	0,401	0,00613482187101737
Psmd4	Athero_20w_Flox	Flox	Tie2FBs	WTnormalvs20wkHFD	1.36501e+08	0,110375149866156	0,71	0,626	0,0423878012636254
Mark2	Athero_20w_Flox	Flox	Tie2FBs	WTnormalvs20wkHFD	1.03905e+08	0,109872521425408	0,488	0,407	0,0322656419423766
Arl13b	Athero_20w_Flox	Flox	Tie2FBs	WTnormalvs20wkHFD	752427	0,109750222937386	0,451	0,346	0,00233651212291318
Slc4a1ap	Athero_20w_Flox	Flox	Tie2FBs	WTnormalvs20wkHFD	2.27196e+07	0,1094349845363	0,232	0,149	0,00705510554848474
Hipk2	Athero_20w_Flox	Flox	Tie2FBs	WTnormalvs20wkHFD	8.85576e+07	0,109430167458172	0,242	0,163	0,0274997947641047
Khsrp	Athero_20w_Flox	Flox	Tie2FBs	WTnormalvs20wkHFD	1.51007e+07	0,108459821990961	0,414	0,316	0,00468922240185985
Tuba4a	Athero_20w_Flox	Flox	Tie2FBs	WTnormalvs20wkHFD	137674	0,108417436578983	0,104	0,032	4.2752e+09
Slco2a1	Athero_20w_Flox	Flox	Tie2FBs	WTnormalvs20wkHFD	3.89968e+07	0,107658211001135	0,104	0,043	0,0121096857946422
Ddx41	Athero_20w_Flox	Flox	Tie2FBs	WTnormalvs20wkHFD	1.12863e+08	0,107395848409469	0,317	0,231	0,0350472668612097
Card10	Athero_20w_Flox	Flox	Tie2FBs	WTnormalvs20wkHFD	6.53254e+07	0,107373332892269	0,258	0,18	0,0202854972349142
Tap1	Athero_20w_Flox	Flox	Tie2FBs	WTnormalvs20wkHFD	4.72145e+07	0,107310531351906	0,21	0,13	0,0146615037513944
Deptor	Athero_20w_Flox	Flox	Tie2FBs	WTnormalvs20wkHFD	1.47273e+06	0,106128478843555	0,209	0,119	0,000457327799957978
Adnp	Athero_20w_Flox	Flox	Tie2FBs	WTnormalvs20wkHFD	296009	0,106082706773898	0,158	0,074	9.19195e+09
Ppm1m	Athero_20w_Flox	Flox	Tie2FBs	WTnormalvs20wkHFD	6.52363e+07	0,106050466464051	0,364	0,276	0,0202578278874249
Sema6a	Athero_20w_Flox	Flox	Tie2FBs	WTnormalvs20wkHFD	312652	0,105318159915357	0,151	0,067	9.70877e+08
Prr14l	Athero_20w_Flox	Flox	Tie2FBs	WTnormalvs20wkHFD	1.08079e+08	0,104866850981537	0,195	0,121	0,0335618549343999
Mllt6	Athero_20w_Flox	Flox	Tie2FBs	WTnormalvs20wkHFD	6.79587e+06	0,104861305428846	0,317	0,223	0,00211032181641832
Shisa3	Athero_20w_Flox	Flox	Tie2FBs	WTnormalvs20wkHFD	7.75038e+07	0,104397538947718	0,135	0,067	0,024067246604975
Gphn	Athero_20w_Flox	Flox	Tie2FBs	WTnormalvs20wkHFD	3.04766e+07	0,104221696054058	0,258	0,173	0,00946390165520478
Borcs8	Athero_20w_Flox	Flox	Tie2FBs	WTnormalvs20wkHFD	1.59125e+06	0,103766417776918	0,294	0,196	0,000494130821003777
Sphk1	Athero_20w_Flox	Flox	Tie2FBs	WTnormalvs20wkHFD	794379	0,103385661843436	0,111	0,041	0,000246678407307644
Matn4	Athero_20w_Flox	Flox	Tie2FBs	WTnormalvs20wkHFD	1.44077e+08	0,103104107927407	0,138	0,073	0,0447400855393192
C130026I21Rik	Athero_20w_Flox	Flox	Tie2FBs	WTnormalvs20wkHFD	24997	0,102932289678586	0,129	0,045	7.76232e+08
Jade2	Athero_20w_Flox	Flox	Tie2FBs	WTnormalvs20wkHFD	1.09244e+08	0,102568097219834	0,21	0,133	0,0339234577508549
Epas1	Athero_20w_Flox	Flox	Tie2FBs	WTnormalvs20wkHFD	421632	0,102529076561263	0,235	0,142	0,00130929395373422
Ttbk2	Athero_20w_Flox	Flox	Tie2FBs	WTnormalvs20wkHFD	4.76397e+06	0,102383332237566	0,262	0,175	0,0147935500130323
Il1rl2	Athero_20w_Flox	Flox	Tie2FBs	WTnormalvs20wkHFD	1.82174e+06	0,101869982221206	0,175	0,09	0,000565706150507443
Ptpa	Athero_20w_Flox	Flox	Tie2FBs	WTnormalvs20wkHFD	1.20593e+08	0,1015263780452	0,428	0,344	0,0374477795075618
mt-Co1	Athero_20w_Flox	Flox	Tie2FBs	WTnormalvs20wkHFD	6.21356e+06	-0,100453199707562	0,999	1	0,00192949663143108
Shisa4	Athero_20w_Flox	Flox	Tie2FBs	WTnormalvs20wkHFD	7.52797e+07	-0,101163640074262	0,085	0,146	0,0233766097315705
Bhlhe41	Athero_20w_Flox	Flox	Tie2FBs	WTnormalvs20wkHFD	10794.9	-0,101825445520498	0,089	0,174	3.35215e+08
Mettl21a	Athero_20w_Flox	Flox	Tie2FBs	WTnormalvs20wkHFD	2.67454e+07	-0,102634669482507	0,146	0,227	0,00830525350253595
Plagl1	Athero_20w_Flox	Flox	Tie2FBs	WTnormalvs20wkHFD	3.53078e+06	-0,104216355587171	0,126	0,209	0,00109641202447679
Agk	Athero_20w_Flox	Flox	Tie2FBs	WTnormalvs20wkHFD	106195	-0,104973843241923	0,139	0,229	0,000329766911683997
Cthrc1	Athero_20w_Flox	Flox	Tie2FBs	WTnormalvs20wkHFD	4.54411e+07	-0,105071480720081	0,058	0,111	0,0141108279793775
Cables1	Athero_20w_Flox	Flox	Tie2FBs	WTnormalvs20wkHFD	1151.48	-0,106886470262481	0,083	0,17	3.57569e+07
Snhg9	Athero_20w_Flox	Flox	Tie2FBs	WTnormalvs20wkHFD	4.90545e-05	-0,107253185075637	0,031	0,109	1.52329
Gm49359	Athero_20w_Flox	Flox	Tie2FBs	WTnormalvs20wkHFD	3.01969e+07	-0,10725601790354	0,085	0,149	0,00937704496330138
Mthfs	Athero_20w_Flox	Flox	Tie2FBs	WTnormalvs20wkHFD	1194.21	-0,108183820355761	0,075	0,158	3.70839e+07
Mcm6	Athero_20w_Flox	Flox	Tie2FBs	WTnormalvs20wkHFD	0.173471	-0,108538689994772	0,083	0,187	5386.8
Ttc33	Athero_20w_Flox	Flox	Tie2FBs	WTnormalvs20wkHFD	2.05681e+07	-0,108696177813617	0,23	0,332	0,00638700234521709
Mirg	Athero_20w_Flox	Flox	Tie2FBs	WTnormalvs20wkHFD	262.069	-0,109609221972041	0,097	0,192	8.13804e+06
Arhgdib	Athero_20w_Flox	Flox	Tie2FBs	WTnormalvs20wkHFD	6.23655e+06	-0,109914943429442	0,054	0,109	0,00193663456802845
Gm15417	Athero_20w_Flox	Flox	Tie2FBs	WTnormalvs20wkHFD	3.85828e+07	-0,110081919751835	0,186	0,279	0,0119811154274152
Tob1	Athero_20w_Flox	Flox	Tie2FBs	WTnormalvs20wkHFD	1.19384e+08	-0,111209442340745	0,352	0,45	0,0370723498842415
Msantd4	Athero_20w_Flox	Flox	Tie2FBs	WTnormalvs20wkHFD	1.55322e+07	-0,111519685387631	0,234	0,337	0,00482322578180473
Foxj2	Athero_20w_Flox	Flox	Tie2FBs	WTnormalvs20wkHFD	7.21597e+07	-0,111736976103363	0,253	0,352	0,0224077617740364
Manba	Athero_20w_Flox	Flox	Tie2FBs	WTnormalvs20wkHFD	95.1077	-0,111844203386831	0,088	0,181	2.95338e+06
Hhipl1	Athero_20w_Flox	Flox	Tie2FBs	WTnormalvs20wkHFD	13141	-0,111847931354322	0,109	0,199	4.08066e+08
Myef2	Athero_20w_Flox	Flox	Tie2FBs	WTnormalvs20wkHFD	4.48551e+06	-0,112149692784301	0,211	0,309	0,0013928840931806
Trappc2	Athero_20w_Flox	Flox	Tie2FBs	WTnormalvs20wkHFD	131.189	-0,112299943085143	0,132	0,241	4.0738e+06
Fabp5	Athero_20w_Flox	Flox	Tie2FBs	WTnormalvs20wkHFD	2.71822e-28	-0,112550277270588	0,008	0,101	8.44088e-24
Mthfd2	Athero_20w_Flox	Flox	Tie2FBs	WTnormalvs20wkHFD	0.153954	-0,112930663473711	0,035	0,108	4780.72
Gjb5	Athero_20w_Flox	Flox	Tie2FBs	WTnormalvs20wkHFD	2.76301e-07	-0,116641451881501	0,026	0,107	0.00857998
2022-09-10	Athero_20w_Flox	Flox	Tie2FBs	WTnormalvs20wkHFD	1.06157e+08	-0,117019284232933	0,202	0,286	0,0329648379992592
Dnase1l1	Athero_20w_Flox	Flox	Tie2FBs	WTnormalvs20wkHFD	3.4518e+07	-0,117137520892703	0,207	0,302	0,0107188645912658
Wee1	Athero_20w_Flox	Flox	Tie2FBs	WTnormalvs20wkHFD	347617	-0,117700259394114	0,146	0,24	0,000107945352756177
Mtx2	Athero_20w_Flox	Flox	Tie2FBs	WTnormalvs20wkHFD	2.50346e+07	-0,118901745772141	0,294	0,401	0,00777400176379749
Aktip	Athero_20w_Flox	Flox	Tie2FBs	WTnormalvs20wkHFD	1.10365e+08	-0,119521391362807	0,265	0,365	0,034271611922027
Sat1	Athero_20w_Flox	Flox	Tie2FBs	WTnormalvs20wkHFD	272473	-0,119815725521047	0,906	0,969	8.46111e+09
Smim8	Athero_20w_Flox	Flox	Tie2FBs	WTnormalvs20wkHFD	1.38462e+06	-0,120098678881958	0,167	0,262	0,000429966264377774
Ccnc	Athero_20w_Flox	Flox	Tie2FBs	WTnormalvs20wkHFD	694.831	-0,120348389922484	0,173	0,285	2.15766e+08
Gtf2e2	Athero_20w_Flox	Flox	Tie2FBs	WTnormalvs20wkHFD	8.65339e+06	-0,120494912986425	0,198	0,293	0,00268713841205826
Btg3	Athero_20w_Flox	Flox	Tie2FBs	WTnormalvs20wkHFD	2.72609e+07	-0,12068952887869	0,123	0,199	0,00846531941679835
Rps4x	Athero_20w_Flox	Flox	Tie2FBs	WTnormalvs20wkHFD	4.90678e+07	-0,120843401767587	0,997	0,999	0,0152370382455174
Mrpl10	Athero_20w_Flox	Flox	Tie2FBs	WTnormalvs20wkHFD	1.47187e+06	-0,120883442041456	0,195	0,292	0,000457058902652753
Ly6a	Athero_20w_Flox	Flox	Tie2FBs	WTnormalvs20wkHFD	7.26247e+07	-0,121036102653298	0,998	0,996	0,0225521368943721
Fam26e	Athero_20w_Flox	Flox	Tie2FBs	WTnormalvs20wkHFD	1.11671e+08	-0,121718206282587	0,167	0,245	0,0346772825091006
Prkcd	Athero_20w_Flox	Flox	Tie2FBs	WTnormalvs20wkHFD	15.0051	-0,1220033841012	0,127	0,24	46595.4
Mtmr11	Athero_20w_Flox	Flox	Tie2FBs	WTnormalvs20wkHFD	1.14736e+07	-0,122121141243817	0,235	0,335	0,00356290405742677
Rabif	Athero_20w_Flox	Flox	Tie2FBs	WTnormalvs20wkHFD	2.98588e+06	-0,122196376384649	0,175	0,272	0,000927206868185418
Fbxo4	Athero_20w_Flox	Flox	Tie2FBs	WTnormalvs20wkHFD	1.1497e+08	-0,122793819465668	0,291	0,39	0,0357016639159987
Nt5c3	Athero_20w_Flox	Flox	Tie2FBs	WTnormalvs20wkHFD	6.17748e+07	-0,123072453766025	0,226	0,318	0,0191829307656477
Snx15	Athero_20w_Flox	Flox	Tie2FBs	WTnormalvs20wkHFD	1.05805e+06	-0,123351645237029	0,136	0,223	0,000328556607548879
Cln8	Athero_20w_Flox	Flox	Tie2FBs	WTnormalvs20wkHFD	137195	-0,124429741580705	0,159	0,259	4.26032e+09
Tgfb1	Athero_20w_Flox	Flox	Tie2FBs	WTnormalvs20wkHFD	0.0558807	-0,125313734554676	0,044	0,125	1735.26
Lrrfip1	Athero_20w_Flox	Flox	Tie2FBs	WTnormalvs20wkHFD	1.8985e+07	-0,126808016961675	0,123	0,196	0,00589541690112162
Morf4l1	Athero_20w_Flox	Flox	Tie2FBs	WTnormalvs20wkHFD	240631	-0,127038500179708	0,972	0,951	7.47232e+09
Sertad4	Athero_20w_Flox	Flox	Tie2FBs	WTnormalvs20wkHFD	1.73859e+06	-0,127520157229366	0,067	0,13	0,000539884937969332
Cdr2	Athero_20w_Flox	Flox	Tie2FBs	WTnormalvs20wkHFD	34180.8	-0,127584551759202	0,211	0,321	0,000106141614459914
Xylt1	Athero_20w_Flox	Flox	Tie2FBs	WTnormalvs20wkHFD	0.000780946	-0,128143713154173	0,115	0,238	242.507
Dhcr24	Athero_20w_Flox	Flox	Tie2FBs	WTnormalvs20wkHFD	7.38414e-52	-0,128146407419564	0,004	0,121	2.293e-48
Arntl	Athero_20w_Flox	Flox	Tie2FBs	WTnormalvs20wkHFD	2.01776e+07	-0,128341418513128	0,318	0,431	0,00626573976525233
Laptm4b	Athero_20w_Flox	Flox	Tie2FBs	WTnormalvs20wkHFD	2.09192e+07	-0,128514705396177	0,104	0,174	0,0064960517999075
Fgf16	Athero_20w_Flox	Flox	Tie2FBs	WTnormalvs20wkHFD	8.03509e-06	-0,128875163014982	0,043	0,133	0.249514
Cinp	Athero_20w_Flox	Flox	Tie2FBs	WTnormalvs20wkHFD	877390	-0,128966664858709	0,167	0,266	0,000272455769362448
Ramp1	Athero_20w_Flox	Flox	Tie2FBs	WTnormalvs20wkHFD	3.49574	-0,128987578550809	0,041	0,114	108553
Phpt1	Athero_20w_Flox	Flox	Tie2FBs	WTnormalvs20wkHFD	2.84867e+06	-0,130150527107019	0,188	0,283	0,000884597153306017
Calhm2	Athero_20w_Flox	Flox	Tie2FBs	WTnormalvs20wkHFD	2190.48	-0,131324641013432	0,309	0,435	6.8021e+08
Arl6	Athero_20w_Flox	Flox	Tie2FBs	WTnormalvs20wkHFD	2.09241e+07	-0,131543719734454	0,228	0,323	0,00649757014948115
Stard4	Athero_20w_Flox	Flox	Tie2FBs	WTnormalvs20wkHFD	1.15131e-13	-0,131625245878897	0,034	0,139	3.57516e-09
Taf6l	Athero_20w_Flox	Flox	Tie2FBs	WTnormalvs20wkHFD	1.4864e+08	-0,132124562909162	0,354	0,461	0,0461570922396115
Snhg6	Athero_20w_Flox	Flox	Tie2FBs	WTnormalvs20wkHFD	0.663666	-0,132675984220779	0,195	0,331	206088
Naga	Athero_20w_Flox	Flox	Tie2FBs	WTnormalvs20wkHFD	320797	-0,132910698864318	0,28	0,407	9.96172e+08
Dkk3	Athero_20w_Flox	Flox	Tie2FBs	WTnormalvs20wkHFD	7.98975e+07	-0,132978165038279	0,259	0,358	0,0248105806233866
Fundc1	Athero_20w_Flox	Flox	Tie2FBs	WTnormalvs20wkHFD	1.92986e+06	-0,13308678996225	0,301	0,414	0,000599279991747032
0610009B22Rik	Athero_20w_Flox	Flox	Tie2FBs	WTnormalvs20wkHFD	1.20562e+07	-0,133699844674582	0,247	0,335	0,0374382549797539
Matn2	Athero_20w_Flox	Flox	Tie2FBs	WTnormalvs20wkHFD	2.034e+06	-0,134528955080716	0,106	0,182	0,000631616757328862
Mterf3	Athero_20w_Flox	Flox	Tie2FBs	WTnormalvs20wkHFD	1076.02	-0,135302326126633	0,202	0,324	3.34138e+07
Acvr1	Athero_20w_Flox	Flox	Tie2FBs	WTnormalvs20wkHFD	43533.8	-0,135466138720677	0,236	0,351	1.35186e+09
Creb3	Athero_20w_Flox	Flox	Tie2FBs	WTnormalvs20wkHFD	1.25235e+08	-0,13606129497211	0,374	0,47	0,0388891581598021
S100b	Athero_20w_Flox	Flox	Tie2FBs	WTnormalvs20wkHFD	2.77777e-10	-0,136887281717629	0,037	0,133	8.6258e-05
Snap47	Athero_20w_Flox	Flox	Tie2FBs	WTnormalvs20wkHFD	3267.55	-0,137652095807332	0,377	0,492	0,00101467253578557
Cept1	Athero_20w_Flox	Flox	Tie2FBs	WTnormalvs20wkHFD	4.44023e+06	-0,1385831801282	0,299	0,41	0,00137882362257171
Rabggtb	Athero_20w_Flox	Flox	Tie2FBs	WTnormalvs20wkHFD	6.22084e+06	-0,140212535193002	0,253	0,349	0,00193175656839038
Eef1akmt1	Athero_20w_Flox	Flox	Tie2FBs	WTnormalvs20wkHFD	1.88898e+07	-0,140844339007402	0,207	0,299	0,00586586056860347
Nsmce3	Athero_20w_Flox	Flox	Tie2FBs	WTnormalvs20wkHFD	2.54265e+06	-0,141011934875799	0,317	0,428	0,000789568927332068
Sub1	Athero_20w_Flox	Flox	Tie2FBs	WTnormalvs20wkHFD	1.58871e+08	-0,141105804610414	0,736	0,794	0,0493341269345132
Gm46323	Athero_20w_Flox	Flox	Tie2FBs	WTnormalvs20wkHFD	53.3642	-0,141264955874662	0,071	0,156	1.65712e+06
Prorsd1	Athero_20w_Flox	Flox	Tie2FBs	WTnormalvs20wkHFD	6.86642e+07	-0,141473304483617	0,292	0,386	0,0213222825811417
Bcl6	Athero_20w_Flox	Flox	Tie2FBs	WTnormalvs20wkHFD	259285	-0,142145103973873	0,238	0,352	8.05157e+09
Lgmn	Athero_20w_Flox	Flox	Tie2FBs	WTnormalvs20wkHFD	199646	-0,142189023558051	0,277	0,401	6.1996e+09
Rnft1	Athero_20w_Flox	Flox	Tie2FBs	WTnormalvs20wkHFD	6.91511e+07	-0,14247970227533	0,411	0,515	0,021473486755727
E2f1	Athero_20w_Flox	Flox	Tie2FBs	WTnormalvs20wkHFD	2.32431e+07	-0,142852800250915	0,178	0,265	0,00721767442238047
Pcolce2	Athero_20w_Flox	Flox	Tie2FBs	WTnormalvs20wkHFD	14773.7	-0,143513934687689	0,99	0,996	0,000458767716677894
Hr	Athero_20w_Flox	Flox	Tie2FBs	WTnormalvs20wkHFD	4.3847e-16	-0,143571480344369	0,032	0,14	1.36158e-11
Hspb11	Athero_20w_Flox	Flox	Tie2FBs	WTnormalvs20wkHFD	900173	-0,14420856100082	0,212	0,316	0,000279530770751002
Slc33a1	Athero_20w_Flox	Flox	Tie2FBs	WTnormalvs20wkHFD	1.35817e+08	-0,144435234989455	0,281	0,376	0,042175149708791
Tmem45a	Athero_20w_Flox	Flox	Tie2FBs	WTnormalvs20wkHFD	457968	-0,145221973147734	0,235	0,346	0,000142212735690677
Nedd9	Athero_20w_Flox	Flox	Tie2FBs	WTnormalvs20wkHFD	233.035	-0,145456254918005	0,124	0,229	7.23642e+06
Tmem119	Athero_20w_Flox	Flox	Tie2FBs	WTnormalvs20wkHFD	3503.95	-0,146754169878945	0,148	0,248	1.08808e+09
Pdcd10	Athero_20w_Flox	Flox	Tie2FBs	WTnormalvs20wkHFD	1.52305e+08	-0,147559259782809	0,507	0,597	0,0472951280426551
Eif2ak3	Athero_20w_Flox	Flox	Tie2FBs	WTnormalvs20wkHFD	15931.9	-0,147661448284592	0,208	0,321	4.94733e+08
Fry	Athero_20w_Flox	Flox	Tie2FBs	WTnormalvs20wkHFD	0.175364	-0,148029625694034	0,099	0,208	5445.57
Dram2	Athero_20w_Flox	Flox	Tie2FBs	WTnormalvs20wkHFD	60304.2	-0,148415982074038	0,285	0,404	0,000187262740909705
Isca2	Athero_20w_Flox	Flox	Tie2FBs	WTnormalvs20wkHFD	1.13448e+06	-0,148644596506037	0,261	0,376	0,000352291189617207
Nipsnap3b	Athero_20w_Flox	Flox	Tie2FBs	WTnormalvs20wkHFD	841215	-0,149047018857151	0,275	0,384	0,000261222576687831
Maea	Athero_20w_Flox	Flox	Tie2FBs	WTnormalvs20wkHFD	9.13725e+07	-0,15087756894376	0,475	0,574	0,0283738961687987
Jam3	Athero_20w_Flox	Flox	Tie2FBs	WTnormalvs20wkHFD	2.34512e+07	-0,151127483799341	0,283	0,383	0,00728230214653178
Npas2	Athero_20w_Flox	Flox	Tie2FBs	WTnormalvs20wkHFD	138.044	-0,151481796239537	0,127	0,233	4.28668e+06
Ccng2	Athero_20w_Flox	Flox	Tie2FBs	WTnormalvs20wkHFD	88961.4	-0,151529315239849	0,235	0,339	0,000276251893803248
Ppp6c	Athero_20w_Flox	Flox	Tie2FBs	WTnormalvs20wkHFD	6.17348e+07	-0,151769714686814	0,354	0,452	0,0191705095280622
Rnf167	Athero_20w_Flox	Flox	Tie2FBs	WTnormalvs20wkHFD	6.70293e+07	-0,15219110699173	0,331	0,431	0,0208146123541877
Armcx1	Athero_20w_Flox	Flox	Tie2FBs	WTnormalvs20wkHFD	4.17057e+06	-0,152837678933366	0,238	0,338	0,00129508558478534
Prcp	Athero_20w_Flox	Flox	Tie2FBs	WTnormalvs20wkHFD	59664.8	-0,15312260693611	0,241	0,359	1.85277e+09
Rnf145	Athero_20w_Flox	Flox	Tie2FBs	WTnormalvs20wkHFD	56900.6	-0,154004310380837	0,296	0,422	1.76693e+09
Smim15	Athero_20w_Flox	Flox	Tie2FBs	WTnormalvs20wkHFD	1.12104e+08	-0,155031181748266	0,502	0,6	0,0348115522434866
Adk	Athero_20w_Flox	Flox	Tie2FBs	WTnormalvs20wkHFD	1.62344e+07	-0,155253588283308	0,342	0,443	0,00504126451235349
Vdac2	Athero_20w_Flox	Flox	Tie2FBs	WTnormalvs20wkHFD	4.30251e+06	-0,155297540360755	0,647	0,731	0,00133605834922579
Vamp8	Athero_20w_Flox	Flox	Tie2FBs	WTnormalvs20wkHFD	1.29323e+06	-0,155303343804019	0,584	0,661	0,00401587925622529
Tsfm	Athero_20w_Flox	Flox	Tie2FBs	WTnormalvs20wkHFD	7.73722e+06	-0,155592216177801	0,244	0,338	0,00240263820030068
Lztfl1	Athero_20w_Flox	Flox	Tie2FBs	WTnormalvs20wkHFD	3.53043e+07	-0,155689590579936	0,419	0,519	0,0109630423198245
Selenop	Athero_20w_Flox	Flox	Tie2FBs	WTnormalvs20wkHFD	4.39098e+07	-0,155790925354972	0,965	0,968	0,0136352954025735
Snx1	Athero_20w_Flox	Flox	Tie2FBs	WTnormalvs20wkHFD	1.43534e+07	-0,156093118232006	0,472	0,562	0,00445715728402659
Btf3	Athero_20w_Flox	Flox	Tie2FBs	WTnormalvs20wkHFD	63171.8	-0,156331316344198	0,98	0,978	1.96168e+09
Mfsd14a	Athero_20w_Flox	Flox	Tie2FBs	WTnormalvs20wkHFD	1418.75	-0,157219738659951	0,232	0,356	4.40563e+06
Srebf1	Athero_20w_Flox	Flox	Tie2FBs	WTnormalvs20wkHFD	565554	-0,158137536019246	0,31	0,421	0,000175621372934912
Chmp2b	Athero_20w_Flox	Flox	Tie2FBs	WTnormalvs20wkHFD	3.37598e+07	-0,158233868035887	0,415	0,511	0,0104834269841761
Rnf181	Athero_20w_Flox	Flox	Tie2FBs	WTnormalvs20wkHFD	3.83236e+06	-0,158420624903839	0,243	0,344	0,00119006165236755
Gpx4	Athero_20w_Flox	Flox	Tie2FBs	WTnormalvs20wkHFD	2411.67	-0,158528859317068	0,97	0,954	7.48897e+07
Cd34	Athero_20w_Flox	Flox	Tie2FBs	WTnormalvs20wkHFD	361454	-0,158550576365411	0,995	0,994	0,0001122422033496
Hspa4l	Athero_20w_Flox	Flox	Tie2FBs	WTnormalvs20wkHFD	2.33219	-0,158602311728543	0,18	0,316	724.216
Scp2	Athero_20w_Flox	Flox	Tie2FBs	WTnormalvs20wkHFD	1.37348e+08	-0,158637673682518	0,723	0,771	0,0426506458388203
Rpn1	Athero_20w_Flox	Flox	Tie2FBs	WTnormalvs20wkHFD	456412	-0,160149056861582	0,796	0,819	0,00141729575627911
P3h4	Athero_20w_Flox	Flox	Tie2FBs	WTnormalvs20wkHFD	2.88171e+07	-0,160655889640093	0,373	0,468	0,00894856663859062
Sgms2	Athero_20w_Flox	Flox	Tie2FBs	WTnormalvs20wkHFD	1457.75	-0,160807923835121	0,253	0,373	4.52674e+07
Praf2	Athero_20w_Flox	Flox	Tie2FBs	WTnormalvs20wkHFD	1.27908e+07	-0,161421296956159	0,456	0,56	0,00397192463268136
Unc50	Athero_20w_Flox	Flox	Tie2FBs	WTnormalvs20wkHFD	94336.7	-0,161475884522456	0,463	0,581	0,000292943901041241
Hdac2	Athero_20w_Flox	Flox	Tie2FBs	WTnormalvs20wkHFD	1.36479e+07	-0,162096906080653	0,427	0,529	0,0423809596908287
Cfap20	Athero_20w_Flox	Flox	Tie2FBs	WTnormalvs20wkHFD	245456	-0,162431074652555	0,379	0,494	0,000762215584099529
Fbxo3	Athero_20w_Flox	Flox	Tie2FBs	WTnormalvs20wkHFD	223450	-0,162828759388625	0,318	0,439	6.93878e+08
Mff	Athero_20w_Flox	Flox	Tie2FBs	WTnormalvs20wkHFD	1.21236e+08	-0,162852890479232	0,514	0,603	0,0376475139783559
Psma1	Athero_20w_Flox	Flox	Tie2FBs	WTnormalvs20wkHFD	8.05409e+07	-0,162908675063846	0,569	0,654	0,0250103723189043
Arpin	Athero_20w_Flox	Flox	Tie2FBs	WTnormalvs20wkHFD	2.19721	-0,163235838656542	0,195	0,324	682300
Ormdl2	Athero_20w_Flox	Flox	Tie2FBs	WTnormalvs20wkHFD	9.45947e+06	-0,163309324752706	0,367	0,473	0,00293745068157883
Bri3	Athero_20w_Flox	Flox	Tie2FBs	WTnormalvs20wkHFD	1.4309e+08	-0,163914760673356	0,868	0,881	0,0444338304374953
Ube2i	Athero_20w_Flox	Flox	Tie2FBs	WTnormalvs20wkHFD	2.88091e+07	-0,164099570837394	0,704	0,764	0,00894608162092458
Rnf11	Athero_20w_Flox	Flox	Tie2FBs	WTnormalvs20wkHFD	1.38414e+08	-0,164129678521695	0,619	0,675	0,042981835715082
Bbip1	Athero_20w_Flox	Flox	Tie2FBs	WTnormalvs20wkHFD	4.95504e+06	-0,164271417135451	0,201	0,288	0,00153868796704902
Adamts10	Athero_20w_Flox	Flox	Tie2FBs	WTnormalvs20wkHFD	555195	-0,164426595548907	0,312	0,424	0,000172404692523462
Cmtm6	Athero_20w_Flox	Flox	Tie2FBs	WTnormalvs20wkHFD	8.0332e+06	-0,164558030954213	0,384	0,495	0,00249455029493095
Cuta	Athero_20w_Flox	Flox	Tie2FBs	WTnormalvs20wkHFD	3.00155e+07	-0,164714232176808	0,677	0,757	0,00932071751800575
CT025619.1	Athero_20w_Flox	Flox	Tie2FBs	WTnormalvs20wkHFD	309.877	-0,165235309519765	0,265	0,4	9.62262e+06
Npdc1	Athero_20w_Flox	Flox	Tie2FBs	WTnormalvs20wkHFD	800020	-0,165275901657324	0,882	0,885	0,000248430144709774
Eef1akmt2	Athero_20w_Flox	Flox	Tie2FBs	WTnormalvs20wkHFD	33160.3	-0,165343093662715	0,204	0,314	1.02973e+09
Rab11b	Athero_20w_Flox	Flox	Tie2FBs	WTnormalvs20wkHFD	6.22673e+06	-0,165467997452637	0,747	0,787	0,00193358631497666
Ube2d2a	Athero_20w_Flox	Flox	Tie2FBs	WTnormalvs20wkHFD	2.40269e+07	-0,16609493813392	0,671	0,719	0,00746107545593323
Mex3d	Athero_20w_Flox	Flox	Tie2FBs	WTnormalvs20wkHFD	1.96425e-07	-0,166294659532697	0,152	0,31	0.000609958
Echs1	Athero_20w_Flox	Flox	Tie2FBs	WTnormalvs20wkHFD	1.13483e+08	-0,166429042922273	0,395	0,494	0,0352398094312927
Lhfpl2	Athero_20w_Flox	Flox	Tie2FBs	WTnormalvs20wkHFD	0.00522401	-0,166437265825013	0,146	0,281	162.221
Josd2	Athero_20w_Flox	Flox	Tie2FBs	WTnormalvs20wkHFD	2.54266e+07	-0,166833794166753	0,371	0,48	0,00789571375208267
Rps27rt	Athero_20w_Flox	Flox	Tie2FBs	WTnormalvs20wkHFD	84546.3	-0,167214098835704	0,254	0,37	2.62541e+08
Dctn4	Athero_20w_Flox	Flox	Tie2FBs	WTnormalvs20wkHFD	1.27172e+07	-0,169581346366905	0,546	0,641	0,00394906974845088
Tsku	Athero_20w_Flox	Flox	Tie2FBs	WTnormalvs20wkHFD	7.5252	-0,169888954198612	0,195	0,324	2336.8
Sec62	Athero_20w_Flox	Flox	Tie2FBs	WTnormalvs20wkHFD	1.4682e+07	-0,170381635309085	0,956	0,957	0,00455919495624783
Gli1	Athero_20w_Flox	Flox	Tie2FBs	WTnormalvs20wkHFD	1.1637e-11	-0,170890842746421	0,053	0,171	3.61363e-07
Fkbp9	Athero_20w_Flox	Flox	Tie2FBs	WTnormalvs20wkHFD	3.59515e+07	-0,171018832578681	0,835	0,861	0,0111640058974311
Prmt2	Athero_20w_Flox	Flox	Tie2FBs	WTnormalvs20wkHFD	20.1704	-0,171588474384394	0,242	0,379	626352
Cldnd1	Athero_20w_Flox	Flox	Tie2FBs	WTnormalvs20wkHFD	180835	-0,17214293363584	0,61	0,673	0,00561548324864318
Mical2	Athero_20w_Flox	Flox	Tie2FBs	WTnormalvs20wkHFD	8.21997e-06	-0,172211299632312	0,043	0,135	0.255255
Tspan6	Athero_20w_Flox	Flox	Tie2FBs	WTnormalvs20wkHFD	59757	-0,172520489907376	0,245	0,358	1.85563e+09
Hebp1	Athero_20w_Flox	Flox	Tie2FBs	WTnormalvs20wkHFD	1.48992e+07	-0,172565336715323	0,44	0,546	0,00462664735422491
Adam9	Athero_20w_Flox	Flox	Tie2FBs	WTnormalvs20wkHFD	5.37204e+06	-0,172881069649721	0,604	0,675	0,00166818027692621
Ppt1	Athero_20w_Flox	Flox	Tie2FBs	WTnormalvs20wkHFD	1.46933e+08	-0,172933174799333	0,483	0,558	0,0456272438151838
Olfr1033	Athero_20w_Flox	Flox	Tie2FBs	WTnormalvs20wkHFD	0.0897759	-0,172954056320652	0,222	0,377	2787.81
Ndufb2	Athero_20w_Flox	Flox	Tie2FBs	WTnormalvs20wkHFD	4.80615e+07	-0,173098200405705	0,626	0,693	0,0149245303885362
Fxr1	Athero_20w_Flox	Flox	Tie2FBs	WTnormalvs20wkHFD	8.50424e+07	-0,173245877951279	0,511	0,599	0,0264082091538121
Cyp20a1	Athero_20w_Flox	Flox	Tie2FBs	WTnormalvs20wkHFD	1.80671e+06	-0,174098718642277	0,525	0,63	0,00056103824431919
Cnrip1	Athero_20w_Flox	Flox	Tie2FBs	WTnormalvs20wkHFD	7.73391e+06	-0,174239807284491	0,373	0,467	0,00240160986070447
Tmem65	Athero_20w_Flox	Flox	Tie2FBs	WTnormalvs20wkHFD	2.57319e+07	-0,174453975015293	0,658	0,711	0,00799051228199913
Pole4	Athero_20w_Flox	Flox	Tie2FBs	WTnormalvs20wkHFD	3.05202e+07	-0,174633511642828	0,401	0,506	0,00947743925511831
Pxdc1	Athero_20w_Flox	Flox	Tie2FBs	WTnormalvs20wkHFD	765821	-0,174717596229697	0,438	0,546	0,000237810261176743
Anxa7	Athero_20w_Flox	Flox	Tie2FBs	WTnormalvs20wkHFD	778330	-0,174729376924883	0,764	0,795	0,000241694705206695
Cdk2ap2	Athero_20w_Flox	Flox	Tie2FBs	WTnormalvs20wkHFD	6.2326e+06	-0,174839136930891	0,657	0,725	0,00193540919191387
Klhdc2	Athero_20w_Flox	Flox	Tie2FBs	WTnormalvs20wkHFD	627769	-0,174922989812853	0,525	0,624	0,000194941121586668
Mdh2	Athero_20w_Flox	Flox	Tie2FBs	WTnormalvs20wkHFD	1.27548e+07	-0,174949452577176	0,69	0,739	0,00396075500330747
9530068E07Rik	Athero_20w_Flox	Flox	Tie2FBs	WTnormalvs20wkHFD	8.88618e+07	-0,175072744990415	0,665	0,704	0,0275942438962098
Atp9a	Athero_20w_Flox	Flox	Tie2FBs	WTnormalvs20wkHFD	100.23	-0,175094157966665	0,294	0,442	3.11244e+06
Slc25a4	Athero_20w_Flox	Flox	Tie2FBs	WTnormalvs20wkHFD	2.61526e+07	-0,175386136303588	0,966	0,965	0,00812115545334552
Aes	Athero_20w_Flox	Flox	Tie2FBs	WTnormalvs20wkHFD	996.982	-0,175563298474789	0,952	0,934	3.09593e+07
Trp53i13	Athero_20w_Flox	Flox	Tie2FBs	WTnormalvs20wkHFD	16151.4	-0,175694180222135	0,206	0,316	5.01549e+08
Vamp4	Athero_20w_Flox	Flox	Tie2FBs	WTnormalvs20wkHFD	233.211	-0,175746625786033	0,244	0,373	7.24191e+06
Rpgrip1	Athero_20w_Flox	Flox	Tie2FBs	WTnormalvs20wkHFD	4.77086e-06	-0,176192594889172	0,104	0,234	0.148149
Slc25a3	Athero_20w_Flox	Flox	Tie2FBs	WTnormalvs20wkHFD	44.3211	-0,176598792613606	0,954	0,935	1.3763e+06
Fnta	Athero_20w_Flox	Flox	Tie2FBs	WTnormalvs20wkHFD	1.93229e+07	-0,177257769995874	0,425	0,529	0,00600034973271172
Cks1b	Athero_20w_Flox	Flox	Tie2FBs	WTnormalvs20wkHFD	6.79951e+07	-0,17730920534898	0,38	0,487	0,0211145266366169
Fcgrt	Athero_20w_Flox	Flox	Tie2FBs	WTnormalvs20wkHFD	319525	-0,177723060302715	0,935	0,94	0,000992220409779367
Atp5o.1	Athero_20w_Flox	Flox	Tie2FBs	WTnormalvs20wkHFD	1.24457e+08	-0,177741183157406	0,833	0,865	0,0386476627709275
Chst12	Athero_20w_Flox	Flox	Tie2FBs	WTnormalvs20wkHFD	1.32662e+07	-0,177953959783413	0,517	0,597	0,00411954345055011
Akr1a1	Athero_20w_Flox	Flox	Tie2FBs	WTnormalvs20wkHFD	1593.43	-0,17867200325887	0,881	0,898	4.94808e+07
Mcts1	Athero_20w_Flox	Flox	Tie2FBs	WTnormalvs20wkHFD	2.60142e+07	-0,17916627755809	0,396	0,489	0,00807818196735394
Ube2m	Athero_20w_Flox	Flox	Tie2FBs	WTnormalvs20wkHFD	8.6714e+06	-0,179186215765001	0,678	0,749	0,00269272999820095
Cetn2	Athero_20w_Flox	Flox	Tie2FBs	WTnormalvs20wkHFD	107254	-0,17957670155289	0,433	0,547	3.33056e+09
Tpi1	Athero_20w_Flox	Flox	Tie2FBs	WTnormalvs20wkHFD	1.68192e+07	-0,179720916371996	0,561	0,668	0,00522286563415442
Plaur	Athero_20w_Flox	Flox	Tie2FBs	WTnormalvs20wkHFD	10.9988	-0,179839255536626	0,121	0,229	341546
Immp1l	Athero_20w_Flox	Flox	Tie2FBs	WTnormalvs20wkHFD	15546.9	-0,180035123584142	0,438	0,572	4.82776e+07
C1galt1c1	Athero_20w_Flox	Flox	Tie2FBs	WTnormalvs20wkHFD	2.36342	-0,180135292596694	0,217	0,353	73391.1
Timm17a	Athero_20w_Flox	Flox	Tie2FBs	WTnormalvs20wkHFD	370537	-0,180201049580452	0,484	0,609	0,000115062919715381
Ywhaz	Athero_20w_Flox	Flox	Tie2FBs	WTnormalvs20wkHFD	990095	-0,180332416188129	0,902	0,899	0,000307454164454328
Gltp	Athero_20w_Flox	Flox	Tie2FBs	WTnormalvs20wkHFD	5.01463e+07	-0,180528762734088	0,384	0,48	0,0155719297636703
Derl1	Athero_20w_Flox	Flox	Tie2FBs	WTnormalvs20wkHFD	8.25666e+07	-0,180806560255464	0,654	0,71	0,0256394031347561
Naxe	Athero_20w_Flox	Flox	Tie2FBs	WTnormalvs20wkHFD	2.88818e+07	-0,180958924136433	0,598	0,686	0,0089686659663511
Vcl	Athero_20w_Flox	Flox	Tie2FBs	WTnormalvs20wkHFD	3.03249e+07	-0,180961848566772	0,441	0,525	0,00941678141861537
Hexb	Athero_20w_Flox	Flox	Tie2FBs	WTnormalvs20wkHFD	3.05938e+06	-0,181051178566844	0,778	0,818	0,000950028167234002
Lysmd3	Athero_20w_Flox	Flox	Tie2FBs	WTnormalvs20wkHFD	1.3502e+07	-0,181072412041324	0,459	0,557	0,00419276521970117
Tuba1c	Athero_20w_Flox	Flox	Tie2FBs	WTnormalvs20wkHFD	1440.98	-0,181183208026834	0,288	0,425	4.47466e+07
Ginm1	Athero_20w_Flox	Flox	Tie2FBs	WTnormalvs20wkHFD	4.06354e+07	-0,181401161062981	0,65	0,712	0,0126185235058325
Fam96a	Athero_20w_Flox	Flox	Tie2FBs	WTnormalvs20wkHFD	1.71482e+06	-0,18161801504825	0,33	0,439	0,000532503775005692
L3hypdh	Athero_20w_Flox	Flox	Tie2FBs	WTnormalvs20wkHFD	2.10035e+06	-0,181969943016889	0,254	0,351	0,000652222739662303
Acly	Athero_20w_Flox	Flox	Tie2FBs	WTnormalvs20wkHFD	1.59726e+07	-0,182276230261561	0,476	0,561	0,00495996264508027
Ccdc90b	Athero_20w_Flox	Flox	Tie2FBs	WTnormalvs20wkHFD	2.41315e+06	-0,182602534775127	0,425	0,533	0,000749354549139678
Rtraf	Athero_20w_Flox	Flox	Tie2FBs	WTnormalvs20wkHFD	3.95818e+07	-0,182703923098423	0,814	0,84	0,0122913407807299
Etfbkmt	Athero_20w_Flox	Flox	Tie2FBs	WTnormalvs20wkHFD	48876.4	-0,182969405459722	0,194	0,297	1.51776e+09
Cript	Athero_20w_Flox	Flox	Tie2FBs	WTnormalvs20wkHFD	57102.3	-0,1833064147663	0,49	0,607	1.7732e+09
Pdlim1	Athero_20w_Flox	Flox	Tie2FBs	WTnormalvs20wkHFD	1.70885e+06	-0,183479403107235	0,494	0,585	0,000530648659745328
Dph3	Athero_20w_Flox	Flox	Tie2FBs	WTnormalvs20wkHFD	7.95339e+07	-0,184076487231881	0,654	0,727	0,0246976699896508
Rbbp7	Athero_20w_Flox	Flox	Tie2FBs	WTnormalvs20wkHFD	505098	-0,184302908377371	0,678	0,735	0,000156848154761016
Itgav	Athero_20w_Flox	Flox	Tie2FBs	WTnormalvs20wkHFD	1.4169e+08	-0,184376612050123	0,548	0,621	0,0439989463243175
Nptn	Athero_20w_Flox	Flox	Tie2FBs	WTnormalvs20wkHFD	76898.9	-0,185265373622658	0,852	0,858	2.38794e+09
Eif4a2	Athero_20w_Flox	Flox	Tie2FBs	WTnormalvs20wkHFD	1.57202e+08	-0,185379120164533	0,829	0,83	0,0488159503953076
Tmed3	Athero_20w_Flox	Flox	Tie2FBs	WTnormalvs20wkHFD	1.36056e+08	-0,18549803020344	0,941	0,931	0,0422496132623603
Atp6ap1	Athero_20w_Flox	Flox	Tie2FBs	WTnormalvs20wkHFD	3.75337e+06	-0,186734326776092	0,778	0,811	0,00116553418368305
Fdft1	Athero_20w_Flox	Flox	Tie2FBs	WTnormalvs20wkHFD	2.38012e-46	-0,186866109505784	0,02	0,171	7.391e-42
Rnf5	Athero_20w_Flox	Flox	Tie2FBs	WTnormalvs20wkHFD	1.17451e-06	-0,187709395841547	0,157	0,31	0.0364722
Atp8b2	Athero_20w_Flox	Flox	Tie2FBs	WTnormalvs20wkHFD	991.229	-0,188445957961381	0,298	0,428	3.07806e+07
Txnl1	Athero_20w_Flox	Flox	Tie2FBs	WTnormalvs20wkHFD	509062	-0,18916416658187	0,651	0,714	0,000158078950812101
Serf1	Athero_20w_Flox	Flox	Tie2FBs	WTnormalvs20wkHFD	112961	-0,189387695331876	0,315	0,433	3.50777e+09
Snu13	Athero_20w_Flox	Flox	Tie2FBs	WTnormalvs20wkHFD	5.77352e+06	-0,189463723975844	0,795	0,829	0,00179285084050626
Txndc5	Athero_20w_Flox	Flox	Tie2FBs	WTnormalvs20wkHFD	246863	-0,189495129146149	0,783	0,808	7.66584e+08
Arl3	Athero_20w_Flox	Flox	Tie2FBs	WTnormalvs20wkHFD	489546	-0,189596295557908	0,596	0,7	0,000152018697004421
Trip10	Athero_20w_Flox	Flox	Tie2FBs	WTnormalvs20wkHFD	1.32306e+08	-0,189646870690787	0,717	0,757	0,0410850064441667
Lamtor3	Athero_20w_Flox	Flox	Tie2FBs	WTnormalvs20wkHFD	3.56254e+06	-0,189852833462556	0,473	0,592	0,00110627660490911
Rab18	Athero_20w_Flox	Flox	Tie2FBs	WTnormalvs20wkHFD	2.19069e+06	-0,19032983308264	0,757	0,788	0,000680274872689351
Sqle	Athero_20w_Flox	Flox	Tie2FBs	WTnormalvs20wkHFD	4.3481e-87	-0,190773559186595	0	0,157	1.35022e-82
Magohb	Athero_20w_Flox	Flox	Tie2FBs	WTnormalvs20wkHFD	8.48664	-0,190838404499878	0,173	0,299	263536
Elovl1	Athero_20w_Flox	Flox	Tie2FBs	WTnormalvs20wkHFD	2.37162e+07	-0,190918682866135	0,391	0,474	0,0073645870388513
Ssbp1	Athero_20w_Flox	Flox	Tie2FBs	WTnormalvs20wkHFD	1.84524e+07	-0,190944870186685	0,386	0,482	0,00573003023949562
Bola2	Athero_20w_Flox	Flox	Tie2FBs	WTnormalvs20wkHFD	1.31131e+06	-0,19103522813263	0,577	0,672	0,000407200744444186
Vma21	Athero_20w_Flox	Flox	Tie2FBs	WTnormalvs20wkHFD	2.30301e+07	-0,191852805563634	0,495	0,581	0,00715152944196853
Psmb2	Athero_20w_Flox	Flox	Tie2FBs	WTnormalvs20wkHFD	138580	-0,193083201991456	0,751	0,811	0,000430331487655673
Sra1	Athero_20w_Flox	Flox	Tie2FBs	WTnormalvs20wkHFD	2.3432e+07	-0,193215984141069	0,663	0,742	0,00727634855881513
Arpc2	Athero_20w_Flox	Flox	Tie2FBs	WTnormalvs20wkHFD	896.583	-0,193533838835924	0,951	0,921	2.78416e+07
Tmem97	Athero_20w_Flox	Flox	Tie2FBs	WTnormalvs20wkHFD	1.12517e-21	-0,193551488602442	0,055	0,199	3.49401e-17
Polr2d	Athero_20w_Flox	Flox	Tie2FBs	WTnormalvs20wkHFD	24524.2	-0,193837690666884	0,23	0,344	7.61551e+08
Plpp5	Athero_20w_Flox	Flox	Tie2FBs	WTnormalvs20wkHFD	358.673	-0,193908236878929	0,31	0,445	1.11379e+07
2022-09-07	Athero_20w_Flox	Flox	Tie2FBs	WTnormalvs20wkHFD	35.3302	-0,19397206271909	0,934	0,94	1.09711e+06
Txnl4a	Athero_20w_Flox	Flox	Tie2FBs	WTnormalvs20wkHFD	5514.1	-0,194218631802489	0,302	0,425	1.71229e+08
Naa20	Athero_20w_Flox	Flox	Tie2FBs	WTnormalvs20wkHFD	479.768	-0,194410738621739	0,35	0,484	1.48982e+07
Fbxl7	Athero_20w_Flox	Flox	Tie2FBs	WTnormalvs20wkHFD	2150.43	-0,194430826488753	0,259	0,376	6.67773e+07
Bccip	Athero_20w_Flox	Flox	Tie2FBs	WTnormalvs20wkHFD	830.391	-0,194484014817537	0,408	0,544	2.57861e+07
Arhgef40	Athero_20w_Flox	Flox	Tie2FBs	WTnormalvs20wkHFD	4254.17	-0,194542802476114	0,314	0,447	1.32105e+08
Pdhb	Athero_20w_Flox	Flox	Tie2FBs	WTnormalvs20wkHFD	51383.2	-0,194672674142028	0,377	0,504	1.5956e+09
Eif1b	Athero_20w_Flox	Flox	Tie2FBs	WTnormalvs20wkHFD	1.18095e+07	-0,194690994025116	0,664	0,742	0,00366719837374719
Mxra8	Athero_20w_Flox	Flox	Tie2FBs	WTnormalvs20wkHFD	89147.1	-0,195155685857449	0,898	0,906	2.76829e+09
Anxa3	Athero_20w_Flox	Flox	Tie2FBs	WTnormalvs20wkHFD	2.37129e+06	-0,195193128246359	0,972	0,965	0,000736356351774423
Cisd2	Athero_20w_Flox	Flox	Tie2FBs	WTnormalvs20wkHFD	2.10678e+06	-0,19550306221864	0,593	0,686	0,000654218341783286
Fstl1	Athero_20w_Flox	Flox	Tie2FBs	WTnormalvs20wkHFD	87.3747	-0,195715154382541	0,998	0,999	2.71325e+06
Abracl	Athero_20w_Flox	Flox	Tie2FBs	WTnormalvs20wkHFD	1.46841e+08	-0,19573899827266	0,572	0,669	0,0455984861216024
Eif5a	Athero_20w_Flox	Flox	Tie2FBs	WTnormalvs20wkHFD	86.9541	-0,195831303662063	0,933	0,933	2.70019e+06
Tmem9b	Athero_20w_Flox	Flox	Tie2FBs	WTnormalvs20wkHFD	1.13806e+06	-0,195970484489553	0,397	0,496	0,000353401289540097
Pthlh	Athero_20w_Flox	Flox	Tie2FBs	WTnormalvs20wkHFD	0.101299	-0,196158784412773	0,081	0,182	3145.64
Zfp9	Athero_20w_Flox	Flox	Tie2FBs	WTnormalvs20wkHFD	28.6987	-0,196160166546588	0,269	0,407	891181
Gdi2	Athero_20w_Flox	Flox	Tie2FBs	WTnormalvs20wkHFD	35566.1	-0,196187784383413	0,851	0,854	1.10443e+09
Fis1	Athero_20w_Flox	Flox	Tie2FBs	WTnormalvs20wkHFD	4.00875e+06	-0,197159060040448	0,741	0,801	0,0124483611891459
Pqlc3	Athero_20w_Flox	Flox	Tie2FBs	WTnormalvs20wkHFD	0.000685991	-0,197170514816768	0,136	0,266	21.3021
Lsm8	Athero_20w_Flox	Flox	Tie2FBs	WTnormalvs20wkHFD	81.1445	-0,197481874526398	0,336	0,478	2.51978e+06
Vamp3	Athero_20w_Flox	Flox	Tie2FBs	WTnormalvs20wkHFD	303773	-0,197554949782613	0,407	0,511	9.43306e+09
Chmp3	Athero_20w_Flox	Flox	Tie2FBs	WTnormalvs20wkHFD	3.34856e+07	-0,197574654292507	0,729	0,769	0,0103982713899066
Lrrc8a	Athero_20w_Flox	Flox	Tie2FBs	WTnormalvs20wkHFD	1.65121e+07	-0,197717643356672	0,409	0,505	0,00512751161359701
Ergic3	Athero_20w_Flox	Flox	Tie2FBs	WTnormalvs20wkHFD	212277	-0,197883856033067	0,858	0,879	6.59183e+08
Ldha	Athero_20w_Flox	Flox	Tie2FBs	WTnormalvs20wkHFD	73.2821	-0,19811181328639	0,707	0,795	2.27563e+08
Coa3	Athero_20w_Flox	Flox	Tie2FBs	WTnormalvs20wkHFD	3.78928e+06	-0,19827229127017	0,663	0,735	0,0117668644981467
Il17d	Athero_20w_Flox	Flox	Tie2FBs	WTnormalvs20wkHFD	15310.4	-0,198511398588937	0,331	0,45	4.75433e+09
Fstl3	Athero_20w_Flox	Flox	Tie2FBs	WTnormalvs20wkHFD	126185	-0,199112886322952	0,255	0,358	3.91844e+09
Enah	Athero_20w_Flox	Flox	Tie2FBs	WTnormalvs20wkHFD	200034	-0,199150913942594	0,295	0,403	6.21165e+09
Lims1	Athero_20w_Flox	Flox	Tie2FBs	WTnormalvs20wkHFD	4.73611e+06	-0,199571984171017	0,59	0,649	0,01470704017096
Tnfrsf11b	Athero_20w_Flox	Flox	Tie2FBs	WTnormalvs20wkHFD	5.49961e-09	-0,199640699099905	0,051	0,158	0.000170779
Pdia3	Athero_20w_Flox	Flox	Tie2FBs	WTnormalvs20wkHFD	0.798471	-0,199841607202706	0,973	0,962	247.949
Klf6	Athero_20w_Flox	Flox	Tie2FBs	WTnormalvs20wkHFD	2.74149e+06	-0,200088218275276	0,859	0,882	0,000851313381900891
Cat	Athero_20w_Flox	Flox	Tie2FBs	WTnormalvs20wkHFD	177091	-0,200703172336198	0,462	0,564	5.4992e+08
Trappc6b	Athero_20w_Flox	Flox	Tie2FBs	WTnormalvs20wkHFD	859177	-0,20071842377473	0,594	0,673	0,000266800369549583
Ubald2	Athero_20w_Flox	Flox	Tie2FBs	WTnormalvs20wkHFD	107235	-0,20072565175237	0,349	0,47	3.32996e+09
Sec22b	Athero_20w_Flox	Flox	Tie2FBs	WTnormalvs20wkHFD	866902	-0,200868259004887	0,488	0,597	0,000269198978863337
Itm2c	Athero_20w_Flox	Flox	Tie2FBs	WTnormalvs20wkHFD	5.55456e+07	-0,200961870638111	0,782	0,815	0,0172485849943344
Rnd3	Athero_20w_Flox	Flox	Tie2FBs	WTnormalvs20wkHFD	4.35542e+07	-0,200999355882177	0,555	0,641	0,0135248859618013
Dctn6	Athero_20w_Flox	Flox	Tie2FBs	WTnormalvs20wkHFD	264769	-0,201308225359939	0,464	0,572	8.22188e+09
Sh3gl1	Athero_20w_Flox	Flox	Tie2FBs	WTnormalvs20wkHFD	41.6723	-0,20144886583228	0,401	0,529	1.29405e+07
Cavin1	Athero_20w_Flox	Flox	Tie2FBs	WTnormalvs20wkHFD	260079	-0,201868953540743	0,964	0,923	8.07622e+09
Akap13	Athero_20w_Flox	Flox	Tie2FBs	WTnormalvs20wkHFD	1.44739e+06	-0,202312360779473	0,866	0,857	0,000449459245195611
Acyp2	Athero_20w_Flox	Flox	Tie2FBs	WTnormalvs20wkHFD	10446.8	-0,202374591828239	0,374	0,502	3.24405e+08
Pla2g4a	Athero_20w_Flox	Flox	Tie2FBs	WTnormalvs20wkHFD	15506	-0,202455869451064	0,51	0,624	4.81509e+08
Srsf9	Athero_20w_Flox	Flox	Tie2FBs	WTnormalvs20wkHFD	2281.6	-0,202644050018984	0,476	0,603	7.08507e+07
Papss2	Athero_20w_Flox	Flox	Tie2FBs	WTnormalvs20wkHFD	1.72959e+07	-0,202648090245731	0,302	0,401	0,00537088379613657
1810058I24Rik	Athero_20w_Flox	Flox	Tie2FBs	WTnormalvs20wkHFD	198130	-0,202691206001526	0,566	0,672	6.15252e+08
Pet100	Athero_20w_Flox	Flox	Tie2FBs	WTnormalvs20wkHFD	72938.8	-0,20291703512975	0,438	0,543	2.26497e+08
Ap2a2	Athero_20w_Flox	Flox	Tie2FBs	WTnormalvs20wkHFD	684642	-0,203009006783089	0,711	0,753	0,000212601828564779
Vps29	Athero_20w_Flox	Flox	Tie2FBs	WTnormalvs20wkHFD	2.64585e+07	-0,203415988233989	0,706	0,776	0,00821617232930845
Rnf13	Athero_20w_Flox	Flox	Tie2FBs	WTnormalvs20wkHFD	86099.9	-0,203433290053919	0,71	0,767	2.67366e+09
1700019D03Rik	Athero_20w_Flox	Flox	Tie2FBs	WTnormalvs20wkHFD	3.97078e+07	-0,203548948048544	0,657	0,721	0,0123304612426316
Kdelr3	Athero_20w_Flox	Flox	Tie2FBs	WTnormalvs20wkHFD	1.42672e+06	-0,204572334300962	0,381	0,482	0,000443040449812259
Sf3b4	Athero_20w_Flox	Flox	Tie2FBs	WTnormalvs20wkHFD	15306.9	-0,204736219812285	0,321	0,442	4.75326e+09
Cfl2	Athero_20w_Flox	Flox	Tie2FBs	WTnormalvs20wkHFD	197956	-0,204858438727918	0,684	0,741	6.14712e+09
Etfa	Athero_20w_Flox	Flox	Tie2FBs	WTnormalvs20wkHFD	4.44013e+06	-0,205166990301268	0,848	0,863	0,00137879362195307
Cox8a	Athero_20w_Flox	Flox	Tie2FBs	WTnormalvs20wkHFD	226428	-0,205327210915568	0,969	0,983	7.03126e+09
Srsf2	Athero_20w_Flox	Flox	Tie2FBs	WTnormalvs20wkHFD	475933	-0,205373940524364	0,813	0,832	0,000147791543480058
Phlda3	Athero_20w_Flox	Flox	Tie2FBs	WTnormalvs20wkHFD	69384.7	-0,205524871451043	0,433	0,547	2.1546e+09
Ap3s1	Athero_20w_Flox	Flox	Tie2FBs	WTnormalvs20wkHFD	1.08831e+06	-0,205539837502662	0,672	0,743	0,000337953133110157
Med30	Athero_20w_Flox	Flox	Tie2FBs	WTnormalvs20wkHFD	778.555	-0,206395524892518	0,351	0,485	2.41765e+07
Naaa	Athero_20w_Flox	Flox	Tie2FBs	WTnormalvs20wkHFD	383334	-0,206424901278391	0,535	0,635	0,00011903668320761
Anxa6	Athero_20w_Flox	Flox	Tie2FBs	WTnormalvs20wkHFD	5205.78	-0,206526965300284	0,46	0,582	1.61655e+08
Sdf2	Athero_20w_Flox	Flox	Tie2FBs	WTnormalvs20wkHFD	339884	-0,206877788116708	0,561	0,663	0,000105544156488214
Capzb	Athero_20w_Flox	Flox	Tie2FBs	WTnormalvs20wkHFD	156956	-0,207145150994826	0,805	0,837	4.87395e+09
Sec11c	Athero_20w_Flox	Flox	Tie2FBs	WTnormalvs20wkHFD	1.75743e+06	-0,207521564684092	0,416	0,532	0,000545734963386573
Smim7	Athero_20w_Flox	Flox	Tie2FBs	WTnormalvs20wkHFD	84368	-0,207742438271936	0,665	0,729	2.61988e+09
Golt1b	Athero_20w_Flox	Flox	Tie2FBs	WTnormalvs20wkHFD	43.0855	-0,207779191264524	0,342	0,484	133793
S100a16	Athero_20w_Flox	Flox	Tie2FBs	WTnormalvs20wkHFD	524.052	-0,207805830615174	0,936	0,941	1.62734e+07
Psap	Athero_20w_Flox	Flox	Tie2FBs	WTnormalvs20wkHFD	1.44326	-0,208013888786686	0,978	0,961	44817.6
BC031181	Athero_20w_Flox	Flox	Tie2FBs	WTnormalvs20wkHFD	8921.3	-0,20801804145761	0,62	0,715	2.77033e+08
Arpc4	Athero_20w_Flox	Flox	Tie2FBs	WTnormalvs20wkHFD	3038.79	-0,208345892500496	0,549	0,665	9.43634e+07
Eri3	Athero_20w_Flox	Flox	Tie2FBs	WTnormalvs20wkHFD	1766.69	-0,208433345312356	0,34	0,463	5.48609e+07
Rac1	Athero_20w_Flox	Flox	Tie2FBs	WTnormalvs20wkHFD	12.2303	-0,208767732749716	0,932	0,921	379788
Dad1	Athero_20w_Flox	Flox	Tie2FBs	WTnormalvs20wkHFD	108742	-0,209453977533152	0,915	0,926	3.37678e+09
Puf60	Athero_20w_Flox	Flox	Tie2FBs	WTnormalvs20wkHFD	69465.2	-0,209763615634569	0,597	0,704	2.1571e+09
Ndufb4	Athero_20w_Flox	Flox	Tie2FBs	WTnormalvs20wkHFD	8.50323e+07	-0,209994192509205	0,812	0,847	0,0264050748783771
Cfl1	Athero_20w_Flox	Flox	Tie2FBs	WTnormalvs20wkHFD	36.0174	-0,210593981376026	0,929	0,92	1.11845e+06
Psma2	Athero_20w_Flox	Flox	Tie2FBs	WTnormalvs20wkHFD	44656.7	-0,210891395334284	0,813	0,851	1.38672e+08
Uqcr10	Athero_20w_Flox	Flox	Tie2FBs	WTnormalvs20wkHFD	49576.7	-0,211198615824679	0,818	0,861	1.53951e+09
Pdcl3	Athero_20w_Flox	Flox	Tie2FBs	WTnormalvs20wkHFD	2880.56	-0,211432425250262	0,525	0,626	8.94501e+07
Timp3	Athero_20w_Flox	Flox	Tie2FBs	WTnormalvs20wkHFD	7.59614e+07	-0,212141642634651	0,964	0,973	0,0235883029222338
Ckap4	Athero_20w_Flox	Flox	Tie2FBs	WTnormalvs20wkHFD	9079.62	-0,212326091257864	0,723	0,773	2.81949e+09
Bub3	Athero_20w_Flox	Flox	Tie2FBs	WTnormalvs20wkHFD	63.7798	-0,21256263611829	0,465	0,612	1.98055e+06
Tvp23b	Athero_20w_Flox	Flox	Tie2FBs	WTnormalvs20wkHFD	2.59555	-0,213153660265375	0,299	0,445	80599.6
Kirrel	Athero_20w_Flox	Flox	Tie2FBs	WTnormalvs20wkHFD	64.8837	-0,21333275595178	0,467	0,592	2.01483e+06
Polr1d	Athero_20w_Flox	Flox	Tie2FBs	WTnormalvs20wkHFD	133161	-0,213539270985752	0,81	0,871	4.13505e+09
Higd1a	Athero_20w_Flox	Flox	Tie2FBs	WTnormalvs20wkHFD	1.1539e+07	-0,214225368685467	0,613	0,684	0,00358321076123507
Mtch2	Athero_20w_Flox	Flox	Tie2FBs	WTnormalvs20wkHFD	9488.51	-0,214244979147188	0,632	0,703	2.94647e+09
Ndn	Athero_20w_Flox	Flox	Tie2FBs	WTnormalvs20wkHFD	32701.9	-0,214939416738727	0,776	0,818	1.01549e+09
Cnn2	Athero_20w_Flox	Flox	Tie2FBs	WTnormalvs20wkHFD	22699.3	-0,215799820589303	0,465	0,564	7.04882e+08
Selenow	Athero_20w_Flox	Flox	Tie2FBs	WTnormalvs20wkHFD	3809.83	-0,215924956677903	0,985	0,99	1.18307e+08
Cnih1	Athero_20w_Flox	Flox	Tie2FBs	WTnormalvs20wkHFD	25242.4	-0,21592909959755	0,651	0,724	7.83852e+08
Hpcal1	Athero_20w_Flox	Flox	Tie2FBs	WTnormalvs20wkHFD	4.8434	-0,21609249389976	0,289	0,432	150402
Emc10	Athero_20w_Flox	Flox	Tie2FBs	WTnormalvs20wkHFD	802640	-0,21616488284394	0,729	0,762	0,000249243762078684
Pigx	Athero_20w_Flox	Flox	Tie2FBs	WTnormalvs20wkHFD	592819	-0,216224700025375	0,345	0,45	0,00184088229806399
Smdt1	Athero_20w_Flox	Flox	Tie2FBs	WTnormalvs20wkHFD	1.39009e+07	-0,216563685851125	0,92	0,942	0,00431663694333936
Fxyd5	Athero_20w_Flox	Flox	Tie2FBs	WTnormalvs20wkHFD	11068.1	-0,216912959105238	0,323	0,456	3.43696e+08
Mrps14	Athero_20w_Flox	Flox	Tie2FBs	WTnormalvs20wkHFD	3.87118e+06	-0,217100815666131	0,624	0,717	0,00120211759635682
Cacybp	Athero_20w_Flox	Flox	Tie2FBs	WTnormalvs20wkHFD	5.5011e+06	-0,217486491246942	0,621	0,698	0,00170825602285404
Ggh	Athero_20w_Flox	Flox	Tie2FBs	WTnormalvs20wkHFD	4.67812e+06	-0,217929031741989	0,668	0,752	0,00145269654135891
Glt8d1	Athero_20w_Flox	Flox	Tie2FBs	WTnormalvs20wkHFD	26593	-0,218048555006569	0,348	0,468	8.25792e+08
Cops7a	Athero_20w_Flox	Flox	Tie2FBs	WTnormalvs20wkHFD	51.2315	-0,218334916781429	0,308	0,439	1.59089e+06
Col4a5	Athero_20w_Flox	Flox	Tie2FBs	WTnormalvs20wkHFD	6.43066e+06	-0,218523670247904	0,343	0,436	0,00199691211085569
Tmco1	Athero_20w_Flox	Flox	Tie2FBs	WTnormalvs20wkHFD	81495.4	-0,219561273151339	0,722	0,788	2.53068e+09
Ptgis	Athero_20w_Flox	Flox	Tie2FBs	WTnormalvs20wkHFD	711865	-0,219567902272199	0,855	0,861	0,000221055434221759
Cox5a	Athero_20w_Flox	Flox	Tie2FBs	WTnormalvs20wkHFD	418362	-0,219863980509727	0,681	0,756	0,00129913873900503
Oat	Athero_20w_Flox	Flox	Tie2FBs	WTnormalvs20wkHFD	29361.8	-0,220214102507937	0,906	0,903	9.11773e+08
Mrpl33	Athero_20w_Flox	Flox	Tie2FBs	WTnormalvs20wkHFD	6061.32	-0,22024505145595	0,873	0,888	1.88222e+09
Jtb	Athero_20w_Flox	Flox	Tie2FBs	WTnormalvs20wkHFD	9.40725e+06	-0,220290410519218	0,555	0,638	0,00292123359598823
Ube2n	Athero_20w_Flox	Flox	Tie2FBs	WTnormalvs20wkHFD	201.93	-0,220486284095322	0,596	0,703	6.27053e+06
Tomm22	Athero_20w_Flox	Flox	Tie2FBs	WTnormalvs20wkHFD	713763	-0,220489523256734	0,638	0,718	0,00022164475144826
Ociad1	Athero_20w_Flox	Flox	Tie2FBs	WTnormalvs20wkHFD	659.659	-0,220495010969235	0,529	0,647	2.04844e+07
Kazald1	Athero_20w_Flox	Flox	Tie2FBs	WTnormalvs20wkHFD	61.4504	-0,2207882462712	0,182	0,295	1.90822e+06
Zfyve21	Athero_20w_Flox	Flox	Tie2FBs	WTnormalvs20wkHFD	11.9183	-0,220941212183109	0,449	0,592	370099
Cmpk1	Athero_20w_Flox	Flox	Tie2FBs	WTnormalvs20wkHFD	0.0011202	-0,22186981913065	0,394	0,56	34.7854
Tpm4	Athero_20w_Flox	Flox	Tie2FBs	WTnormalvs20wkHFD	22493	-0,222167423092133	0,846	0,863	6.98475e+08
Lix1l	Athero_20w_Flox	Flox	Tie2FBs	WTnormalvs20wkHFD	225.645	-0,222749426297903	0,471	0,597	7.00695e+06
Ube2w	Athero_20w_Flox	Flox	Tie2FBs	WTnormalvs20wkHFD	0.873932	-0,223237760003754	0,382	0,527	27138.2
Minos1	Athero_20w_Flox	Flox	Tie2FBs	WTnormalvs20wkHFD	339807	-0,223349933599531	0,809	0,857	0,000105520113938745
Ube2d3	Athero_20w_Flox	Flox	Tie2FBs	WTnormalvs20wkHFD	0.0872337	-0,223374639196208	0,949	0,942	2708.87
Fzd1	Athero_20w_Flox	Flox	Tie2FBs	WTnormalvs20wkHFD	1383.97	-0,223549862926159	0,265	0,388	4.29764e+07
Pkm	Athero_20w_Flox	Flox	Tie2FBs	WTnormalvs20wkHFD	245.91	-0,224707874967224	0,696	0,785	7.63625e+06
mt-Nd3	Athero_20w_Flox	Flox	Tie2FBs	WTnormalvs20wkHFD	0.146579	-0,22485399730509	0,953	0,944	4551.71
Sri	Athero_20w_Flox	Flox	Tie2FBs	WTnormalvs20wkHFD	2121.03	-0,225161093504471	0,856	0,881	6.58643e+07
Adipor1	Athero_20w_Flox	Flox	Tie2FBs	WTnormalvs20wkHFD	1054.37	-0,225163470779767	0,48	0,603	3.27414e+07
Bola3	Athero_20w_Flox	Flox	Tie2FBs	WTnormalvs20wkHFD	6.32195e+06	-0,225400062180308	0,586	0,661	0,00196315522225688
Cycs	Athero_20w_Flox	Flox	Tie2FBs	WTnormalvs20wkHFD	205727	-0,225791911805812	0,509	0,628	6.38844e+09
Hmgcs1	Athero_20w_Flox	Flox	Tie2FBs	WTnormalvs20wkHFD	43.2094	-0,226061329890595	0,216	0,335	1.34178e+06
Mettl9	Athero_20w_Flox	Flox	Tie2FBs	WTnormalvs20wkHFD	58.7197	-0,226245618184874	0,557	0,666	1.82342e+06
Tubb4a	Athero_20w_Flox	Flox	Tie2FBs	WTnormalvs20wkHFD	9529.37	-0,226698959677751	0,447	0,562	2.95916e+08
Adcy7	Athero_20w_Flox	Flox	Tie2FBs	WTnormalvs20wkHFD	39.567	-0,226788999390163	0,267	0,396	122867
Slc25a17	Athero_20w_Flox	Flox	Tie2FBs	WTnormalvs20wkHFD	272.447	-0,227752718909787	0,327	0,456	8.4603e+06
Ypel3	Athero_20w_Flox	Flox	Tie2FBs	WTnormalvs20wkHFD	268613	-0,228443834093147	0,775	0,822	8.34125e+09
Capza2	Athero_20w_Flox	Flox	Tie2FBs	WTnormalvs20wkHFD	2737.93	-0,228475638624574	0,785	0,82	8.5021e+07
2022-03-02	Athero_20w_Flox	Flox	Tie2FBs	WTnormalvs20wkHFD	3923.1	-0,22866824604746	0,646	0,749	1.21824e+07
Tcf7l2	Athero_20w_Flox	Flox	Tie2FBs	WTnormalvs20wkHFD	1271.11	-0,229364088733187	0,589	0,687	3.94717e+07
Pgd	Athero_20w_Flox	Flox	Tie2FBs	WTnormalvs20wkHFD	2.03908e+06	-0,231035912441023	0,563	0,644	0,000633195100206907
Rab1a	Athero_20w_Flox	Flox	Tie2FBs	WTnormalvs20wkHFD	3626.06	-0,231199499995369	0,793	0,812	1.126e+08
Ass1	Athero_20w_Flox	Flox	Tie2FBs	WTnormalvs20wkHFD	0.571901	-0,231270391165377	0,159	0,283	17759.2
Derl2	Athero_20w_Flox	Flox	Tie2FBs	WTnormalvs20wkHFD	188.359	-0,23166984494322	0,458	0,586	5.8491e+06
Prdx3	Athero_20w_Flox	Flox	Tie2FBs	WTnormalvs20wkHFD	241.113	-0,231853247634669	0,362	0,501	7.48729e+06
Atp5g1	Athero_20w_Flox	Flox	Tie2FBs	WTnormalvs20wkHFD	1.77045e+06	-0,23431616433373	0,852	0,888	0,000549778185547268
Rexo2	Athero_20w_Flox	Flox	Tie2FBs	WTnormalvs20wkHFD	1.4001e+07	-0,23492953054829	0,801	0,822	0,00434772350993735
Tmem107	Athero_20w_Flox	Flox	Tie2FBs	WTnormalvs20wkHFD	0.228046	-0,235279117968843	0,344	0,492	708.15
Sc5d	Athero_20w_Flox	Flox	Tie2FBs	WTnormalvs20wkHFD	2.29307e-15	-0,235566952219066	0,158	0,345	7.12066e-11
Rap1b	Athero_20w_Flox	Flox	Tie2FBs	WTnormalvs20wkHFD	1.88954	-0,235578293836173	0,937	0,926	58675.8
Tmem128	Athero_20w_Flox	Flox	Tie2FBs	WTnormalvs20wkHFD	0.00832508	-0,235696153720861	0,286	0,446	258.519
Ppp4c	Athero_20w_Flox	Flox	Tie2FBs	WTnormalvs20wkHFD	20.2011	-0,23601074476406	0,374	0,518	627303
H3f3a	Athero_20w_Flox	Flox	Tie2FBs	WTnormalvs20wkHFD	1.18981e-05	-0,236078972242194	0,975	0,962	0.369471
Grb10	Athero_20w_Flox	Flox	Tie2FBs	WTnormalvs20wkHFD	104601	-0,236238169327191	0,716	0,763	3.24818e+09
Daam1	Athero_20w_Flox	Flox	Tie2FBs	WTnormalvs20wkHFD	2.36845e+07	-0,23654829419188	0,673	0,719	0,00735474366582583
Ybx3	Athero_20w_Flox	Flox	Tie2FBs	WTnormalvs20wkHFD	0.000169157	-0,236676003887099	0,953	0,923	5.25283
Clk1	Athero_20w_Flox	Flox	Tie2FBs	WTnormalvs20wkHFD	93336.5	-0,23681120991202	0,726	0,77	2.89838e+09
Wdr83os	Athero_20w_Flox	Flox	Tie2FBs	WTnormalvs20wkHFD	10185.6	-0,236841532098477	0,692	0,791	3.16294e+08
Ptma	Athero_20w_Flox	Flox	Tie2FBs	WTnormalvs20wkHFD	186.694	-0,236997708535915	0,993	0,99	5.79739e+06
Fam174a	Athero_20w_Flox	Flox	Tie2FBs	WTnormalvs20wkHFD	7.44724	-0,23702987586199	0,489	0,616	231259
Wsb2	Athero_20w_Flox	Flox	Tie2FBs	WTnormalvs20wkHFD	964.309	-0,237804349680079	0,458	0,583	2.99447e+07
Rps26	Athero_20w_Flox	Flox	Tie2FBs	WTnormalvs20wkHFD	9.82153e-14	-0,238781894867587	0,996	0,999	3.04988e-09
Tmem39a	Athero_20w_Flox	Flox	Tie2FBs	WTnormalvs20wkHFD	3.59614e-05	-0,238949919989994	0,235	0,391	1.11671
Vim	Athero_20w_Flox	Flox	Tie2FBs	WTnormalvs20wkHFD	4.11371e-09	-0,239762672450683	0,998	0,997	0.000127743
Gnb1	Athero_20w_Flox	Flox	Tie2FBs	WTnormalvs20wkHFD	0.000509851	-0,23988543164267	0,918	0,91	15.8324
Hsp90b1	Athero_20w_Flox	Flox	Tie2FBs	WTnormalvs20wkHFD	0.00164188	-0,239887033889928	0,993	0,992	50.9854
Agpat4	Athero_20w_Flox	Flox	Tie2FBs	WTnormalvs20wkHFD	581.825	-0,240311326894634	0,498	0,612	1.80674e+07
Paip2	Athero_20w_Flox	Flox	Tie2FBs	WTnormalvs20wkHFD	2527.16	-0,240316062021605	0,744	0,799	7.84759e+07
Alkbh5	Athero_20w_Flox	Flox	Tie2FBs	WTnormalvs20wkHFD	1220.91	-0,240365213206598	0,606	0,697	3.79128e+08
Selenom	Athero_20w_Flox	Flox	Tie2FBs	WTnormalvs20wkHFD	143.163	-0,241017118242357	0,971	0,972	444.563
Ostf1	Athero_20w_Flox	Flox	Tie2FBs	WTnormalvs20wkHFD	2064.92	-0,241073112701858	0,698	0,757	6.4122e+06
Cyp51	Athero_20w_Flox	Flox	Tie2FBs	WTnormalvs20wkHFD	4.07832e-36	-0,241399128917787	0,053	0,229	1.26644e-31
Snrnp27	Athero_20w_Flox	Flox	Tie2FBs	WTnormalvs20wkHFD	1572.95	-0,241493403668197	0,519	0,638	4.88448e+07
Eloc	Athero_20w_Flox	Flox	Tie2FBs	WTnormalvs20wkHFD	86955.8	-0,241701647319459	0,644	0,725	2.70024e+09
Tmed7	Athero_20w_Flox	Flox	Tie2FBs	WTnormalvs20wkHFD	873.213	-0,242695297904186	0,599	0,698	2.71159e+07
Tm2d1	Athero_20w_Flox	Flox	Tie2FBs	WTnormalvs20wkHFD	278.544	-0,242808200254497	0,448	0,578	8.64964e+06
Skil	Athero_20w_Flox	Flox	Tie2FBs	WTnormalvs20wkHFD	106511	-0,24329619999307	0,609	0,711	3.30749e+09
Fkbp4	Athero_20w_Flox	Flox	Tie2FBs	WTnormalvs20wkHFD	0.83705	-0,24331042563774	0,506	0,642	25992.9
Uchl1	Athero_20w_Flox	Flox	Tie2FBs	WTnormalvs20wkHFD	1.19821e+06	-0,243648262911596	0,316	0,415	0,000372079547939009
Hmcn2	Athero_20w_Flox	Flox	Tie2FBs	WTnormalvs20wkHFD	1.98974	-0,243912511628006	0,049	0,128	61787.4
S100a13	Athero_20w_Flox	Flox	Tie2FBs	WTnormalvs20wkHFD	0.000591002	-0,244810972606909	0,977	0,972	18.3524
Selenof	Athero_20w_Flox	Flox	Tie2FBs	WTnormalvs20wkHFD	9.18759e-08	-0,245053255002144	0,945	0,933	0.0285302
Ywhae	Athero_20w_Flox	Flox	Tie2FBs	WTnormalvs20wkHFD	2.47978e-05	-0,24528247237529	0,941	0,942	0.770045
Entpd2	Athero_20w_Flox	Flox	Tie2FBs	WTnormalvs20wkHFD	8.19699e+06	-0,245307797016652	0,882	0,893	0,0254541255520347
Ncstn	Athero_20w_Flox	Flox	Tie2FBs	WTnormalvs20wkHFD	0.00618337	-0,245351487272991	0,425	0,586	192.012
Sec24d	Athero_20w_Flox	Flox	Tie2FBs	WTnormalvs20wkHFD	22.222	-0,245827243354402	0,498	0,623	690059
Arl4a	Athero_20w_Flox	Flox	Tie2FBs	WTnormalvs20wkHFD	401402	-0,245833651164168	0,813	0,844	0,000124647380726103
Lsm6	Athero_20w_Flox	Flox	Tie2FBs	WTnormalvs20wkHFD	199654	-0,24642389594484	0,576	0,677	6.19985e+09
Ctnnb1	Athero_20w_Flox	Flox	Tie2FBs	WTnormalvs20wkHFD	26.2612	-0,246893452051598	0,806	0,86	815489
Pon2	Athero_20w_Flox	Flox	Tie2FBs	WTnormalvs20wkHFD	0.0157774	-0,247730191433972	0,446	0,588	48.9935
Kdelr1	Athero_20w_Flox	Flox	Tie2FBs	WTnormalvs20wkHFD	0.537649	-0,247826318230497	0,837	0,858	1669.56
Arpp19	Athero_20w_Flox	Flox	Tie2FBs	WTnormalvs20wkHFD	13.5341	-0,248461378966065	0,662	0,742	42027.3
Msmo1	Athero_20w_Flox	Flox	Tie2FBs	WTnormalvs20wkHFD	2.90536e-29	-0,249350690213086	0,096	0,293	9.02201e-25
Prdx2	Athero_20w_Flox	Flox	Tie2FBs	WTnormalvs20wkHFD	62.7151	-0,24946560011933	0,889	0,93	1.94749e+06
Sf3b6	Athero_20w_Flox	Flox	Tie2FBs	WTnormalvs20wkHFD	487.639	-0,24954964314459	0,736	0,812	1.51427e+07
Tceal9	Athero_20w_Flox	Flox	Tie2FBs	WTnormalvs20wkHFD	213462	-0,24974521310115	0,757	0,813	6.62863e+09
Cd44	Athero_20w_Flox	Flox	Tie2FBs	WTnormalvs20wkHFD	248.602	-0,250351950015068	0,356	0,487	7.71984e+06
Ppib	Athero_20w_Flox	Flox	Tie2FBs	WTnormalvs20wkHFD	0.0236514	-0,251112637872859	0,986	0,98	734.446
Rab28	Athero_20w_Flox	Flox	Tie2FBs	WTnormalvs20wkHFD	0.015466	-0,251137618005398	0,413	0,564	480.267
Churc1	Athero_20w_Flox	Flox	Tie2FBs	WTnormalvs20wkHFD	29.3677	-0,251387494535478	0,54	0,665	911954
Cnep1r1	Athero_20w_Flox	Flox	Tie2FBs	WTnormalvs20wkHFD	0.00338822	-0,251460826908259	0,409	0,561	10.5214
Wdr1	Athero_20w_Flox	Flox	Tie2FBs	WTnormalvs20wkHFD	367.129	-0,252229331662792	0,463	0,583	1.14005e+07
Rraga	Athero_20w_Flox	Flox	Tie2FBs	WTnormalvs20wkHFD	83.5942	-0,252357288140446	0,529	0,647	2.59585e+06
Mrps28	Athero_20w_Flox	Flox	Tie2FBs	WTnormalvs20wkHFD	0.130752	-0,25314529917036	0,301	0,443	40602.5
Col5a1	Athero_20w_Flox	Flox	Tie2FBs	WTnormalvs20wkHFD	118.066	-0,253354470695994	0,834	0,87	366629
Cox7a2	Athero_20w_Flox	Flox	Tie2FBs	WTnormalvs20wkHFD	297.485	-0,253773523363477	0,883	0,92	923781
Eif1	Athero_20w_Flox	Flox	Tie2FBs	WTnormalvs20wkHFD	1.41114e-24	-0,254354167370022	0,995	0,999	4.38202e-20
Sdhd	Athero_20w_Flox	Flox	Tie2FBs	WTnormalvs20wkHFD	0.00726012	-0,254695962078328	0,39	0,537	225.448
Cd151	Athero_20w_Flox	Flox	Tie2FBs	WTnormalvs20wkHFD	12007.3	-0,255898366278328	0,577	0,669	3.72863e+06
Mlf2	Athero_20w_Flox	Flox	Tie2FBs	WTnormalvs20wkHFD	0.0267608	-0,256036887671379	0,633	0,742	831.003
Lsm3	Athero_20w_Flox	Flox	Tie2FBs	WTnormalvs20wkHFD	271.076	-0,256315781951431	0,378	0,498	8.41772e+06
Oxct1	Athero_20w_Flox	Flox	Tie2FBs	WTnormalvs20wkHFD	0.576856	-0,256526492411598	0,756	0,818	17913.1
Cped1	Athero_20w_Flox	Flox	Tie2FBs	WTnormalvs20wkHFD	1.38295e+07	-0,25705473565787	0,649	0,725	0,00429448361575369
Hnrnpm	Athero_20w_Flox	Flox	Tie2FBs	WTnormalvs20wkHFD	0.0786629	-0,257184777413084	0,656	0,76	2442.72
Rbx1	Athero_20w_Flox	Flox	Tie2FBs	WTnormalvs20wkHFD	2.59743	-0,259783155353406	0,851	0,896	80657.9
Snhg18	Athero_20w_Flox	Flox	Tie2FBs	WTnormalvs20wkHFD	4776.5	-0,259863045691483	0,613	0,691	1.48325e+08
Cdk2ap1	Athero_20w_Flox	Flox	Tie2FBs	WTnormalvs20wkHFD	0.00236699	-0,260612239596261	0,428	0,578	73.502
Selenos	Athero_20w_Flox	Flox	Tie2FBs	WTnormalvs20wkHFD	15524.4	-0,260993287545996	0,835	0,868	4.8208e+08
Dynlrb1	Athero_20w_Flox	Flox	Tie2FBs	WTnormalvs20wkHFD	12.8211	-0,261059454558697	0,881	0,912	398133
Gap43	Athero_20w_Flox	Flox	Tie2FBs	WTnormalvs20wkHFD	1.49535e-11	-0,262043035167981	0,078	0,21	4.64351e-09
Atxn10	Athero_20w_Flox	Flox	Tie2FBs	WTnormalvs20wkHFD	0.221022	-0,262304770018006	0,665	0,749	6863.38
Atp5l	Athero_20w_Flox	Flox	Tie2FBs	WTnormalvs20wkHFD	3.47327	-0,262685504918809	0,951	0,969	107855
Tprgl	Athero_20w_Flox	Flox	Tie2FBs	WTnormalvs20wkHFD	0.164807	-0,262710865270267	0,702	0,785	5117.76
Rgmb	Athero_20w_Flox	Flox	Tie2FBs	WTnormalvs20wkHFD	4.73449e-05	-0,263901175595825	0,432	0,592	1.4702
Actr3	Athero_20w_Flox	Flox	Tie2FBs	WTnormalvs20wkHFD	6.49058	-0,264053418475654	0,691	0,766	201552
Srp9	Athero_20w_Flox	Flox	Tie2FBs	WTnormalvs20wkHFD	895.548	-0,264559439551244	0,77	0,823	2.78095e+07
Rad23a	Athero_20w_Flox	Flox	Tie2FBs	WTnormalvs20wkHFD	0.00117913	-0,264588374026547	0,484	0,627	36.6155
Srp14	Athero_20w_Flox	Flox	Tie2FBs	WTnormalvs20wkHFD	13.9103	-0,264629095501563	0,854	0,892	431956
Copb1	Athero_20w_Flox	Flox	Tie2FBs	WTnormalvs20wkHFD	0.0388163	-0,266678692013031	0,708	0,781	1205.36
Xbp1	Athero_20w_Flox	Flox	Tie2FBs	WTnormalvs20wkHFD	0.000225408	-0,268071232246131	0,851	0,871	6.9996
Lmo2	Athero_20w_Flox	Flox	Tie2FBs	WTnormalvs20wkHFD	2423.75	-0,268298607500067	0,336	0,446	7.52646e+08
Wnt10b	Athero_20w_Flox	Flox	Tie2FBs	WTnormalvs20wkHFD	0.00135742	-0,268609955948456	0,44	0,569	421520
Adprh	Athero_20w_Flox	Flox	Tie2FBs	WTnormalvs20wkHFD	0.012184	-0,269231556982231	0,653	0,745	3783.48
Vdac3	Athero_20w_Flox	Flox	Tie2FBs	WTnormalvs20wkHFD	48.8499	-0,269787038662978	0,786	0,839	1.51694e+06
Fth1	Athero_20w_Flox	Flox	Tie2FBs	WTnormalvs20wkHFD	4349.9	-0,269877623632795	0,999	1	1.35077e+09
Ubl5	Athero_20w_Flox	Flox	Tie2FBs	WTnormalvs20wkHFD	3.66235e-05	-0,272679669101836	0,873	0,903	1.13727
Cox6c	Athero_20w_Flox	Flox	Tie2FBs	WTnormalvs20wkHFD	5.97149e-07	-0,27280300431653	0,948	0,973	0.0185433
1110004F10Rik	Athero_20w_Flox	Flox	Tie2FBs	WTnormalvs20wkHFD	0.0123947	-0,273274726819449	0,712	0,785	384.892
Ufm1	Athero_20w_Flox	Flox	Tie2FBs	WTnormalvs20wkHFD	0.198757	-0,273396195773129	0,548	0,669	6172
Serinc3	Athero_20w_Flox	Flox	Tie2FBs	WTnormalvs20wkHFD	0.102584	-0,273614409935289	0,795	0,819	3185.55
Anxa4	Athero_20w_Flox	Flox	Tie2FBs	WTnormalvs20wkHFD	0.00471072	-0,274017889936138	0,555	0,687	146.282
Atp6v0d1	Athero_20w_Flox	Flox	Tie2FBs	WTnormalvs20wkHFD	0.00563228	-0,274038770447008	0,475	0,626	174.899
Cbx3	Athero_20w_Flox	Flox	Tie2FBs	WTnormalvs20wkHFD	0.00943679	-0,274110713014798	0,811	0,858	293.041
Nenf	Athero_20w_Flox	Flox	Tie2FBs	WTnormalvs20wkHFD	0.00732617	-0,274151992281768	0,973	0,975	227.5
Glmp	Athero_20w_Flox	Flox	Tie2FBs	WTnormalvs20wkHFD	15.5796	-0,274422790191042	0,552	0,656	483794
Rhog	Athero_20w_Flox	Flox	Tie2FBs	WTnormalvs20wkHFD	5.5403e-05	-0,274517215874793	0,383	0,543	1.72043
Sh3bgrl3	Athero_20w_Flox	Flox	Tie2FBs	WTnormalvs20wkHFD	1039.95	-0,274583033303668	0,612	0,704	3.22934e+07
Ppp1cb	Athero_20w_Flox	Flox	Tie2FBs	WTnormalvs20wkHFD	28.2438	-0,275309026501819	0,687	0,76	877054
Msn	Athero_20w_Flox	Flox	Tie2FBs	WTnormalvs20wkHFD	21.2759	-0,275619836335939	0,741	0,792	660680
Mpv17	Athero_20w_Flox	Flox	Tie2FBs	WTnormalvs20wkHFD	0.014648	-0,275698408991335	0,431	0,565	454.866
Ctsh	Athero_20w_Flox	Flox	Tie2FBs	WTnormalvs20wkHFD	2.13097e+07	-0,275981071987226	0,49	0,567	0,00661731140106424
Med21	Athero_20w_Flox	Flox	Tie2FBs	WTnormalvs20wkHFD	2.68656e-05	-0,276842645528185	0,453	0,614	0.834259
Mpc1	Athero_20w_Flox	Flox	Tie2FBs	WTnormalvs20wkHFD	74.3366	-0,277175433116503	0,664	0,739	2.30837e+06
Tgfb1i1	Athero_20w_Flox	Flox	Tie2FBs	WTnormalvs20wkHFD	0.0102788	-0,277209183870547	0,565	0,683	319.188
Serf2	Athero_20w_Flox	Flox	Tie2FBs	WTnormalvs20wkHFD	2.67516e-10	-0,277664111290229	0,993	0,993	8.30719e-05
Erg28	Athero_20w_Flox	Flox	Tie2FBs	WTnormalvs20wkHFD	0.0196577	-0,278121855270261	0,355	0,496	610.432
AC149090.1	Athero_20w_Flox	Flox	Tie2FBs	WTnormalvs20wkHFD	5.5874e-05	-0,278730327919254	0,619	0,745	1.73506
Atp6ap2	Athero_20w_Flox	Flox	Tie2FBs	WTnormalvs20wkHFD	0.455742	-0,279015212252306	0,593	0,698	141521
Ptgfrn	Athero_20w_Flox	Flox	Tie2FBs	WTnormalvs20wkHFD	0.174685	-0,279236530809542	0,611	0,704	5424.5
Tmem256	Athero_20w_Flox	Flox	Tie2FBs	WTnormalvs20wkHFD	3.51984	-0,280197558693457	0,837	0,896	109302
Bambi	Athero_20w_Flox	Flox	Tie2FBs	WTnormalvs20wkHFD	0.976898	-0,281455106320171	0,138	0,258	30335.6
Hcfc1r1	Athero_20w_Flox	Flox	Tie2FBs	WTnormalvs20wkHFD	11.375	-0,281904272892192	0,82	0,851	35322.9
Hnrnpl	Athero_20w_Flox	Flox	Tie2FBs	WTnormalvs20wkHFD	0.0014586	-0,282018549664938	0,578	0,696	45.2939
Copa	Athero_20w_Flox	Flox	Tie2FBs	WTnormalvs20wkHFD	0.0038607	-0,282279275935929	0,764	0,843	119.886
Ndufv3	Athero_20w_Flox	Flox	Tie2FBs	WTnormalvs20wkHFD	260.74	-0,282327148716372	0,823	0,872	8.09675e+06
Vegfa	Athero_20w_Flox	Flox	Tie2FBs	WTnormalvs20wkHFD	0.0414535	-0,282604699286921	0,353	0,515	1287.26
Cpq	Athero_20w_Flox	Flox	Tie2FBs	WTnormalvs20wkHFD	185.66	-0,283857322703908	0,868	0,875	5.76529e+06
Postn	Athero_20w_Flox	Flox	Tie2FBs	WTnormalvs20wkHFD	0.0304595	-0,284455351338412	0,043	0,123	945.859
Tram1	Athero_20w_Flox	Flox	Tie2FBs	WTnormalvs20wkHFD	0.0143389	-0,284500194370676	0,777	0,829	445.265
Irf2bpl	Athero_20w_Flox	Flox	Tie2FBs	WTnormalvs20wkHFD	8365.64	-0,284742112256181	0,596	0,69	2.59778e+08
Tceal8	Athero_20w_Flox	Flox	Tie2FBs	WTnormalvs20wkHFD	0.30132	-0,284853747417858	0,594	0,693	9356.89
Zfp385a	Athero_20w_Flox	Flox	Tie2FBs	WTnormalvs20wkHFD	37888.2	-0,28521439094697	0,792	0,837	1.17654e+09
Ddx39b	Athero_20w_Flox	Flox	Tie2FBs	WTnormalvs20wkHFD	0.0406298	-0,285610143743366	0,54	0,666	1261.68
Nmt1	Athero_20w_Flox	Flox	Tie2FBs	WTnormalvs20wkHFD	1.45313e-06	-0,285874405258366	0,41	0,575	0.0451239
Rtl8a	Athero_20w_Flox	Flox	Tie2FBs	WTnormalvs20wkHFD	0.000159018	-0,286440787915379	0,438	0,592	0.493797
Cavin3	Athero_20w_Flox	Flox	Tie2FBs	WTnormalvs20wkHFD	4.55817e-07	-0,286652702784725	0,962	0,962	0.0141545
Arpc1a	Athero_20w_Flox	Flox	Tie2FBs	WTnormalvs20wkHFD	0.000159094	-0,286738472811607	0,746	0,82	4.94035
Tmed2	Athero_20w_Flox	Flox	Tie2FBs	WTnormalvs20wkHFD	2.2139e-10	-0,286844029063719	0,913	0,909	6.87483e-06
Arf6	Athero_20w_Flox	Flox	Tie2FBs	WTnormalvs20wkHFD	0.000172729	-0,28691245942041	0,422	0,568	5.36374
Uqcr11	Athero_20w_Flox	Flox	Tie2FBs	WTnormalvs20wkHFD	0.000112037	-0,286946059299904	0,849	0,889	3.47908
Rps27	Athero_20w_Flox	Flox	Tie2FBs	WTnormalvs20wkHFD	3.03277e-35	-0,287083546917674	0,998	0,99	9.41767e-32
Ddost	Athero_20w_Flox	Flox	Tie2FBs	WTnormalvs20wkHFD	0.032267	-0,287337010397396	0,851	0,885	1001.99
Iscu	Athero_20w_Flox	Flox	Tie2FBs	WTnormalvs20wkHFD	1936.18	-0,287402726436671	0,606	0,701	6.01241e+07
Romo1	Athero_20w_Flox	Flox	Tie2FBs	WTnormalvs20wkHFD	3.64771e-05	-0,287430077639437	0,868	0,921	1.13272
Jdp2	Athero_20w_Flox	Flox	Tie2FBs	WTnormalvs20wkHFD	1.34895e-05	-0,287793774795279	0,401	0,547	41.8889
Rnf7	Athero_20w_Flox	Flox	Tie2FBs	WTnormalvs20wkHFD	0.0117337	-0,288031306537614	0,688	0,79	364.367
Snx7	Athero_20w_Flox	Flox	Tie2FBs	WTnormalvs20wkHFD	4.63436e-10	-0,288048231018183	0,344	0,525	1.43911e-05
Cstb	Athero_20w_Flox	Flox	Tie2FBs	WTnormalvs20wkHFD	0.31543	-0,288051022805032	0,59	0,718	9795.04
Prkab2	Athero_20w_Flox	Flox	Tie2FBs	WTnormalvs20wkHFD	0.00177219	-0,288320373430576	0,442	0,599	55.032
Pls3	Athero_20w_Flox	Flox	Tie2FBs	WTnormalvs20wkHFD	6.46301	-0,288465512040579	0,665	0,739	20069.6
Gsn	Athero_20w_Flox	Flox	Tie2FBs	WTnormalvs20wkHFD	29.7017	-0,288931326179926	1	1	922326
Thbd	Athero_20w_Flox	Flox	Tie2FBs	WTnormalvs20wkHFD	9463.72	-0,289320987851168	0,921	0,94	2.93877e+08
Arl4d	Athero_20w_Flox	Flox	Tie2FBs	WTnormalvs20wkHFD	18324.2	-0,289882244619322	0,344	0,456	5.69021e+08
Swi5	Athero_20w_Flox	Flox	Tie2FBs	WTnormalvs20wkHFD	0.00425021	-0,29118807165056	0,936	0,944	131.982
Tspan3	Athero_20w_Flox	Flox	Tie2FBs	WTnormalvs20wkHFD	3.91147e-06	-0,291206516522206	0,744	0,818	0.121463
Igfbp5	Athero_20w_Flox	Flox	Tie2FBs	WTnormalvs20wkHFD	1635.75	-0,291393731222587	0,898	0,958	5.0795e+07
Hmgn3	Athero_20w_Flox	Flox	Tie2FBs	WTnormalvs20wkHFD	138.56	-0,291796244276232	0,519	0,613	4.30269e+07
Ndufa7	Athero_20w_Flox	Flox	Tie2FBs	WTnormalvs20wkHFD	1.49121e-05	-0,292386696673771	0,875	0,923	0.463067
Tusc3	Athero_20w_Flox	Flox	Tie2FBs	WTnormalvs20wkHFD	1.44511e-12	-0,29277056861151	0,49	0,665	4.4875e-07
Ndrg4	Athero_20w_Flox	Flox	Tie2FBs	WTnormalvs20wkHFD	2.57961e-14	-0,293281446369507	0,26	0,457	8.01047e-11
Rcn2	Athero_20w_Flox	Flox	Tie2FBs	WTnormalvs20wkHFD	6.88269e-09	-0,293655967244602	0,581	0,725	0.000213728
Rtn4	Athero_20w_Flox	Flox	Tie2FBs	WTnormalvs20wkHFD	1.10541e-06	-0,293840835352032	0,907	0,924	0.0343264
Dbn1	Athero_20w_Flox	Flox	Tie2FBs	WTnormalvs20wkHFD	260.487	-0,294346956414771	0,804	0,822	8.08891e+06
Emp3	Athero_20w_Flox	Flox	Tie2FBs	WTnormalvs20wkHFD	8.1186e-05	-0,295117957686934	0,972	0,985	2.52107
Mrps21	Athero_20w_Flox	Flox	Tie2FBs	WTnormalvs20wkHFD	1.22084	-0,29536531340544	0,738	0,832	379108
Idh1	Athero_20w_Flox	Flox	Tie2FBs	WTnormalvs20wkHFD	6.74956e-05	-0,295599732736767	0,533	0,661	2.09594
Chpf	Athero_20w_Flox	Flox	Tie2FBs	WTnormalvs20wkHFD	0.00196542	-0,295691984560908	0,54	0,668	61.0323
Sec61b	Athero_20w_Flox	Flox	Tie2FBs	WTnormalvs20wkHFD	0.153382	-0,296495892257649	0,9	0,926	4762.96
Atp5g2	Athero_20w_Flox	Flox	Tie2FBs	WTnormalvs20wkHFD	4.45486e-07	-0,296516251652973	0,895	0,941	0.0138337
Rab11a	Athero_20w_Flox	Flox	Tie2FBs	WTnormalvs20wkHFD	3.32908	-0,297561230481965	0,632	0,711	103378
Rras	Athero_20w_Flox	Flox	Tie2FBs	WTnormalvs20wkHFD	0.0712249	-0,297641843156996	0,833	0,864	2211.75
Hprt	Athero_20w_Flox	Flox	Tie2FBs	WTnormalvs20wkHFD	2.04782e-12	-0,297685125361108	0,348	0,548	6.35908e-08
Sdf2l1	Athero_20w_Flox	Flox	Tie2FBs	WTnormalvs20wkHFD	0.00055661	-0,298200363801636	0,463	0,602	17.2844
Bcap31	Athero_20w_Flox	Flox	Tie2FBs	WTnormalvs20wkHFD	1.36772e-07	-0,298633818420777	0,795	0,85	0.000424717
Psma3	Athero_20w_Flox	Flox	Tie2FBs	WTnormalvs20wkHFD	0.410657	-0,29881582007484	0,853	0,874	12752.1
Tmem59	Athero_20w_Flox	Flox	Tie2FBs	WTnormalvs20wkHFD	2.39494e-14	-0,299307849045835	0,931	0,948	7.43702e-09
Tspan31	Athero_20w_Flox	Flox	Tie2FBs	WTnormalvs20wkHFD	0.0594396	-0,299482635645704	0,561	0,691	1845.78
H2afz	Athero_20w_Flox	Flox	Tie2FBs	WTnormalvs20wkHFD	890.925	-0,299751193081471	0,752	0,842	2.76659e+07
Sec13	Athero_20w_Flox	Flox	Tie2FBs	WTnormalvs20wkHFD	0.0172194	-0,300290654186671	0,562	0,687	534.715
Wnt11	Athero_20w_Flox	Flox	Tie2FBs	WTnormalvs20wkHFD	3.54694e-15	-0,30246262638708	0,262	0,464	1.10143e-11
Mtch1	Athero_20w_Flox	Flox	Tie2FBs	WTnormalvs20wkHFD	3.46237e-07	-0,302530000489787	0,941	0,958	0.107517
Mfap2	Athero_20w_Flox	Flox	Tie2FBs	WTnormalvs20wkHFD	0.011149	-0,304168326220443	0,358	0,513	346.211
Igdcc4	Athero_20w_Flox	Flox	Tie2FBs	WTnormalvs20wkHFD	2.87902e-11	-0,304385103604063	0,293	0,482	8.94022e-07
Jpt1	Athero_20w_Flox	Flox	Tie2FBs	WTnormalvs20wkHFD	1.20968e-08	-0,304610265170926	0,917	0,94	0.000375641
Thoc7	Athero_20w_Flox	Flox	Tie2FBs	WTnormalvs20wkHFD	0.243381	-0,304854980602471	0,587	0,704	7557.71
Ldlr	Athero_20w_Flox	Flox	Tie2FBs	WTnormalvs20wkHFD	3.9978e-38	-0,305232178513894	0,099	0,323	1.24144e-33
Nsa2	Athero_20w_Flox	Flox	Tie2FBs	WTnormalvs20wkHFD	5.33661e-07	-0,306988608569755	0,881	0,896	0.0165718
Rpl41	Athero_20w_Flox	Flox	Tie2FBs	WTnormalvs20wkHFD	2.07228e-62	-0,30793862211839	0,998	0,996	6.43505e-58
Ebf1	Athero_20w_Flox	Flox	Tie2FBs	WTnormalvs20wkHFD	0.110942	-0,308202959905378	0,986	0,98	3445.07
Rps21	Athero_20w_Flox	Flox	Tie2FBs	WTnormalvs20wkHFD	7.87646e-47	-0,308710135419124	0,999	0,997	2.44588e-42
Atp5j2	Athero_20w_Flox	Flox	Tie2FBs	WTnormalvs20wkHFD	1.2531e-11	-0,310590687598221	0,913	0,935	3.89125e-09
Chmp5	Athero_20w_Flox	Flox	Tie2FBs	WTnormalvs20wkHFD	2.72968e-07	-0,311033674760861	0,62	0,748	0.00847646
Fbn1	Athero_20w_Flox	Flox	Tie2FBs	WTnormalvs20wkHFD	19.2074	-0,311837090072595	0,982	0,985	596448
Angptl1	Athero_20w_Flox	Flox	Tie2FBs	WTnormalvs20wkHFD	101.873	-0,312233543754593	0,122	0,226	3.16347e+06
Ap2m1	Athero_20w_Flox	Flox	Tie2FBs	WTnormalvs20wkHFD	1.53783e-05	-0,312620869823255	0,707	0,797	0.477544
Gnb2	Athero_20w_Flox	Flox	Tie2FBs	WTnormalvs20wkHFD	4.19295e-15	-0,312923639975539	0,919	0,923	1.30204e-10
Ndufc1	Athero_20w_Flox	Flox	Tie2FBs	WTnormalvs20wkHFD	48042.4	-0,313327982857433	0,749	0,822	1.49186e+09
Cox7c	Athero_20w_Flox	Flox	Tie2FBs	WTnormalvs20wkHFD	3.5336e-07	-0,313462539560979	0,937	0,966	0.0109729
Uqcc2	Athero_20w_Flox	Flox	Tie2FBs	WTnormalvs20wkHFD	5.79258	-0,313774808490089	0,875	0,881	17987.7
Maged2	Athero_20w_Flox	Flox	Tie2FBs	WTnormalvs20wkHFD	4053.77	-0,314030384526244	0,564	0,645	1.25882e+08
C1d	Athero_20w_Flox	Flox	Tie2FBs	WTnormalvs20wkHFD	4.52497e-06	-0,314192968064488	0,514	0,668	0.140514
Ube2r2	Athero_20w_Flox	Flox	Tie2FBs	WTnormalvs20wkHFD	1.04013e-07	-0,315730589411596	0,842	0,872	0.00322991
Rap1a	Athero_20w_Flox	Flox	Tie2FBs	WTnormalvs20wkHFD	2.75243e-06	-0,315999079624784	0,849	0,891	0.0854713
Naa38	Athero_20w_Flox	Flox	Tie2FBs	WTnormalvs20wkHFD	1613.88	-0,316552873015448	0,527	0,642	5.01159e+07
Gabarapl2	Athero_20w_Flox	Flox	Tie2FBs	WTnormalvs20wkHFD	6.24482e-08	-0,317517646026433	0,73	0,836	0.00193921
Amd2	Athero_20w_Flox	Flox	Tie2FBs	WTnormalvs20wkHFD	7.7413e-48	-0,317675997519645	0,09	0,328	2.40391e-44
Idi1	Athero_20w_Flox	Flox	Tie2FBs	WTnormalvs20wkHFD	2.90774e-65	-0,318136393733883	0,033	0,24	9.02941e-61
Sparc	Athero_20w_Flox	Flox	Tie2FBs	WTnormalvs20wkHFD	5.98849e-11	-0,318201033776089	0,997	0,994	1.85961e-06
Cryab	Athero_20w_Flox	Flox	Tie2FBs	WTnormalvs20wkHFD	0.562295	-0,318219966673319	0,594	0,704	1.74609e+06
Pdlim7	Athero_20w_Flox	Flox	Tie2FBs	WTnormalvs20wkHFD	1.09723e-10	-0,318694697676288	0,427	0,603	3.40724e-06
Fundc2	Athero_20w_Flox	Flox	Tie2FBs	WTnormalvs20wkHFD	0.014681	-0,318696041866283	0,764	0,84	455.888
Pdia6	Athero_20w_Flox	Flox	Tie2FBs	WTnormalvs20wkHFD	2.72005e-09	-0,319264775968755	0,92	0,931	8.44656e-05
Pdgfrl	Athero_20w_Flox	Flox	Tie2FBs	WTnormalvs20wkHFD	2.35752e-10	-0,319628382471503	0,085	0,217	7.32082e-06
Bace2	Athero_20w_Flox	Flox	Tie2FBs	WTnormalvs20wkHFD	1.06031e-22	-0,320347107274143	0,113	0,3	3.29259e-18
Rpl37	Athero_20w_Flox	Flox	Tie2FBs	WTnormalvs20wkHFD	1.30418e-21	-0,320455435638076	0,999	0,999	4.04987e-17
Snx3	Athero_20w_Flox	Flox	Tie2FBs	WTnormalvs20wkHFD	2.27785e-07	-0,320872173732845	0,764	0,844	0.00707341
Tubb2a	Athero_20w_Flox	Flox	Tie2FBs	WTnormalvs20wkHFD	0.000130683	-0,322938896093449	0,711	0,815	0.40581
Ptms	Athero_20w_Flox	Flox	Tie2FBs	WTnormalvs20wkHFD	2.45192e-08	-0,323034467669383	0,944	0,934	0.000761396
Trmt112	Athero_20w_Flox	Flox	Tie2FBs	WTnormalvs20wkHFD	0.339844	-0,32365844152368	0,698	0,794	105.532
Tmem43	Athero_20w_Flox	Flox	Tie2FBs	WTnormalvs20wkHFD	1.46265e-05	-0,324089042087605	0,548	0,68	0.454195
Uba52	Athero_20w_Flox	Flox	Tie2FBs	WTnormalvs20wkHFD	2.07252e-07	-0,324183449758832	0,785	0,853	0.0064358
Pcbp1	Athero_20w_Flox	Flox	Tie2FBs	WTnormalvs20wkHFD	5.32832e-10	-0,324540952350611	0,854	0,892	1.6546e-05
Dnajb9	Athero_20w_Flox	Flox	Tie2FBs	WTnormalvs20wkHFD	2.23661e-09	-0,325203307248968	0,581	0,719	0.0694536
Crtap	Athero_20w_Flox	Flox	Tie2FBs	WTnormalvs20wkHFD	1.42911e-06	-0,325250490764574	0,668	0,777	0.0443781
Tmsb4x	Athero_20w_Flox	Flox	Tie2FBs	WTnormalvs20wkHFD	7.89579e-19	-0,32602670278818	0,996	0,993	2.45188e-14
Insig1	Athero_20w_Flox	Flox	Tie2FBs	WTnormalvs20wkHFD	1.19051e-23	-0,326618825510533	0,172	0,384	3.69689e-19
Rhob	Athero_20w_Flox	Flox	Tie2FBs	WTnormalvs20wkHFD	7.86865e-06	-0,327654502424264	0,751	0,868	0.244345
Ran	Athero_20w_Flox	Flox	Tie2FBs	WTnormalvs20wkHFD	0.00673139	-0,329127628779454	0,838	0,888	209.03
Snrpf	Athero_20w_Flox	Flox	Tie2FBs	WTnormalvs20wkHFD	6.44977e-12	-0,329214764179753	0,697	0,811	2.00285e-07
Wnt5a	Athero_20w_Flox	Flox	Tie2FBs	WTnormalvs20wkHFD	5749.57	-0,329997652564283	0,501	0,61	1.78542e+09
Zfp706	Athero_20w_Flox	Flox	Tie2FBs	WTnormalvs20wkHFD	3.0754e-05	-0,332043828868955	0,626	0,759	0.955005
Bsg	Athero_20w_Flox	Flox	Tie2FBs	WTnormalvs20wkHFD	1.11296e-16	-0,332203460239123	0,969	0,971	3.45608e-14
Camk2n1	Athero_20w_Flox	Flox	Tie2FBs	WTnormalvs20wkHFD	3.68393e-12	-0,33222647639821	0,937	0,962	1.14397e-07
Arf1	Athero_20w_Flox	Flox	Tie2FBs	WTnormalvs20wkHFD	1.49257e-14	-0,333772605723996	0,884	0,927	4.63488e-10
Laptm4a	Athero_20w_Flox	Flox	Tie2FBs	WTnormalvs20wkHFD	1.47401e-31	-0,333954818780238	0,991	0,989	4.57724e-27
Scpep1	Athero_20w_Flox	Flox	Tie2FBs	WTnormalvs20wkHFD	5.07699e-07	-0,333955969526878	0,699	0,79	0.0157656
Ywhaq	Athero_20w_Flox	Flox	Tie2FBs	WTnormalvs20wkHFD	2.89201e-09	-0,334288283667482	0,81	0,861	8.98055e-06
Cdc42	Athero_20w_Flox	Flox	Tie2FBs	WTnormalvs20wkHFD	1.99931e-19	-0,334574270544596	0,938	0,941	6.20847e-15
Cetn3	Athero_20w_Flox	Flox	Tie2FBs	WTnormalvs20wkHFD	1.60026e-05	-0,335372996996351	0,637	0,763	0.49693
Psmb3	Athero_20w_Flox	Flox	Tie2FBs	WTnormalvs20wkHFD	5.95549	-0,335864519971739	0,761	0,832	184936
Morf4l2	Athero_20w_Flox	Flox	Tie2FBs	WTnormalvs20wkHFD	3.54436e-14	-0,336028788703548	0,825	0,864	1.10063e-09
App	Athero_20w_Flox	Flox	Tie2FBs	WTnormalvs20wkHFD	5.64539e-23	-0,336647735799084	0,966	0,964	1.75306e-18
Rhoa	Athero_20w_Flox	Flox	Tie2FBs	WTnormalvs20wkHFD	1.09605e-21	-0,337129634419315	0,976	0,957	3.40357e-17
Anapc11	Athero_20w_Flox	Flox	Tie2FBs	WTnormalvs20wkHFD	0.000128908	-0,337502131307087	0,712	0,787	40.0298
Has2	Athero_20w_Flox	Flox	Tie2FBs	WTnormalvs20wkHFD	21.7787	-0,337764689421736	0,379	0,512	6.76294e+06
Sdhb	Athero_20w_Flox	Flox	Tie2FBs	WTnormalvs20wkHFD	3.3048e-05	-0,33782498597288	0,593	0,746	1.02624
Tmem158	Athero_20w_Flox	Flox	Tie2FBs	WTnormalvs20wkHFD	81.8812	-0,339271055854928	0,462	0,582	2.54266e+06
Atox1	Athero_20w_Flox	Flox	Tie2FBs	WTnormalvs20wkHFD	7.66152e-08	-0,340531080034994	0,913	0,944	0.00237913
Cope	Athero_20w_Flox	Flox	Tie2FBs	WTnormalvs20wkHFD	2.48825e-08	-0,340868271850543	0,75	0,839	0.000772677
Ccdc80	Athero_20w_Flox	Flox	Tie2FBs	WTnormalvs20wkHFD	7.86944e-05	-0,340975523295162	0,855	0,895	2.4437
Sdcbp	Athero_20w_Flox	Flox	Tie2FBs	WTnormalvs20wkHFD	1.52225e-13	-0,341330694950028	0,908	0,921	4.72704e-09
Bmp2	Athero_20w_Flox	Flox	Tie2FBs	WTnormalvs20wkHFD	0.000641871	-0,341625596396922	0,214	0,366	19.932
F3	Athero_20w_Flox	Flox	Tie2FBs	WTnormalvs20wkHFD	2.89694	-0,342398035609566	0,195	0,325	89958.7
Sumo1	Athero_20w_Flox	Flox	Tie2FBs	WTnormalvs20wkHFD	1.28518e-08	-0,342575268467643	0,67	0,801	0.000399086
Gabarap	Athero_20w_Flox	Flox	Tie2FBs	WTnormalvs20wkHFD	8.60255e-19	-0,346168912792356	0,985	0,989	2.67135e-14
Sulf2	Athero_20w_Flox	Flox	Tie2FBs	WTnormalvs20wkHFD	0.00451284	-0,346985969387706	0,842	0,864	140.137
Yipf4	Athero_20w_Flox	Flox	Tie2FBs	WTnormalvs20wkHFD	1.45362e-09	-0,347511162213084	0,557	0,697	4.51391e-05
Ecm1	Athero_20w_Flox	Flox	Tie2FBs	WTnormalvs20wkHFD	0.000310448	-0,34782945520174	0,985	0,985	9.64035
Emp1	Athero_20w_Flox	Flox	Tie2FBs	WTnormalvs20wkHFD	3.41237e-08	-0,348915157580765	0,708	0,816	0.000105964
Atp6v1g1	Athero_20w_Flox	Flox	Tie2FBs	WTnormalvs20wkHFD	3.38078e-09	-0,349306316672453	0,731	0,853	1.04983e-05
Gstm2	Athero_20w_Flox	Flox	Tie2FBs	WTnormalvs20wkHFD	49.4107	-0,349338763802827	0,748	0,802	1.53435e+06
Rheb	Athero_20w_Flox	Flox	Tie2FBs	WTnormalvs20wkHFD	1.44393e-16	-0,351666105107467	0,756	0,86	4.48383e-12
Tecr	Athero_20w_Flox	Flox	Tie2FBs	WTnormalvs20wkHFD	1.33154e-10	-0,353095833178688	0,771	0,854	4.13483e-06
Olfml2b	Athero_20w_Flox	Flox	Tie2FBs	WTnormalvs20wkHFD	4.87696e-16	-0,353383665892679	0,904	0,917	1.51444e-11
Atp6v0e	Athero_20w_Flox	Flox	Tie2FBs	WTnormalvs20wkHFD	5.72762e-08	-0,353970199443934	0,858	0,914	0.0017786
Rbms3	Athero_20w_Flox	Flox	Tie2FBs	WTnormalvs20wkHFD	3.74538e-08	-0,354219992735168	0,871	0,902	0.00116305
Itgbl1	Athero_20w_Flox	Flox	Tie2FBs	WTnormalvs20wkHFD	0.000363425	-0,355183854101324	0,71	0,797	11.2854
Plp2	Athero_20w_Flox	Flox	Tie2FBs	WTnormalvs20wkHFD	5.67788e-07	-0,356876865288722	0,557	0,703	0.0176315
Col5a2	Athero_20w_Flox	Flox	Tie2FBs	WTnormalvs20wkHFD	4.53376e-13	-0,356892797439102	0,763	0,86	1.40787e-08
Igf1	Athero_20w_Flox	Flox	Tie2FBs	WTnormalvs20wkHFD	0.00254394	-0,357584131395225	0,183	0,328	78.9968
Fbln5	Athero_20w_Flox	Flox	Tie2FBs	WTnormalvs20wkHFD	6.15782e-06	-0,358118188213148	0,94	0,933	0.191219
Cox17	Athero_20w_Flox	Flox	Tie2FBs	WTnormalvs20wkHFD	5.0697e-22	-0,358139846998631	0,296	0,512	1.57429e-15
Copz2	Athero_20w_Flox	Flox	Tie2FBs	WTnormalvs20wkHFD	0.000634348	-0,358678801613952	0,691	0,794	19.6984
Nop10	Athero_20w_Flox	Flox	Tie2FBs	WTnormalvs20wkHFD	0.00196552	-0,359225306790715	0,735	0,832	61.0352
Htra3	Athero_20w_Flox	Flox	Tie2FBs	WTnormalvs20wkHFD	0.608821	-0,359331730364004	0,945	0,941	18905.7
S100a6	Athero_20w_Flox	Flox	Tie2FBs	WTnormalvs20wkHFD	5.75224e-28	-0,359515805073863	0,999	1	1.78624e-23
Wfdc1	Athero_20w_Flox	Flox	Tie2FBs	WTnormalvs20wkHFD	7.30795e-33	-0,359663046037373	0,08	0,275	2.26934e-28
Stard3nl	Athero_20w_Flox	Flox	Tie2FBs	WTnormalvs20wkHFD	9.50409e-10	-0,359802537411322	0,484	0,651	0.000295131
Efhd1	Athero_20w_Flox	Flox	Tie2FBs	WTnormalvs20wkHFD	0.488867	-0,360107021643778	0,79	0,812	15180.8
Smim27	Athero_20w_Flox	Flox	Tie2FBs	WTnormalvs20wkHFD	4.72989e-18	-0,360255724738151	0,321	0,54	1.46877e-13
Hnrnpk	Athero_20w_Flox	Flox	Tie2FBs	WTnormalvs20wkHFD	6.81736e-27	-0,360626919093122	0,904	0,919	2.11699e-23
Tmem167	Athero_20w_Flox	Flox	Tie2FBs	WTnormalvs20wkHFD	1.7091e-10	-0,362096010085569	0,689	0,83	5.30727e-06
Pdia4	Athero_20w_Flox	Flox	Tie2FBs	WTnormalvs20wkHFD	3.20891e-09	-0,362596719638393	0,616	0,736	9.96463e-05
Notch2	Athero_20w_Flox	Flox	Tie2FBs	WTnormalvs20wkHFD	1.80147e-07	-0,36453142013423	0,607	0,71	0.0055941
Mast4	Athero_20w_Flox	Flox	Tie2FBs	WTnormalvs20wkHFD	0.561722	-0,365813173253189	0,732	0,773	17443.1
Mdh1	Athero_20w_Flox	Flox	Tie2FBs	WTnormalvs20wkHFD	2.76542e-09	-0,36587090600223	0,654	0,78	8.58747e-05
Skp1a	Athero_20w_Flox	Flox	Tie2FBs	WTnormalvs20wkHFD	8.10959e-11	-0,366141944504433	0,676	0,798	2.51827e-08
Polr2k	Athero_20w_Flox	Flox	Tie2FBs	WTnormalvs20wkHFD	2.50914e-06	-0,366512514006065	0,475	0,628	0.0779162
mt-Nd4l	Athero_20w_Flox	Flox	Tie2FBs	WTnormalvs20wkHFD	4.35809e-12	-0,367783830121593	0,892	0,902	1.35332e-07
Gpx8	Athero_20w_Flox	Flox	Tie2FBs	WTnormalvs20wkHFD	1.98349e-08	-0,368648166804649	0,801	0,864	0.00615934
Ntn4	Athero_20w_Flox	Flox	Tie2FBs	WTnormalvs20wkHFD	8.12253e-07	-0,368991711051772	0,746	0,819	0.0252229
Hs3st1	Athero_20w_Flox	Flox	Tie2FBs	WTnormalvs20wkHFD	6.09238e-08	-0,369903900547192	0,254	0,418	0.00189187
Pgam1	Athero_20w_Flox	Flox	Tie2FBs	WTnormalvs20wkHFD	4.26661e-21	-0,370268908726116	0,627	0,805	1.32491e-15
Arf4	Athero_20w_Flox	Flox	Tie2FBs	WTnormalvs20wkHFD	4.28519e-25	-0,371960037023161	0,935	0,951	1.33068e-20
Oaz1	Athero_20w_Flox	Flox	Tie2FBs	WTnormalvs20wkHFD	1.07706e-14	-0,372545263213333	0,981	0,989	3.3446e-11
Reck	Athero_20w_Flox	Flox	Tie2FBs	WTnormalvs20wkHFD	3.56123e-11	-0,373578291551534	0,452	0,635	1.10587e-06
Myl9	Athero_20w_Flox	Flox	Tie2FBs	WTnormalvs20wkHFD	67.7134	-0,374093120853652	0,199	0,083	2.1027e+08
Rps29	Athero_20w_Flox	Flox	Tie2FBs	WTnormalvs20wkHFD	9.53203e-92	-0,374331671837683	0,999	0,999	2.95998e-87
Lmna	Athero_20w_Flox	Flox	Tie2FBs	WTnormalvs20wkHFD	2.97369e-11	-0,37458949147934	0,831	0,882	9.23421e-07
Rpa3	Athero_20w_Flox	Flox	Tie2FBs	WTnormalvs20wkHFD	2.69511e-41	-0,375020920787621	0,137	0,387	8.36913e-37
Stt3a	Athero_20w_Flox	Flox	Tie2FBs	WTnormalvs20wkHFD	3.58513e-13	-0,377017128064108	0,602	0,746	1.11329e-08
Hypk	Athero_20w_Flox	Flox	Tie2FBs	WTnormalvs20wkHFD	1.84635e-11	-0,379447259803361	0,507	0,683	5.73348e-07
Elob	Athero_20w_Flox	Flox	Tie2FBs	WTnormalvs20wkHFD	4.44756e-13	-0,379450656533555	0,973	0,983	1.3811e-08
Dync1i2	Athero_20w_Flox	Flox	Tie2FBs	WTnormalvs20wkHFD	2.07349e-15	-0,380747423064203	0,74	0,83	6.43881e-11
Sptssa	Athero_20w_Flox	Flox	Tie2FBs	WTnormalvs20wkHFD	1.23648e-14	-0,381933775390651	0,715	0,823	3.83965e-10
Dynll1	Athero_20w_Flox	Flox	Tie2FBs	WTnormalvs20wkHFD	9.73219e-33	-0,383251183634177	0,975	0,976	3.02214e-28
Jund	Athero_20w_Flox	Flox	Tie2FBs	WTnormalvs20wkHFD	1.41609e-08	-0,384554325321483	0,993	1	0.000439737
Cnn3	Athero_20w_Flox	Flox	Tie2FBs	WTnormalvs20wkHFD	6.75029e-13	-0,384733979348587	0,609	0,729	2.09617e-08
Malat1	Athero_20w_Flox	Flox	Tie2FBs	WTnormalvs20wkHFD	7.00811e-22	-0,384939450881442	0,995	0,992	2.17623e-17
Fkbp7	Athero_20w_Flox	Flox	Tie2FBs	WTnormalvs20wkHFD	1.19809e-11	-0,385606053452475	0,705	0,82	3.72043e-07
Fads1	Athero_20w_Flox	Flox	Tie2FBs	WTnormalvs20wkHFD	8.23378e-12	-0,388633960120159	0,388	0,558	2.55684e-07
Ecscr	Athero_20w_Flox	Flox	Tie2FBs	WTnormalvs20wkHFD	1.20471e-06	-0,388972488245802	0,276	0,442	0.0374098
Arl6ip5	Athero_20w_Flox	Flox	Tie2FBs	WTnormalvs20wkHFD	2.63698e-09	-0,391820791008108	0,762	0,835	8.1886e-05
Kdelr2	Athero_20w_Flox	Flox	Tie2FBs	WTnormalvs20wkHFD	1.32289e-14	-0,393461554206649	0,767	0,84	4.10797e-10
Sarnp	Athero_20w_Flox	Flox	Tie2FBs	WTnormalvs20wkHFD	1.72921e-11	-0,395713834070633	0,579	0,732	5.36972e-07
Cops9	Athero_20w_Flox	Flox	Tie2FBs	WTnormalvs20wkHFD	9.27325e-13	-0,397101157066708	0,714	0,825	2.87962e-08
Stmn4	Athero_20w_Flox	Flox	Tie2FBs	WTnormalvs20wkHFD	7.85098e-15	-0,397794422047962	0,143	0,313	2.43797e-10
Sem1	Athero_20w_Flox	Flox	Tie2FBs	WTnormalvs20wkHFD	5.02395e-22	-0,39799052297601	0,95	0,978	1.56009e-17
Rsrp1	Athero_20w_Flox	Flox	Tie2FBs	WTnormalvs20wkHFD	5.21641e-22	-0,398402094243719	0,906	0,928	1.61985e-17
Vkorc1	Athero_20w_Flox	Flox	Tie2FBs	WTnormalvs20wkHFD	9.48471e-13	-0,40138171501064	0,865	0,934	2.94529e-08
Creld2	Athero_20w_Flox	Flox	Tie2FBs	WTnormalvs20wkHFD	4.88196e-16	-0,402352776471881	0,385	0,574	1.516e-11
Rer1	Athero_20w_Flox	Flox	Tie2FBs	WTnormalvs20wkHFD	4.7667e-17	-0,402442397403925	0,773	0,871	1.4802e-12
Gnpnat1	Athero_20w_Flox	Flox	Tie2FBs	WTnormalvs20wkHFD	8.69156e-09	-0,402883553485324	0,521	0,659	2.69899e-05
Ilk	Athero_20w_Flox	Flox	Tie2FBs	WTnormalvs20wkHFD	5.6854e-19	-0,406460776700173	0,659	0,769	1.76549e-15
Ccnd2	Athero_20w_Flox	Flox	Tie2FBs	WTnormalvs20wkHFD	2.73251e-11	-0,406693009685966	0,605	0,75	8.48526e-08
Rpl22l1	Athero_20w_Flox	Flox	Tie2FBs	WTnormalvs20wkHFD	3.17196e-11	-0,407298190652079	0,979	0,989	9.84989e-07
Itm2b	Athero_20w_Flox	Flox	Tie2FBs	WTnormalvs20wkHFD	3.98696e-55	-0,412914810457162	0,998	1	1.23807e-50
Lsm7	Athero_20w_Flox	Flox	Tie2FBs	WTnormalvs20wkHFD	2.20427e-09	-0,414767411119841	0,485	0,647	6.84491e-05
Nupr1	Athero_20w_Flox	Flox	Tie2FBs	WTnormalvs20wkHFD	5.65935e+06	-0,414804102254685	0,869	0,882	0,00175739883386981
Spry2	Athero_20w_Flox	Flox	Tie2FBs	WTnormalvs20wkHFD	0.0540399	-0,415343929664516	0,454	0,574	1678.1
Zfp36	Athero_20w_Flox	Flox	Tie2FBs	WTnormalvs20wkHFD	1.96075e+06	-0,417010599108595	0,842	0,87	0,000608870895942767
Dpm3	Athero_20w_Flox	Flox	Tie2FBs	WTnormalvs20wkHFD	1.216e-15	-0,417397757928119	0,837	0,917	3.77603e-11
Col3a1	Athero_20w_Flox	Flox	Tie2FBs	WTnormalvs20wkHFD	1.06388e-16	-0,421822882170609	0,986	0,992	3.30367e-12
Ndufa1	Athero_20w_Flox	Flox	Tie2FBs	WTnormalvs20wkHFD	1.74973e-19	-0,422978723914638	0,754	0,856	5.43345e-15
Col6a2	Athero_20w_Flox	Flox	Tie2FBs	WTnormalvs20wkHFD	1.70817e-20	-0,423035785271859	0,826	0,893	5.30437e-16
Tbca	Athero_20w_Flox	Flox	Tie2FBs	WTnormalvs20wkHFD	2.33506e-17	-0,423302587221864	0,828	0,91	7.25106e-13
Pid1	Athero_20w_Flox	Flox	Tie2FBs	WTnormalvs20wkHFD	4.85372e-14	-0,425289232623612	0,484	0,677	1.50723e-09
Arf5	Athero_20w_Flox	Flox	Tie2FBs	WTnormalvs20wkHFD	5.24017e-27	-0,426281587971701	0,906	0,95	1.62723e-22
Fos	Athero_20w_Flox	Flox	Tie2FBs	WTnormalvs20wkHFD	9.12811e-08	-0,427296248158056	0,941	0,947	0.00283455
Alyref	Athero_20w_Flox	Flox	Tie2FBs	WTnormalvs20wkHFD	1.47023e-18	-0,429575266153203	0,498	0,701	4.5655e-14
Sod3	Athero_20w_Flox	Flox	Tie2FBs	WTnormalvs20wkHFD	6.77587e-13	-0,430572139512788	0,89	0,931	2.10411e-09
Pdcd4	Athero_20w_Flox	Flox	Tie2FBs	WTnormalvs20wkHFD	8.61865e-16	-0,430786637048853	0,602	0,756	2.67635e-11
Sumo2	Athero_20w_Flox	Flox	Tie2FBs	WTnormalvs20wkHFD	1.58721e-36	-0,434856418176433	0,93	0,959	4.92876e-32
Tubb5	Athero_20w_Flox	Flox	Tie2FBs	WTnormalvs20wkHFD	1.91402e-20	-0,435342742610623	0,861	0,917	5.94359e-16
Rhoc	Athero_20w_Flox	Flox	Tie2FBs	WTnormalvs20wkHFD	1.79026e-27	-0,436757837418265	0,963	0,98	5.55931e-22
Fbln2	Athero_20w_Flox	Flox	Tie2FBs	WTnormalvs20wkHFD	2.85692e-09	-0,437024211928511	0,911	0,942	8.87158e-06
Col12a1	Athero_20w_Flox	Flox	Tie2FBs	WTnormalvs20wkHFD	0.00902508	-0,438459796131871	0,283	0,432	280.256
Asah1	Athero_20w_Flox	Flox	Tie2FBs	WTnormalvs20wkHFD	4.2354e-26	-0,442611935998203	0,606	0,743	1.31522e-20
Wnt2	Athero_20w_Flox	Flox	Tie2FBs	WTnormalvs20wkHFD	2.77435e-14	-0,445861203255283	0,226	0,412	8.61519e-10
Irf2bp2	Athero_20w_Flox	Flox	Tie2FBs	WTnormalvs20wkHFD	2.39639e-21	-0,446210486394544	0,754	0,853	7.4415e-17
Tuba1b	Athero_20w_Flox	Flox	Tie2FBs	WTnormalvs20wkHFD	2.03737e-34	-0,450064785179317	0,911	0,942	6.32663e-30
Snrpg	Athero_20w_Flox	Flox	Tie2FBs	WTnormalvs20wkHFD	3.71409e-26	-0,450214274955458	0,759	0,868	1.15334e-21
Ctsl	Athero_20w_Flox	Flox	Tie2FBs	WTnormalvs20wkHFD	3.51148e-52	-0,450550585579424	0,994	0,996	1.09042e-47
Tcf21	Athero_20w_Flox	Flox	Tie2FBs	WTnormalvs20wkHFD	6.28541e-10	-0,452570952301825	0,055	0,165	1.95181e-05
Rpl36al	Athero_20w_Flox	Flox	Tie2FBs	WTnormalvs20wkHFD	1.21391e-27	-0,454229657435446	0,817	0,891	3.76955e-24
Lurap1l	Athero_20w_Flox	Flox	Tie2FBs	WTnormalvs20wkHFD	4.68278e-16	-0,454370482263692	0,774	0,85	1.45414e-11
Ywhah	Athero_20w_Flox	Flox	Tie2FBs	WTnormalvs20wkHFD	1.61624e-14	-0,455099080236158	0,642	0,762	5.0189e-11
Myl6	Athero_20w_Flox	Flox	Tie2FBs	WTnormalvs20wkHFD	5.93719e-22	-0,456061337707572	0,996	0,992	1.84368e-17
Hmgn1	Athero_20w_Flox	Flox	Tie2FBs	WTnormalvs20wkHFD	1.12896e-41	-0,457168126236349	0,906	0,944	3.50577e-37
Slc39a1	Athero_20w_Flox	Flox	Tie2FBs	WTnormalvs20wkHFD	2.74342e-18	-0,458820682246428	0,613	0,769	8.51914e-14
Csrp2	Athero_20w_Flox	Flox	Tie2FBs	WTnormalvs20wkHFD	3.71901e-13	-0,460206648012448	0,855	0,895	1.15486e-08
Aldoa	Athero_20w_Flox	Flox	Tie2FBs	WTnormalvs20wkHFD	5.51805e-33	-0,465149318613682	0,868	0,93	1.71352e-28
Serpinf1	Athero_20w_Flox	Flox	Tie2FBs	WTnormalvs20wkHFD	4.14767e-17	-0,466257230171301	0,97	0,982	1.28798e-12
Uqcrb	Athero_20w_Flox	Flox	Tie2FBs	WTnormalvs20wkHFD	4.08632e-25	-0,466386611145565	0,863	0,934	1.26892e-20
Pmepa1	Athero_20w_Flox	Flox	Tie2FBs	WTnormalvs20wkHFD	1.51244e-22	-0,467461252857218	0,875	0,907	4.69658e-18
Srebf2	Athero_20w_Flox	Flox	Tie2FBs	WTnormalvs20wkHFD	1.72646e-48	-0,477783330798156	0,225	0,513	5.36118e-44
Atp5e	Athero_20w_Flox	Flox	Tie2FBs	WTnormalvs20wkHFD	2.52381e-43	-0,484133944963717	0,961	0,979	7.83718e-40
Fkbp1a	Athero_20w_Flox	Flox	Tie2FBs	WTnormalvs20wkHFD	8.96771e-45	-0,48582810421414	0,899	0,944	2.78474e-40
Col6a1	Athero_20w_Flox	Flox	Tie2FBs	WTnormalvs20wkHFD	3.04831e-33	-0,486807667264295	0,894	0,95	9.4659e-29
Calm2	Athero_20w_Flox	Flox	Tie2FBs	WTnormalvs20wkHFD	3.26964e-40	-0,49059145328932	0,905	0,942	1.01532e-35
Tmsb10	Athero_20w_Flox	Flox	Tie2FBs	WTnormalvs20wkHFD	1.04334e-22	-0,493491654191408	0,995	1	3.23989e-17
Pi15	Athero_20w_Flox	Flox	Tie2FBs	WTnormalvs20wkHFD	1.04323e-14	-0,493781581060984	0,549	0,708	3.23953e-10
Clic1	Athero_20w_Flox	Flox	Tie2FBs	WTnormalvs20wkHFD	7.41491e-31	-0,495707229117251	0,908	0,958	2.30255e-26
Scd2	Athero_20w_Flox	Flox	Tie2FBs	WTnormalvs20wkHFD	4.15589e-09	-0,500378851805815	0,745	0,802	0.000129053
Ostc	Athero_20w_Flox	Flox	Tie2FBs	WTnormalvs20wkHFD	1.47079e-38	-0,50299813289599	0,84	0,933	4.56726e-35
Actb	Athero_20w_Flox	Flox	Tie2FBs	WTnormalvs20wkHFD	5.49156e-56	-0,505361383778522	0,999	1	1.70529e-51
Tspo	Athero_20w_Flox	Flox	Tie2FBs	WTnormalvs20wkHFD	5.88943e-35	-0,510338974741394	0,897	0,945	1.82884e-31
Smim14	Athero_20w_Flox	Flox	Tie2FBs	WTnormalvs20wkHFD	6.62986e-54	-0,51092184475567	0,93	0,959	2.05877e-49
Atp5k	Athero_20w_Flox	Flox	Tie2FBs	WTnormalvs20wkHFD	3.11553e-47	-0,514622091508995	0,74	0,863	9.67466e-43
Hspa5	Athero_20w_Flox	Flox	Tie2FBs	WTnormalvs20wkHFD	1.19454e-28	-0,5194671728908	0,986	0,996	3.70941e-24
Igfbp7	Athero_20w_Flox	Flox	Tie2FBs	WTnormalvs20wkHFD	0.00011173	-0,519471813085429	0,949	0,961	3.46956
Pgk1	Athero_20w_Flox	Flox	Tie2FBs	WTnormalvs20wkHFD	2.58072e-82	-0,520861252080789	0,229	0,619	8.01391e-78
Dap	Athero_20w_Flox	Flox	Tie2FBs	WTnormalvs20wkHFD	8.94012e-41	-0,52276684040993	0,771	0,875	2.77618e-37
Cpe	Athero_20w_Flox	Flox	Tie2FBs	WTnormalvs20wkHFD	0.000773417	-0,530965342363164	0,154	0,276	240.169
Aspn	Athero_20w_Flox	Flox	Tie2FBs	WTnormalvs20wkHFD	15501.7	-0,534608634384665	0,633	0,701	4.81375e+07
Tomm7	Athero_20w_Flox	Flox	Tie2FBs	WTnormalvs20wkHFD	9.99499e-51	-0,537594418156835	0,867	0,957	3.10375e-46
Tagln2	Athero_20w_Flox	Flox	Tie2FBs	WTnormalvs20wkHFD	7.72432e-15	-0,537680829010273	0,799	0,879	2.39863e-10
Pi16	Athero_20w_Flox	Flox	Tie2FBs	WTnormalvs20wkHFD	3.17534e-13	-0,540000056108964	0,995	0,994	9.8604e-10
Gng5	Athero_20w_Flox	Flox	Tie2FBs	WTnormalvs20wkHFD	6.53414e-54	-0,5421024931365	0,96	0,982	2.02905e-49
S100a10	Athero_20w_Flox	Flox	Tie2FBs	WTnormalvs20wkHFD	3.25989e-49	-0,542418111731003	0,988	0,996	1.01229e-44
Itm2a	Athero_20w_Flox	Flox	Tie2FBs	WTnormalvs20wkHFD	1.17976e-42	-0,545183730964596	0,227	0,508	3.66349e-38
Srpx	Athero_20w_Flox	Flox	Tie2FBs	WTnormalvs20wkHFD	5.74328e-10	-0,546374567791578	0,551	0,689	1.78346e-06
Ndufa4	Athero_20w_Flox	Flox	Tie2FBs	WTnormalvs20wkHFD	7.38488e-29	-0,557295524212396	0,88	0,951	2.29323e-23
Fdps	Athero_20w_Flox	Flox	Tie2FBs	WTnormalvs20wkHFD	1.79513e-75	-0,558524787908512	0,12	0,432	5.57441e-71
Islr	Athero_20w_Flox	Flox	Tie2FBs	WTnormalvs20wkHFD	3.21796e-59	-0,564435005261063	0,97	0,964	9.99272e-55
Bgn	Athero_20w_Flox	Flox	Tie2FBs	WTnormalvs20wkHFD	5.45841e-13	-0,569131901781443	0,864	0,919	1.695e-08
Spcs1	Athero_20w_Flox	Flox	Tie2FBs	WTnormalvs20wkHFD	1.08759e-20	-0,569424643047709	0,794	0,9	3.37731e-16
Pmp22	Athero_20w_Flox	Flox	Tie2FBs	WTnormalvs20wkHFD	3.07242e-48	-0,569507797142025	0,924	0,959	9.54078e-44
Ppia	Athero_20w_Flox	Flox	Tie2FBs	WTnormalvs20wkHFD	1.56759e-73	-0,576512809033067	0,992	0,996	4.86784e-69
Col1a1	Athero_20w_Flox	Flox	Tie2FBs	WTnormalvs20wkHFD	4.31772e-27	-0,58735446439169	0,968	0,98	1.34078e-23
Ndufa3	Athero_20w_Flox	Flox	Tie2FBs	WTnormalvs20wkHFD	1.24398e-42	-0,589114031028298	0,752	0,891	3.86292e-38
Ckb	Athero_20w_Flox	Flox	Tie2FBs	WTnormalvs20wkHFD	1.18149e-20	-0,596513132589912	0,774	0,865	3.66887e-16
Anxa1	Athero_20w_Flox	Flox	Tie2FBs	WTnormalvs20wkHFD	1.53393e-68	-0,598907943348128	0,984	0,996	4.76332e-64
Cd302	Athero_20w_Flox	Flox	Tie2FBs	WTnormalvs20wkHFD	2.34723e-44	-0,600286921992063	0,926	0,964	7.28885e-40
S100a11	Athero_20w_Flox	Flox	Tie2FBs	WTnormalvs20wkHFD	8.67562e-36	-0,607612189675977	0,958	0,989	2.69404e-31
Actg1	Athero_20w_Flox	Flox	Tie2FBs	WTnormalvs20wkHFD	8.13358e-50	-0,614195052522525	0,986	0,997	2.52572e-45
Tmem258	Athero_20w_Flox	Flox	Tie2FBs	WTnormalvs20wkHFD	1.02081e-42	-0,616220469865628	0,7	0,86	3.16993e-38
Ntn1	Athero_20w_Flox	Flox	Tie2FBs	WTnormalvs20wkHFD	4.82892e-28	-0,616253091751637	0,751	0,863	1.49953e-23
Klf2	Athero_20w_Flox	Flox	Tie2FBs	WTnormalvs20wkHFD	1.41292e-08	-0,617128144306077	0,856	0,907	0.000438754
Tmem100	Athero_20w_Flox	Flox	Tie2FBs	WTnormalvs20wkHFD	4.40691e-29	-0,621398669509621	0,855	0,913	1.36848e-24
Dstn	Athero_20w_Flox	Flox	Tie2FBs	WTnormalvs20wkHFD	5.88648e-55	-0,62590333359853	0,925	0,944	1.82793e-50
Serpinh1	Athero_20w_Flox	Flox	Tie2FBs	WTnormalvs20wkHFD	2.65442e-68	-0,63666070824306	0,981	0,989	8.24276e-64
Col1a2	Athero_20w_Flox	Flox	Tie2FBs	WTnormalvs20wkHFD	2.36311e-74	-0,63691710079951	0,999	1	7.33815e-70
Nbl1	Athero_20w_Flox	Flox	Tie2FBs	WTnormalvs20wkHFD	6.249e-49	-0,644335664221315	0,914	0,945	1.9405e-44
Anxa2	Athero_20w_Flox	Flox	Tie2FBs	WTnormalvs20wkHFD	1.97829e-66	-0,644896051292691	0,97	0,982	6.14317e-62
Pam	Athero_20w_Flox	Flox	Tie2FBs	WTnormalvs20wkHFD	3.65225e-29	-0,646324605574569	0,929	0,935	1.13413e-24
Usmg5	Athero_20w_Flox	Flox	Tie2FBs	WTnormalvs20wkHFD	1.38742e-62	-0,656384494319618	0,657	0,877	4.30835e-59
Qpct	Athero_20w_Flox	Flox	Tie2FBs	WTnormalvs20wkHFD	1.89157e-77	-0,661714019008321	0,868	0,958	5.87389e-74
Selenok	Athero_20w_Flox	Flox	Tie2FBs	WTnormalvs20wkHFD	1.92099e-82	-0,661912577135025	0,935	0,985	5.96526e-79
Manf	Athero_20w_Flox	Flox	Tie2FBs	WTnormalvs20wkHFD	2.43872e-46	-0,66305903503043	0,883	0,94	7.57296e-42
Tppp3	Athero_20w_Flox	Flox	Tie2FBs	WTnormalvs20wkHFD	1.99856e-18	-0,665716315359866	0,672	0,797	6.20614e-14
Myl12a	Athero_20w_Flox	Flox	Tie2FBs	WTnormalvs20wkHFD	3.499e-58	-0,667280748990761	0,923	0,959	1.08654e-53
Cd81	Athero_20w_Flox	Flox	Tie2FBs	WTnormalvs20wkHFD	7.56092e-87	-0,690297891592201	0,979	0,985	2.34789e-82
Ugp2	Athero_20w_Flox	Flox	Tie2FBs	WTnormalvs20wkHFD	4.94859e-41	-0,691757826451227	0,866	0,903	1.53669e-36
Tsc22d3	Athero_20w_Flox	Flox	Tie2FBs	WTnormalvs20wkHFD	1.36484e-36	-0,69220475590165	0,383	0,637	4.23825e-31
Mfap5	Athero_20w_Flox	Flox	Tie2FBs	WTnormalvs20wkHFD	2.53291e-69	-0,695345716021676	0,993	1	7.86544e-65
Ier2	Athero_20w_Flox	Flox	Tie2FBs	WTnormalvs20wkHFD	7.28794e-15	-0,696688257058095	0,877	0,933	2.26313e-10
Akap12	Athero_20w_Flox	Flox	Tie2FBs	WTnormalvs20wkHFD	3.83343e-30	-0,701589412655581	0,837	0,92	1.1904e-25
Gapdh	Athero_20w_Flox	Flox	Tie2FBs	WTnormalvs20wkHFD	1.01183e-79	-0,707316434449613	0,888	0,966	3.14205e-75
Fbln1	Athero_20w_Flox	Flox	Tie2FBs	WTnormalvs20wkHFD	2.09812e-16	-0,714893104466532	0,715	0,863	6.5153e-12
Crip2	Athero_20w_Flox	Flox	Tie2FBs	WTnormalvs20wkHFD	1.11194e-42	-0,716753481092653	0,856	0,934	3.45291e-38
Dbi	Athero_20w_Flox	Flox	Tie2FBs	WTnormalvs20wkHFD	2.80293e-48	-0,718552761188057	0,797	0,898	8.70393e-44
Dpysl2	Athero_20w_Flox	Flox	Tie2FBs	WTnormalvs20wkHFD	2.2194e-78	-0,724281584049403	0,815	0,9	6.8919e-73
Herpud1	Athero_20w_Flox	Flox	Tie2FBs	WTnormalvs20wkHFD	9.20745e-46	-0,734494570987542	0,622	0,804	2.85919e-41
Rpl38	Athero_20w_Flox	Flox	Tie2FBs	WTnormalvs20wkHFD	2.67436e-172	-0,742285088064883	0,995	0,999	8.3047e-168
2010107E04Rik	Athero_20w_Flox	Flox	Tie2FBs	WTnormalvs20wkHFD	1.57911e-85	-0,745727115878255	0,728	0,912	4.90362e-82
Myl12b	Athero_20w_Flox	Flox	Tie2FBs	WTnormalvs20wkHFD	7.74666e-90	-0,779770587681876	0,872	0,965	2.40557e-85
Dusp1	Athero_20w_Flox	Flox	Tie2FBs	WTnormalvs20wkHFD	4.4322e-35	-0,787143064743097	0,926	0,937	1.37633e-29
Cst3	Athero_20w_Flox	Flox	Tie2FBs	WTnormalvs20wkHFD	0.00388223	-0,798216277816683	0,99	0,992	120.555
Prdx1	Athero_20w_Flox	Flox	Tie2FBs	WTnormalvs20wkHFD	6.22342e-90	-0,82050922753148	0,953	0,983	1.93256e-85
Gm26532	Athero_20w_Flox	Flox	Tie2FBs	WTnormalvs20wkHFD	6.52257e-17	-0,828936498779979	0,528	0,689	2.02546e-12
Meg3	Athero_20w_Flox	Flox	Tie2FBs	WTnormalvs20wkHFD	9.52299e-58	-0,82945090298833	0,818	0,944	2.95717e-52
Rpl39	Athero_20w_Flox	Flox	Tie2FBs	WTnormalvs20wkHFD	1.72856e-185	-0,830592467199796	0,995	0,999	5.36771e-181
Tuba1a	Athero_20w_Flox	Flox	Tie2FBs	WTnormalvs20wkHFD	5.11032e-119	-0,839121278467021	0,968	0,985	1.58691e-114
Ackr3	Athero_20w_Flox	Flox	Tie2FBs	WTnormalvs20wkHFD	3.02696e-107	-0,866172682147824	0,974	0,987	9.39962e-103
Pfn1	Athero_20w_Flox	Flox	Tie2FBs	WTnormalvs20wkHFD	2.95521e-134	-0,872990117309582	0,925	0,978	9.17681e-130
Cyr61	Athero_20w_Flox	Flox	Tie2FBs	WTnormalvs20wkHFD	7.64553e-07	-0,876401588986642	0,694	0,77	0.0237417
Anxa5	Athero_20w_Flox	Flox	Tie2FBs	WTnormalvs20wkHFD	2.32779e-95	-0,895057835917638	0,869	0,966	7.22849e-91
Ost4	Athero_20w_Flox	Flox	Tie2FBs	WTnormalvs20wkHFD	6.87749e-132	-0,931105276097815	0,836	0,964	2.13567e-127
Rps28	Athero_20w_Flox	Flox	Tie2FBs	WTnormalvs20wkHFD	1.40443e-217	-0,958446598709676	0,993	0,999	4.36118e-213
Ltbp4	Athero_20w_Flox	Flox	Tie2FBs	WTnormalvs20wkHFD	9.4241e-87	-0,959471361836169	0,889	0,957	2.92647e-82
Gpc3	Athero_20w_Flox	Flox	Tie2FBs	WTnormalvs20wkHFD	1.77093e-46	-0,966418609110024	0,526	0,77	5.49926e-41
Cd9	Athero_20w_Flox	Flox	Tie2FBs	WTnormalvs20wkHFD	1.38887e-55	-0,969999261029561	0,811	0,899	4.31284e-51
Mfap4	Athero_20w_Flox	Flox	Tie2FBs	WTnormalvs20wkHFD	3.4131	-0,977069713519536	0,166	0,278	105987
Sec61g	Athero_20w_Flox	Flox	Tie2FBs	WTnormalvs20wkHFD	7.39819e-131	-101362526503233	0,947	0,979	2.29736e-123
Crip1	Athero_20w_Flox	Flox	Tie2FBs	WTnormalvs20wkHFD	6.1124e-102	-106367256163232	0,983	0,989	1.89808e-97
Lum	Athero_20w_Flox	Flox	Tie2FBs	WTnormalvs20wkHFD	2.04862e-36	-11369216523281	0,662	0,806	6.36157e-31
Myadm	Athero_20w_Flox	Flox	Tie2FBs	WTnormalvs20wkHFD	5.44694e-171	-131359879450346	0,538	0,893	1.69144e-166
Ctgf	Athero_20w_Flox	Flox	Tie2FBs	WTnormalvs20wkHFD	2.48411e-42	-14599602137243	0,288	0,554	7.7139e-38
