# Supplementary material for: The angiopoietin receptor Tie2 is atheroprotective in arterial endothelium
Source: Nat Cardiovasc Res. 2023 Mar 13;2(3):307–21. doi: 10.1038/s44161-023-00224-y (PMC7614785; doi:10.1038/s44161-023-00224-y)
Supplement: Supplementary file 9 — Differentially expressed genes from AECs in Extended Data Fig. 9d. [file 44161_2023_224_MOESM9_ESM.xlsx]

## Sheet: Tie1 20wk AECs AR- DE table 
gene	ident1	ident2	cellType	mouseSet	p_val.RNAwithSoupXwithLists	avg_log2FC.RNAwithSoupXwithLists	pct.1.RNAwithSoupXwithLists	pct.2.RNAwithSoupXwithLists	p_val_adj.RNAwithSoupXwithLists
Acta2	AR_Tie1KO	AR_Ctrl	AECs	Tie1_20wkHFD	2.02177e-68	31553924047297	0,951	0,199	5.66056e-64
Myl9	AR_Tie1KO	AR_Ctrl	AECs	Tie1_20wkHFD	1.34045e-48	276336031088508	0,742	0,022	3.753e-44
Tpm2	AR_Tie1KO	AR_Ctrl	AECs	Tie1_20wkHFD	8.19328e-49	266688250093423	0,726	0	2.29395e-44
Myh11	AR_Tie1KO	AR_Ctrl	AECs	Tie1_20wkHFD	1.6009e-21	165763147605414	0,481	0	4.48219e-17
Cnn1	AR_Tie1KO	AR_Ctrl	AECs	Tie1_20wkHFD	5.61469e-12	136568937918091	0,452	0,052	1.572e-07
Flna	AR_Tie1KO	AR_Ctrl	AECs	Tie1_20wkHFD	4.94012e-15	126141395808432	0,757	0,437	1.38314e-10
Itga8	AR_Tie1KO	AR_Ctrl	AECs	Tie1_20wkHFD	1.01669e-08	115430951190866	0,333	0	0.000284654
Gm10076	AR_Tie1KO	AR_Ctrl	AECs	Tie1_20wkHFD	8.45281e-55	113964354225565	0,996	0,974	2.36662e-50
Gm10073	AR_Tie1KO	AR_Ctrl	AECs	Tie1_20wkHFD	3.39703e-25	112678163584277	0,903	0,697	9.51101e-21
Rgs5	AR_Tie1KO	AR_Ctrl	AECs	Tie1_20wkHFD	1.35307e-15	111605508376462	0,416	0	3.78832e-11
Serpine2	AR_Tie1KO	AR_Ctrl	AECs	Tie1_20wkHFD	9.8806e-09	106270767259421	0,431	0,061	0.000276637
Ppp1r14a	AR_Tie1KO	AR_Ctrl	AECs	Tie1_20wkHFD	0.00206727	10097296574487	0,443	0,121	57.8796
Tns1	AR_Tie1KO	AR_Ctrl	AECs	Tie1_20wkHFD	1.69208e-07	0,941566389643968	0,796	0,593	0.00473749
Tcap	AR_Tie1KO	AR_Ctrl	AECs	Tie1_20wkHFD	7.19359e-11	0,919521993713942	0,36	0	2.01406e-06
Rps12-ps3	AR_Tie1KO	AR_Ctrl	AECs	Tie1_20wkHFD	2.94219e-14	0,852818057424129	0,915	0,745	8.23753e-10
Uba52	AR_Tie1KO	AR_Ctrl	AECs	Tie1_20wkHFD	1.939e-18	0,852557213246067	0,948	0,874	5.42882e-14
Fbxl22	AR_Tie1KO	AR_Ctrl	AECs	Tie1_20wkHFD	6.78936e-07	0,835481003966802	0,36	0,026	0.0190088
Ckb	AR_Tie1KO	AR_Ctrl	AECs	Tie1_20wkHFD	4.19601e-05	0,834221354687844	0,434	0,087	0.11748
Egr1	AR_Tie1KO	AR_Ctrl	AECs	Tie1_20wkHFD	2186.06	0,801218657599475	0,694	0,498	6.12053e+07
Smtn	AR_Tie1KO	AR_Ctrl	AECs	Tie1_20wkHFD	0.015952	0,794158132029635	0,355	0,065	446.625
Mustn1	AR_Tie1KO	AR_Ctrl	AECs	Tie1_20wkHFD	138.984	0,788766604563454	0,427	0,165	389128
Timp3	AR_Tie1KO	AR_Ctrl	AECs	Tie1_20wkHFD	0.16295	0,769428720701759	0,937	0,892	45622.8
Dusp1	AR_Tie1KO	AR_Ctrl	AECs	Tie1_20wkHFD	0.396871	0,752437703445748	0,82	0,658	11111.6
Rps21	AR_Tie1KO	AR_Ctrl	AECs	Tie1_20wkHFD	1.25517e-28	0,746940838757381	0,996	0,987	3.51424e-24
Ramp1	AR_Tie1KO	AR_Ctrl	AECs	Tie1_20wkHFD	2.21386	0,73731073287362	0,245	0,013	61983.8
Scarb2	AR_Tie1KO	AR_Ctrl	AECs	Tie1_20wkHFD	9375.31	0,725523148954568	0,564	0,338	2.6249e+08
Ier3	AR_Tie1KO	AR_Ctrl	AECs	Tie1_20wkHFD	686.657	0,711697922552484	0,654	0,42	1.9225e+07
Rps12	AR_Tie1KO	AR_Ctrl	AECs	Tie1_20wkHFD	2.27775e-18	0,698801689025254	0,998	0,978	6.37724e-14
Fosb	AR_Tie1KO	AR_Ctrl	AECs	Tie1_20wkHFD	72944.4	0,690743937865649	0,438	0,208	2.0423e+09
Csrp2	AR_Tie1KO	AR_Ctrl	AECs	Tie1_20wkHFD	389497	0,675594557213493	0,674	0,502	0,000109051243767911
Cryab	AR_Tie1KO	AR_Ctrl	AECs	Tie1_20wkHFD	174756	0,67453531143799	0,315	0,108	4.89283e+09
Slco2a1	AR_Tie1KO	AR_Ctrl	AECs	Tie1_20wkHFD	1.02693e+07	0,670740916478399	0,708	0,55	0,0028752031026148
Tpt1	AR_Tie1KO	AR_Ctrl	AECs	Tie1_20wkHFD	2.41814e-23	0,667137409389797	0,998	1	6.77032e-19
Nov	AR_Tie1KO	AR_Ctrl	AECs	Tie1_20wkHFD	0.398308	0,664063291826274	0,229	0	11151.8
Gm42418	AR_Tie1KO	AR_Ctrl	AECs	Tie1_20wkHFD	0.20556	0,643859499855571	0,863	0,632	5755.28
Lmod1	AR_Tie1KO	AR_Ctrl	AECs	Tie1_20wkHFD	23523.8	0,642552099734194	0,191	0,017	6.58621e+08
Ppp1r15a	AR_Tie1KO	AR_Ctrl	AECs	Tie1_20wkHFD	523237	0,632760312672062	0,622	0,446	0,00146496017524248
Rplp1	AR_Tie1KO	AR_Ctrl	AECs	Tie1_20wkHFD	1.28744e-24	0,632423734690818	0,998	1	3.60458e-20
Synpo2	AR_Tie1KO	AR_Ctrl	AECs	Tie1_20wkHFD	8966.74	0,621823727839172	0,245	0,048	2.51051e+08
Lgals1	AR_Tie1KO	AR_Ctrl	AECs	Tie1_20wkHFD	188220	0,618739961770444	0,872	0,74	5.26979e+09
Epas1	AR_Tie1KO	AR_Ctrl	AECs	Tie1_20wkHFD	0.706271	0,618569594180164	0,955	0,905	1977.42
Pbxip1	AR_Tie1KO	AR_Ctrl	AECs	Tie1_20wkHFD	1.94546e+06	0,611945527058361	0,411	0,216	0,000544691162599608
Timp1	AR_Tie1KO	AR_Ctrl	AECs	Tie1_20wkHFD	4671.04	0,598572547078118	0,411	0,165	1.3078e+08
Npnt	AR_Tie1KO	AR_Ctrl	AECs	Tie1_20wkHFD	4517.87	0,592635735837305	0,294	0,074	1.26491e+08
Postn	AR_Tie1KO	AR_Ctrl	AECs	Tie1_20wkHFD	53.105	0,590483337245063	0,207	0,004	1.48684e+06
Rpl12	AR_Tie1KO	AR_Ctrl	AECs	Tie1_20wkHFD	7.83102e-07	0,579224952453949	0,962	0,935	0.0219253
Atf3	AR_Tie1KO	AR_Ctrl	AECs	Tie1_20wkHFD	46026.9	0,579108760980248	0,299	0,087	1.28866e+09
Acer2	AR_Tie1KO	AR_Ctrl	AECs	Tie1_20wkHFD	1.07629e+07	0,578881018361821	0,42	0,234	0,00301339752916613
Lpp	AR_Tie1KO	AR_Ctrl	AECs	Tie1_20wkHFD	1.17184e+07	0,576598419051938	0,402	0,221	0,00328092241323234
Cyp1b1	AR_Tie1KO	AR_Ctrl	AECs	Tie1_20wkHFD	8.28034e+06	0,574332744077156	0,656	0,468	0,00231832945590566
Rpl39	AR_Tie1KO	AR_Ctrl	AECs	Tie1_20wkHFD	1.45586e-20	0,569225902384946	0,998	1	4.0761e-15
Zfp36	AR_Tie1KO	AR_Ctrl	AECs	Tie1_20wkHFD	527684	0,566434362541606	0,627	0,42	0,00014774108925303
Stbd1	AR_Tie1KO	AR_Ctrl	AECs	Tie1_20wkHFD	1.71751e+06	0,559291831442828	0,319	0,117	0,000480867140805831
Rpl10-ps3	AR_Tie1KO	AR_Ctrl	AECs	Tie1_20wkHFD	353895	0,553092675922062	0,481	0,273	9.90834e+09
Rps20	AR_Tie1KO	AR_Ctrl	AECs	Tie1_20wkHFD	3.56153e-16	0,54718621941765	0,993	1	9.97157e-11
Dstn	AR_Tie1KO	AR_Ctrl	AECs	Tie1_20wkHFD	1.35529e+08	0,546856466775056	0,87	0,883	0,0379452858316281
H2-Eb1	AR_Tie1KO	AR_Ctrl	AECs	Tie1_20wkHFD	3.29212e+07	0,544148381746119	0,443	0,242	0,00921727448373975
Heg1	AR_Tie1KO	AR_Ctrl	AECs	Tie1_20wkHFD	0.0350516	0,542336766265262	0,98	0,97	981.374
Klf4	AR_Tie1KO	AR_Ctrl	AECs	Tie1_20wkHFD	43513.4	0,541431454596502	0,874	0,775	1.21829e+09
Rps10	AR_Tie1KO	AR_Ctrl	AECs	Tie1_20wkHFD	1.33257e-06	0,541221368196697	0,982	0,983	0.0373092
Gm9843	AR_Tie1KO	AR_Ctrl	AECs	Tie1_20wkHFD	143.477	0,540892557648973	0,8	0,641	401708
Rpl38	AR_Tie1KO	AR_Ctrl	AECs	Tie1_20wkHFD	3.24241e-15	0,53377360893894	1	0,996	9.07811e-11
Hspg2	AR_Tie1KO	AR_Ctrl	AECs	Tie1_20wkHFD	125627	0,530861543984895	0,726	0,558	0,00035173159208773
Ier2	AR_Tie1KO	AR_Ctrl	AECs	Tie1_20wkHFD	4.37174e+07	0,526336879861823	0,764	0,593	0,0122399913417248
Cenpb	AR_Tie1KO	AR_Ctrl	AECs	Tie1_20wkHFD	589555	0,523147889543208	0,501	0,299	0,000165063498865979
Ntn1	AR_Tie1KO	AR_Ctrl	AECs	Tie1_20wkHFD	5.63969e+06	0,522380874951639	0,712	0,537	0,00157899984367823
Ablim1	AR_Tie1KO	AR_Ctrl	AECs	Tie1_20wkHFD	2.94278e+06	0,520981504375807	0,755	0,61	0,000823920425329459
Actn1	AR_Tie1KO	AR_Ctrl	AECs	Tie1_20wkHFD	1.36182e+08	0,519981442202796	0,685	0,545	0,0381281865656617
Enah	AR_Tie1KO	AR_Ctrl	AECs	Tie1_20wkHFD	1.41383e+06	0,518909843894583	0,276	0,095	0,000395844477598069
Ccl8	AR_Tie1KO	AR_Ctrl	AECs	Tie1_20wkHFD	7173.92	0,514179893543715	0,202	0,017	2.00855e+08
Rpl30	AR_Tie1KO	AR_Ctrl	AECs	Tie1_20wkHFD	1.31695e-08	0,513868998799544	0,987	0,983	3.6872e-05
Plekha6	AR_Tie1KO	AR_Ctrl	AECs	Tie1_20wkHFD	232032	0,510368093033142	0,344	0,13	6.49644e+08
Mcl1	AR_Tie1KO	AR_Ctrl	AECs	Tie1_20wkHFD	1.27411e+07	0,504785718576627	0,652	0,506	0,00356725784644854
Mbnl1	AR_Tie1KO	AR_Ctrl	AECs	Tie1_20wkHFD	3.81573e+06	0,501560182371906	0,775	0,706	0,00106832748297483
Sod3	AR_Tie1KO	AR_Ctrl	AECs	Tie1_20wkHFD	8.4564e+07	0,501390762920003	0,742	0,619	0,0236762338780712
Ptprj	AR_Tie1KO	AR_Ctrl	AECs	Tie1_20wkHFD	2.44857e+06	0,497499768674317	0,863	0,792	0,000685549326209351
Nfe2l1	AR_Tie1KO	AR_Ctrl	AECs	Tie1_20wkHFD	6.42716e+06	0,496822070914033	0,726	0,623	0,00179947524645397
Lrrc32	AR_Tie1KO	AR_Ctrl	AECs	Tie1_20wkHFD	417342	0,487795936207804	0,564	0,329	0,000116847509174535
Cbr2	AR_Tie1KO	AR_Ctrl	AECs	Tie1_20wkHFD	1.52864e+07	0,487093653811204	0,254	0,087	0,00427988803752992
Marveld1	AR_Tie1KO	AR_Ctrl	AECs	Tie1_20wkHFD	3.82743e+06	0,486414798744657	0,692	0,511	0,00107160304974357
mt-Nd3	AR_Tie1KO	AR_Ctrl	AECs	Tie1_20wkHFD	1.18742e+07	0,483439107425864	0,809	0,719	0,00332454193199432
Gm10020	AR_Tie1KO	AR_Ctrl	AECs	Tie1_20wkHFD	8.08818e+06	0,481458548320112	0,357	0,173	0,00226452790226746
Pkd1	AR_Tie1KO	AR_Ctrl	AECs	Tie1_20wkHFD	1.30685e+07	0,481188509251314	0,411	0,247	0,0365891642709162
S1pr1	AR_Tie1KO	AR_Ctrl	AECs	Tie1_20wkHFD	7.44883e+07	0,475213641396521	0,802	0,688	0,020855242148034
Crim1	AR_Tie1KO	AR_Ctrl	AECs	Tie1_20wkHFD	7.21163e+07	0,470810029520716	0,793	0,671	0,0201911219673011
Rps24	AR_Tie1KO	AR_Ctrl	AECs	Tie1_20wkHFD	1.59179e-07	0,469538540010578	0,998	1	0.00445669
Zbtb4	AR_Tie1KO	AR_Ctrl	AECs	Tie1_20wkHFD	1.49379e+07	0,46887836916857	0,602	0,424	0,0041823104586068
E030013I19Rik	AR_Tie1KO	AR_Ctrl	AECs	Tie1_20wkHFD	21683.2	0,468759333348338	0,157	0	6.07087e+08
BC005537	AR_Tie1KO	AR_Ctrl	AECs	Tie1_20wkHFD	5.46391e+07	0,468044753264364	0,528	0,351	0,0152978685117731
Podxl	AR_Tie1KO	AR_Ctrl	AECs	Tie1_20wkHFD	3.39941e+07	0,46647470903159	0,82	0,771	0,00951765987323398
Gabarapl1	AR_Tie1KO	AR_Ctrl	AECs	Tie1_20wkHFD	2.27893e+07	0,46643329140516	0,739	0,632	0,00638053763739114
Bptf	AR_Tie1KO	AR_Ctrl	AECs	Tie1_20wkHFD	1.67569e+08	0,464730565572346	0,497	0,329	0,0469158570657087
St5	AR_Tie1KO	AR_Ctrl	AECs	Tie1_20wkHFD	2.3831e+06	0,463965279775189	0,184	0,03	0,000667219745420423
Parva	AR_Tie1KO	AR_Ctrl	AECs	Tie1_20wkHFD	4.56865e+06	0,463142173469258	0,517	0,325	0,00127913156814651
Dmpk	AR_Tie1KO	AR_Ctrl	AECs	Tie1_20wkHFD	2600.84	0,454990889491059	0,182	0,004	7.28184e+07
Ppp1r12b	AR_Tie1KO	AR_Ctrl	AECs	Tie1_20wkHFD	37515	0,454894403093219	0,211	0,03	1.05035e+09
Rcan2	AR_Tie1KO	AR_Ctrl	AECs	Tie1_20wkHFD	66611.8	0,454618114914779	0,16	0,004	1.865e+07
Ltbp1	AR_Tie1KO	AR_Ctrl	AECs	Tie1_20wkHFD	6.73322e+07	0,454570049116668	0,209	0,065	0,0188516652076026
Myo1c	AR_Tie1KO	AR_Ctrl	AECs	Tie1_20wkHFD	2.09528e+07	0,452687648895556	0,521	0,325	0,00586636779405434
Tgm2	AR_Tie1KO	AR_Ctrl	AECs	Tie1_20wkHFD	867966	0,449813972832266	0,912	0,857	0,000243013051075913
Rps29	AR_Tie1KO	AR_Ctrl	AECs	Tie1_20wkHFD	3.46267e-15	0,446023442591622	1	1	9.69479e-11
Rpl21	AR_Tie1KO	AR_Ctrl	AECs	Tie1_20wkHFD	9.61737e-09	0,44595084867191	1	1	0.000269267
Fos	AR_Tie1KO	AR_Ctrl	AECs	Tie1_20wkHFD	1.36617e+07	0,445184464357003	0,746	0,61	0,00382500508144982
Rbp4	AR_Tie1KO	AR_Ctrl	AECs	Tie1_20wkHFD	31216.4	0,444529199767144	0,178	0,017	8.73998e+09
Il6st	AR_Tie1KO	AR_Ctrl	AECs	Tie1_20wkHFD	1.46188e+08	0,443633552272456	0,746	0,641	0,0409297632255559
Gm26917	AR_Tie1KO	AR_Ctrl	AECs	Tie1_20wkHFD	5.84756e+07	0,439813360203387	0,69	0,55	0,0163719854713178
Actn4	AR_Tie1KO	AR_Ctrl	AECs	Tie1_20wkHFD	8.94743e+06	0,437819683961136	0,829	0,771	0,00250510179777036
Rhob	AR_Tie1KO	AR_Ctrl	AECs	Tie1_20wkHFD	1.70594e+08	0,434174628385848	0,933	0,9	0,0477627723897111
Sirpa	AR_Tie1KO	AR_Ctrl	AECs	Tie1_20wkHFD	5.91034e+07	0,431680134974106	0,279	0,113	0,0165477621828732
Hspb2	AR_Tie1KO	AR_Ctrl	AECs	Tie1_20wkHFD	150366	0,431439306443159	0,204	0,03	4.20995e+09
Rps15	AR_Tie1KO	AR_Ctrl	AECs	Tie1_20wkHFD	1.1268e-08	0,431219737552846	0,998	1	0.000315482
Flnb	AR_Tie1KO	AR_Ctrl	AECs	Tie1_20wkHFD	1.52689e+08	0,42743062827991	0,706	0,571	0,0427497728281318
Ptrf	AR_Tie1KO	AR_Ctrl	AECs	Tie1_20wkHFD	10695.6	0,42613808837669	0,957	0,909	2.99455e+08
Fam107a	AR_Tie1KO	AR_Ctrl	AECs	Tie1_20wkHFD	1.77605e+08	0,42187724704161	0,391	0,208	0,0497259453702708
Gm12840	AR_Tie1KO	AR_Ctrl	AECs	Tie1_20wkHFD	1.12185e+08	0,420277702707167	0,184	0,048	0,0314094732482528
Cmip	AR_Tie1KO	AR_Ctrl	AECs	Tie1_20wkHFD	1.44067e+08	0,417378017096784	0,894	0,874	0,040335876302421
Fgfr3	AR_Tie1KO	AR_Ctrl	AECs	Tie1_20wkHFD	3.73415e+07	0,416225721635894	0,315	0,13	0,0104548841237557
Hspb7	AR_Tie1KO	AR_Ctrl	AECs	Tie1_20wkHFD	182726	0,413549367283781	0,153	0,004	5.11596e+08
Zyx	AR_Tie1KO	AR_Ctrl	AECs	Tie1_20wkHFD	7.5732e+06	0,413511210725841	0,892	0,866	0,00212034432721447
Efhd1	AR_Tie1KO	AR_Ctrl	AECs	Tie1_20wkHFD	2.02926e+06	0,411639995007928	0,178	0,026	0,00056815266382074
Rpl5	AR_Tie1KO	AR_Ctrl	AECs	Tie1_20wkHFD	278164	0,400623058124759	0,93	0,922	7.78804e+09
Rpl28	AR_Tie1KO	AR_Ctrl	AECs	Tie1_20wkHFD	0.110732	0,396607406155081	0,998	1	3100.28
Smarcd3	AR_Tie1KO	AR_Ctrl	AECs	Tie1_20wkHFD	1.23586e+07	0,395939319321299	0,231	0,069	0,00346016139540369
Rpl29	AR_Tie1KO	AR_Ctrl	AECs	Tie1_20wkHFD	18.75	0,395867963663644	0,989	0,983	524962
Scd2	AR_Tie1KO	AR_Ctrl	AECs	Tie1_20wkHFD	1.63876e+08	0,390158650634689	0,631	0,472	0,0458819920224168
Eef2	AR_Tie1KO	AR_Ctrl	AECs	Tie1_20wkHFD	196408	0,387754363626411	0,973	0,939	5.49904e+09
Inpp5a	AR_Tie1KO	AR_Ctrl	AECs	Tie1_20wkHFD	354596	0,381907080515236	0,207	0,035	9.92797e+09
Zak	AR_Tie1KO	AR_Ctrl	AECs	Tie1_20wkHFD	1.31858e+08	0,381077114076174	0,254	0,1	0,0369175072393148
Sh3bgr	AR_Tie1KO	AR_Ctrl	AECs	Tie1_20wkHFD	3.61639e+06	0,380763304936191	0,121	0	0,00101251799478237
Slc22a1	AR_Tie1KO	AR_Ctrl	AECs	Tie1_20wkHFD	6.75987e+06	0,377213903154863	0,117	0	0,00189262920655992
Rpl23	AR_Tie1KO	AR_Ctrl	AECs	Tie1_20wkHFD	0.146239	0,373530615511505	0,998	1	4094.4
Rasl12	AR_Tie1KO	AR_Ctrl	AECs	Tie1_20wkHFD	57500.2	0,369100894614302	0,151	0	1.60989e+09
Rps25	AR_Tie1KO	AR_Ctrl	AECs	Tie1_20wkHFD	0.0216414	0,368241672219632	0,998	0,996	60.5916
Rpl27a	AR_Tie1KO	AR_Ctrl	AECs	Tie1_20wkHFD	0.0294751	0,367380323282624	0,998	1	825.245
Atp5e	AR_Tie1KO	AR_Ctrl	AECs	Tie1_20wkHFD	77586.9	0,366793718556984	0,935	0,913	2.17228e+09
Eef1a1	AR_Tie1KO	AR_Ctrl	AECs	Tie1_20wkHFD	0.00177486	0,36210402462945	0,998	0,996	49.6925
Gm13889	AR_Tie1KO	AR_Ctrl	AECs	Tie1_20wkHFD	151341	0,358856713588841	0,144	0	4.23725e+09
Rpl31	AR_Tie1KO	AR_Ctrl	AECs	Tie1_20wkHFD	0.00415604	0,358050696142386	0,996	0,996	116.361
mt-Nd1	AR_Tie1KO	AR_Ctrl	AECs	Tie1_20wkHFD	246706	0,356934924593975	0,996	0,996	6.90729e+09
1190005I06Rik	AR_Tie1KO	AR_Ctrl	AECs	Tie1_20wkHFD	3.61639e+06	0,353641028076163	0,121	0	0,00101251799478237
mt-Nd2	AR_Tie1KO	AR_Ctrl	AECs	Tie1_20wkHFD	2.94081e+06	0,351330823793292	0,962	0,983	0,00082336730848613
Loxl1	AR_Tie1KO	AR_Ctrl	AECs	Tie1_20wkHFD	2.14409e+07	0,347938899172541	0,207	0,052	0,00600301129919034
Rps17	AR_Tie1KO	AR_Ctrl	AECs	Tie1_20wkHFD	17.3746	0,347208549045757	0,998	0,987	486454
Jph2	AR_Tie1KO	AR_Ctrl	AECs	Tie1_20wkHFD	54373.2	0,345835101137244	0,135	0	0,000152234174147361
Rplp2	AR_Tie1KO	AR_Ctrl	AECs	Tie1_20wkHFD	0.03301	0,342628653715336	0,996	1	924.215
Hspb6	AR_Tie1KO	AR_Ctrl	AECs	Tie1_20wkHFD	5.38148e+07	0,339386217783787	0,18	0,043	0,0150670563907902
Fau	AR_Tie1KO	AR_Ctrl	AECs	Tie1_20wkHFD	0.235	0,338405940037866	1	1	6579.52
Gnb2l1	AR_Tie1KO	AR_Ctrl	AECs	Tie1_20wkHFD	7.41269e+07	0,337121807241369	0,894	0,926	0,0207540514956541
Rpl23a-ps3	AR_Tie1KO	AR_Ctrl	AECs	Tie1_20wkHFD	7.80933e+07	0,336326540228936	0,915	0,861	0,0218645673042547
Rpl19	AR_Tie1KO	AR_Ctrl	AECs	Tie1_20wkHFD	0.101758	0,333750675337069	0,996	0,996	2849.03
Ccl7	AR_Tie1KO	AR_Ctrl	AECs	Tie1_20wkHFD	456234	0,328206160927664	0,182	0,03	0,00127736277109135
Cyp26b1	AR_Tie1KO	AR_Ctrl	AECs	Tie1_20wkHFD	1.43061e+08	0,326728257308641	0,115	0,009	0,0400542348661937
Rpsa	AR_Tie1KO	AR_Ctrl	AECs	Tie1_20wkHFD	9.49039e+06	0,3265159095653	0,975	0,974	0,00265711972530412
Itih4	AR_Tie1KO	AR_Ctrl	AECs	Tie1_20wkHFD	2.64216e+06	0,323705033000665	0,124	0	0,000739751395134337
Rpl8	AR_Tie1KO	AR_Ctrl	AECs	Tie1_20wkHFD	17.51	0,321813821488532	0,991	0,987	49024.4
Rps26	AR_Tie1KO	AR_Ctrl	AECs	Tie1_20wkHFD	7.70151e+06	0,309025715919594	0,98	0,983	0,00215626854056687
Pi15	AR_Tie1KO	AR_Ctrl	AECs	Tie1_20wkHFD	8.02846e+07	0,298317812208607	0,108	0,004	0,0224780909392826
Rpl35	AR_Tie1KO	AR_Ctrl	AECs	Tie1_20wkHFD	760.38	0,298035432017781	0,996	1	2.12891e+07
Rpl37a	AR_Tie1KO	AR_Ctrl	AECs	Tie1_20wkHFD	0.0462933	0,293940388754153	1	1	1296.12
Aoc3	AR_Tie1KO	AR_Ctrl	AECs	Tie1_20wkHFD	2.34144e+06	0,293233817602511	0,108	0	0,0065555641980646
Myom1	AR_Tie1KO	AR_Ctrl	AECs	Tie1_20wkHFD	3.67386e+07	0,280475722216431	0,115	0,004	0,0102860773746068
Bgn	AR_Tie1KO	AR_Ctrl	AECs	Tie1_20wkHFD	2.58458e+06	0,279428921202489	0,993	0,991	0,000723632106380579
Rpl26	AR_Tie1KO	AR_Ctrl	AECs	Tie1_20wkHFD	978560	0,263714220793	1	1	0,000273977135918782
Rpl36	AR_Tie1KO	AR_Ctrl	AECs	Tie1_20wkHFD	64527.1	0,263590038919085	0,996	1	0,000180662952111051
Kcnmb1	AR_Tie1KO	AR_Ctrl	AECs	Tie1_20wkHFD	5.90149e+07	0,259328667074656	0,101	0	0,0165229838451607
Rps8	AR_Tie1KO	AR_Ctrl	AECs	Tie1_20wkHFD	296890	0,254557181410174	1	1	8.31231e+09
Col3a1	AR_Tie1KO	AR_Ctrl	AECs	Tie1_20wkHFD	1.68275e+07	0,239827878095694	0,404	0,199	0,00471136281919686
Rpl10	AR_Tie1KO	AR_Ctrl	AECs	Tie1_20wkHFD	7.81109e+07	0,233808751331579	0,998	1	0,0218694782543131
mt-Atp6	AR_Tie1KO	AR_Ctrl	AECs	Tie1_20wkHFD	1.75954e+06	0,232639028408837	0,998	1	0,000492635554611188
Rpl13a	AR_Tie1KO	AR_Ctrl	AECs	Tie1_20wkHFD	456497	0,231834656518152	0,996	1	0,000127809975003861
Rps16	AR_Tie1KO	AR_Ctrl	AECs	Tie1_20wkHFD	4.89322e+06	0,227456105729711	1	1	0,00137000284490186
mt-Co1	AR_Tie1KO	AR_Ctrl	AECs	Tie1_20wkHFD	654473	0,226984877956744	1	1	0,00183239280433403
Rps4x	AR_Tie1KO	AR_Ctrl	AECs	Tie1_20wkHFD	6.94251e+06	0,224785648262611	0,996	1	0,00194376338758362
Gabra3	AR_Tie1KO	AR_Ctrl	AECs	Tie1_20wkHFD	1.62264e+08	0,223469889708905	0,103	0,004	0,0454307525127236
Saa3	AR_Tie1KO	AR_Ctrl	AECs	Tie1_20wkHFD	0.196311	0,221726348161091	0,272	0,017	5496.32
Rpl35a	AR_Tie1KO	AR_Ctrl	AECs	Tie1_20wkHFD	1.26597e+06	0,215924654349743	0,998	1	0,0003544474650386
Rpl41	AR_Tie1KO	AR_Ctrl	AECs	Tie1_20wkHFD	3.26165e+06	0,193937567150229	1	1	0,000913196012236203
Rps14	AR_Tie1KO	AR_Ctrl	AECs	Tie1_20wkHFD	4.9761e+07	0,189040707263259	1	1	0,0139320857695214
Mt2	AR_Tie1KO	AR_Ctrl	AECs	Tie1_20wkHFD	260337	-0,209328511423234	0,461	0,221	7.28892e+09
Bsg	AR_Tie1KO	AR_Ctrl	AECs	Tie1_20wkHFD	1.48384e+08	-0,250574621432159	0,879	0,974	0,0415446338704435
Malat1	AR_Tie1KO	AR_Ctrl	AECs	Tie1_20wkHFD	881663	-0,270007859389599	0,989	1	0,000246847939276799
Ttc5	AR_Tie1KO	AR_Ctrl	AECs	Tie1_20wkHFD	1.16246e+08	-0,28550689133591	0,092	0,229	0,0325466293882032
Gm42726	AR_Tie1KO	AR_Ctrl	AECs	Tie1_20wkHFD	1.77973e+08	-0,289383013774079	0,056	0,169	0,0498288789659118
Cox6b1	AR_Tie1KO	AR_Ctrl	AECs	Tie1_20wkHFD	1.28087e+07	-0,294400555110148	0,861	0,974	0,00358618509125644
Actb	AR_Tie1KO	AR_Ctrl	AECs	Tie1_20wkHFD	98623.9	-0,29727580739005	0,769	0,957	2.76127e+09
Ppia	AR_Tie1KO	AR_Ctrl	AECs	Tie1_20wkHFD	49305.7	-0,298885028423626	0,975	1	1.38046e+09
Fkbp1a	AR_Tie1KO	AR_Ctrl	AECs	Tie1_20wkHFD	4.97857e+07	-0,299022815016981	0,955	0,983	0,0139390113435164
Cygb	AR_Tie1KO	AR_Ctrl	AECs	Tie1_20wkHFD	9.17837e+07	-0,302322652534917	0,018	0,104	0,025697589353773
Mpc2	AR_Tie1KO	AR_Ctrl	AECs	Tie1_20wkHFD	1.75798e+07	-0,302665667443889	0,335	0,524	0,0492198202757583
Shfm1	AR_Tie1KO	AR_Ctrl	AECs	Tie1_20wkHFD	3.81903e+07	-0,303686843477229	0,87	0,965	0,0106925218742043
Eif1	AR_Tie1KO	AR_Ctrl	AECs	Tie1_20wkHFD	259.878	-0,310945422618099	0,991	1	7.27605e+07
Sumo2	AR_Tie1KO	AR_Ctrl	AECs	Tie1_20wkHFD	4.13396e+07	-0,311379765590911	0,836	0,918	0,0115742516452246
Tmed3	AR_Tie1KO	AR_Ctrl	AECs	Tie1_20wkHFD	1.6971e+08	-0,313011417340715	0,42	0,628	0,047515322288673
Uqcrb	AR_Tie1KO	AR_Ctrl	AECs	Tie1_20wkHFD	2.0248e+07	-0,321964509360208	0,836	0,948	0,00566902799211515
Cox6a1	AR_Tie1KO	AR_Ctrl	AECs	Tie1_20wkHFD	9.21708e+07	-0,326789026483445	0,84	0,926	0,025805986622337
Ube2a	AR_Tie1KO	AR_Ctrl	AECs	Tie1_20wkHFD	3.07579e+07	-0,331591988587921	0,142	0,307	0,00861159180050856
H3f3b	AR_Tie1KO	AR_Ctrl	AECs	Tie1_20wkHFD	5.59895e+06	-0,333669499113391	0,908	0,948	0,0156759269374257
Ndufa6	AR_Tie1KO	AR_Ctrl	AECs	Tie1_20wkHFD	5.30467e+07	-0,340683804202693	0,778	0,896	0,0148520079524094
Rer1	AR_Tie1KO	AR_Ctrl	AECs	Tie1_20wkHFD	2.92418e+07	-0,342986549475072	0,429	0,641	0,00818712512399204
Snrpb	AR_Tie1KO	AR_Ctrl	AECs	Tie1_20wkHFD	3.00631e+07	-0,343916633318707	0,631	0,792	0,00841706647751795
Tpm4	AR_Tie1KO	AR_Ctrl	AECs	Tie1_20wkHFD	1.23318e+08	-0,343991792044346	0,715	0,883	0,0345264935169485
Mgp	AR_Tie1KO	AR_Ctrl	AECs	Tie1_20wkHFD	1.43842e+08	-0,344610146429583	0,996	1	0,0402727849572469
Tceb2	AR_Tie1KO	AR_Ctrl	AECs	Tie1_20wkHFD	1.49926e+07	-0,346698306903007	0,852	0,952	0,00419762417411281
App	AR_Tie1KO	AR_Ctrl	AECs	Tie1_20wkHFD	1.02868e+08	-0,35222549584324	0,831	0,892	0,0288010020857105
Slc25a5	AR_Tie1KO	AR_Ctrl	AECs	Tie1_20wkHFD	6.99019e+07	-0,352504208035042	0,346	0,554	0,0195711259133492
Rnaset2a	AR_Tie1KO	AR_Ctrl	AECs	Tie1_20wkHFD	1.40799e+08	-0,359104743998945	0,22	0,394	0,0394208950443588
Ube2d3	AR_Tie1KO	AR_Ctrl	AECs	Tie1_20wkHFD	9.00893e+06	-0,361702513827364	0,654	0,835	0,00252231931679973
Yipf4	AR_Tie1KO	AR_Ctrl	AECs	Tie1_20wkHFD	2.3671e+07	-0,362483314451753	0,335	0,545	0,00662739352910252
Psmb1	AR_Tie1KO	AR_Ctrl	AECs	Tie1_20wkHFD	2.8987e+07	-0,364274469163207	0,692	0,823	0,00811577068526631
Isg15	AR_Tie1KO	AR_Ctrl	AECs	Tie1_20wkHFD	4.22631e+07	-0,366928957354216	0,146	0,316	0,0118328323929127
Tmem255b	AR_Tie1KO	AR_Ctrl	AECs	Tie1_20wkHFD	4.54773e+06	-0,367312261751258	0,155	0,338	0,00127327285929898
Hsbp1	AR_Tie1KO	AR_Ctrl	AECs	Tie1_20wkHFD	5.86109e+07	-0,370010400730884	0,604	0,758	0,0164098863783589
G0s2	AR_Tie1KO	AR_Ctrl	AECs	Tie1_20wkHFD	1.05767e+08	-0,377150645536341	0,065	0,19	0,0296126043038969
Efemp1	AR_Tie1KO	AR_Ctrl	AECs	Tie1_20wkHFD	6.69695e+06	-0,377531602756304	0,306	0,511	0,0018750117378322
Ctsc	AR_Tie1KO	AR_Ctrl	AECs	Tie1_20wkHFD	625.368	-0,377810913145663	0,074	0,277	1.75091e+07
Hsp90ab1	AR_Tie1KO	AR_Ctrl	AECs	Tie1_20wkHFD	4333.49	-0,38041334085087	0,957	0,991	1.21329e+08
Smoc2	AR_Tie1KO	AR_Ctrl	AECs	Tie1_20wkHFD	493708	-0,386488168389003	0,022	0,139	0,000138228255859027
Calm1	AR_Tie1KO	AR_Ctrl	AECs	Tie1_20wkHFD	728241	-0,387488746489567	0,935	0,996	0,000203892948999509
Psmb5	AR_Tie1KO	AR_Ctrl	AECs	Tie1_20wkHFD	3.13275e+07	-0,388004115033192	0,333	0,537	0,00877108461614049
Ndufb4	AR_Tie1KO	AR_Ctrl	AECs	Tie1_20wkHFD	7.86286e+07	-0,389165655876576	0,555	0,723	0,0220144377235297
Atraid	AR_Tie1KO	AR_Ctrl	AECs	Tie1_20wkHFD	5.00908e+06	-0,392289151134333	0,463	0,684	0,0014024435308822
Ctsz	AR_Tie1KO	AR_Ctrl	AECs	Tie1_20wkHFD	7.8415e+07	-0,393446410905069	0,519	0,684	0,021954644133601
2022-09-07	AR_Tie1KO	AR_Ctrl	AECs	Tie1_20wkHFD	6.38795e+07	-0,394535702017249	0,548	0,745	0,0178849768824938
Lamp1	AR_Tie1KO	AR_Ctrl	AECs	Tie1_20wkHFD	1.6239e+06	-0,39517339915743	0,793	0,931	0,000454660553641899
Rcn2	AR_Tie1KO	AR_Ctrl	AECs	Tie1_20wkHFD	7.82985e+07	-0,395523240984643	0,476	0,658	0,0219220201409573
Bnip2	AR_Tie1KO	AR_Ctrl	AECs	Tie1_20wkHFD	1.88156e+07	-0,397202798807839	0,629	0,801	0,00526799657837832
Erh	AR_Tie1KO	AR_Ctrl	AECs	Tie1_20wkHFD	3.33474e+07	-0,401620407830343	0,512	0,697	0,00933659608816599
Gabarapl2	AR_Tie1KO	AR_Ctrl	AECs	Tie1_20wkHFD	796990	-0,401829507061443	0,692	0,835	0,000223141367355115
1810037I17Rik	AR_Tie1KO	AR_Ctrl	AECs	Tie1_20wkHFD	5.90937e+07	-0,403233932777072	0,784	0,9	0,0165450476055124
Syf2	AR_Tie1KO	AR_Ctrl	AECs	Tie1_20wkHFD	1.64377e+07	-0,406999452697648	0,447	0,649	0,00460221418910669
Mydgf	AR_Tie1KO	AR_Ctrl	AECs	Tie1_20wkHFD	1.76404e+07	-0,40796075255212	0,409	0,589	0,0049389672522078
Cfh	AR_Tie1KO	AR_Ctrl	AECs	Tie1_20wkHFD	195794	-0,408783707261706	0,964	0,991	5.48184e+09
Rheb	AR_Tie1KO	AR_Ctrl	AECs	Tie1_20wkHFD	5.069e+06	-0,408826847202119	0,539	0,727	0,00141921981356533
Hnrnpk	AR_Tie1KO	AR_Ctrl	AECs	Tie1_20wkHFD	61359.3	-0,40940589650757	0,71	0,848	0,00017179387766623
Arhgap5	AR_Tie1KO	AR_Ctrl	AECs	Tie1_20wkHFD	848434	-0,409693949088732	0,227	0,42	0,00237544567256641
Rab18	AR_Tie1KO	AR_Ctrl	AECs	Tie1_20wkHFD	7.67541e+07	-0,41019782008017	0,485	0,662	0,0214896131558579
Psma7	AR_Tie1KO	AR_Ctrl	AECs	Tie1_20wkHFD	2.36943e+07	-0,410622532329011	0,607	0,797	0,00663393045307915
Fxyd5	AR_Tie1KO	AR_Ctrl	AECs	Tie1_20wkHFD	3.52319e+06	-0,41123624882599	0,825	0,931	0,000986423365686651
Ldha	AR_Tie1KO	AR_Ctrl	AECs	Tie1_20wkHFD	2.84454e+07	-0,412456070147806	0,526	0,701	0,00796414755706878
Fkbp4	AR_Tie1KO	AR_Ctrl	AECs	Tie1_20wkHFD	7.91607e+07	-0,412845740058923	0,218	0,385	0,022163407634054
Mrps21	AR_Tie1KO	AR_Ctrl	AECs	Tie1_20wkHFD	2.26397e+06	-0,413202254864625	0,476	0,675	0,000633865964042795
Anxa2	AR_Tie1KO	AR_Ctrl	AECs	Tie1_20wkHFD	1.56659e+07	-0,414813621314738	0,807	0,926	0,00438614720675849
Tuba1b	AR_Tie1KO	AR_Ctrl	AECs	Tie1_20wkHFD	1.26014e+06	-0,418623864425406	0,737	0,883	0,000352814672329474
Fkbp2	AR_Tie1KO	AR_Ctrl	AECs	Tie1_20wkHFD	3.90804e+07	-0,418959935878999	0,299	0,502	0,0109417346600895
Arpc3	AR_Tie1KO	AR_Ctrl	AECs	Tie1_20wkHFD	6.4602e+07	-0,41948463865085	0,58	0,745	0,0180872617048076
Psma5	AR_Tie1KO	AR_Ctrl	AECs	Tie1_20wkHFD	1.66194e+07	-0,419869702218431	0,351	0,541	0,00465310243046455
Rhoc	AR_Tie1KO	AR_Ctrl	AECs	Tie1_20wkHFD	2.91565e+07	-0,419998955406091	0,688	0,823	0,00816324997982169
Tnfaip8	AR_Tie1KO	AR_Ctrl	AECs	Tie1_20wkHFD	5.82156e+06	-0,420171188629844	0,357	0,541	0,0162991975622876
Tubb4b	AR_Tie1KO	AR_Ctrl	AECs	Tie1_20wkHFD	1.15909e+08	-0,421833611935661	0,431	0,597	0,0324522238747039
Ndufb6	AR_Tie1KO	AR_Ctrl	AECs	Tie1_20wkHFD	946922	-0,423084789019983	0,353	0,584	0,000265119091022558
Trim47	AR_Tie1KO	AR_Ctrl	AECs	Tie1_20wkHFD	3.64592e+07	-0,424175028160812	0,62	0,775	0,0102078600201542
Shisa5	AR_Tie1KO	AR_Ctrl	AECs	Tie1_20wkHFD	5.85822e+07	-0,425244690874606	0,622	0,753	0,0164018581754858
Ccdc80	AR_Tie1KO	AR_Ctrl	AECs	Tie1_20wkHFD	1.77258e+07	-0,425733782839874	0,535	0,71	0,00496286339508964
Spcs1	AR_Tie1KO	AR_Ctrl	AECs	Tie1_20wkHFD	1.72283e+06	-0,426348027236248	0,582	0,779	0,000482358938047069
Ppp1ca	AR_Tie1KO	AR_Ctrl	AECs	Tie1_20wkHFD	2.77187e+06	-0,427616592304057	0,647	0,797	0,00077606931358808
Snx3	AR_Tie1KO	AR_Ctrl	AECs	Tie1_20wkHFD	1.26959e+06	-0,42837951309657	0,533	0,723	0,00355459839629352
Txndc17	AR_Tie1KO	AR_Ctrl	AECs	Tie1_20wkHFD	2.14385e+06	-0,428650155226729	0,609	0,788	0,000600235645820507
Hmgn3	AR_Tie1KO	AR_Ctrl	AECs	Tie1_20wkHFD	3.31674e+07	-0,43052083639118	0,569	0,714	0,00928621151014259
Med28	AR_Tie1KO	AR_Ctrl	AECs	Tie1_20wkHFD	194742	-0,430884714871851	0,571	0,766	5.45238e+09
Ndufa8	AR_Tie1KO	AR_Ctrl	AECs	Tie1_20wkHFD	760557	-0,431177344771893	0,393	0,628	0,00021294085433974
Tmbim6	AR_Tie1KO	AR_Ctrl	AECs	Tie1_20wkHFD	109237	-0,431227748671569	0,847	0,935	3.05841e+09
Vapa	AR_Tie1KO	AR_Ctrl	AECs	Tie1_20wkHFD	1.15693e+06	-0,431316823786277	0,382	0,606	0,000323917256987726
Prkcdbp	AR_Tie1KO	AR_Ctrl	AECs	Tie1_20wkHFD	1.45086e+06	-0,431543102809785	0,735	0,848	0,000406210454978725
Sdf2	AR_Tie1KO	AR_Ctrl	AECs	Tie1_20wkHFD	1.01234e+06	-0,432618237471287	0,292	0,502	0,000283435293506166
Dhrs7	AR_Tie1KO	AR_Ctrl	AECs	Tie1_20wkHFD	8.00786e+07	-0,437596436118093	0,258	0,433	0,0224203956588957
Cnpy2	AR_Tie1KO	AR_Ctrl	AECs	Tie1_20wkHFD	1.0636e+07	-0,437864093859552	0,404	0,615	0,00297787039175758
Psma2	AR_Tie1KO	AR_Ctrl	AECs	Tie1_20wkHFD	2.56372e+07	-0,43819804442197	0,436	0,632	0,00717790240141684
S100a10	AR_Tie1KO	AR_Ctrl	AECs	Tie1_20wkHFD	152901	-0,439344555665942	0,751	0,905	4.28093e+09
Paip2	AR_Tie1KO	AR_Ctrl	AECs	Tie1_20wkHFD	3.82933e+06	-0,439895857137323	0,51	0,719	0,00107213598095651
Pdia3	AR_Tie1KO	AR_Ctrl	AECs	Tie1_20wkHFD	2.87231e+06	-0,442232677648023	0,683	0,835	0,000804188321431291
Sec62	AR_Tie1KO	AR_Ctrl	AECs	Tie1_20wkHFD	676557	-0,44262487244035	0,643	0,853	0,000189422396057325
Prdx2	AR_Tie1KO	AR_Ctrl	AECs	Tie1_20wkHFD	409455	-0,444205787409931	0,506	0,719	0,000114639249639853
Cct3	AR_Tie1KO	AR_Ctrl	AECs	Tie1_20wkHFD	3.769e+07	-0,44430029691078	0,258	0,424	0,0105524555323707
Vdac3	AR_Tie1KO	AR_Ctrl	AECs	Tie1_20wkHFD	501472	-0,44540278498326	0,438	0,658	0,000140402092494665
Srgn	AR_Tie1KO	AR_Ctrl	AECs	Tie1_20wkHFD	76066	-0,447095333063075	0,865	0,961	2.1297e+09
Ndufa4	AR_Tie1KO	AR_Ctrl	AECs	Tie1_20wkHFD	256.317	-0,448754855062816	0,885	0,948	7.17637e+06
Capza2	AR_Tie1KO	AR_Ctrl	AECs	Tie1_20wkHFD	3.3566e+06	-0,449434717092767	0,472	0,667	0,00939781123889597
Pdcd10	AR_Tie1KO	AR_Ctrl	AECs	Tie1_20wkHFD	503521	-0,451660694126094	0,348	0,563	0,000140975773327691
Rab11a	AR_Tie1KO	AR_Ctrl	AECs	Tie1_20wkHFD	1782.01	-0,454061175607669	0,838	0,931	4.98928e+07
Ndufb8	AR_Tie1KO	AR_Ctrl	AECs	Tie1_20wkHFD	265710	-0,454825581304045	0,497	0,723	7.43935e+09
Psmb6	AR_Tie1KO	AR_Ctrl	AECs	Tie1_20wkHFD	1.54208e+06	-0,45509505341239	0,481	0,68	0,000431752181579174
Cebpb	AR_Tie1KO	AR_Ctrl	AECs	Tie1_20wkHFD	3.19725e+07	-0,45714319358816	0,074	0,212	0,00895164931794515
Pdcd6	AR_Tie1KO	AR_Ctrl	AECs	Tie1_20wkHFD	3.23226e+06	-0,457871864561464	0,391	0,571	0,000904967720334717
Hexb	AR_Tie1KO	AR_Ctrl	AECs	Tie1_20wkHFD	3.63542e+07	-0,457983047777067	0,234	0,416	0,0101784596121408
Emp3	AR_Tie1KO	AR_Ctrl	AECs	Tie1_20wkHFD	85725.6	-0,458170818368975	0,742	0,887	2.40015e+08
Selk	AR_Tie1KO	AR_Ctrl	AECs	Tie1_20wkHFD	29.6195	-0,459310189920071	0,825	0,957	829286
Ywhae	AR_Tie1KO	AR_Ctrl	AECs	Tie1_20wkHFD	119296	-0,460415658371471	0,739	0,857	3.34005e+09
Arf5	AR_Tie1KO	AR_Ctrl	AECs	Tie1_20wkHFD	18994.7	-0,464508843029661	0,629	0,81	5.31814e+08
Crip2	AR_Tie1KO	AR_Ctrl	AECs	Tie1_20wkHFD	1.4598	-0,467402249645671	0,953	0,991	40871.4
Ostc	AR_Tie1KO	AR_Ctrl	AECs	Tie1_20wkHFD	86609.5	-0,46827619002105	0,303	0,541	2.42489e+09
Anxa3	AR_Tie1KO	AR_Ctrl	AECs	Tie1_20wkHFD	1.07763e+06	-0,468548898645226	0,867	0,918	0,000301715653175787
Cox5a	AR_Tie1KO	AR_Ctrl	AECs	Tie1_20wkHFD	29887.1	-0,46948459516823	0,537	0,745	8.3678e+08
B2m	AR_Tie1KO	AR_Ctrl	AECs	Tie1_20wkHFD	28.8874	-0,469908823302266	0,998	1	808790
Fas	AR_Tie1KO	AR_Ctrl	AECs	Tie1_20wkHFD	6.66202e+06	-0,47380250554763	0,418	0,61	0,0018652334821672
Ssb	AR_Tie1KO	AR_Ctrl	AECs	Tie1_20wkHFD	5.92899e+06	-0,474112779285746	0,404	0,584	0,00165999992198076
Dynll1	AR_Tie1KO	AR_Ctrl	AECs	Tie1_20wkHFD	6.72448	-0,474209739689675	0,928	0,983	18827.2
Tmem176b	AR_Tie1KO	AR_Ctrl	AECs	Tie1_20wkHFD	144222	-0,475344872711208	0,517	0,732	4.03794e+09
Atp6v1g1	AR_Tie1KO	AR_Ctrl	AECs	Tie1_20wkHFD	1251.4	-0,475930904864639	0,611	0,853	3.50366e+07
AW112010	AR_Tie1KO	AR_Ctrl	AECs	Tie1_20wkHFD	6.44843e+07	-0,478922831771683	0,589	0,779	0,0180543189965667
Sri	AR_Tie1KO	AR_Ctrl	AECs	Tie1_20wkHFD	367.978	-0,480874912969781	0,578	0,792	1.03027e+07
Hsp90aa1	AR_Tie1KO	AR_Ctrl	AECs	Tie1_20wkHFD	6.35097e+06	-0,481440849796467	0,607	0,775	0,00177814402980616
Gng11	AR_Tie1KO	AR_Ctrl	AECs	Tie1_20wkHFD	3.039e+06	-0,486828755404294	0,663	0,784	0,00085085810434618
Tm2d2	AR_Tie1KO	AR_Ctrl	AECs	Tie1_20wkHFD	81027.9	-0,486896262213282	0,317	0,541	2.26862e+09
Psenen	AR_Tie1KO	AR_Ctrl	AECs	Tie1_20wkHFD	374632	-0,490761041675491	0,503	0,671	0,000104889415055572
Sdpr	AR_Tie1KO	AR_Ctrl	AECs	Tie1_20wkHFD	4.78024e+06	-0,494358278447943	0,928	0,983	0,00133837129160959
Sft2d1	AR_Tie1KO	AR_Ctrl	AECs	Tie1_20wkHFD	164.024	-0,495724643270367	0,162	0,403	4.59234e+06
Sat1	AR_Tie1KO	AR_Ctrl	AECs	Tie1_20wkHFD	1.45703e+08	-0,497262858650165	0,775	0,87	0,0407938271913103
Cyba	AR_Tie1KO	AR_Ctrl	AECs	Tie1_20wkHFD	81801.5	-0,497662837907932	0,625	0,81	2.29028e+09
Bcas2	AR_Tie1KO	AR_Ctrl	AECs	Tie1_20wkHFD	8817.94	-0,499631148558759	0,344	0,589	2.46885e+08
Rbm8a	AR_Tie1KO	AR_Ctrl	AECs	Tie1_20wkHFD	28233.8	-0,499755832679571	0,418	0,632	7.90489e+08
Enpp6	AR_Tie1KO	AR_Ctrl	AECs	Tie1_20wkHFD	4.46376e+07	-0,499893517499897	0,288	0,472	0,0124976448424045
Glmp	AR_Tie1KO	AR_Ctrl	AECs	Tie1_20wkHFD	1.99034e+06	-0,504975696068554	0,391	0,571	0,000557256032241057
Arl6ip5	AR_Tie1KO	AR_Ctrl	AECs	Tie1_20wkHFD	3200.76	-0,508004896552874	0,688	0,857	8.96149e+07
Pnp	AR_Tie1KO	AR_Ctrl	AECs	Tie1_20wkHFD	1.70057e+07	-0,510421489782936	0,335	0,506	0,00476126883356396
Ggh	AR_Tie1KO	AR_Ctrl	AECs	Tie1_20wkHFD	16259.1	-0,512052245250519	0,22	0,45	4.55223e+08
Serpinh1	AR_Tie1KO	AR_Ctrl	AECs	Tie1_20wkHFD	1.55069e+06	-0,513068371473118	0,645	0,823	0,000434162154429552
Hprt	AR_Tie1KO	AR_Ctrl	AECs	Tie1_20wkHFD	648504	-0,513734549903043	0,389	0,593	0,000181568255752067
Ramp2	AR_Tie1KO	AR_Ctrl	AECs	Tie1_20wkHFD	52.845	-0,514790244129637	0,897	0,978	1.47956e+06
Tuba1a	AR_Tie1KO	AR_Ctrl	AECs	Tie1_20wkHFD	2.04939e+06	-0,516123151613749	0,569	0,732	0,000573789475279264
Hmgb1	AR_Tie1KO	AR_Ctrl	AECs	Tie1_20wkHFD	0.0290517	-0,517986722666545	0,836	0,948	8133.89
S100a11	AR_Tie1KO	AR_Ctrl	AECs	Tie1_20wkHFD	0.116245	-0,520537764925399	0,942	0,996	3254.63
Plpp1	AR_Tie1KO	AR_Ctrl	AECs	Tie1_20wkHFD	23156.1	-0,529974721816908	0,492	0,727	6.48324e+08
Clic1	AR_Tie1KO	AR_Ctrl	AECs	Tie1_20wkHFD	19.0914	-0,535292124682335	0,807	0,918	534522
Cacybp	AR_Tie1KO	AR_Ctrl	AECs	Tie1_20wkHFD	42145	-0,537192027796544	0,216	0,424	1.17998e+09
Psmb2	AR_Tie1KO	AR_Ctrl	AECs	Tie1_20wkHFD	1940.61	-0,537363833908375	0,488	0,714	5.43331e+07
Ywhah	AR_Tie1KO	AR_Ctrl	AECs	Tie1_20wkHFD	58.2657	-0,538886429253525	0,647	0,853	1.63132e+07
Ly6a	AR_Tie1KO	AR_Ctrl	AECs	Tie1_20wkHFD	1.48029e+07	-0,539667969246606	0,917	0,961	0,00414452617541628
Dad1	AR_Tie1KO	AR_Ctrl	AECs	Tie1_20wkHFD	9.94989	-0,542978104552026	0,604	0,853	278577
Tmem50a	AR_Tie1KO	AR_Ctrl	AECs	Tie1_20wkHFD	359.265	-0,548623690047443	0,618	0,823	1.00587e+07
Trappc4	AR_Tie1KO	AR_Ctrl	AECs	Tie1_20wkHFD	19.4916	-0,551731038109957	0,348	0,606	5.45725e+06
Anxa1	AR_Tie1KO	AR_Ctrl	AECs	Tie1_20wkHFD	5.38061e+07	-0,554009898746415	0,29	0,468	0,0150646411614198
Mgst3	AR_Tie1KO	AR_Ctrl	AECs	Tie1_20wkHFD	46.4505	-0,556840467841119	0,607	0,805	1.30052e+07
Tspo	AR_Tie1KO	AR_Ctrl	AECs	Tie1_20wkHFD	0.0584862	-0,559954249407425	0,804	0,965	1637.5
Rsrp1	AR_Tie1KO	AR_Ctrl	AECs	Tie1_20wkHFD	58.171	-0,56608659937741	0,712	0,866	1.62867e+06
Col8a1	AR_Tie1KO	AR_Ctrl	AECs	Tie1_20wkHFD	1.32285e+07	-0,566707080497867	0,29	0,472	0,00370371201801158
Tmed9	AR_Tie1KO	AR_Ctrl	AECs	Tie1_20wkHFD	0.368019	-0,567468145690375	0,584	0,823	10303.8
Esam	AR_Tie1KO	AR_Ctrl	AECs	Tie1_20wkHFD	0.130545	-0,567595744516846	0,784	0,922	3655
Spcs2	AR_Tie1KO	AR_Ctrl	AECs	Tie1_20wkHFD	22.4822	-0,572675700081082	0,49	0,749	629457
Myl12b	AR_Tie1KO	AR_Ctrl	AECs	Tie1_20wkHFD	0.46499	-0,575338101356582	0,793	0,909	13018.8
Ssr2	AR_Tie1KO	AR_Ctrl	AECs	Tie1_20wkHFD	30.4233	-0,579998793440458	0,389	0,662	851792
Manf	AR_Tie1KO	AR_Ctrl	AECs	Tie1_20wkHFD	1.79394e+06	-0,580451539572022	0,53	0,684	0,000502267620976525
Laptm4a	AR_Tie1KO	AR_Ctrl	AECs	Tie1_20wkHFD	0.301087	-0,580601496477567	0,84	0,965	8429.84
Lysmd2	AR_Tie1KO	AR_Ctrl	AECs	Tie1_20wkHFD	469.378	-0,586692008808722	0,508	0,723	1.31416e+07
Hnrnpf	AR_Tie1KO	AR_Ctrl	AECs	Tie1_20wkHFD	30.9351	-0,588671239396299	0,631	0,835	866122
Clec14a	AR_Tie1KO	AR_Ctrl	AECs	Tie1_20wkHFD	1.09322e+07	-0,59017347879837	0,813	0,9	0,00306078372574182
Lgmn	AR_Tie1KO	AR_Ctrl	AECs	Tie1_20wkHFD	2.09503e+07	-0,592307190294629	0,393	0,58	0,00586567823031364
Cd302	AR_Tie1KO	AR_Ctrl	AECs	Tie1_20wkHFD	85.2751	-0,592359057083216	0,083	0,299	2.38753e+06
Mgst1	AR_Tie1KO	AR_Ctrl	AECs	Tie1_20wkHFD	20.6459	-0,594908370786658	0,638	0,831	57804.5
Atp6v0e	AR_Tie1KO	AR_Ctrl	AECs	Tie1_20wkHFD	0.00739653	-0,596937825484231	0,685	0,905	2070.88
Ctsl	AR_Tie1KO	AR_Ctrl	AECs	Tie1_20wkHFD	8616.27	-0,61598333487531	0,512	0,736	2.41238e+08
Ifi27	AR_Tie1KO	AR_Ctrl	AECs	Tie1_20wkHFD	0.169404	-0,625832280872433	0,542	0,827	4742.96
Anxa5	AR_Tie1KO	AR_Ctrl	AECs	Tie1_20wkHFD	0.0404959	-0,634078973214482	0,769	0,909	113.38
Icam2	AR_Tie1KO	AR_Ctrl	AECs	Tie1_20wkHFD	0.312595	-0,634598841702492	0,766	0,922	8752.03
Cav2	AR_Tie1KO	AR_Ctrl	AECs	Tie1_20wkHFD	0.0174713	-0,635383815367862	0,8	0,926	489.163
Ifitm2	AR_Tie1KO	AR_Ctrl	AECs	Tie1_20wkHFD	4.39958e-10	-0,635929044656754	0,903	0,996	1.23179e-05
Hspa5	AR_Tie1KO	AR_Ctrl	AECs	Tie1_20wkHFD	37768.6	-0,6372078195295	0,703	0,835	1.05745e+09
Myl12a	AR_Tie1KO	AR_Ctrl	AECs	Tie1_20wkHFD	3.01829e-06	-0,637925769788911	0,874	0,987	0.0845061
Tmem158	AR_Tie1KO	AR_Ctrl	AECs	Tie1_20wkHFD	0.445591	-0,641037989637	0,852	0,948	12475.6
Ctsh	AR_Tie1KO	AR_Ctrl	AECs	Tie1_20wkHFD	0.00525179	-0,642088677070571	0,822	0,97	147.04
Ly6e	AR_Tie1KO	AR_Ctrl	AECs	Tie1_20wkHFD	4.49381e-09	-0,652625723665451	0,975	0,991	0.000125818
Cyb5a	AR_Tie1KO	AR_Ctrl	AECs	Tie1_20wkHFD	0.193545	-0,668314965112243	0,555	0,818	5418.88
Pfn1	AR_Tie1KO	AR_Ctrl	AECs	Tie1_20wkHFD	9.1151e-11	-0,675783719489383	0,843	0,974	2.55204e-06
Pdia6	AR_Tie1KO	AR_Ctrl	AECs	Tie1_20wkHFD	12.178	-0,684971829300762	0,494	0,719	3.4096e+06
Tmem59	AR_Tie1KO	AR_Ctrl	AECs	Tie1_20wkHFD	8.95115e-05	-0,69899862173718	0,712	0,909	0.250614
Ecscr	AR_Tie1KO	AR_Ctrl	AECs	Tie1_20wkHFD	1.04549e-06	-0,703091299784668	0,831	0,961	0.0292715
Fam3c	AR_Tie1KO	AR_Ctrl	AECs	Tie1_20wkHFD	120.422	-0,713279889766329	0,908	0,974	3.37157e+06
2022-09-15	AR_Tie1KO	AR_Ctrl	AECs	Tie1_20wkHFD	4.8108e-09	-0,721338695105807	0,771	0,948	0.000134693
Prdx1	AR_Tie1KO	AR_Ctrl	AECs	Tie1_20wkHFD	4.89171e-05	-0,723692865007111	0,778	0,922	1.36958
Ubb	AR_Tie1KO	AR_Ctrl	AECs	Tie1_20wkHFD	1.70459e-19	-0,724431623289139	0,944	1	4.77252e-15
Apoe	AR_Tie1KO	AR_Ctrl	AECs	Tie1_20wkHFD	430022	-0,732042028100405	0,854	0,944	0,000120397615127537
Ifitm3	AR_Tie1KO	AR_Ctrl	AECs	Tie1_20wkHFD	2.58228e-11	-0,7371408429084	0,969	1	7.22987e-06
Cldn5	AR_Tie1KO	AR_Ctrl	AECs	Tie1_20wkHFD	716.454	-0,742967515954664	0,735	0,844	2.00593e+08
F3	AR_Tie1KO	AR_Ctrl	AECs	Tie1_20wkHFD	161.529	-0,753894204803594	0	0,108	4.5225e+06
H2-D1	AR_Tie1KO	AR_Ctrl	AECs	Tie1_20wkHFD	3.47666e-18	-0,767023885054885	0,987	1	9.73395e-14
Bst2	AR_Tie1KO	AR_Ctrl	AECs	Tie1_20wkHFD	1.0136	-0,77119908924389	0,573	0,775	283786
Itm2b	AR_Tie1KO	AR_Ctrl	AECs	Tie1_20wkHFD	1.82881e-16	-0,774891973726922	0,933	1	5.1203e-11
Hspa8	AR_Tie1KO	AR_Ctrl	AECs	Tie1_20wkHFD	3.29429e-14	-0,821426511224632	0,87	0,978	9.22334e-10
Cd9	AR_Tie1KO	AR_Ctrl	AECs	Tie1_20wkHFD	2.78818e-11	-0,827086086704206	0,78	0,974	7.80634e-07
Tm4sf1	AR_Tie1KO	AR_Ctrl	AECs	Tie1_20wkHFD	9.94034e-18	-0,838926028847623	0,989	1	2.7831e-13
Cd81	AR_Tie1KO	AR_Ctrl	AECs	Tie1_20wkHFD	1.3407e-14	-0,844814001736623	0,84	0,97	3.75369e-11
Gsn	AR_Tie1KO	AR_Ctrl	AECs	Tie1_20wkHFD	1.35547e-09	-0,949040416632466	0,254	0,68	3.79504e-05
Lum	AR_Tie1KO	AR_Ctrl	AECs	Tie1_20wkHFD	5.78173e-14	-100530365070202	0,011	0,286	1.61877e-09
Cytl1	AR_Tie1KO	AR_Ctrl	AECs	Tie1_20wkHFD	1.68098e-19	-102478665498495	0,998	0,991	4.70641e-15
Cst3	AR_Tie1KO	AR_Ctrl	AECs	Tie1_20wkHFD	3.55468e-20	-108062060014499	0,91	0,991	9.95239e-16
Clu	AR_Tie1KO	AR_Ctrl	AECs	Tie1_20wkHFD	4.57814e-25	-116207137752135	0,955	1	1.28179e-20
Dnaja1	AR_Tie1KO	AR_Ctrl	AECs	Tie1_20wkHFD	7.32729e-21	-117815581626239	0,589	0,913	2.05149e-17
Tie1	AR_Tie1KO	AR_Ctrl	AECs	Tie1_20wkHFD	8.24819e-77	-182851585681379	0,002	0,719	2.30933e-72
Dcn	AR_Tie1KO	AR_Ctrl	AECs	Tie1_20wkHFD	1.26274e-34	-227664192534171	0,02	0,485	3.53542e-30

## Sheet: Tie1-20wk AECs-AP- DE table 
gene	ident1	ident2	cellType	mouseSet	p_val.RNAwithSoupXwithLists	avg_log2FC.RNAwithSoupXwithLists	pct.1.RNAwithSoupXwithLists	pct.2.RNAwithSoupXwithLists	p_val_adj.RNAwithSoupXwithLists
Acta2	AP_Tie1KO	AP_Ctrl	AECs	Tie1_20wkHFD	2.31238e-61	183394965948827	0,702	0,078	6.47421e-57
Tpm2	AP_Tie1KO	AP_Ctrl	AECs	Tie1_20wkHFD	2.23695e-33	173226448179008	0,411	0,003	6.26303e-29
Myl9	AP_Tie1KO	AP_Ctrl	AECs	Tie1_20wkHFD	1.06306e-18	157811917964717	0,302	0,003	2.97636e-15
Meg3	AP_Tie1KO	AP_Ctrl	AECs	Tie1_20wkHFD	0.0972942	117279391146951	0,508	0,278	2724.04
Klf2	AP_Tie1KO	AP_Ctrl	AECs	Tie1_20wkHFD	1.10486e-36	109780632669247	0,991	0,959	3.09337e-32
Nr4a1	AP_Tie1KO	AP_Ctrl	AECs	Tie1_20wkHFD	5.43179	108820929517714	0,352	0,157	152079
Dusp1	AP_Tie1KO	AP_Ctrl	AECs	Tie1_20wkHFD	1.53842e-11	107552830933854	0,802	0,699	4.30726e-07
Cdkn1a	AP_Tie1KO	AP_Ctrl	AECs	Tie1_20wkHFD	119072	101193850264432	0,508	0,387	3.33379e+09
Klk10	AP_Tie1KO	AP_Ctrl	AECs	Tie1_20wkHFD	0.274434	0,861874994021668	0,536	0,289	7683.61
Stbd1	AP_Tie1KO	AP_Ctrl	AECs	Tie1_20wkHFD	4.18565e-10	0,853340973660881	0,263	0,02	1.1719e-05
Timp3	AP_Tie1KO	AP_Ctrl	AECs	Tie1_20wkHFD	1.6113e-13	0,845293875172688	0,913	0,813	4.51132e-09
Mmp3	AP_Tie1KO	AP_Ctrl	AECs	Tie1_20wkHFD	0.000707109	0,824235681033008	0,391	0,152	19.7976
Klf4	AP_Tie1KO	AP_Ctrl	AECs	Tie1_20wkHFD	4.68304e-13	0,796129273877611	0,899	0,803	1.31116e-08
Cnn1	AP_Tie1KO	AP_Ctrl	AECs	Tie1_20wkHFD	0.00628688	0,785121914301268	0,166	0,003	176.02
Slc43a3	AP_Tie1KO	AP_Ctrl	AECs	Tie1_20wkHFD	7.11987	0,755667724625054	0,611	0,491	1.99342e+06
Ppp1r14a	AP_Tie1KO	AP_Ctrl	AECs	Tie1_20wkHFD	4.56865e-08	0,749711296549411	0,213	0,003	0.000127913
Pcolce2	AP_Tie1KO	AP_Ctrl	AECs	Tie1_20wkHFD	117309	0,678490946636522	0,388	0,248	0,000328441305320655
Myh11	AP_Tie1KO	AP_Ctrl	AECs	Tie1_20wkHFD	0.0471427	0,675686926625113	0,148	0,003	13199
Ppp1r15a	AP_Tie1KO	AP_Ctrl	AECs	Tie1_20wkHFD	81602.7	0,666262645090789	0,626	0,532	2.28471e+08
Egfl7	AP_Tie1KO	AP_Ctrl	AECs	Tie1_20wkHFD	3.76009e-09	0,623955308157609	0,954	0,937	0.000105275
Sncg	AP_Tie1KO	AP_Ctrl	AECs	Tie1_20wkHFD	4352.51	0,620840732263287	0,614	0,478	1.21862e+08
Adh7	AP_Tie1KO	AP_Ctrl	AECs	Tie1_20wkHFD	123.147	0,613667503226301	0,656	0,486	3.44786e+06
Sost	AP_Tie1KO	AP_Ctrl	AECs	Tie1_20wkHFD	1060.82	0,613596210551269	0,201	0,051	2.97009e+07
Bmx	AP_Tie1KO	AP_Ctrl	AECs	Tie1_20wkHFD	0.0219277	0,594090124355652	0,865	0,815	613.931
Id1	AP_Tie1KO	AP_Ctrl	AECs	Tie1_20wkHFD	3.05388e+07	0,592085741619355	0,512	0,4	0,00855024182286715
Tsc22d3	AP_Tie1KO	AP_Ctrl	AECs	Tie1_20wkHFD	31091.8	0,582445638699005	0,573	0,441	8.70509e+08
Adamts1	AP_Tie1KO	AP_Ctrl	AECs	Tie1_20wkHFD	1.34992e+08	0,577201507089672	0,617	0,552	0,0377949501358832
Cmip	AP_Tie1KO	AP_Ctrl	AECs	Tie1_20wkHFD	39.4707	0,575090341154536	0,8	0,739	1.1051e+06
Retnla	AP_Tie1KO	AP_Ctrl	AECs	Tie1_20wkHFD	23.5452	0,574881507457811	0,285	0,096	659218
Lims2	AP_Tie1KO	AP_Ctrl	AECs	Tie1_20wkHFD	2715.11	0,562611735040505	0,536	0,38	7.60176e+07
Tns1	AP_Tie1KO	AP_Ctrl	AECs	Tie1_20wkHFD	16803.9	0,559618540979092	0,651	0,544	4.70475e+07
Cirbp	AP_Tie1KO	AP_Ctrl	AECs	Tie1_20wkHFD	62198.2	0,548820322933332	0,468	0,324	1.74143e+09
Btg2	AP_Tie1KO	AP_Ctrl	AECs	Tie1_20wkHFD	1.28029e+06	0,546738135280588	0,593	0,496	0,00358455555421007
Klf6	AP_Tie1KO	AP_Ctrl	AECs	Tie1_20wkHFD	21925.6	0,544169279585791	0,746	0,658	6.13873e+08
Rarres2	AP_Tie1KO	AP_Ctrl	AECs	Tie1_20wkHFD	1.61793e+07	0,542859482753408	0,25	0,124	0,00452987729132461
Fxyd1	AP_Tie1KO	AP_Ctrl	AECs	Tie1_20wkHFD	34362.8	0,540799153694073	0,238	0,089	9.62089e+08
Scarb2	AP_Tie1KO	AP_Ctrl	AECs	Tie1_20wkHFD	1.53596e+06	0,530326699184766	0,483	0,38	0,000430037493764153
Ptprr	AP_Tie1KO	AP_Ctrl	AECs	Tie1_20wkHFD	7.19372e+07	0,522910191885612	0,42	0,284	0,0201409638220672
Gm42418	AP_Tie1KO	AP_Ctrl	AECs	Tie1_20wkHFD	1.15464e+07	0,516336955281158	0,67	0,59	0,00323277164928888
Crip1	AP_Tie1KO	AP_Ctrl	AECs	Tie1_20wkHFD	4.10834e-06	0,513174772301665	0,969	0,904	0.115025
Adam15	AP_Tie1KO	AP_Ctrl	AECs	Tie1_20wkHFD	51930.7	0,484779391294933	0,696	0,585	1.45396e+09
Mustn1	AP_Tie1KO	AP_Ctrl	AECs	Tie1_20wkHFD	827170	0,480111119012099	0,344	0,195	0,000231591152853386
Ptrf	AP_Tie1KO	AP_Ctrl	AECs	Tie1_20wkHFD	0.716484	0,47789839161853	0,902	0,83	20060.1
Emp2	AP_Tie1KO	AP_Ctrl	AECs	Tie1_20wkHFD	10399.6	0,473341008779402	0,667	0,516	2.91168e+08
Fbln2	AP_Tie1KO	AP_Ctrl	AECs	Tie1_20wkHFD	3.81928e+07	0,470750918243817	0,747	0,716	0,0106932126100196
Ptgis	AP_Tie1KO	AP_Ctrl	AECs	Tie1_20wkHFD	1.08465e+08	0,46863470681925	0,665	0,618	0,0303680321977551
Ramp1	AP_Tie1KO	AP_Ctrl	AECs	Tie1_20wkHFD	336.83	0,461874011011802	0,12	0,003	9.43057e+06
Cav1	AP_Tie1KO	AP_Ctrl	AECs	Tie1_20wkHFD	2.29894	0,456575559628154	0,931	0,894	64365.7
Nov	AP_Tie1KO	AP_Ctrl	AECs	Tie1_20wkHFD	373.61	0,449508939616161	0,125	0,005	1.04603e+07
Thbd	AP_Tie1KO	AP_Ctrl	AECs	Tie1_20wkHFD	5.17939e+06	0,447482313209142	0,651	0,565	0,0014501268513264
Arl4d	AP_Tie1KO	AP_Ctrl	AECs	Tie1_20wkHFD	6.84249e+07	0,444359014464478	0,302	0,172	0,0191576119450859
Fbxl22	AP_Tie1KO	AP_Ctrl	AECs	Tie1_20wkHFD	25092.3	0,443003868293643	0,184	0,048	7.02535e+08
Kazald1	AP_Tie1KO	AP_Ctrl	AECs	Tie1_20wkHFD	3.27365e+07	0,442314997836406	0,322	0,192	0,00916555930914122
Klf9	AP_Tie1KO	AP_Ctrl	AECs	Tie1_20wkHFD	8.77023e+07	0,435599453984878	0,581	0,516	0,0245548942885097
Mgll	AP_Tie1KO	AP_Ctrl	AECs	Tie1_20wkHFD	2.47894e+07	0,432296234991622	0,267	0,139	0,00694053012071277
Epas1	AP_Tie1KO	AP_Ctrl	AECs	Tie1_20wkHFD	27570.2	0,4320172684979	0,872	0,823	7.7191e+08
Klk8	AP_Tie1KO	AP_Ctrl	AECs	Tie1_20wkHFD	7.50704e+06	0,417240019207224	0,557	0,397	0,00210182171360466
Dhrs3	AP_Tie1KO	AP_Ctrl	AECs	Tie1_20wkHFD	1.56158e+08	0,414701567311863	0,347	0,225	0,0437211033843632
Plekha6	AP_Tie1KO	AP_Ctrl	AECs	Tie1_20wkHFD	234776	0,413567359223929	0,197	0,073	0,000657327050956248
Lmcd1	AP_Tie1KO	AP_Ctrl	AECs	Tie1_20wkHFD	3.08988e+07	0,401440571378158	0,593	0,476	0,00865103232888822
Tcap	AP_Tie1KO	AP_Ctrl	AECs	Tie1_20wkHFD	238.663	0,39819099601702	0,122	0,003	6.68208e+06
Fbln7	AP_Tie1KO	AP_Ctrl	AECs	Tie1_20wkHFD	590227	0,394155483700834	0,145	0,041	0,00165251716171009
Fam107a	AP_Tie1KO	AP_Ctrl	AECs	Tie1_20wkHFD	2.71134e+07	0,394061525821037	0,228	0,109	0,00759122208432999
Fhl1	AP_Tie1KO	AP_Ctrl	AECs	Tie1_20wkHFD	2.76656e+07	0,379587131250231	0,709	0,648	0,00774580585840667
Ehd4	AP_Tie1KO	AP_Ctrl	AECs	Tie1_20wkHFD	2.45205e+06	0,371431903365937	0,891	0,896	0,000686524506958592
Mt1	AP_Tie1KO	AP_Ctrl	AECs	Tie1_20wkHFD	1.05379e+08	0,370521176173936	0,662	0,575	0,0295041046544149
Ier2	AP_Tie1KO	AP_Ctrl	AECs	Tie1_20wkHFD	1.31593e+08	0,359844344721443	0,728	0,691	0,0368435471165827
Jun	AP_Tie1KO	AP_Ctrl	AECs	Tie1_20wkHFD	5.04164e+06	0,35804337191548	0,89	0,894	0,0141155899910458
Zyx	AP_Tie1KO	AP_Ctrl	AECs	Tie1_20wkHFD	1.65345e+08	0,34125397004269	0,838	0,82	0,0462934145163463
S100a6	AP_Tie1KO	AP_Ctrl	AECs	Tie1_20wkHFD	1.62995e+06	0,334716664550761	0,891	0,863	0,0004563530149802
Rps12	AP_Tie1KO	AP_Ctrl	AECs	Tie1_20wkHFD	1.82351	0,333224582346208	0,991	0,98	51054.6
Rps25	AP_Tie1KO	AP_Ctrl	AECs	Tie1_20wkHFD	5.04187e-05	0,327353931582276	0,993	0,997	14.1162
Ptprb	AP_Tie1KO	AP_Ctrl	AECs	Tie1_20wkHFD	4.097e+06	0,326170741194186	0,949	0,947	0,00114707735114005
Rps29	AP_Tie1KO	AP_Ctrl	AECs	Tie1_20wkHFD	1.41391e-11	0,315107826892219	1	1	3.95866e-07
Cst3	AP_Tie1KO	AP_Ctrl	AECs	Tie1_20wkHFD	2.3693e+07	0,310604909535443	0,977	0,98	0,00663355801486655
Pfdn5	AP_Tie1KO	AP_Ctrl	AECs	Tie1_20wkHFD	380465	0,302453724693275	0,943	0,97	0,000106522673653985
Npnt	AP_Tie1KO	AP_Ctrl	AECs	Tie1_20wkHFD	3.30663e+07	0,299359560186214	0,1	0,018	0,00925790504604962
Rplp1	AP_Tie1KO	AP_Ctrl	AECs	Tie1_20wkHFD	0.0117042	0,297102463001888	0,999	0,997	32.7694
Vwc2	AP_Tie1KO	AP_Ctrl	AECs	Tie1_20wkHFD	9.06049e+07	0,297030603512236	0,159	0,058	0,025367563037776
Tpt1	AP_Tie1KO	AP_Ctrl	AECs	Tie1_20wkHFD	0.00487496	0,295101991098459	0,994	0,997	136.489
Fth1	AP_Tie1KO	AP_Ctrl	AECs	Tie1_20wkHFD	0.830577	0,283681461049643	0,997	1	2325.45
Ppl	AP_Tie1KO	AP_Ctrl	AECs	Tie1_20wkHFD	7.86212e+06	0,275550461445059	0,173	0,058	0,00220123656758579
Rpl21	AP_Tie1KO	AP_Ctrl	AECs	Tie1_20wkHFD	72.7094	0,271612689386939	1	0,997	2.03572e+06
Fau	AP_Tie1KO	AP_Ctrl	AECs	Tie1_20wkHFD	851.048	0,264651959995725	0,996	0,997	2.38276e+07
Gm10076	AP_Tie1KO	AP_Ctrl	AECs	Tie1_20wkHFD	59926.1	0,258462537916786	0,99	0,987	1.67781e+08
Pecam1	AP_Tie1KO	AP_Ctrl	AECs	Tie1_20wkHFD	86999.8	0,257501110601152	0,999	1	2.43582e+09
Rps9	AP_Tie1KO	AP_Ctrl	AECs	Tie1_20wkHFD	904.544	0,253545425447498	0,994	0,997	2.53254e+07
Rps24	AP_Tie1KO	AP_Ctrl	AECs	Tie1_20wkHFD	21.374	0,25215842845082	0,997	0,992	598430
Sdpr	AP_Tie1KO	AP_Ctrl	AECs	Tie1_20wkHFD	5.98063e+07	0,250729313114898	0,943	0,906	0,0167445655800951
Cytl1	AP_Tie1KO	AP_Ctrl	AECs	Tie1_20wkHFD	93754.9	0,246916846479952	0,999	0,982	2.62495e+09
Rps14	AP_Tie1KO	AP_Ctrl	AECs	Tie1_20wkHFD	7.19818	0,246775909143251	0,999	1	201535
Rps15	AP_Tie1KO	AP_Ctrl	AECs	Tie1_20wkHFD	1994.21	0,245556312585929	0,999	1	5.58339e+07
Rpl38	AP_Tie1KO	AP_Ctrl	AECs	Tie1_20wkHFD	337340	0,24483643414766	0,984	0,992	9.44485e+09
Rps4x	AP_Tie1KO	AP_Ctrl	AECs	Tie1_20wkHFD	5843.01	0,237993952976212	0,996	1	1.63593e+08
Rps21	AP_Tie1KO	AP_Ctrl	AECs	Tie1_20wkHFD	667331	0,236602233359402	0,987	0,997	0,000186839365049926
Rpl36	AP_Tie1KO	AP_Ctrl	AECs	Tie1_20wkHFD	367123	0,227834724731613	0,991	1	0,00010278715252063
Rpl11	AP_Tie1KO	AP_Ctrl	AECs	Tie1_20wkHFD	2092.41	0,224864219060424	0,996	0,997	5.85833e+07
Rpl30	AP_Tie1KO	AP_Ctrl	AECs	Tie1_20wkHFD	1.7175e+07	0,218809313610583	0,979	0,985	0,00480864365303276
Rpl35	AP_Tie1KO	AP_Ctrl	AECs	Tie1_20wkHFD	314770	0,217465815111621	0,99	0,995	8.81293e+09
Rps20	AP_Tie1KO	AP_Ctrl	AECs	Tie1_20wkHFD	1.08964e+07	0,214623975427287	0,993	0,995	0,00305077540191308
Rpl13a	AP_Tie1KO	AP_Ctrl	AECs	Tie1_20wkHFD	6165.86	0,212966628896118	1	1	1.72632e+08
Rpl14	AP_Tie1KO	AP_Ctrl	AECs	Tie1_20wkHFD	602947	0,212604228047482	0,993	0,995	0,00016881317192524
Rpl31	AP_Tie1KO	AP_Ctrl	AECs	Tie1_20wkHFD	3.05185e+06	0,203176104357333	0,999	0,99	0,000854456077205431
Rplp2	AP_Tie1KO	AP_Ctrl	AECs	Tie1_20wkHFD	1.16609e+06	0,197770317646055	0,994	1	0,000326481692946415
Rpl35a	AP_Tie1KO	AP_Ctrl	AECs	Tie1_20wkHFD	183790	0,195688602685867	0,996	0,997	5.14575e+09
Rpl26	AP_Tie1KO	AP_Ctrl	AECs	Tie1_20wkHFD	1.67286e+07	0,193954083251985	0,999	1	0,00468368110552808
Rpl23	AP_Tie1KO	AP_Ctrl	AECs	Tie1_20wkHFD	659690	0,192502975133186	0,996	0,997	0,00018470009072551
Rpl37a	AP_Tie1KO	AP_Ctrl	AECs	Tie1_20wkHFD	111925	0,192119870381958	0,999	1	3.13367e+09
Rpl7	AP_Tie1KO	AP_Ctrl	AECs	Tie1_20wkHFD	2.73785e+07	0,190878430755063	0,994	0,995	0,00766544567062667
Rps23	AP_Tie1KO	AP_Ctrl	AECs	Tie1_20wkHFD	52657.5	0,183550231195333	0,994	1	1.47431e+09
Rpl37	AP_Tie1KO	AP_Ctrl	AECs	Tie1_20wkHFD	2.5581e+06	0,171723696856218	0,997	1	0,000716217254631399
Ctsc	AP_Tie1KO	AP_Ctrl	AECs	Tie1_20wkHFD	9.19611e+06	-0,1156395812228	0,028	0,109	0,00257472624610242
Baz1a	AP_Tie1KO	AP_Ctrl	AECs	Tie1_20wkHFD	6.49557e+06	-0,127873855316036	0,038	0,119	0,0181863059794925
Fam49b	AP_Tie1KO	AP_Ctrl	AECs	Tie1_20wkHFD	7.21084e+06	-0,131309873215818	0,065	0,175	0,0020188912585501
Ubald1	AP_Tie1KO	AP_Ctrl	AECs	Tie1_20wkHFD	9.61136e+07	-0,131627367335592	0,097	0,213	0,0269098811748045
Bicc1	AP_Tie1KO	AP_Ctrl	AECs	Tie1_20wkHFD	410679	-0,140202843913357	0,038	0,139	0,000114981820629284
Rhbdf1	AP_Tie1KO	AP_Ctrl	AECs	Tie1_20wkHFD	7.3711e+07	-0,140232425643529	0,103	0,22	0,0206376157744719
Lst1	AP_Tie1KO	AP_Ctrl	AECs	Tie1_20wkHFD	6.84498e+07	-0,144010112791704	0,037	0,116	0,0191645704547224
Sltm	AP_Tie1KO	AP_Ctrl	AECs	Tie1_20wkHFD	1.01786e+08	-0,147754044768311	0,213	0,375	0,0284981667764207
Gt(ROSA)26Sor	AP_Tie1KO	AP_Ctrl	AECs	Tie1_20wkHFD	1.46785e+08	-0,149294347385766	0,131	0,258	0,041096854548883
Pvrl2	AP_Tie1KO	AP_Ctrl	AECs	Tie1_20wkHFD	1.14256e+06	-0,149682669100893	0,037	0,132	0,000319893890065429
Dtx3	AP_Tie1KO	AP_Ctrl	AECs	Tie1_20wkHFD	7.51223e+07	-0,149927768913282	0,175	0,322	0,0210327297446986
Lcp1	AP_Tie1KO	AP_Ctrl	AECs	Tie1_20wkHFD	4.04345e+06	-0,151337151363964	0,028	0,111	0,00113208651256338
Milr1	AP_Tie1KO	AP_Ctrl	AECs	Tie1_20wkHFD	4.2147e+07	-0,153084675507107	0,029	0,104	0,0118003226982004
Banp	AP_Tie1KO	AP_Ctrl	AECs	Tie1_20wkHFD	1.25393e+07	-0,154997032433477	0,075	0,187	0,00351075618210454
Ppa1	AP_Tie1KO	AP_Ctrl	AECs	Tie1_20wkHFD	5.14932e+06	-0,15567160190729	0,063	0,172	0,00144170667073828
Spi1	AP_Tie1KO	AP_Ctrl	AECs	Tie1_20wkHFD	1.31169e+07	-0,15640572394646	0,046	0,139	0,00367246973144452
Usp39	AP_Tie1KO	AP_Ctrl	AECs	Tie1_20wkHFD	7.41534e+07	-0,159291974684443	0,051	0,139	0,0207614666647956
Ifngr2	AP_Tie1KO	AP_Ctrl	AECs	Tie1_20wkHFD	5.81884e+07	-0,160223348196774	0,164	0,306	0,0162916007201695
Dera	AP_Tie1KO	AP_Ctrl	AECs	Tie1_20wkHFD	5.10754e+07	-0,160293662276913	0,037	0,116	0,014300098913659
Lman2l	AP_Tie1KO	AP_Ctrl	AECs	Tie1_20wkHFD	7.77347e+07	-0,160498621401527	0,082	0,187	0,0217641629721399
Hsd17b10	AP_Tie1KO	AP_Ctrl	AECs	Tie1_20wkHFD	4.48933e+07	-0,162259648561376	0,238	0,413	0,0125692218260899
Rab34	AP_Tie1KO	AP_Ctrl	AECs	Tie1_20wkHFD	3.46904e+07	-0,162550337640702	0,17	0,322	0,00971263176270455
Acvr1b	AP_Tie1KO	AP_Ctrl	AECs	Tie1_20wkHFD	4.53115e+07	-0,165864227961624	0,081	0,187	0,0126863041290478
Tsnax	AP_Tie1KO	AP_Ctrl	AECs	Tie1_20wkHFD	1.64971e+08	-0,16699773288785	0,172	0,311	0,0461884886364725
Esyt1	AP_Tie1KO	AP_Ctrl	AECs	Tie1_20wkHFD	1.59393e+08	-0,167012538501541	0,176	0,316	0,0446268084657621
Psmd14	AP_Tie1KO	AP_Ctrl	AECs	Tie1_20wkHFD	549873	-0,167823010720005	0,15	0,316	0,000153953485550609
Mageh1	AP_Tie1KO	AP_Ctrl	AECs	Tie1_20wkHFD	2.39568e+07	-0,168342644007948	0,231	0,408	0,00670743398653001
Marcks	AP_Tie1KO	AP_Ctrl	AECs	Tie1_20wkHFD	1.2283e+08	-0,168952060173295	0,226	0,392	0,0343898571235663
Twf1	AP_Tie1KO	AP_Ctrl	AECs	Tie1_20wkHFD	1.37051e+08	-0,170436947848757	0,15	0,284	0,0383716662703038
Ptpn2	AP_Tie1KO	AP_Ctrl	AECs	Tie1_20wkHFD	5.12606e+07	-0,171083978229035	0,079	0,185	0,0143519311162298
Gpat4	AP_Tie1KO	AP_Ctrl	AECs	Tie1_20wkHFD	4.74179e+06	-0,172059853850122	0,123	0,266	0,00132760600232929
Syap1	AP_Tie1KO	AP_Ctrl	AECs	Tie1_20wkHFD	4.0254e+07	-0,172161009472028	0,131	0,263	0,0112703045475749
Slc39a13	AP_Tie1KO	AP_Ctrl	AECs	Tie1_20wkHFD	1.07967e+08	-0,173555172573063	0,085	0,19	0,0302284665189862
Eif4e2	AP_Tie1KO	AP_Ctrl	AECs	Tie1_20wkHFD	375777	-0,174243942982107	0,258	0,43	0,0105209916277009
Topors	AP_Tie1KO	AP_Ctrl	AECs	Tie1_20wkHFD	3.95741e+07	-0,174425960271091	0,156	0,296	0,0110799509227843
Smarce1	AP_Tie1KO	AP_Ctrl	AECs	Tie1_20wkHFD	1.5179e+08	-0,176172097175505	0,279	0,458	0,0424981499781764
Frmd5	AP_Tie1KO	AP_Ctrl	AECs	Tie1_20wkHFD	7.47201e+07	-0,177925202645931	0,084	0,19	0,0209201323738676
Ociad2	AP_Tie1KO	AP_Ctrl	AECs	Tie1_20wkHFD	501085	-0,178081649618911	0,034	0,129	0,000140293763338906
Uimc1	AP_Tie1KO	AP_Ctrl	AECs	Tie1_20wkHFD	1.54879e+07	-0,178737889650877	0,097	0,22	0,00433630207220996
Plpp2	AP_Tie1KO	AP_Ctrl	AECs	Tie1_20wkHFD	1.54527e+08	-0,179122425656047	0,144	0,271	0,0432645850999759
Mrpl32	AP_Tie1KO	AP_Ctrl	AECs	Tie1_20wkHFD	1.58016e+07	-0,180706644987881	0,175	0,329	0,00442412121886013
1600012H06Rik	AP_Tie1KO	AP_Ctrl	AECs	Tie1_20wkHFD	8.75912e+06	-0,181560259159557	0,128	0,253	0,0245237880388452
Cd14	AP_Tie1KO	AP_Ctrl	AECs	Tie1_20wkHFD	51806.4	-0,181992196641678	0,031	0,132	1.45047e+09
Chmp2b	AP_Tie1KO	AP_Ctrl	AECs	Tie1_20wkHFD	1.01031e+08	-0,183210423538162	0,245	0,413	0,0282866231449223
Hspa13	AP_Tie1KO	AP_Ctrl	AECs	Tie1_20wkHFD	526944	-0,183539907249844	0,095	0,22	0,00147533876122917
Ltv1	AP_Tie1KO	AP_Ctrl	AECs	Tie1_20wkHFD	1.99616e+06	-0,184019293303375	0,075	0,192	0,000558883698438814
Dtnbp1	AP_Tie1KO	AP_Ctrl	AECs	Tie1_20wkHFD	1.24899e+08	-0,184411535768096	0,122	0,243	0,0349691086045909
Ngf	AP_Tie1KO	AP_Ctrl	AECs	Tie1_20wkHFD	8.81529e+07	-0,1850411740297	0,041	0,122	0,0246810537950052
Vamp7	AP_Tie1KO	AP_Ctrl	AECs	Tie1_20wkHFD	1.55149e+07	-0,185275455295869	0,125	0,261	0,00434386662896832
Tspan31	AP_Tie1KO	AP_Ctrl	AECs	Tie1_20wkHFD	1.1624e+07	-0,185995935597082	0,275	0,453	0,0325447653793653
Hmox1	AP_Tie1KO	AP_Ctrl	AECs	Tie1_20wkHFD	6645.63	-0,187479335602765	0,041	0,142	0,000186064291357007
Cd44	AP_Tie1KO	AP_Ctrl	AECs	Tie1_20wkHFD	1.18451e+08	-0,189697269745594	0,098	0,208	0,0331640288186229
Ugcg	AP_Tie1KO	AP_Ctrl	AECs	Tie1_20wkHFD	1.70931e+08	-0,190773268753306	0,142	0,271	0,0478571767254353
Ddx21	AP_Tie1KO	AP_Ctrl	AECs	Tie1_20wkHFD	1.00004e+08	-0,191920140744059	0,166	0,304	0,0279992030933148
Efnb1	AP_Tie1KO	AP_Ctrl	AECs	Tie1_20wkHFD	5.40272e+07	-0,196255539644582	0,112	0,23	0,0151265251282664
Btbd1	AP_Tie1KO	AP_Ctrl	AECs	Tie1_20wkHFD	3.01432e+07	-0,19792680632901	0,188	0,342	0,00843949779301469
Mpeg1	AP_Tie1KO	AP_Ctrl	AECs	Tie1_20wkHFD	5.85701e+06	-0,19887186105925	0,034	0,119	0,00163984475216734
Steap3	AP_Tie1KO	AP_Ctrl	AECs	Tie1_20wkHFD	1.05813e+07	-0,200814722945692	0,101	0,223	0,00296254324773098
Ebp	AP_Tie1KO	AP_Ctrl	AECs	Tie1_20wkHFD	7.19301e+07	-0,20135197346957	0,179	0,327	0,020138990215908
Ivns1abp	AP_Tie1KO	AP_Ctrl	AECs	Tie1_20wkHFD	1.12151e+06	-0,201781449571816	0,095	0,215	0,0031400176696692
Nop16	AP_Tie1KO	AP_Ctrl	AECs	Tie1_20wkHFD	166492	-0,202087409321389	0,059	0,177	4.66144e+09
Pipox	AP_Tie1KO	AP_Ctrl	AECs	Tie1_20wkHFD	6.09257e+07	-0,202876448585707	0,11	0,228	0,0170579816250546
Gclm	AP_Tie1KO	AP_Ctrl	AECs	Tie1_20wkHFD	4.73741e+07	-0,203042926992	0,245	0,42	0,0132638081304567
Hmbs	AP_Tie1KO	AP_Ctrl	AECs	Tie1_20wkHFD	1.07626e+07	-0,203179955710722	0,115	0,246	0,00301330251862685
PISD	AP_Tie1KO	AP_Ctrl	AECs	Tie1_20wkHFD	3.41281e+07	-0,20333646466523	0,203	0,362	0,00955517431981564
Mcam	AP_Tie1KO	AP_Ctrl	AECs	Tie1_20wkHFD	9.63397e+06	-0,204477883532122	0,154	0,301	0,00269731791814889
Cnpy4	AP_Tie1KO	AP_Ctrl	AECs	Tie1_20wkHFD	793453	-0,204580288681267	0,129	0,281	0,000222150926259194
Mettl9	AP_Tie1KO	AP_Ctrl	AECs	Tie1_20wkHFD	3.73052e+07	-0,205900735424725	0,283	0,463	0,0104447019193994
Plod1	AP_Tie1KO	AP_Ctrl	AECs	Tie1_20wkHFD	7.30525e+06	-0,205967823134595	0,11	0,243	0,00204532399098295
Eif4e	AP_Tie1KO	AP_Ctrl	AECs	Tie1_20wkHFD	1.08174e+08	-0,206134512683631	0,282	0,458	0,0302865178070883
Srsf10	AP_Tie1KO	AP_Ctrl	AECs	Tie1_20wkHFD	1.65962e+06	-0,207638912715118	0,231	0,42	0,000464659815076794
Edem1	AP_Tie1KO	AP_Ctrl	AECs	Tie1_20wkHFD	321397	-0,208380374726496	0,093	0,228	8.99846e+09
Tmem150a	AP_Tie1KO	AP_Ctrl	AECs	Tie1_20wkHFD	96886.5	-0,208722743670478	0,054	0,162	0,00027126286986239
Nudcd2	AP_Tie1KO	AP_Ctrl	AECs	Tie1_20wkHFD	440806	-0,210863055803737	0,132	0,289	0,000123416734337876
Gpx7	AP_Tie1KO	AP_Ctrl	AECs	Tie1_20wkHFD	4.56314e+06	-0,214059839839329	0,25	0,441	0,00127758931894522
C1qc	AP_Tie1KO	AP_Ctrl	AECs	Tie1_20wkHFD	5.23567e+06	-0,215811146654789	0,311	0,491	0,0146588427777462
Col1a2	AP_Tie1KO	AP_Ctrl	AECs	Tie1_20wkHFD	0.000618598	-0,217011512806325	0,134	0,375	173.195
Mrpl24	AP_Tie1KO	AP_Ctrl	AECs	Tie1_20wkHFD	1.61288e+08	-0,217756587634594	0,348	0,532	0,0451574471150679
Rgs19	AP_Tie1KO	AP_Ctrl	AECs	Tie1_20wkHFD	563094	-0,218451083185034	0,094	0,228	0,000157655136206368
Zfp358	AP_Tie1KO	AP_Ctrl	AECs	Tie1_20wkHFD	7.35635e+07	-0,218959606839569	0,172	0,309	0,0205963105589558
Nfasc	AP_Tie1KO	AP_Ctrl	AECs	Tie1_20wkHFD	0.648906	-0,219070652205529	0,009	0,114	18168.1
Mydgf	AP_Tie1KO	AP_Ctrl	AECs	Tie1_20wkHFD	1.42682e+08	-0,220732429744208	0,411	0,6	0,0399480201967467
Mif	AP_Tie1KO	AP_Ctrl	AECs	Tie1_20wkHFD	1.70853e+08	-0,221577235468416	0,38	0,559	0,0478355010266065
Dclk1	AP_Tie1KO	AP_Ctrl	AECs	Tie1_20wkHFD	134165	-0,221753275900565	0,041	0,144	3.75634e+09
Cd68	AP_Tie1KO	AP_Ctrl	AECs	Tie1_20wkHFD	49780.4	-0,222877863221255	0,116	0,281	1.39375e+09
H2-D1	AP_Tie1KO	AP_Ctrl	AECs	Tie1_20wkHFD	1.00702e+07	-0,224499257573187	0,988	0,995	0,00281946015325685
Dll4	AP_Tie1KO	AP_Ctrl	AECs	Tie1_20wkHFD	2.42272e+06	-0,224707295328879	0,043	0,137	0,000678313585925463
Stip1	AP_Tie1KO	AP_Ctrl	AECs	Tie1_20wkHFD	3.46239e+07	-0,226081355007739	0,188	0,339	0,00969398886345493
Cfi	AP_Tie1KO	AP_Ctrl	AECs	Tie1_20wkHFD	447398	-0,22614417921585	0,031	0,122	0,000125262615040784
Shisa4	AP_Tie1KO	AP_Ctrl	AECs	Tie1_20wkHFD	2.48606e+06	-0,226598248914904	0,12	0,261	0,000696047729920923
Armcx3	AP_Tie1KO	AP_Ctrl	AECs	Tie1_20wkHFD	2.36442e+07	-0,227543697515078	0,203	0,365	0,00661990842017386
Syncrip	AP_Tie1KO	AP_Ctrl	AECs	Tie1_20wkHFD	1.9408e+07	-0,228253103759372	0,233	0,403	0,0054338444142714
Apoe	AP_Tie1KO	AP_Ctrl	AECs	Tie1_20wkHFD	1.3642e+07	-0,229252811562304	0,977	0,992	0,00381949381398975
Camk1	AP_Tie1KO	AP_Ctrl	AECs	Tie1_20wkHFD	1.30513e+08	-0,229855558236863	0,355	0,527	0,0365410175125235
Bcl3	AP_Tie1KO	AP_Ctrl	AECs	Tie1_20wkHFD	96899.3	-0,231660672673297	0,101	0,235	0,000271298562110499
Dpysl3	AP_Tie1KO	AP_Ctrl	AECs	Tie1_20wkHFD	874432	-0,231691510890604	0,087	0,213	0,000244823445539847
Ets1	AP_Tie1KO	AP_Ctrl	AECs	Tie1_20wkHFD	1.42967e+08	-0,231968884001226	0,206	0,352	0,040027989825934
Tmem173	AP_Tie1KO	AP_Ctrl	AECs	Tie1_20wkHFD	760749	-0,233737137050369	0,132	0,266	0,00212994411501035
Fli1	AP_Tie1KO	AP_Ctrl	AECs	Tie1_20wkHFD	4.12369e+06	-0,234060019963554	0,314	0,511	0,00115455134581418
Tmem159	AP_Tie1KO	AP_Ctrl	AECs	Tie1_20wkHFD	1.32766e+08	-0,234287122800241	0,179	0,314	0,0371717884360199
Cnn2	AP_Tie1KO	AP_Ctrl	AECs	Tie1_20wkHFD	1.24921e+07	-0,235844838943902	0,104	0,228	0,00349754630024606
Ube2k	AP_Tie1KO	AP_Ctrl	AECs	Tie1_20wkHFD	3.8836e+07	-0,236128811989171	0,28	0,451	0,010873313025117
Wisp2	AP_Tie1KO	AP_Ctrl	AECs	Tie1_20wkHFD	25938.1	-0,236568410880244	0,178	0,375	7.26215e+08
Elavl1	AP_Tie1KO	AP_Ctrl	AECs	Tie1_20wkHFD	1.11701e+07	-0,237564382183064	0,289	0,468	0,0312741509595846
Sfrp4	AP_Tie1KO	AP_Ctrl	AECs	Tie1_20wkHFD	37310.4	-0,239493234060764	0,021	0,111	1.04462e+09
Oser1	AP_Tie1KO	AP_Ctrl	AECs	Tie1_20wkHFD	3.78322e+07	-0,240307729252305	0,228	0,382	0,010592254370907
Mtmr11	AP_Tie1KO	AP_Ctrl	AECs	Tie1_20wkHFD	9.56448e+07	-0,241178533847573	0,163	0,291	0,0267786398470896
Ctnnbip1	AP_Tie1KO	AP_Ctrl	AECs	Tie1_20wkHFD	6.46543e+07	-0,241794597014835	0,191	0,334	0,0181019020006076
Ahsa2	AP_Tie1KO	AP_Ctrl	AECs	Tie1_20wkHFD	1.1121e+07	-0,24273972911514	0,154	0,294	0,00311365323410265
Ly6e	AP_Tie1KO	AP_Ctrl	AECs	Tie1_20wkHFD	1.71846e+07	-0,243381362042483	0,975	0,995	0,00481135661432105
Lyz2	AP_Tie1KO	AP_Ctrl	AECs	Tie1_20wkHFD	141102	-0,245792017033891	0,542	0,749	3.95057e+09
Ccl4	AP_Tie1KO	AP_Ctrl	AECs	Tie1_20wkHFD	614.604	-0,246057052365199	0,023	0,124	1.72077e+07
Wwtr1	AP_Tie1KO	AP_Ctrl	AECs	Tie1_20wkHFD	2.67341e+07	-0,246830615529575	0,373	0,559	0,00748502214276183
Clcn4	AP_Tie1KO	AP_Ctrl	AECs	Tie1_20wkHFD	890694	-0,246840508782575	0,147	0,304	0,000249376417478411
Gng5	AP_Tie1KO	AP_Ctrl	AECs	Tie1_20wkHFD	3.4452e+07	-0,247041531192774	0,862	0,939	0,00964587757609627
Hif1a	AP_Tie1KO	AP_Ctrl	AECs	Tie1_20wkHFD	9.16305e+07	-0,248028948647862	0,267	0,428	0,0256547048114438
Myzap	AP_Tie1KO	AP_Ctrl	AECs	Tie1_20wkHFD	4.01721e+07	-0,24803039634049	0,26	0,43	0,0112473802648896
Tmem59	AP_Tie1KO	AP_Ctrl	AECs	Tie1_20wkHFD	1.75869e+08	-0,250163334385161	0,783	0,924	0,0492396934034496
Chmp5	AP_Tie1KO	AP_Ctrl	AECs	Tie1_20wkHFD	1.61859e+07	-0,250242805653288	0,436	0,651	0,00453172011108119
Ube2h	AP_Tie1KO	AP_Ctrl	AECs	Tie1_20wkHFD	6.26654e+06	-0,251378310597778	0,261	0,441	0,00175450638845959
Ifitm2	AP_Tie1KO	AP_Ctrl	AECs	Tie1_20wkHFD	21305.4	-0,25252954621824	0,975	0,995	5.96507e+08
Ranbp1	AP_Tie1KO	AP_Ctrl	AECs	Tie1_20wkHFD	1.43978e+07	-0,252930929460899	0,54	0,734	0,0403109769011608
Trappc4	AP_Tie1KO	AP_Ctrl	AECs	Tie1_20wkHFD	1.65556e+08	-0,253013554336803	0,374	0,557	0,046352446697912
Elovl1	AP_Tie1KO	AP_Ctrl	AECs	Tie1_20wkHFD	4.28405e+07	-0,25344700150704	0,272	0,448	0,0119944888628006
Skp1a	AP_Tie1KO	AP_Ctrl	AECs	Tie1_20wkHFD	4.45772e+07	-0,253503400403028	0,391	0,585	0,0124807179764319
Dctn3	AP_Tie1KO	AP_Ctrl	AECs	Tie1_20wkHFD	22298.5	-0,254372333746255	0,37	0,608	6.24314e+08
Top1	AP_Tie1KO	AP_Ctrl	AECs	Tie1_20wkHFD	1.09656e+08	-0,254764788746408	0,493	0,701	0,0307014890944691
Dnajb11	AP_Tie1KO	AP_Ctrl	AECs	Tie1_20wkHFD	2.56391e+06	-0,255066146981733	0,282	0,478	0,000717843065935429
Cebpb	AP_Tie1KO	AP_Ctrl	AECs	Tie1_20wkHFD	9.93472e+07	-0,25536774478612	0,269	0,435	0,027815236936999
Cd72	AP_Tie1KO	AP_Ctrl	AECs	Tie1_20wkHFD	0.00475069	-0,255749929002827	0,006	0,119	133.01
Magt1	AP_Tie1KO	AP_Ctrl	AECs	Tie1_20wkHFD	2.00717e+06	-0,256570751842873	0,31	0,514	0,000561967522418845
Dcun1d5	AP_Tie1KO	AP_Ctrl	AECs	Tie1_20wkHFD	1.17951e+08	-0,25896949603431	0,282	0,441	0,0330238775666686
Tm4sf1	AP_Tie1KO	AP_Ctrl	AECs	Tie1_20wkHFD	1.17748e+07	-0,259480868176587	1	0,997	0,00329672075586905
Lrrfip1	AP_Tie1KO	AP_Ctrl	AECs	Tie1_20wkHFD	7.2861e+07	-0,26003370919255	0,366	0,547	0,0203996230362483
Col4a2	AP_Tie1KO	AP_Ctrl	AECs	Tie1_20wkHFD	5.45207e+06	-0,26022750815559	0,25	0,433	0,00152647005920096
Rgs3	AP_Tie1KO	AP_Ctrl	AECs	Tie1_20wkHFD	3.48239e+07	-0,26035411368634	0,394	0,575	0,00975000395798673
Rac2	AP_Tie1KO	AP_Ctrl	AECs	Tie1_20wkHFD	0.0124349	-0,261364704343779	0,006	0,116	348.151
Limd2	AP_Tie1KO	AP_Ctrl	AECs	Tie1_20wkHFD	1.72227e+06	-0,262541542055081	0,134	0,276	0,000482199795729223
2022-09-15	AP_Tie1KO	AP_Ctrl	AECs	Tie1_20wkHFD	1.66625e+08	-0,262931870201378	0,818	0,911	0,046651589079316
Anp32a	AP_Tie1KO	AP_Ctrl	AECs	Tie1_20wkHFD	1.53636e+07	-0,263202630595249	0,628	0,785	0,0430148952098044
Pim1	AP_Tie1KO	AP_Ctrl	AECs	Tie1_20wkHFD	13569.7	-0,264136377593103	0,137	0,299	3.79924e+09
F2r	AP_Tie1KO	AP_Ctrl	AECs	Tie1_20wkHFD	1.70971e+08	-0,265435032469114	0,391	0,565	0,0478685704165979
Ppp1r14b	AP_Tie1KO	AP_Ctrl	AECs	Tie1_20wkHFD	5.73016e+07	-0,265603285111668	0,325	0,496	0,0160433021731689
Dbn1	AP_Tie1KO	AP_Ctrl	AECs	Tie1_20wkHFD	67704.6	-0,267045332021976	0,112	0,248	0,000189559215715713
Tmem33	AP_Tie1KO	AP_Ctrl	AECs	Tie1_20wkHFD	233275	-0,267241033353905	0,211	0,395	6.53123e+08
Cotl1	AP_Tie1KO	AP_Ctrl	AECs	Tie1_20wkHFD	3240.08	-0,268105443911485	0,04	0,157	9.07157e+07
Fcgr3	AP_Tie1KO	AP_Ctrl	AECs	Tie1_20wkHFD	328.15	-0,268221311149257	0,029	0,144	9.18755e+06
Hspe1	AP_Tie1KO	AP_Ctrl	AECs	Tie1_20wkHFD	9.18171e+06	-0,270909377274787	0,514	0,686	0,00257069386132472
Pdia3	AP_Tie1KO	AP_Ctrl	AECs	Tie1_20wkHFD	1.55857e+07	-0,272221000031411	0,756	0,906	0,00436367557747662
Capzb	AP_Tie1KO	AP_Ctrl	AECs	Tie1_20wkHFD	1.64379e+07	-0,272722987440661	0,539	0,739	0,00460228789907943
Tyrobp	AP_Tie1KO	AP_Ctrl	AECs	Tie1_20wkHFD	1.01354e+06	-0,272782624597793	0,269	0,453	0,00283770641775248
1700025G04Rik	AP_Tie1KO	AP_Ctrl	AECs	Tie1_20wkHFD	0.000661055	-0,273312994119945	0,012	0,134	18.5082
Dcn	AP_Tie1KO	AP_Ctrl	AECs	Tie1_20wkHFD	1.1462e+07	-0,274800282743851	0,241	0,413	0,0032091382263512
Vta1	AP_Tie1KO	AP_Ctrl	AECs	Tie1_20wkHFD	2470.86	-0,275502035361019	0,119	0,291	6.91792e+07
Snrpb	AP_Tie1KO	AP_Ctrl	AECs	Tie1_20wkHFD	4.78936e+07	-0,276880017427816	0,623	0,805	0,0134092569920784
Ldlrad3	AP_Tie1KO	AP_Ctrl	AECs	Tie1_20wkHFD	447.59	-0,276912142328554	0,094	0,248	1.25316e+08
Oaf	AP_Tie1KO	AP_Ctrl	AECs	Tie1_20wkHFD	389427	-0,27830700404544	0,147	0,301	0,000109031775340046
Snrpd3	AP_Tie1KO	AP_Ctrl	AECs	Tie1_20wkHFD	6.78807e+06	-0,27980204424954	0,363	0,554	0,00190052462357334
Cd47	AP_Tie1KO	AP_Ctrl	AECs	Tie1_20wkHFD	3.43369e+07	-0,281416132734801	0,698	0,833	0,00961364696078264
Cct5	AP_Tie1KO	AP_Ctrl	AECs	Tie1_20wkHFD	1.90754e+06	-0,281858999257573	0,386	0,587	0,00534073252421692
Ptma	AP_Tie1KO	AP_Ctrl	AECs	Tie1_20wkHFD	49.5059	-0,282437365262107	0,993	0,997	1.38607e+06
Ppib	AP_Tie1KO	AP_Ctrl	AECs	Tie1_20wkHFD	3.46443e+06	-0,282872240369835	0,783	0,914	0,000969970941069483
Rtp4	AP_Tie1KO	AP_Ctrl	AECs	Tie1_20wkHFD	3.36277e+07	-0,283308225079351	0,198	0,349	0,00941508312664567
Sorbs2	AP_Tie1KO	AP_Ctrl	AECs	Tie1_20wkHFD	1.18776e+06	-0,284133317361609	0,341	0,527	0,0033255001677224
Smdt1	AP_Tie1KO	AP_Ctrl	AECs	Tie1_20wkHFD	1.97109e+07	-0,284215176548485	0,68	0,841	0,00551866948715376
Exoc3l4	AP_Tie1KO	AP_Ctrl	AECs	Tie1_20wkHFD	4.27942e+06	-0,285449517165836	0,266	0,435	0,0119815120478351
Rexo2	AP_Tie1KO	AP_Ctrl	AECs	Tie1_20wkHFD	2.13151e+06	-0,286508235871785	0,461	0,668	0,000596779025363758
Tpm3	AP_Tie1KO	AP_Ctrl	AECs	Tie1_20wkHFD	2.84266e+06	-0,286561705029176	0,739	0,873	0,000795888244646255
Glmp	AP_Tie1KO	AP_Ctrl	AECs	Tie1_20wkHFD	2.9602e+06	-0,28670458389692	0,473	0,663	0,000828795691539901
Dnajc3	AP_Tie1KO	AP_Ctrl	AECs	Tie1_20wkHFD	8.05027e+07	-0,289371073176031	0,398	0,57	0,0225391469719865
Ctsz	AP_Tie1KO	AP_Ctrl	AECs	Tie1_20wkHFD	1.64975e+07	-0,289570455503865	0,609	0,777	0,00461895729995163
Fscn1	AP_Tie1KO	AP_Ctrl	AECs	Tie1_20wkHFD	5784.5	-0,290925162666174	0,025	0,116	1.61954e+09
Cisd2	AP_Tie1KO	AP_Ctrl	AECs	Tie1_20wkHFD	720964	-0,294165097485874	0,22	0,4	0,000201855542115717
Ly6a	AP_Tie1KO	AP_Ctrl	AECs	Tie1_20wkHFD	1.74017e+08	-0,294241670744822	0,913	0,965	0,0487213731024113
2022-09-04	AP_Tie1KO	AP_Ctrl	AECs	Tie1_20wkHFD	2.87339e+06	-0,294761264869985	0,1	0,225	0,000804492537223002
Lamb1	AP_Tie1KO	AP_Ctrl	AECs	Tie1_20wkHFD	23.315	-0,29571136944722	0,041	0,175	652773
Pfn1	AP_Tie1KO	AP_Ctrl	AECs	Tie1_20wkHFD	26964.9	-0,295799039531861	0,881	0,959	7.54963e+09
Arhgap20	AP_Tie1KO	AP_Ctrl	AECs	Tie1_20wkHFD	4.44341e+06	-0,295948881652079	0,132	0,266	0,00124406722087497
Myl12a	AP_Tie1KO	AP_Ctrl	AECs	Tie1_20wkHFD	9.57586e+06	-0,2961581967112	0,894	0,962	0,00268105022135722
Tgfbi	AP_Tie1KO	AP_Ctrl	AECs	Tie1_20wkHFD	1.8321e+06	-0,297011673170987	0,135	0,289	0,000512952308260472
Prdx1	AP_Tie1KO	AP_Ctrl	AECs	Tie1_20wkHFD	2.4938e+06	-0,297517776756368	0,866	0,942	0,00069821369070822
Fam198b	AP_Tie1KO	AP_Ctrl	AECs	Tie1_20wkHFD	2.32186e+06	-0,298887883362864	0,476	0,696	0,000650074888687962
Cadm3	AP_Tie1KO	AP_Ctrl	AECs	Tie1_20wkHFD	131.354	-0,299658170055131	0,032	0,152	3.67766e+06
Socs3	AP_Tie1KO	AP_Ctrl	AECs	Tie1_20wkHFD	2.39191e+06	-0,30060840072888	0,172	0,332	0,000669688144586334
Nrp1	AP_Tie1KO	AP_Ctrl	AECs	Tie1_20wkHFD	2.37247e+07	-0,301612538362645	0,655	0,805	0,0066424416206088
Psma5	AP_Tie1KO	AP_Ctrl	AECs	Tie1_20wkHFD	3.88946e+06	-0,30424448850399	0,357	0,557	0,00108897078435076
Ssr2	AP_Tie1KO	AP_Ctrl	AECs	Tie1_20wkHFD	268427	-0,306207732752788	0,486	0,676	7.51542e+09
Nkg7	AP_Tie1KO	AP_Ctrl	AECs	Tie1_20wkHFD	0.000162489	-0,306513919526688	0	0,109	4.54936
Erp29	AP_Tie1KO	AP_Ctrl	AECs	Tie1_20wkHFD	1.74071e+07	-0,308098270322334	0,376	0,544	0,00487362988885344
Creld2	AP_Tie1KO	AP_Ctrl	AECs	Tie1_20wkHFD	92455.6	-0,314223854680642	0,195	0,375	2.58857e+09
Flt1	AP_Tie1KO	AP_Ctrl	AECs	Tie1_20wkHFD	1.93702e+06	-0,314245739406593	0,257	0,43	0,000542325788049968
Cct3	AP_Tie1KO	AP_Ctrl	AECs	Tie1_20wkHFD	7691.6	-0,314751223694615	0,263	0,484	2.15349e+08
Ptpn1	AP_Tie1KO	AP_Ctrl	AECs	Tie1_20wkHFD	1.24637e+07	-0,315902335628391	0,225	0,375	0,00348957937470664
Eef1e1	AP_Tie1KO	AP_Ctrl	AECs	Tie1_20wkHFD	2257.27	-0,316943835538113	0,178	0,359	6.31992e+08
Herpud1	AP_Tie1KO	AP_Ctrl	AECs	Tie1_20wkHFD	269933	-0,31702976796687	0,278	0,478	7.55757e+09
Tmem176a	AP_Tie1KO	AP_Ctrl	AECs	Tie1_20wkHFD	2.19305e+06	-0,317407847534615	0,451	0,668	0,000614010112745349
Sdc3	AP_Tie1KO	AP_Ctrl	AECs	Tie1_20wkHFD	2829.18	-0,318021801878607	0,169	0,344	7.92113e+08
Glycam1	AP_Tie1KO	AP_Ctrl	AECs	Tie1_20wkHFD	1.21053e-05	-0,31848455005336	0,006	0,134	0.338926
Trem2	AP_Tie1KO	AP_Ctrl	AECs	Tie1_20wkHFD	11836.9	-0,31924222842026	0,088	0,235	3.3141e+08
Icam1	AP_Tie1KO	AP_Ctrl	AECs	Tie1_20wkHFD	5.28989e+07	-0,31928781906375	0,413	0,592	0,0148106420595476
Il13ra1	AP_Tie1KO	AP_Ctrl	AECs	Tie1_20wkHFD	3.92399	-0,321113888253988	0,14	0,347	109864
Saraf	AP_Tie1KO	AP_Ctrl	AECs	Tie1_20wkHFD	181135	-0,323152022960936	0,559	0,772	5.07141e+09
St13	AP_Tie1KO	AP_Ctrl	AECs	Tie1_20wkHFD	63293.6	-0,323402348942415	0,448	0,663	1.77209e+09
Tmem167	AP_Tie1KO	AP_Ctrl	AECs	Tie1_20wkHFD	326640	-0,323576302251991	0,399	0,592	9.14528e+09
Atp8b1	AP_Tie1KO	AP_Ctrl	AECs	Tie1_20wkHFD	23375.9	-0,324609764101593	0,206	0,395	6.54477e+08
Tmed9	AP_Tie1KO	AP_Ctrl	AECs	Tie1_20wkHFD	1.40833e+06	-0,326918642754238	0,696	0,843	0,000394304658055733
Eef1g	AP_Tie1KO	AP_Ctrl	AECs	Tie1_20wkHFD	7959.46	-0,327101619254789	0,834	0,954	2.22849e+08
Chsy1	AP_Tie1KO	AP_Ctrl	AECs	Tie1_20wkHFD	4775.23	-0,328569536031011	0,129	0,299	1.33697e+08
Emcn	AP_Tie1KO	AP_Ctrl	AECs	Tie1_20wkHFD	5.08384e+06	-0,330300823002439	0,307	0,489	0,00142337345407021
Sec61b	AP_Tie1KO	AP_Ctrl	AECs	Tie1_20wkHFD	1.26509e+07	-0,330709546387635	0,634	0,767	0,00354199242948794
Gadd45g	AP_Tie1KO	AP_Ctrl	AECs	Tie1_20wkHFD	3.6262e+06	-0,331753074316842	0,423	0,628	0,00101526219955302
Ephx2	AP_Tie1KO	AP_Ctrl	AECs	Tie1_20wkHFD	1.45039e+07	-0,332945978090179	0,369	0,559	0,00406079749869191
Id3	AP_Tie1KO	AP_Ctrl	AECs	Tie1_20wkHFD	3.55146e+07	-0,335014467261029	0,903	0,957	0,00994338533958477
Ahsa1	AP_Tie1KO	AP_Ctrl	AECs	Tie1_20wkHFD	27236.7	-0,33591747954956	0,31	0,529	7.62572e+08
Hsp90ab1	AP_Tie1KO	AP_Ctrl	AECs	Tie1_20wkHFD	162.782	-0,337795324444588	0,95	0,977	4.55756e+06
Cers2	AP_Tie1KO	AP_Ctrl	AECs	Tie1_20wkHFD	6726.12	-0,3404397145557	0,283	0,511	1.88318e+08
Vcan	AP_Tie1KO	AP_Ctrl	AECs	Tie1_20wkHFD	0.159756	-0,341031833323194	0,053	0,215	4472.84
Coro1a	AP_Tie1KO	AP_Ctrl	AECs	Tie1_20wkHFD	1.74613e-06	-0,341371904416235	0,007	0,144	0.0488881
Gadd45a	AP_Tie1KO	AP_Ctrl	AECs	Tie1_20wkHFD	68.2918	-0,342802104282911	0,112	0,278	1.91203e+07
Tagln2	AP_Tie1KO	AP_Ctrl	AECs	Tie1_20wkHFD	12637.8	-0,343105959940134	0,775	0,901	3.53832e+08
Klhdc2	AP_Tie1KO	AP_Ctrl	AECs	Tie1_20wkHFD	8882.14	-0,346087959040965	0,217	0,415	2.48682e+08
2010111I01Rik	AP_Tie1KO	AP_Ctrl	AECs	Tie1_20wkHFD	6.58367e+06	-0,346228867214351	0,367	0,549	0,00184329466237222
Fkbp4	AP_Tie1KO	AP_Ctrl	AECs	Tie1_20wkHFD	16913.9	-0,347939302322135	0,289	0,499	4.73556e+08
Sat1	AP_Tie1KO	AP_Ctrl	AECs	Tie1_20wkHFD	1.56037e+08	-0,348108788380298	0,744	0,871	0,0436872577852779
Ifitm3	AP_Tie1KO	AP_Ctrl	AECs	Tie1_20wkHFD	7.61633	-0,350029166086147	0,981	0,997	213242
Tax1bp3	AP_Tie1KO	AP_Ctrl	AECs	Tie1_20wkHFD	548.737	-0,352666002649887	0,308	0,537	1.53635e+07
Hsp90b1	AP_Tie1KO	AP_Ctrl	AECs	Tie1_20wkHFD	49407.3	-0,357597582600159	0,69	0,848	1.38331e+09
Slc35b1	AP_Tie1KO	AP_Ctrl	AECs	Tie1_20wkHFD	78.5099	-0,357835627849296	0,198	0,41	2.19812e+06
Armcx4	AP_Tie1KO	AP_Ctrl	AECs	Tie1_20wkHFD	159594	-0,358174050728778	0,126	0,276	4.4683e+09
Sema6a	AP_Tie1KO	AP_Ctrl	AECs	Tie1_20wkHFD	4.72333e+06	-0,358287320765925	0,269	0,428	0,00132243769731688
Hsph1	AP_Tie1KO	AP_Ctrl	AECs	Tie1_20wkHFD	0.00856473	-0,361559975018991	0,094	0,299	239.795
Col4a1	AP_Tie1KO	AP_Ctrl	AECs	Tie1_20wkHFD	290238	-0,365598177429791	0,382	0,592	8.12609e+09
Sox18	AP_Tie1KO	AP_Ctrl	AECs	Tie1_20wkHFD	588.72	-0,366119848017774	0,26	0,481	1.6483e+07
Emilin1	AP_Tie1KO	AP_Ctrl	AECs	Tie1_20wkHFD	71011.5	-0,369074002917064	0,451	0,656	1.98818e+09
Ube2i	AP_Tie1KO	AP_Ctrl	AECs	Tie1_20wkHFD	1579.53	-0,370123676796064	0,423	0,666	4.42236e+06
Calr	AP_Tie1KO	AP_Ctrl	AECs	Tie1_20wkHFD	838241	-0,37015642518569	0,727	0,866	0,000234690650907373
Plin2	AP_Tie1KO	AP_Ctrl	AECs	Tie1_20wkHFD	10.4373	-0,374108826159362	0,197	0,42	292224
Ltbp3	AP_Tie1KO	AP_Ctrl	AECs	Tie1_20wkHFD	123871	-0,375954474870557	0,396	0,59	3.46815e+09
Gxylt2	AP_Tie1KO	AP_Ctrl	AECs	Tie1_20wkHFD	2.8826e+06	-0,376184005594599	0,774	0,889	0,000807070761754946
Gm13305	AP_Tie1KO	AP_Ctrl	AECs	Tie1_20wkHFD	2.52137e-10	-0,381089616273188	0	0,144	7.05934e-06
F11r	AP_Tie1KO	AP_Ctrl	AECs	Tie1_20wkHFD	3269.62	-0,382950724910136	0,604	0,813	9.15429e+07
Prdx2	AP_Tie1KO	AP_Ctrl	AECs	Tie1_20wkHFD	2424.16	-0,383948553546012	0,579	0,77	6.78716e+07
Bst2	AP_Tie1KO	AP_Ctrl	AECs	Tie1_20wkHFD	4.13051e+06	-0,387279325366476	0,59	0,762	0,00115645937972744
Hsp90aa1	AP_Tie1KO	AP_Ctrl	AECs	Tie1_20wkHFD	3.67702e+06	-0,388157516370344	0,58	0,757	0,00102949238827319
Clu	AP_Tie1KO	AP_Ctrl	AECs	Tie1_20wkHFD	110.094	-0,38878178326069	0,987	0,992	3.08241e+06
Ldha	AP_Tie1KO	AP_Ctrl	AECs	Tie1_20wkHFD	816133	-0,393298350937898	0,593	0,772	0,000228500876213706
Pdlim1	AP_Tie1KO	AP_Ctrl	AECs	Tie1_20wkHFD	27184.1	-0,394522494382652	0,546	0,727	7.61099e+08
Cd52	AP_Tie1KO	AP_Ctrl	AECs	Tie1_20wkHFD	5.14339e-07	-0,396443401457438	0,01	0,157	0.0144005
Tubb5	AP_Tie1KO	AP_Ctrl	AECs	Tie1_20wkHFD	50987.5	-0,397087716109389	0,756	0,886	1.42755e+09
Fcer1g	AP_Tie1KO	AP_Ctrl	AECs	Tie1_20wkHFD	0.0651688	-0,397219553348678	0,226	0,489	18246
Cacybp	AP_Tie1KO	AP_Ctrl	AECs	Tie1_20wkHFD	14.5091	-0,398431874766354	0,236	0,466	40622.5
Slc25a5	AP_Tie1KO	AP_Ctrl	AECs	Tie1_20wkHFD	4736.84	-0,39992129450411	0,446	0,661	1.32622e+07
Vimp	AP_Tie1KO	AP_Ctrl	AECs	Tie1_20wkHFD	946.848	-0,399962006486092	0,301	0,524	2.65099e+06
Btg1	AP_Tie1KO	AP_Ctrl	AECs	Tie1_20wkHFD	3.75015e+06	-0,400130193165899	0,656	0,772	0,0010499671022891
Ccdc80	AP_Tie1KO	AP_Ctrl	AECs	Tie1_20wkHFD	842.259	-0,400144870161724	0,678	0,876	2.35816e+07
Tm2d2	AP_Tie1KO	AP_Ctrl	AECs	Tie1_20wkHFD	2518.62	-0,400526470442759	0,41	0,653	7.05162e+07
Mctp1	AP_Tie1KO	AP_Ctrl	AECs	Tie1_20wkHFD	324.727	-0,402589481840507	0,073	0,22	90917
Socs2	AP_Tie1KO	AP_Ctrl	AECs	Tie1_20wkHFD	2096.67	-0,403520381092469	0,263	0,471	5.87025e+07
Cdca7l	AP_Tie1KO	AP_Ctrl	AECs	Tie1_20wkHFD	0.00145826	-0,404267905776118	0,047	0,215	40.8284
Tbcb	AP_Tie1KO	AP_Ctrl	AECs	Tie1_20wkHFD	4.80225	-0,405983210859303	0,273	0,527	13445.3
Serpina3g	AP_Tie1KO	AP_Ctrl	AECs	Tie1_20wkHFD	4555.03	-0,407305995199587	0,1	0,251	1.27532e+08
Ltbp2	AP_Tie1KO	AP_Ctrl	AECs	Tie1_20wkHFD	0.0313875	-0,408394341588411	0,076	0,261	878.788
Tmem176b	AP_Tie1KO	AP_Ctrl	AECs	Tie1_20wkHFD	58645.7	-0,409044592241442	0,614	0,79	1.64196e+09
Tmem158	AP_Tie1KO	AP_Ctrl	AECs	Tie1_20wkHFD	2.39162e+06	-0,419183282481701	0,806	0,899	0,000669605951436401
Xbp1	AP_Tie1KO	AP_Ctrl	AECs	Tie1_20wkHFD	542.382	-0,420129684359458	0,473	0,714	1.51856e+07
Efna1	AP_Tie1KO	AP_Ctrl	AECs	Tie1_20wkHFD	562.068	-0,421222294132013	0,286	0,481	1.57368e+08
Cfl1	AP_Tie1KO	AP_Ctrl	AECs	Tie1_20wkHFD	0.161418	-0,423076333081521	0,791	0,924	4519.38
Klhl6	AP_Tie1KO	AP_Ctrl	AECs	Tie1_20wkHFD	873.335	-0,425330281287998	0,286	0,504	2.44516e+07
Mmp14	AP_Tie1KO	AP_Ctrl	AECs	Tie1_20wkHFD	0.746735	-0,426441307209184	0,141	0,342	20907.1
Uxs1	AP_Tie1KO	AP_Ctrl	AECs	Tie1_20wkHFD	0.000651847	-0,42653145691337	0,134	0,365	18.2504
Slc39a1	AP_Tie1KO	AP_Ctrl	AECs	Tie1_20wkHFD	4.56432e+07	-0,430883869901183	0,261	0,42	0,012779188672841
Rtn4	AP_Tie1KO	AP_Ctrl	AECs	Tie1_20wkHFD	84954.7	-0,431715917145771	0,633	0,772	0,000237856194362462
Il6st	AP_Tie1KO	AP_Ctrl	AECs	Tie1_20wkHFD	46089.3	-0,438081810174167	0,687	0,835	1.29041e+09
Ctsd	AP_Tie1KO	AP_Ctrl	AECs	Tie1_20wkHFD	5.42329	-0,441844658303731	0,781	0,889	151841
Cxcl16	AP_Tie1KO	AP_Ctrl	AECs	Tie1_20wkHFD	0.0259973	-0,442986847992986	0,256	0,514	7278.73
Ctsb	AP_Tie1KO	AP_Ctrl	AECs	Tie1_20wkHFD	0.0733491	-0,445367417463041	0,78	0,934	205.363
Angptl4	AP_Tie1KO	AP_Ctrl	AECs	Tie1_20wkHFD	6.13972	-0,445720631923856	0,043	0,18	171900
Mmp2	AP_Tie1KO	AP_Ctrl	AECs	Tie1_20wkHFD	135928	-0,445860172319163	0,335	0,524	3.80571e+09
Ostc	AP_Tie1KO	AP_Ctrl	AECs	Tie1_20wkHFD	138.143	-0,447533784682897	0,424	0,643	3.86772e+06
Timp1	AP_Tie1KO	AP_Ctrl	AECs	Tie1_20wkHFD	2.1244e-06	-0,447815108050313	0,106	0,329	5.94788
Smoc1	AP_Tie1KO	AP_Ctrl	AECs	Tie1_20wkHFD	727.631	-0,448159407463621	0,488	0,671	2.03722e+07
Pdia4	AP_Tie1KO	AP_Ctrl	AECs	Tie1_20wkHFD	0.0107723	-0,450442817379479	0,273	0,514	3016.04
Ifngr1	AP_Tie1KO	AP_Ctrl	AECs	Tie1_20wkHFD	1.8216	-0,453636116358736	0,555	0,797	51001.2
C1qb	AP_Tie1KO	AP_Ctrl	AECs	Tie1_20wkHFD	0.154751	-0,455157990884486	0,295	0,562	4332.72
Trim47	AP_Tie1KO	AP_Ctrl	AECs	Tie1_20wkHFD	11.025	-0,457001217712004	0,567	0,782	308679
Itm2c	AP_Tie1KO	AP_Ctrl	AECs	Tie1_20wkHFD	53.1633	-0,472460215473356	0,584	0,775	1.48847e+06
Dynll1	AP_Tie1KO	AP_Ctrl	AECs	Tie1_20wkHFD	8.97621e-05	-0,478149686262288	0,896	0,977	2.51316
Plvap	AP_Tie1KO	AP_Ctrl	AECs	Tie1_20wkHFD	1.14859e+06	-0,478290211337927	0,702	0,785	0,000321581678914427
Tmem45a	AP_Tie1KO	AP_Ctrl	AECs	Tie1_20wkHFD	0.254921	-0,479702199779446	0,178	0,405	7137.29
Ppic	AP_Tie1KO	AP_Ctrl	AECs	Tie1_20wkHFD	58816.1	-0,486742855300539	0,394	0,572	1.64673e+08
Frzb	AP_Tie1KO	AP_Ctrl	AECs	Tie1_20wkHFD	110165	-0,490138214578205	0,311	0,491	0,000308439121044181
Cthrc1	AP_Tie1KO	AP_Ctrl	AECs	Tie1_20wkHFD	752929	-0,494508924640103	0,093	0,22	0,000210805158737572
Actr3	AP_Tie1KO	AP_Ctrl	AECs	Tie1_20wkHFD	0.021613	-0,499053796099831	0,308	0,587	605.121
Aqp1	AP_Tie1KO	AP_Ctrl	AECs	Tie1_20wkHFD	0.00210004	-0,501502013047311	0,571	0,856	58.7968
Txndc5	AP_Tie1KO	AP_Ctrl	AECs	Tie1_20wkHFD	1116.91	-0,510765140564586	0,454	0,653	3.12711e+07
Ddah1	AP_Tie1KO	AP_Ctrl	AECs	Tie1_20wkHFD	0.00348995	-0,512735949832037	0,128	0,332	977.117
Serpina3n	AP_Tie1KO	AP_Ctrl	AECs	Tie1_20wkHFD	0.00415605	-0,522277502891453	0,131	0,354	116.361
Gng11	AP_Tie1KO	AP_Ctrl	AECs	Tie1_20wkHFD	0.000519876	-0,524354391159225	0,736	0,919	14.5555
Col18a1	AP_Tie1KO	AP_Ctrl	AECs	Tie1_20wkHFD	0.854981	-0,52458952733872	0,223	0,453	23937.8
Nupr1	AP_Tie1KO	AP_Ctrl	AECs	Tie1_20wkHFD	2355.56	-0,527463759473642	0,74	0,863	6.59509e+07
Cald1	AP_Tie1KO	AP_Ctrl	AECs	Tie1_20wkHFD	6440.64	-0,529578935724977	0,499	0,689	1.80325e+08
Hspa1a	AP_Tie1KO	AP_Ctrl	AECs	Tie1_20wkHFD	1.93821e+06	-0,530827801721492	0,514	0,678	0,000542660234262357
Tuba1a	AP_Tie1KO	AP_Ctrl	AECs	Tie1_20wkHFD	4.21305e+06	-0,531488605080722	0,593	0,727	0,00117957110332986
Pde1a	AP_Tie1KO	AP_Ctrl	AECs	Tie1_20wkHFD	4.56279e-06	-0,533093806720016	0,084	0,296	0.127749
Sdf2l1	AP_Tie1KO	AP_Ctrl	AECs	Tie1_20wkHFD	2.6715e-07	-0,534133564097723	0,176	0,446	0.00747967
Tmsb10	AP_Tie1KO	AP_Ctrl	AECs	Tie1_20wkHFD	0.00609842	-0,534229460457136	0,931	0,985	170.743
Slco3a1	AP_Tie1KO	AP_Ctrl	AECs	Tie1_20wkHFD	9.05367e-08	-0,534807264171343	0,178	0,446	0.00253485
Dnaja1	AP_Tie1KO	AP_Ctrl	AECs	Tie1_20wkHFD	0.0072766	-0,556151502818083	0,621	0,856	203.73
Fjx1	AP_Tie1KO	AP_Ctrl	AECs	Tie1_20wkHFD	0.566602	-0,574045760680349	0,059	0,218	15863.7
Pam	AP_Tie1KO	AP_Ctrl	AECs	Tie1_20wkHFD	1294.85	-0,600658731803433	0,862	0,97	3.62532e+07
Sfrp1	AP_Tie1KO	AP_Ctrl	AECs	Tie1_20wkHFD	860189	-0,619832160082064	0,852	0,878	0,000240835715523837
Marcksl1	AP_Tie1KO	AP_Ctrl	AECs	Tie1_20wkHFD	6.55932e-09	-0,626046113681674	0,116	0,357	0.00183648
Pdia6	AP_Tie1KO	AP_Ctrl	AECs	Tie1_20wkHFD	0.000332506	-0,637515726023568	0,557	0,785	0.93095
AY036118	AP_Tie1KO	AP_Ctrl	AECs	Tie1_20wkHFD	8.05044e-38	-0,645083602718691	0	0,301	2.25396e-33
Ctss	AP_Tie1KO	AP_Ctrl	AECs	Tie1_20wkHFD	7.23346e-09	-0,652141788807993	0,201	0,506	0.000202522
Cd200	AP_Tie1KO	AP_Ctrl	AECs	Tie1_20wkHFD	8.0826e-11	-0,673549725642318	0,852	0,954	2.26297e-05
Tcf4	AP_Tie1KO	AP_Ctrl	AECs	Tie1_20wkHFD	2.89939e-05	-0,675592217565741	0,407	0,681	0.811772
Fabp5	AP_Tie1KO	AP_Ctrl	AECs	Tie1_20wkHFD	0.00304571	-0,684811835422528	0,38	0,635	85.2739
Col3a1	AP_Tie1KO	AP_Ctrl	AECs	Tie1_20wkHFD	2.95514e-09	-0,703956807806543	0,16	0,461	8.2738e-05
Tubb3	AP_Tie1KO	AP_Ctrl	AECs	Tie1_20wkHFD	0.00203487	-0,710030436711966	0,15	0,37	56.9723
Gpnmb	AP_Tie1KO	AP_Ctrl	AECs	Tie1_20wkHFD	6.71727e-12	-0,713013753427658	0,145	0,43	1.8807e-07
Sparc	AP_Tie1KO	AP_Ctrl	AECs	Tie1_20wkHFD	5.37078	-0,749448242359608	0,725	0,848	1.50371e+06
Hspa5	AP_Tie1KO	AP_Ctrl	AECs	Tie1_20wkHFD	1.44046e-09	-0,750226652572985	0,709	0,899	4.033e-06
Lgals3	AP_Tie1KO	AP_Ctrl	AECs	Tie1_20wkHFD	5.99725e-11	-0,750689738819839	0,408	0,714	1.67911e-06
Igfbp7	AP_Tie1KO	AP_Ctrl	AECs	Tie1_20wkHFD	1.36108e-11	-0,771798493503909	0,226	0,559	3.81075e-07
Hspa8	AP_Tie1KO	AP_Ctrl	AECs	Tie1_20wkHFD	1.68685e-25	-0,782778494350805	0,875	0,985	4.72285e-21
Dkk2	AP_Tie1KO	AP_Ctrl	AECs	Tie1_20wkHFD	3.87282e-08	-0,785867029217599	0,14	0,4	0.00108431
C4b	AP_Tie1KO	AP_Ctrl	AECs	Tie1_20wkHFD	9.03614e-09	-0,792672677393777	0,21	0,491	0.000252994
Thbs1	AP_Tie1KO	AP_Ctrl	AECs	Tie1_20wkHFD	0.154679	-0,865829598543322	0,207	0,441	4330.7
Edn1	AP_Tie1KO	AP_Ctrl	AECs	Tie1_20wkHFD	0.7248	-0,892179387205139	0,43	0,648	20293
Serpinh1	AP_Tie1KO	AP_Ctrl	AECs	Tie1_20wkHFD	9.7577e-17	-0,893159141083802	0,659	0,899	2.73196e-12
Manf	AP_Tie1KO	AP_Ctrl	AECs	Tie1_20wkHFD	7.28025e-27	-0,922983354908472	0,486	0,83	2.03832e-22
Mdk	AP_Tie1KO	AP_Ctrl	AECs	Tie1_20wkHFD	1.49017e-09	-0,92399140552213	0,235	0,511	0.000417219
Actb	AP_Tie1KO	AP_Ctrl	AECs	Tie1_20wkHFD	5.62301e-06	-0,92762115646635	0,711	0,944	0.157433
Col5a2	AP_Tie1KO	AP_Ctrl	AECs	Tie1_20wkHFD	8.12507e-15	-0,955853923835948	0,402	0,699	2.27486e-10
Lum	AP_Tie1KO	AP_Ctrl	AECs	Tie1_20wkHFD	4.89743e+07	-0,956233676800696	0,275	0,438	0,0137118260503909
Bpgm	AP_Tie1KO	AP_Ctrl	AECs	Tie1_20wkHFD	4.19971e-11	-0,981480810176014	0,354	0,653	1.17583e-06
Lgmn	AP_Tie1KO	AP_Ctrl	AECs	Tie1_20wkHFD	4.30293e-14	-103691488976994	0,517	0,775	1.20473e-09
Ccl5	AP_Tie1KO	AP_Ctrl	AECs	Tie1_20wkHFD	8.63609e-51	-106471872068469	0	0,37	2.41793e-46
Fbln5	AP_Tie1KO	AP_Ctrl	AECs	Tie1_20wkHFD	3.59035e-11	-128255883490198	0,69	0,835	1.00523e-06
Lrg1	AP_Tie1KO	AP_Ctrl	AECs	Tie1_20wkHFD	1.95785e-16	-131823672134018	0,229	0,559	5.48158e-14
Col8a1	AP_Tie1KO	AP_Ctrl	AECs	Tie1_20wkHFD	1.04691e-21	-138685735338369	0,244	0,595	2.93112e-17
Spp1	AP_Tie1KO	AP_Ctrl	AECs	Tie1_20wkHFD	1.48316e-80	-140019465247565	0,006	0,534	4.15256e-76
Sox4	AP_Tie1KO	AP_Ctrl	AECs	Tie1_20wkHFD	6.91988e-17	-141998475305443	0,201	0,516	1.93743e-12
Ctla2a	AP_Tie1KO	AP_Ctrl	AECs	Tie1_20wkHFD	1.18604e-09	-14355262707316	0,329	0,618	3.32068e-05
Tie1	AP_Tie1KO	AP_Ctrl	AECs	Tie1_20wkHFD	1.84337e-138	-18558388313125	0,009	0,78	5.16107e-134
Hbb-bs	AP_Tie1KO	AP_Ctrl	AECs	Tie1_20wkHFD	5.05421e-151	-341189982599688	0,001	0,813	1.41508e-146
