# Supplementary material for: The angiopoietin receptor Tie2 is atheroprotective in arterial endothelium
Source: Nat Cardiovasc Res. 2023 Mar 13;2(3):307–21. doi: 10.1038/s44161-023-00224-y (PMC7614785; doi:10.1038/s44161-023-00224-y)
Supplement: Supplementary file 10 — Statistical source data for Fig. 1. [file 44161_2023_224_MOESM10_ESM.xlsx]

## Sheet: Fig 1d
Total Lesion			Aortic Arch Lesion			Thoracic Aorta Lesion			Abdominal Aorta Lesion
Tie2 WT	Tie2 iΔAEC		Tie2 WT	Tie2 iΔAEC		Tie2 WT	Tie2 iΔAEC		Tie2 WT	Tie2 iΔAEC
11.3929	36.0571		33.3397	44.6183		0.851036	32.1644		5.92322	31.2885
15.9392	30.1887		40.8653	38.0074		4.40345	23.7524		7.96042	29.2049
13.2495	21.9937		35.0249	36.4431		4.0706	14.9772		3.97472	19.5416
10.3684	20.8932		29.9203	37.2312		1.36265	17.2224		2.05208	12.2281
22.6535	25.7056		33.1868	41.5775		18.5556	26.2722		13.3659	10.858
14.1294	34.3746		27.4532	39.5499		7.56291	40.3554		7.10734	25.1273
18.7684	25.475		36.0761	30.4874		9.64767	24.2481		6.20221	21.3962
	24.3718			33.7816			17.5679			24.4139
