# Supplementary material for: The angiopoietin receptor Tie2 is atheroprotective in arterial endothelium
Source: Nat Cardiovasc Res. 2023 Mar 13;2(3):307–21. doi: 10.1038/s44161-023-00224-y (PMC7614785; doi:10.1038/s44161-023-00224-y)
Supplement: Supplementary file 11 — Statistical source data for Fig. 2. [file 44161_2023_224_MOESM11_ESM.xlsx]

## Sheet: Fig 2c
	Aortic Arch		Thoracic Aorta					Aortic Arch		Thoracic Aorta
	Tie2 WT	Tie2 iΔAEC	Tie2 WT	Tie2 iΔAEC				Tie2 WT	Tie2 iΔAEC	Tie2 WT	Tie2 iΔAEC
Mfap4+ FBs	0.36649	0.298712	0.47608	0.39189			total immune	0.35494	0.400805	0.283887	0.393934
Tie2+ FBs	0.232912	0.224799	0.165448	0.129324
AECs	0.032749	0.0576489	0.0461794	0.0504345
nAEC	0.00244598	0.00483092	0.00282392	0.00681547
SMC	0.00937627	0.0122383	0.0242525	0.0265803
resident Mac	0.170539	0.18132	0.200664	0.196115
Trem2 hi Mac	0.0648186	0.111272	0.00697674	0.0761629
monocytes	0.024324	0.0219002	0.0234219	0.0301585
T cells	0.0720207	0.0608696	0.0365448	0.0521383
proliferating immune	0.0184808	0.015942	0.00980066	0.0131198
B cells	0.00366898	0.00692432	0.0038206	0.0238542
mast cells	0.0010871	0.00257649	0.00265781	0.00238541
epithelial	0.0010871	0.00096618	0.0013289	0.00102232

## Sheet: Fig 2d
CD68-Adventitia			CD68-Intimal			CD3e-intimal
Tie2 WT	Tie2 iΔAEC		Tie2 WT	Tie2 iΔAEC		Tie2 WT	Tie2 iΔAEC
4.72667	8.575		0.0366667	2.495		1.49	4.99
5.2775	12.8		0.63	3.39667		0.525	4.965
4.02	10.45		0.25	2.52		0.665	4.04
