# Supplementary material for: The angiopoietin receptor Tie2 is atheroprotective in arterial endothelium
Source: Nat Cardiovasc Res. 2023 Mar 13;2(3):307–21. doi: 10.1038/s44161-023-00224-y (PMC7614785; doi:10.1038/s44161-023-00224-y)
Supplement: Supplementary file 12 — Statistical source data for Fig. 3. [file 44161_2023_224_MOESM12_ESM.xlsx]

## Sheet: Fig 3b
Total Lesion Area			Aortic Arch			Thoracic Aorta			Abdominal Aorta
Tie2 WT	Tie2 iΔAEC		Tie2 WT	Tie2 iΔAEC		Tie2 WT	Tie2 iΔAEC		Tie2 WT	Tie2 iΔAEC
0.825108	1.10808		1.97276	3.27475		0.293868	0.207739		0	0.08306
0.5	2.72981		1.39843	8.23738		0.046274	0.417637		0.15048	0.786921
2.19923	3.19189		5.77618	9.55778		0.899642	0.255505		0.18637	0.251547
0.412927			0.938263			0.185144			0.244421

## Sheet: Fig 3c
CD45+ %of the aortic cells			CD11b+F4/80+			CD3e
Tie2 WT	Tie2 iΔAEC		Tie2 WT	Tie2 iΔAEC		Tie2 WT	Tie2 iΔAEC
19.2	24.5		11.2664	13.76		1.41888	2.3471
20.8	26.5		10.1083	11.9456		1.39776	3.3125
17	23.8		10.0499	12.1262		1.2835	2.06584

## Sheet: Fig 3e
	CD11b
	Tie2 WT					Tie2 iΔAEC
Common Carotid	5	5	4	2	7	16	15	5	10	8	15
Bifurcation area	16	13	4	4	17	25	46	10	27	21	15
Two-way RM ANOVA	Matching: Stacked
Assume sphericity?	Yes
Alpha	0.05
Source of Variation	% of total variation	P value	P value summary	Significant?
Location x Genotype	2.49	0.2633	ns	No
Location	21.94	0.0063	**	Yes
Genotype	25.35	0.0272	*	Yes
Subject	32.92	0.1435	ns	No
ANOVA table	SS	DF	MS	F (DFn, DFd)	P value
Location x Genotype	54.12	1	54.12	F (1, 9) = 1.424	P=0.2633
Location	476.9	1	476.9	F (1, 9) = 12.54	P=0.0063
Genotype	550.9	1	550.9	F (1, 9) = 6.931	P=0.0272
Subject	715.4	9	79.48	F (9, 9) = 2.091	P=0.1435
Residual	342.2	9	38.02
Difference between row means
Mean of Common Carotid	8.05
Mean of Bifurcation area	17.4
Difference between means	-9.35
SE of difference	2.64
95% CI of difference	-15.32 to -3.378
Difference between column means
Mean of WT	7.7
Mean of KO	17.75
Difference between means	-10.05
SE of difference	3.817
95% CI of difference	-18.69 to -1.415
Interaction CI
Mean diff, A1 - B1	-6.9
Mean diff, A2 - B2	-13.2
(A1 -B1) - (A2 - B2)	6.3
95% CI of difference	-5.644 to 18.24
(B1 - A1) - (B2 - A2)	-6.3
95% CI of difference	-18.24 to 5.644
Data summary
Number of columns (Genotype)	2
Number of rows (Location)	2
Number of subjects (Subject)	11
Number of missing values	0
