# Supplementary material for: The angiopoietin receptor Tie2 is atheroprotective in arterial endothelium
Source: Nat Cardiovasc Res. 2023 Mar 13;2(3):307–21. doi: 10.1038/s44161-023-00224-y (PMC7614785; doi:10.1038/s44161-023-00224-y)
Supplement: Supplementary file 13 — Statistical source data for Fig. 4. [file 44161_2023_224_MOESM13_ESM.xlsx]

## Sheet: Fig. 4a
Atrial
Tie2 WT	Tie2 iΔAEC
0.10958	0.18475
0.07675	0.15175
0.09318	0.178615
0.07019	0.28671
	0.32916

## Sheet: Fig.4 d
Aortic Arch				abdominal
Tie2 WT	Tie2 iΔAEC			Tie2 WT	Tie2 iΔAEC
20.5467	36.905
26.5875	32.98
21.6725	31.475
