# Supplementary material for: The angiopoietin receptor Tie2 is atheroprotective in arterial endothelium
Source: Nat Cardiovasc Res. 2023 Mar 13;2(3):307–21. doi: 10.1038/s44161-023-00224-y (PMC7614785; doi:10.1038/s44161-023-00224-y)
Supplement: Supplementary file 14 — Statistical source data for Fig. 5. [file 44161_2023_224_MOESM14_ESM.xlsx]

## Sheet: Fig 5b
gene	ident1	ident2	pct.1.RNAwithSoupXwithLists	pct.2.RNAwithSoupXwithLists
Fn1	Tie2FBs	Mfap4FBs	0,986	0,335
Cd248	Tie2FBs	Mfap4FBs	0,958	0,208
Sema3c	Tie2FBs	Mfap4FBs	0,924	0,252
Igfbp5	Tie2FBs	Mfap4FBs	0,958	0,582
Tmem100	Tie2FBs	Mfap4FBs	0,913	0,18
Cd34	Tie2FBs	Mfap4FBs	0,994	0,688
Ackr3	Tie2FBs	Mfap4FBs	0,987	0,549
Heg1	Tie2FBs	Mfap4FBs	0,964	0,447
Vegfa	Tie2FBs	Mfap4FBs	0,515	0,1
Has1	Tie2FBs	Mfap4FBs	0,724	0,14
Has2	Tie2FBs	Mfap4FBs	0,512	0,02
Slit3	Tie2FBs	Mfap4FBs	0,816	0,28
Dact2	Tie2FBs	Mfap4FBs	0,516	0,006
Lamb1	Tie2FBs	Mfap4FBs	0,752	0,132
Tek	Tie2FBs	Mfap4FBs	0,595	0,019
Hp	Tie2_FBs_western diet	Tie2_FBs_normal	0,372	0,045
Serpina3n	Tie2_FBs_western diet	Tie2_FBs_normal	0,56	0,205
Lbp	Tie2_FBs_western diet	Tie2_FBs_normal	0,773	0,533
Il6	Tie2_FBs_western diet	Tie2_FBs_normal	0,426	0,219
C4b	Tie2_FBs_western diet	Tie2_FBs_normal	0,747	0,289
C3	Tie2_FBs_western diet	Tie2_FBs_normal	0,998	0,957
Ccl7	Tie2_FBs_western diet	Tie2_FBs_normal	0,388	0,143
Cxcl12	Tie2_FBs_western diet	Tie2_FBs_normal	0,842	0,654
Il1r1	Tie2_FBs_western diet	Tie2_FBs_normal	0,428	0,24
Runx1	Tie2_FBs_western diet	Tie2_FBs_normal	0,431	0,109
Hspa1a	Tie2_FBs_western diet	Tie2_FBs_normal	0,442	0,285
Hspa1b	Tie2_FBs_western diet	Tie2_FBs_normal	0,482	0,424
Il17ra	Tie2_FBs_western diet	Tie2_FBs_normal	0,594	0,345
Socs1	Tie2_FBs_western diet	Tie2_FBs_normal	0,4	0,304
Cxcl1	Tie2_FBs_western diet	Tie2_FBs_normal	0,48	0,32

## Sheet: Fig 5c
	SCR			shTie2-A
	A1	A7	A4	A2	A8	A5
Ccl5	-1.19344	-0.780767	-0.7215	0.886281	1.01206	0.797367
Ccl7	-1.45709	-0.280726	-0.670686	0.88681	1.21032	0.31137
Ccl8	-1.60469	-0.237984	-0.575584	0.654893	1.04514	0.718222
Cxcl9	-1.11418	-0.712898	-0.862161	0.782043	1.14953	0.757664
Cxcl10	-1.0065	-0.844647	-0.874687	0.785513	1.03729	0.903032
H2-K1	-1.17478	-0.734644	-0.796624	0.883361	0.956987	0.865699
H2-Q4	-1.0579	-0.938872	-0.721169	0.903914	0.998851	0.815178
H2-Q7	-1.30197	-0.666295	-0.65621	0.976754	1.06755	0.580178
H2-M3	-0.593306	-0.985602	-1.07836	1.10569	0.566664	0.984917
H2-T23	-1.09862	-0.607426	-0.989631	0.828394	1.02049	0.846792
H2-Q6	-1.13325	-0.965175	-0.589091	0.900063	1.01523	0.772226
H2-D1	-1.21411	-0.693345	-0.788022	0.933021	0.863988	0.898463
Tlr2	-0.978653	-1.41214	-0.0175852	0.527436	0.957957	0.922989
Zbp1	-0.948105	-0.874129	-0.912788	0.876349	0.994503	0.86417
Pycard	-1.10999	-0.595511	-0.933654	0.518989	0.949047	1.17112
C3	0.0678067	-1.49676	-0.877422	0.438161	0.778979	1.08924
Gbp5	-0.680678	-0.370468	-1.47742	0.608726	1.00012	0.919717
Irf1	-0.851178	-1.03495	-0.735798	0.451848	0.856771	1.3133
Socs1	-0.811785	-0.514989	-1.30824	0.696881	0.984155	0.953982
Parp14	-0.16209	-0.776871	-1.44417	0.392589	1.26853	0.72201
Irgm2	-0.513344	-1.33322	-0.768235	0.6272	1.00298	0.98462
Irf7	-0.911861	-0.698585	-1.09966	0.785811	0.995954	0.928339
Ddx58	-0.327132	-1.34398	-0.806799	0.319183	1.03545	1.12328
Dhx58	-0.844061	-1.17536	-0.674015	0.748747	0.983634	0.961057
Isg15	-1.03597	-0.709596	-0.967828	0.867121	1.04619	0.80008
Apod	-0.953915	-0.984852	-0.780405	0.746292	0.923207	1.04967
Il6	-0.789308	-1.34519	-0.467684	1.11422	0.733874	0.754092
Tmem106a	-1.10193	-0.946638	-0.657457	0.811201	0.993023	0.901799
Tap1	-0.737646	-1.007	-0.974562	0.798265	0.890421	1.03052
Tapbp	-0.919638	-0.949789	-0.865842	0.839288	0.966786	0.929195
Oasl1	-0.936342	-0.891192	-0.902267	0.95161	1.00828	0.769916
Oasl2	-0.625324	-1.24533	-0.80458	0.762877	0.966681	0.94568
Oas2	-0.435391	-0.796745	-1.35807	0.623795	1.04936	0.917056
Tapbpl	-0.923866	-0.629466	-1.08358	0.468341	1.1363	1.03227
Ube2l6	-0.920444	-0.520022	-1.15231	0.407318	1.07668	1.10878
Uba7	-0.699225	-0.989825	-1.02005	0.792935	0.843524	1.07264
Stat2	-0.328269	-1.1331	-1.1331	0.655383	1.05582	0.883256
Trim21	-0.355127	-1.12859	-1.12859	0.697237	0.900218	1.01485
Serping1	-1.41049	-0.670499	-0.484594	0.913529	1.07797	0.574079
Usp18	-0.941365	-0.914243	-0.870366	0.764705	1.05935	0.901916
Rsad2	-0.723962	-0.88798	-1.10318	0.812643	0.962669	0.939811
Fbln1	-0.887027	-1.28656	-0.388863	0.853401	0.524358	1.18469
Cd274	-0.207505	-0.818016	-1.44171	0.494296	1.0832	0.889737
Lgals9	-0.862679	-0.70204	-1.04729	0.359993	1.14511	1.1069
Serpinf1	-1.12584	-0.792042	-0.763126	1.12634	0.626281	0.92839
Angpt2	-0.571117	-0.911461	-1.161	0.556011	0.984432	1.10313
Tbxa2r	-1.04446	-0.336417	-1.22589	0.805635	0.795568	1.00556
Grn	-0.371667	-1.52475	-0.614634	0.661866	0.849103	1.00009

## Sheet: Fig 5d
Immune response (adaptive and innate immunity)
Relevant GO processes											Fold enrichment		FDR		Genes, linked to this GO process
antigen processing and presentation of exogenous peptide antigen via MHC class I, TAP-dependent											>100		0.00929		Tap1	Tapbp
antigen processing and presentation of endogenous peptide antigen via MHC class I via ER pathway, TAP-dependent											>100		0.0141		H2-K1	H2-D1
interleukin-27-mediated signaling pathway											>100		0.000638		Oasl2	Oasl1	Oas2
regulation of MyD88-dependent toll-like receptor signaling pathway											>100		0.0197		Irf7	Irf1
antigen processing and presentation of exogenous peptide antigen via MHC class Ib											>100		0.0197		H2-M3	H2-T23
MHC protein complex assembly											>100		0.0196		Tapbpl	Tapbp
ISG15-protein conjugation											>100		0.000643		Isg15	Ube2l6	Uba7
antigen processing and presentation of endogenous peptide antigen via MHC class I											71.16		0.002		Tap1	H2-K1	H2-Q4	Tapbp	H2-Q7	H2-M3	H2-T23	H2-Q6	H2-D1
regulation of innate immune response											22.12		9.25e-18		Tap1	Gbp5	Stat2	Irf7	Tlr2	Zbp1	Parp14	Trim21	Dhx58	Irf1	Serping1	Irgm2	Lgals9	Socs1	H2-M3	H2-T23	Isg15	Pycard	Grn	Usp18
positive regulation of adaptive immune response											17.19		3.89e-09		Rsad2	H2-K1	H2-Q4	Cd274	H2-Q7	H2-M3	H2-T23	Il6	Pycard	H2-Q6	C3	H2-D1
positive regulation of myeloid leukocyte mediated immunity											22.08		0.0254		Ddx58	H2-T23	C3
Inflammatory response
Relevant GO processes											Fold enrichment		FDR		Genes, linked to this GO process
positive regulation of acute inflammatory response											25.11		0.00265		Ccl5	H2-T23	Il6	C3
regulation of acute inflammatory response											15.81		0.011		Ccl5	H2-T23	Il6	C3
regulation of cytokine production involved in inflammatory response											15.81		0.0109		Gbp5	Il6	Pycard	Apod
positive regulation of inflammatory response											10.99		0.000588		Ccl5	Tlr2	Zbp1	H2-T23	Il6	Grn	C3
regulation of inflammatory response											6.87		0.000108		Ccl5	Tlr2	Zbp1	Lgals9	H2-T23	Serpinf1	Il6	Pycard	Grn	C3	Usp18
inflammatory response											5.05		0.00143		Ccl5	Gbp5	Cxcl10	Tlr2	Ccl8	Ccl7	Il6	Pycard	Tbxa2r	C3	Cxcl9
positive regulation of interleukin-18 production											60.99		0.039		Gbp5	Tlr2
regulation of natural killer cell cytokine production											60.99		0.0387		H2-M3	H2-T23
regulation of CD8-positive, alpha-beta T cell proliferation											53.37		0.0466		Irf1	H2-T23
regulation of CD8-positive, alpha-beta T cell activation											47.44		0.000379		CD274	Irf1	Socs1	H2-T23
regulation of interferon-gamma-mediated signaling pathway											42.7		0.00614		Parp14	Irgm2	Socs1
regulation of response to interferon-gamma											42.7		0.00611		Parp14	Irgm2	Socs1
regulation of type IIa hypersensitivity											53.37		0.0467		H2-T23	C3
positive regulation of type I interferon production											24.5		5.02e-06		Irf7	Tlr2	Ddx58	Dhx58	Irf1	Isg15	Oas2
positive regulation of leukocyte mediated cytotoxicity											17.79		3.5e-05		H2-K1	H2-Q4	H2-Q7	H2-M3	H2-T23	H2-Q6	H2-D1
positive regulation of interleukin-1 production											18.04		0.000211		Gbp5	Tmem106a	Tlr2	Lgals9	Il6	Pycard
positive regulation of tumor necrosis factor production											15.96		1.09e-05		Tmem106a	Tlr2	Ddx58	Lgals9	H2-T23	Pycard	Oas2
regulation of acute inflammatory response											15.81		0.011		Ccl5	H2-T23	Il6	C3
regulation of cytokine production involved in inflammatory response											15.81		0.0109		Gbp5	Il6	Pycard	Apod
positive regulation of tumor necrosis factor superfamily cytokine production											15.67		1.21e-05		Tmem106a	Tlr2	Ddx58	Lgals9	H2-T23	Pycard	Oas2
response to interleukin-1											13.92		0.000749		Ccl5	Ccl7	Ccl8	Irf1	Il6	Pycard
regulation of toll-like receptor signaling pathway											12.2		0.0232		Rsad2	Irf7	Tlr2	Irf1
cellular response to lipopolysaccharide											10.41		1.1e-05		Ccl5	Cxcl10	Gbp2	Cd274	Irgm2	Il6	Cmpk2	Pycard	Tbxa2r	Cxcl9
cellular response to tumor necrosis factor											9.93		0.00355		Ccl5	Ccl7	Ccl8	Irf1	Il6	Pycard
regulation of tumor necrosis factor production											9.88		0.000273		Tmem106a	Tlr2	Ddx58	Lgals9	H2-T23	Il6	Pycard	Oas2
regulation of interferon-gamma production											9.28		0.0158		Cd274	Lgals9	H2-M3	Isg15	Pycard
myeloid leukocyte activation											7.91		0.0281		Ccl5	Tmem106a	Tlr2	Pycard	Grn
regulation of inflammatory response											6.87		0.000108		Ccl5	Tlr2	Zbp1	H2-T23	Serpinf1	Il6	Pycard	Grn	C3	Usp18
Inflammatory cell migration
Relevant GO processes											Fold enrichment		FDR		Genes, linked to this GO process
eosinophil migration											33.71		0.0101		Ccl5	Ccl7	Ccl8
positive regulation of T cell migration											25.11		0.00264		Ccl5	Cxcl10	Lgals9	Pycard
positive regulation of lymphocyte migration											21.89		0.00405		Ccl5	Cxcl10	Lgals9	Pycard
lymphocyte migration											13.34		0.0181		Ccl5	Ccl7	Ccl8	Cxcl10
positive regulation of mononuclear cell migration											12.74		0.0204		Ccl5	Cxcl10	Lgals9	Pycard
neutrophil migration											12.41		0.0055		Ccl5	Ccl7	Ccl8	Cxcl9	Cxcl10
granulocyte migration											11		0.00857		Ccl5	Ccl7	Ccl8	Cxcl9	Cxcl10
negative regulation of leukocyte cell-cell adhesion											7.79		0.0299		Cd274	Irf1	Lgals9	Socs1	H2-M3
regulation of leukocyte cell-cell adhesion											6.12		0.00199		Ccl5	Cd274	Irf1	Lgals9	Socs1	H2-M3	H2-T23	Il6	Pycard
positive regulation of cell adhesion											4.82		0.0043		Ccl5	Fbln1	Cd274	Irf1	Lgals9	Socs1	H2-M3	H2-T23	Il6	Pycard
regulation of cell motility											2.79		0.0414		Ccl5	Cxcl10	Tlr2	Fbln1	Ddx58	Cd274	Lgals9	Serpinf1	Pycard	Angpt2	Tbxa2r	Grn	Apod
Chemotaxis and chemokines
Relevant GO processes											Fold enrichment		FDR		Genes, linked to this GO process
lymphocyte chemotaxis											20.83		0.00473		Ccl5	Ccl7	Ccl8	Cxcl10
monocyte chemotaxis											19.41		0.0336		Ccl5	Ccl7	Ccl8
neutrophil chemotaxis											14.42		0.003		Ccl5	Ccl7	Ccl8	Cxcl9	Cxcl10
granulocyte chemotaxis											13.18		0.0043		Ccl5	Ccl7	Ccl8	Cxcl9	Cxcl10
chemokine-mediated signaling pathway											19.41		0.000989		Ccl5	Ccl7	Ccl8	Cxcl9	Cxcl10
regulation of interleukin-10 production											21.71		8.4e-05		Tlr2	Cd274	Lgals9	Il6	Isg15	Pycard
regulation of response to cytokine stimulus											20.33		7.02e-10		Stat2	Irf7	Tlr2	Zbp1	Parp14	Ddx58	Irgm2	Socs1	Il6	Isg15	Pycard	Usp18
cellular response to chemokine											16.42		0.00187		Ccl5	Ccl7	Ccl8	Cxcl9	Cxcl10
response to chemokine											16.42		0.00186		Ccl5	Ccl7	Ccl8	Cxcl9	Cxcl10
positive regulation of interleukin-8 production											14.98		0.0129		Tlr2	Ddx58	Il6	Pycard
positive regulation of interleukin-6 production											12.08		0.00146		Tmem106a	Tlr2	Ddx58	Lgals9	Il6	Pycard
Effects towards vasculature, Angiogeneic stimulation,
Relevant GO processes											Fold enrichment		FDR		Genes, linked to this GO process
regulation of angiogenesis											5.85		0.0064		Ccl5	Cxcl10	H2-M3	Serpinf1	Angpt2	Tbxa2r	Grn	C3
regulation of vasculature development											5.77		0.00699		Ccl5	Cxcl10	H2-M3	Serpinf1	Angpt2	Tbxa2r	Grn	C3

## Sheet: Fig 5e
	IL-6
	Scr			Tek-A			Tek-D
3h	9.58065	0	0	0.870968	0		23.129	27	27.9677
6h	9.58065	19.2581	8.12903	15.871	9.58065		77.8064	73.9355	68.6129
12h	23.2258	22.4194	18.3871	40.9677	23.2258		118.387	135.323	115.161
18h	40	35.1613	38.3871	114.194	64.1936		223.871	241.613	191.613
24h	59.3548	38.3871	48.0645	165.806	123.871		265.807	281.935	231.935
