# Supplementary material for: The angiopoietin receptor Tie2 is atheroprotective in arterial endothelium
Source: Nat Cardiovasc Res. 2023 Mar 13;2(3):307–21. doi: 10.1038/s44161-023-00224-y (PMC7614785; doi:10.1038/s44161-023-00224-y)
Supplement: Supplementary file 15 — Statistical source data for Fig. 6. [file 44161_2023_224_MOESM15_ESM.xlsx]

## Sheet: Fig 6b
Total			Aοrtic Arch			Thoracic			Abdominal
Tie1 ;Tie2 WT	Tie1;Tie2 iΔΑΕC		Tie1 ;Tie2 WT	Tie1;Tie2 iΔΑΕC		Tie1 ;Tie2 WT	Tie1;Tie2 iΔΑΕC		Tie1 ;Tie2 WT	Tie1;Tie2 iΔΑΕC
6.617	12.1512		25.1657	18.9775		1.32901	10.9802		2.04302	8.45697
5.12671	23.1545		17.4099	45.0916		0.930837	15.3386		2.08103	17.8419
6.39423	14.722		22.7296	25.7393		0.871154	11.4114		2.12888	12.2804
18.2133	8.71654		49.8378	18.8392		8.78223	3.80597		7.56035	8.94342
3.38785	24.7928		8.24756	13.9768		1.70041	18.6293		2.39282	38.36
6.35439	7.88681		21.3615	10.6862		0.333564	5.8863		3.27305	7.87896
9.86888	13.704		40.0222	26.6423		0.859781	7.15483		1.14515	11.1303
	14.0582			30.321			6.15568			12.859
	20.7871			47.4525			16.0482			11.4327
	14.8793			27.5107			9.6005			11.2433

## Sheet: Fig 6c
Aortic Arch- CD68				Abdominal-CD68
Tie1 ;Tie2 WT	Tie1;Tie2 iΔΑΕC			Tie1 ;Tie2 WT	Tie1;Tie2 iΔΑΕC
0.993965	0.061503			0.010393	0.088486
0.018546	1.82303			0	0.296748
0.650824	2.73186			0.038905	0.464276
0.023621	3.61366			0.073512	0.299118
0.906573				0.047547

## Sheet: Fig 6d
				Abodominal
				Tie1 ;Tie2 WT	Tie1;Tie2 iΔΑΕC
				28.84	38.075
				22.665	25.115
				19.545	28.06
				20.875	32.47
				20.77
