# Supplementary material for: The angiopoietin receptor Tie2 is atheroprotective in arterial endothelium
Source: Nat Cardiovasc Res. 2023 Mar 13;2(3):307–21. doi: 10.1038/s44161-023-00224-y (PMC7614785; doi:10.1038/s44161-023-00224-y)
Supplement: Supplementary file 16 — Statistical source data for Fig. 7. [file 44161_2023_224_MOESM16_ESM.xlsx]

## Sheet: Fig 7a
Tie2 WT	Tie2 iΔAEC
1.59	2.29
1.64	2.23
1.85	2.14
