# Supplementary material for: The angiopoietin receptor Tie2 is atheroprotective in arterial endothelium
Source: Nat Cardiovasc Res. 2023 Mar 13;2(3):307–21. doi: 10.1038/s44161-023-00224-y (PMC7614785; doi:10.1038/s44161-023-00224-y)
Supplement: Supplementary file 17 — Statistical source data for Extended Data Fig. 2. [file 44161_2023_224_MOESM17_ESM.xlsx]

## Sheet: ED Fig 2d
Tie1								Tie2
Tie1 WT	Tie1 iΔAEC	Tie2 WT	Tie2 iΔAEC	Tie1;Tie2 WT	Tie1;Tie2 iΔAEC			Tie1 WT	Tie1 iΔAEC	Tie2 WT	Tie2 iΔAEC	Tie1;Tie2 WT	Tie1;Tie2 iΔAEC
0.866148	0.021969	0.858008	0.558203	0.800247	0.0152321			1.05207	1.32359	0.845235	0.055325	0.523584	0.117325
0.929195	0.191444	0.958774	0.68071	1.17281	0.0334628			1.1747	1.21093	1.14447	0.100759	0.969218	0.134627
0.878525	0.07254	0.76919	1.18843	1.12103	0.0254873			0.964219	0.899768	0.788359	0.10041	1.0115	0.100624
1.43081		1.58037	0.769964	0.831533	0.0183687			0.854643		1.31128	0.09584	1.35695	0.166188
				1.14301								1.43569

## Sheet: ED Fig 2f
	PCSK9
	Tie2 WT											Tie2 iΔAEC
0	291.986	261.098	457.106	563.285	284.009	244.713	284.009	187.603	359.703	547.652	220.841	187.603	223.9		167.583	172.746	186.111	291.186	303.219
2	13634.1	5584.84	5018.69	8879.99	7094.34	4646.9	7511.67	9406.02	4539.31	11210.4	9388.38	18269.2	8087.08	14993.9	14260.1	7764.41	8378.18	3015.07	3976.99
4	15941.5	19534.9	10352.6	12066.6	23703.4	16534.8	17259.6	22966.9	17384.8	16968.5	21294.6	35524	23981.6	27481.5	24471.3	18759.3	17783.2	20254.7	6144.99
8	14776.5	21323.6	9451.99	9323.55	20894.2	18578.1	13271.1	18785.5	16997.1	21578.5	14141.6	27474.7	23528.7	32190.3	25819.3	23730.6	23086.5	21460.7	6977.56
15	4164.43	39087.1	13734.1	14614.2	16853.4	14560.8	19646.2	15242	12324.8		16610.2	40407.3	20156.1	25292.9	23461	20085.8	21242.4	19121.8	1854.96
20				7706.7	8681	6576.81	17402.7	6116.99	8839.76					13587.8	13780.3	8092.36	9184.11	9336.06	1323.66
	Body weight
	Tie2 WT											Tie2 iΔAEC
0	32.2	28.4	30.4	27.6	39.4	29.4	27.4	34.7	29.6	33.5	34.2	37.8	28.5	30	34.1	34.1	29.8	35.3	32.5
2	37.1	29.8	30.2	26.6	35.7	32.3	28.5	38.8	32.9	35.2	38.4	42.9	31.3	32.6	35.7	34.1	31.8	35.5	33.2
4	38.7	30.2	30.6	27.6	43.9	35	29.8	42	35.8	36.8	41.5	45.5	33	34.7	36	36.5	32.2	41.9	33.3
8	42	32.8	31.5	28.8	49.9		31.8	45.5	40.8	40.6	44.7	47.1	35.9	38.1	39.2	41.9	35.3	47.5	37
15	42.7	37.3	36	31.2	53.1	42.1	37.6	49.5	44.5		45.8	53.6	42.5	44.4	41.8	48.7	41.4	49.1	38
20				34	54.6	43.5	42.6	53.5	50.8					48.2	45.7	51.3	43.3	54.2	43.9

## Sheet: ED Fig 2g
CHOL				TG
Tie2 WT	Tie2 iΔAEC			Tie2 WT	Tie2 iΔAEC
13.2031	26.4844			3.78788	3.11147
21.25	42.4219			1.65043	7.44048
21.5625	19.0625			1.43398	2.81385
32.1875	21.3281			3.76082	3.81494
17.4219	20.5469			1.921	2.75974
22.4219	3.04688			2.46212	0.974026
