# Supplementary material for: The angiopoietin receptor Tie2 is atheroprotective in arterial endothelium
Source: Nat Cardiovasc Res. 2023 Mar 13;2(3):307–21. doi: 10.1038/s44161-023-00224-y (PMC7614785; doi:10.1038/s44161-023-00224-y)
Supplement: Supplementary file 18 — Statistical source data for Extended Data Fig. 3. [file 44161_2023_224_MOESM18_ESM.xlsx]

## Sheet: ED Fig 3f
	Aortic Arch		Thoracic Aorta
	Tie2 WT	Tie2 iΔAEC	Tie2 WT	Tie2 iΔAEC
M	0.655146	0.723465	0.727596	0.682777
T	0.187961	0.149654	0.145401	0.151142
B	0.0104854	0.0174868	0.0136498	0.0615114
DC	0.0516505	0.0313135	0.04273	0.0377856
NK	0.0178641	0.0239935	0.0403561	0.0395431
Mast	0.0031068	0.00650671	0.00949555	0.00615114
prolifera	0.0539806	0.0427003	0.0356083	0.0369068
	Aortic Arch		Thoracic Aorta
	Tie2 WT	Tie2 iΔAEC	Tie2 WT	Tie2 iΔAEC
resident M	0.363367	0.320967	0.472268	0.344273
cxcl2+ m	0.316538	0.265318	0.452692	0.329472
mononctyes	0.0414938	0.029792	0.040783	0.043758
Trem2 M	0.278601	0.383924	0.0342577	0.282497
	Aortic Arch		Thoracic Aorta
	Tie2 WT	Tie2 iΔAEC	Tie2 WT	Tie2 iΔAEC
Ccr9+CD8 T	0.343925	0.234211	0.213636	0.162338
Ccl5+ t	0.457944	0.631579	0.313636	0.63961
Cxcr6 T	0.198131	0.134211	0.472727	0.198052
