# Supplementary material for: The angiopoietin receptor Tie2 is atheroprotective in arterial endothelium
Source: Nat Cardiovasc Res. 2023 Mar 13;2(3):307–21. doi: 10.1038/s44161-023-00224-y (PMC7614785; doi:10.1038/s44161-023-00224-y)
Supplement: Supplementary file 19 — Statistical source data for Extended Data Fig. 4. [file 44161_2023_224_MOESM19_ESM.xlsx]

## Sheet: ED Fig4b
Total BM cellularity
Tie2 WT	Tie2 iΔAEC
4.02	4.11
3.16	3.28
1.84	3.38

## Sheet: ED Fig 4c
spleen weight/body weight
Tie2 WT	Tie2 iΔAEC
2.50295	2.32317
2.31666	2.45062
2.05261	2.59424

## Sheet: ED Fig 4d
	cellularity (x10^4)
	Tie2 WT			Tie2 iΔAEC
ST-HSC	0.00305796	0.00281154	0.00129551	0.00219063	0.00359088	0.00283591
LT-HSC	0.00228755	0.00101929	0.00049661	0.0016475	0.00160444	0.00100707
LMPP	0.00407728	0.00340613	0.00205985	0.00394676	0.00425667	0.0031904

## Sheet: ED Fig 4e
	cellularity (x10^4)
	Tie2 WT			Tie2 iΔAEC
CMP	0.0120268	0.00874979	0.00415754	0.0108124	0.0101602	0.00711082
GMP	0.013929	0.0132738	0.00770005	0.0194118	0.0127501	0.00802945
MEP	0.0203719	0.0146161	0.0060764	0.0174517	0.01534	0.00976462
CLP	0.00037314	0.00015422	0.00010723	0.00015436	0.00026025	0.00012672

## Sheet: ED Fig 4f
	CD3e (% of total cells)
	Tie2 WT			Tie2 iΔAEC
PB	20.1331	19.7925	24.402	32.0739	22.231	29.7988
Spleen	26.6832	26.6265	22.2888	29.0376	29.3618	33.232
BM	16.6026	15.072	14.2576	10.5952	17.4399	17.0168
	B cells (% of total cells)
	Tie2 WT			Tie2 iΔAEC
PB	48.9207	33.6375	46.256	41.706	35.3804	41.1148
Spleen	59.9391	53.5275	55.5	59.4486	54.992	53.2704
BM	30.2974	14.5068	13.9762	13.4332	23.5391	19.3112
	Cd11b+ F4/80+ (% of total cells)
	Tie2 WT			Tie2 iΔAEC
PB	0.684802	1.72097	0.786062	0.817582	1.25692	1.34004
Spleen	0.588467	0.951657	1.35388	0.638162	0.564507	0.49774
BM	1.4949	1.44481	0.842822	0.924408	1.35571	1.22283

## Sheet: ED Fig 4h
	Tie2 WT	Tie2 iΔAEC
Neutrophils	0.656102	0.746825
B cells pro	0.0300195	0.0288363
Stem cells	0.0363027	0.0379334
Monocytes	0.0650656	0.0369035
Basophils	0.00991343	0.00480604
B cells	0.146886	0.102643
DC	0.013823	0.0092688
NKT	0.016057	0.00789564
NK cells	0.00879643	0.00858222
T cells	0.0115889	0.0104703
Tgd	0.00195476	0.00137315
ILC	0.00237364	0.00360453
Macrophages	0.00111701	0.00085822

## Sheet: ED fig 4j
	CD11b+ cells			CD11b+Gr1+ neutrophils
	Tie2 WT	Tie2 iΔAEC		Tie2 WT	Tie2 iΔAEC
	39.0314	66.5042		31.108	29.8604
	57.3339	49.6599		49.7658	39.7279
	60.6347	52.2578		44.2027	36.9463
