# Supplementary material for: The angiopoietin receptor Tie2 is atheroprotective in arterial endothelium
Source: Nat Cardiovasc Res. 2023 Mar 13;2(3):307–21. doi: 10.1038/s44161-023-00224-y (PMC7614785; doi:10.1038/s44161-023-00224-y)
Supplement: Supplementary file 20 — Statistical source data for Extended Data Fig. 5. [file 44161_2023_224_MOESM20_ESM.xlsx]

## Sheet: ED fig5g
gene	Region	avg_log2FC
Rpl39	Aortic Arch	0.920744
Edn1	Aortic Arch	0.77719
Spp1	Aortic Arch	0.766875
Vcam1	Aortic Arch	0.67073
Tinagl1	Aortic Arch	0.620721
S100a13	Aortic Arch	0.434275
Clu	Aortic Arch	0.413899
Cfh	Aortic Arch	0.354567
Fau	Aortic Arch	0.350219
Tnxb	Aortic Arch	-0.489595
Tgfbi	Aortic Arch	-0.51649
Cxcl1	Aortic Arch	-0.518907
Adamts5	Aortic Arch	-0.534076
Pf4	Aortic Arch	-0.565438
Dkk2	Aortic Arch	-0.646888
C3	Aortic Arch	-1.03773
Lrg1	Thoracic and abdominal	1.36933
Fbln5	Thoracic and abdominal	1.0587
Spp1	Thoracic and abdominal	1.05614
Ctsl	Thoracic and abdominal	0.916764
Sparc	Thoracic and abdominal	0.853862
Mgp	Thoracic and abdominal	0.822884
Tinagl1	Thoracic and abdominal	0.708857
Serpinb6b	Thoracic and abdominal	0.651641
Col18a1	Thoracic and abdominal	0.649804
Vcam1	Thoracic and abdominal	0.616999
Serpina3n	Thoracic and abdominal	0.611576
Apol9a	Thoracic and abdominal	0.549395
Anxa5	Thoracic and abdominal	0.529073
S100a11	Thoracic and abdominal	0.528791
Lgals3bp	Thoracic and abdominal	0.521515
Cdh13	Thoracic and abdominal	0.496906
Clu	Thoracic and abdominal	0.488633
Hspa8	Thoracic and abdominal	0.48327
H2-D1	Thoracic and abdominal	0.482906
Cxcl16	Thoracic and abdominal	0.456484
B2m	Thoracic and abdominal	0.448368
H2-K1	Thoracic and abdominal	0.41799
Serpina3g	Thoracic and abdominal	0.332391
Cst3	Thoracic and abdominal	-0.193871
Vegfd	Thoracic and abdominal	-0.245298
Olfml2a	Thoracic and abdominal	-0.297309
Ahnak	Thoracic and abdominal	-0.394354
Flrt1	Thoracic and abdominal	-0.423301
Col4a4	Thoracic and abdominal	-0.430301
Gsn	Thoracic and abdominal	-0.433106
Tnxb	Thoracic and abdominal	-0.44098
Ccl8	Thoracic and abdominal	-0.722735
Col1a2	Thoracic and abdominal	-1.06591
C3	Thoracic and abdominal	-1.24809
