# Supplementary material for: The angiopoietin receptor Tie2 is atheroprotective in arterial endothelium
Source: Nat Cardiovasc Res. 2023 Mar 13;2(3):307–21. doi: 10.1038/s44161-023-00224-y (PMC7614785; doi:10.1038/s44161-023-00224-y)
Supplement: Supplementary file 21 — Statistical source data for Extended Data Fig. 6. [file 44161_2023_224_MOESM21_ESM.xlsx]

## Sheet: ED Fig 6a
	PECAM+				SMA/PECAM+
	Tie2 WT	Tie2 iΔAEC			Tie2 WT	Tie2 iΔAEC
	9.305	7.49			0.171352	0.1554
	7.21286	10.6175			0.139591	0.12634
	6.64333	6.25			0.144584	0.105889

## Sheet: ED Fig 6b
	PECAM+				SMA/PECAM+
	Tie2 WT	Tie2 iΔAEC			Tie2 WT	Tie2 iΔAEC
	9.66167	9.595			9.07833	8.56875
	8.54667	10.59			9.4	8.44667
	8.864	9.64143			8.574	8.25143

## Sheet: ED Fig 6c
	PECAM+-wall			Lyve1+-wall				PECAM+-Villi			Lacteal /Villi length
	Tie2 WT	Tie2 iΔAEC		Tie2 WT	Tie2 iΔAEC			Tie2 WT	Tie2 iΔAEC		Tie2 WT	Tie2 iΔAEC
	28.675	24.6875		24.255	29.2733			18.8525	18.65		0.636479	0.615824
	25.3433	24.735		27.45	22.5475			22.3914	21.4825		0.628224	0.597853
	24.7033	25.7275		25.3567	26.51			23.1506	20.0375		0.678231	0.61715
