# Supplementary material for: The angiopoietin receptor Tie2 is atheroprotective in arterial endothelium
Source: Nat Cardiovasc Res. 2023 Mar 13;2(3):307–21. doi: 10.1038/s44161-023-00224-y (PMC7614785; doi:10.1038/s44161-023-00224-y)
Supplement: Supplementary file 22 — Statistical source data for Extended Data Fig. 8. [file 44161_2023_224_MOESM22_ESM.xlsx]

## Sheet: ED Fig 8a
Tie2- FBs	Tie2+ FBs	Bend.3
1.01484	5.53116	18.15
1.07687	6.64632	12.5788
0.915035	6.76104	16.4984

## Sheet: ED Fig 8b
Scr	shTek-A	shTek-D
1.037	0.329	0.047
0.856	0.195	0.066
1.126	0.156	0.077

## Sheet: ED Fig8c
	SCR			shTie2-A
	A1	A7	A4	A6	A9	A3
Ccl5	-0.996294	-0.865241	-0.841414	0.865242	1.15713	0.680577
Ccl7	-1.25733	-0.422728	-0.742863	0.887017	1.3689	0.166994
Ccl8	-1.25517	-0.527534	-0.782206	0.563916	1.32793	0.673061
Cxcl9	-0.844273	-0.793755	-0.816718	0.441655	1.62655	0.386544
Cxcl10	-0.923828	-0.878169	-0.887301	0.613349	1.20691	0.869037
H2-K1	-1.06571	-0.8097	-0.849531	0.878323	0.995783	0.850832
H2-Q4	-0.976489	-0.924956	-0.817735	0.898636	1.07983	0.740713
H2-Q7	-1.04114	-0.785388	-0.780142	1.0337	1.22519	0.347774
H2-M3	-0.67552	-0.952318	-1.01163	1.18298	0.451445	1.00504
H2-T23	-1.01281	-0.737132	-0.958767	0.783574	1.11181	0.813324
H2-Q6	-0.977407	-0.929445	-0.785559	0.89529	1.16998	0.627139
H2-D1	-1.12244	-0.761946	-0.832892	0.954053	0.857717	0.905512
Tlr2	-1.01056	-1.28205	-0.196078	0.437405	1.05279	0.998491
Zbp1	-0.917499	-0.896306	-0.907609	0.819383	1.11043	0.791597
Pycard	-0.998598	-0.691337	-0.902579	0.345668	0.940986	1.30586
C3	-0.0752236	-1.3611	-0.934337	0.347071	0.787241	1.23635
Gbp5	-0.847927	-0.701522	-1.04923	0.341611	1.23834	1.01873
Irf1	-0.834785	-0.952176	-0.756524	0.300001	0.791928	1.45156
Socs1	-0.849998	-0.608683	-1.20608	0.650864	1.02755	0.98635
Parp14	-0.41647	-0.819505	-1.09587	0.136264	1.61022	0.585361
Irgm2	-0.656106	-1.15535	-0.83489	0.514427	1.08114	1.05078
Irf7	-0.912685	-0.808797	-0.990722	0.687373	1.07901	0.945825
Ddx58	-0.485308	-1.1467	-0.837479	0.137433	1.09517	1.23689
Dhx58	-0.880147	-1.03915	-0.783676	0.649094	1.04748	1.00639
Isg15	-0.954821	-0.815971	-0.92896	0.818806	1.18554	0.695404
Apod	-0.9063	-0.914979	-0.851677	0.539424	0.910044	1.22349
Il6	-0.859374	-1.06841	-0.685176	1.37035	0.603884	0.638724
Tmem106a	-1.03027	-0.93853	-0.748001	0.769171	1.04438	0.903247
Tap1	-0.799332	-0.968138	-0.948983	0.742665	0.877949	1.09584
Tapbp	-0.916012	-0.934418	-0.882487	0.802291	0.994236	0.93639
Oasl1	-0.938051	-0.881056	-0.895305	1.07104	0.672072	0.971299
Oasl2	-0.439096	-1.36445	-0.756037	0.723966	0.630581	1.20504
Oas2	-0.708002	-0.870199	-1.02467	0.365587	1.2847	0.952585
Tapbpl	-0.904128	-0.689285	-1.01155	0.344643	1.20401	1.05631
Ube2l6	-0.889415	-0.640605	-1.01008	0.200638	1.14244	1.19703
Uba7	-0.777447	-0.953472	-0.970237	0.727154	0.802593	1.17141
Stat2	-0.491733	-1.06809	-1.06809	0.571782	1.16186	0.894267
Trim21	-0.528287	-1.06213	-1.06213	0.622822	0.923112	1.10662
Serping1	-1.25296	-0.750372	-0.600423	0.938248	1.17862	0.486894
Usp18	-0.911637	-0.900486	-0.8819	0.627273	1.19321	0.873536
Rsad2	-0.864541	-0.90369	-0.942839	0.652484	1.06355	0.995037
Fbln1	-0.89672	-1.18478	-0.486605	0.841387	0.441036	1.28568
Cd274	-0.533689	-0.883923	-1.08406	0.216811	1.36758	0.917278
Lgals9	-0.852713	-0.730595	-0.985999	0.242622	1.18903	1.13765
Serpinf1	-1.07657	-0.81043	-0.786421	1.17407	0.57181	0.927544
Angpt2	-0.644638	-0.907926	-1.08345	0.464933	1.00405	1.16704
Tbxa2r	-1.02984	-0.465422	-1.15348	0.795115	0.781676	1.07195
Grn	-0.499461	-1.37793	-0.713225	0.62738	0.875753	1.08748

## Sheet: ED Fig 8f
	Scr			Tek-A			Tek-D
3h	0	0	0	0	0		136.61	203.927	173.195
6h	14.4146	6.36585	12.2195	146.122	67.8293		499.537	561	520.756
12h	97.1951	50.8537	109.39	448.415	232.561		1032.56	1171.59	1038.66
18h	228.537	128.537	240.732	1133.41	616.341		2204.15	2379.76	2194.39
24h	413.902	199.268	345.61	1374.88	789.512		2413.9	2562.68	2365.12
