# Supplementary material for: The angiopoietin receptor Tie2 is atheroprotective in arterial endothelium
Source: Nat Cardiovasc Res. 2023 Mar 13;2(3):307–21. doi: 10.1038/s44161-023-00224-y (PMC7614785; doi:10.1038/s44161-023-00224-y)
Supplement: Supplementary file 23 — Statistical source data for Extended Data Fig. 9. [file 44161_2023_224_MOESM23_ESM.xlsx]

## Sheet: ED Fig 9c
	Total Lesion			Aortic Arch Lesion			Thoracic Aorta Lesion			Abdominal Aorta Lesion
	Tie1 WT	Tie1 iΔAEC		Tie1 WT	Tie1 iΔAEC		Tie1 WT	Tie1 iΔAEC		Tie1 WT	Tie1 iΔAEC
	10.0616	1.33445		21.4737	3.37462		4.02062	0.454432		8.13397	0.452414
	21.7255	9.02449		25.1848	11.1794		13.6027	8.62494		27.048	7.71303
	5.60288	0.090761		17.3595	0.322415		1.32612	0		1.32122	0
	19.7226	1.31638		21.4365	2.96003		16.4393	0.839193		22.3503	0.611525
	3.98709	10.8997		6.87252	17.0934		1.69491	7.18181		4.49569	10.1639
	16.5092	1.90638		30.983	5.95454		7.5474	0.339709		15.1656	0.438514
	16.1839	2.04855		27.7247	7.39138		10.9476	0		11.8424	0
	10.6646	4.07292		31.0937	5.81871		3.74729	2.80417		4.14666	3.9812
		3.64066			9.92572			0.708506			1.61495
		2.65427			7.64583			0.45881			0.795601

## Sheet: ED Fig 9e
		Aortic Arch		Thoracic Aorta					Aortic Arch		Thoracic Aorta
		Tie1 WT	Tie1 iΔAEC	Tie1 WT	Tie1 iΔAEC				Tie1 WT	Tie1 iΔAEC	Tie1 WT	Tie1 iΔAEC
	Mfap4+ FBs	0.478574	0.471641	0.557493	0.397997			cxcl2+ M	0.265076	0.360294	0.276358	0.361272
	Tie2+ FBs	0.0402483	0.0453747	0.0497033	0.0292314			Trem2+ Mac	0.30285	0.156618	0.188498	0.117534
	Mac/mono	0.131558	0.140598	0.111647	0.135936			resident m	0.143804	0.225735	0.178914	0.236994
	Trem2+ Mac	0.103124	0.0439367	0.0574926	0.0361815			CD8 T cells	0.0874751	0.111765	0.100639	0.0944123
	T cells	0.0328394	0.0239655	0.0252225	0.0275961			DCs1	0.0563287	0.0316176	0.0974441	0.0433526
	DCs	0.02503	0.00830804	0.0311573	0.0139002			mononctyes	0.0377734	0.0448529	0.0591054	0.0510597
	proliferating immune	0.0106127	0.0047931	0.0074184	0.00367948			Cxcr6 T	0.0377734	0.0345588	0.028754	0.0510597
	AECs	0.0790949	0.108803	0.0856825	0.0909648			proliferating	0.0410868	0.0272059	0.0335463	0.0211946
	nAECs	0.00400481	0.00543218	0.00148368	0.00490597			DCs2	0.027833	0.00735294	0.0367412	0.0231214
	Epithelial	0.00060072	0.00175747	0	0.00143091
	Glial	0	0.0031954	0	0
