# Supplementary material for: The angiopoietin receptor Tie2 is atheroprotective in arterial endothelium
Source: Nat Cardiovasc Res. 2023 Mar 13;2(3):307–21. doi: 10.1038/s44161-023-00224-y (PMC7614785; doi:10.1038/s44161-023-00224-y)
Supplement: Supplementary file 24 — Statistical source data for Extended Data Fig. 10. [file 44161_2023_224_MOESM24_ESM.xlsx]

## Sheet: ED Fig 10b
	CHOL					TG
	Tie1 ;Tie2 WT	Tie1;Tie2 iΔΑΕC				Tie1 ;Tie2 WT	Tie1;Tie2 iΔΑΕC
	20.0808	15.2036				2.50248	5.14242
	21.2109	32.5117				2.34944	11.0345
	26.0881	19.6645				3.11464	2.31118
	21.2704	19.2481				2.27292	1.08686
	16.5122	15.2631				1.8138	1.20164
	22.2815	15.3226				5.21894	1.08686
	21.3299	23.2332				5.14242	4.1094
		27.8725					2.88508
		25.077					2.9616
		18.5344					1.35468

## Sheet: ED Fig 10d
	PECAM+					SMA/PECAM
	Tie1 ;Tie2 WT	Tie1;Tie2 iΔΑΕC				Tie1 ;Tie2 WT	Tie1;Tie2 iΔΑΕC
	6.45429	7.65833				0.291223	0.201683
	5.89833	4.495				0.0888693	0.0868967
	6.76	6.27				0.0267659	0.129061
	6.51	5.59				0.0534718	0.0378249
		6.9					0.0426125
		7.486					0.105005

## Sheet: ED Fig 10e
	PECAM+					SMA/PECAM
	Tie1 ;Tie2 WT	Tie1;Tie2 iΔΑΕC				Tie1 ;Tie2 WT	Tie1;Tie2 iΔΑΕC
	8.675	6.795				0.036769	0.0575925
	7.53667	6.8375				0.0275238	0.0316684
	8.93	8.06667				0.0618744	0.0594164
	7.775	8.925				0.0839671	0.0388178
	8.7625	8.9125				0.0581672	0.0627525
	6.94667	9.09333				0.0667705	0.101665
	7.2525	9.886				0.0921126	0.108608

## Sheet: ED Fig 10g
	Tie1 ;Tie2 WT	Tie1;Tie2 iΔΑΕC
Cap1	0.488686	0.536346
Acs	0.155049	0.190452
Cap2	0.194837	0.134691
Veins	0.0985573	0.0840229
AECs	0.0373576	0.0328453
LECs	0.0159453	0.0216423

## Sheet: ED Fig 10h
	PECAM+-wall			Lyve1+-wall				PECAM+-Villi			Lacteal /Villi length
	Tie1 ;Tie2 WT	Tie1;Tie2 iΔΑΕC		Tie1 ;Tie2 WT	Tie1;Tie2 iΔΑΕC			Tie1 ;Tie2 WT	Tie1;Tie2 iΔΑΕC		Tie1 ;Tie2 WT	Tie1;Tie2 iΔΑΕC
	30.3767	27.2467		30.1867	29.23			21.171	20.2221		0.604971	0.708947
	28.52	25.4133		29.7933	24.3433			25	21.0314		0.711663	0.681104
	28.8467	26.62		26.7467	29.115			19.9	19.5935		0.634385	0.685303
	27.25	28.77		29.7933	27.78			20.2433	19.6938		0.672663	0.573025
	25.76	28.955		24.005	27.035			29.3667	31.0617		0.696953	0.717002
	28.17	27.035		25.1067	27.505			31.095	26.69		0.803532	0.68485
	27.6333	27.645		30.5833	26.465			27.8071	29.475		0.70952	0.771465
